# Supplementary material for: Targeting SRSF2 mutations in leukemia with RKI-1447: A strategy to impair cellular division and nuclear structure
Source: iScience. 2024 Mar 6;27(4):109443. doi: 10.1016/j.isci.2024.109443 (PMC10981050; doi:10.1016/j.isci.2024.109443)
Supplement: Data S1. Targeted amplicon sequencing of all SRSF2 Mut cell lines and predicted off-target of sgRNA, related to Figure 1A [file mmc2.xlsx]

## Sheet: NGS of cell lines
Chr	Start	End	Ref	Alt	sample_name	Depth	VAF	Func.refGene	Gene.refGene	ExonicFunc.refGene	AAChange.refGene
17	74732951	74732953	AGT	-	AML2_B3_S114	5052	0.4224	exonic	SRSF2	nonframeshift deletion	SRSF2:NM_001195427:exon1:c.290_292del:p.97_98del,SRSF2:NM_003016:exon1:c.290_292del:p.97_98del
17	74732959	74732959	G	T	AML2_B3_S114	5061	0.5693	exonic	SRSF2	nonsynonymous SNV	SRSF2:NM_001195427:exon1:c.C284A:p.P95H,SRSF2:NM_003016:exon1:c.C284A:p.P95H
17	74732951	74732953	AGT	-	AML2_B7_S50	3221	0.4938	exonic	SRSF2	nonframeshift deletion	SRSF2:NM_001195427:exon1:c.290_292del:p.97_98del,SRSF2:NM_003016:exon1:c.290_292del:p.97_98del
17	74732959	74732959	G	T	AML2_B7_S50	3217	0.4946	exonic	SRSF2	nonsynonymous SNV	SRSF2:NM_001195427:exon1:c.C284A:p.P95H,SRSF2:NM_003016:exon1:c.C284A:p.P95H
17	74732959	74732959	G	T	AML2_E9_S69	4118	0.6139	exonic	SRSF2	nonsynonymous SNV	SRSF2:NM_001195427:exon1:c.C284A:p.P95H,SRSF2:NM_003016:exon1:c.C284A:p.P95H
17	74732959	74732959	G	T	AML2_F6_S142	4934	0.5576	exonic	SRSF2	nonsynonymous SNV	SRSF2:NM_001195427:exon1:c.C284A:p.P95H,SRSF2:NM_003016:exon1:c.C284A:p.P95H
17	74732951	74732953	AGT	-	AML2_H1_S104	3558	0.4224	exonic	SRSF2	nonframeshift deletion	SRSF2:NM_001195427:exon1:c.290_292del:p.97_98del,SRSF2:NM_003016:exon1:c.290_292del:p.97_98del
17	74732959	74732959	G	T	AML2_H1_S104	3554	0.5658	exonic	SRSF2	nonsynonymous SNV	SRSF2:NM_001195427:exon1:c.C284A:p.P95H,SRSF2:NM_003016:exon1:c.C284A:p.P95H
17	74732959	74732959	G	T	AML2_G5_S39	5531	0.524	exonic	SRSF2	nonsynonymous SNV	SRSF2:NM_001195427:exon1:c.C284A:p.P95H,SRSF2:NM_003016:exon1:c.C284A:p.P95H
17	74732955	74732955	C	T	K562_OMAR_S1	34802	0.4612	exonic	SRSF2	synonymous SNV	SRSF2:NM_001195427:exon1:c.G288A:p.P96P,SRSF2:NM_003016:exon1:c.G288A:p.P96P
17	74732959	74732959	G	T	K562_OMAR_S1	34880	0.4635	exonic	SRSF2	nonsynonymous SNV	SRSF2:NM_001195427:exon1:c.C284A:p.P95H,SRSF2:NM_003016:exon1:c.C284A:p.P95H
17	74732964	74732964	G	C	K562_OMAR_S1	34865	0.4625	exonic	SRSF2	synonymous SNV	SRSF2:NM_001195427:exon1:c.C279G:p.G93G,SRSF2:NM_003016:exon1:c.C279G:p.G93G
17	74732959	74732959	G	T	K562_TOM_S2	31013	0.4023	exonic	SRSF2	nonsynonymous SNV	SRSF2:NM_001195427:exon1:c.C284A:p.P95H,SRSF2:NM_003016:exon1:c.C284A:p.P95H
17	74732951	74732953	AGT	-	MARIMO_A10_S265	4674	0.4426	exonic	SRSF2	nonframeshift deletion	SRSF2:NM_001195427:exon1:c.290_292del:p.97_98del,SRSF2:NM_003016:exon1:c.290_292del:p.97_98del
17	74732959	74732959	G	T	MARIMO_A10_S265	4669	0.5465	exonic	SRSF2	nonsynonymous SNV	SRSF2:NM_001195427:exon1:c.C284A:p.P95H,SRSF2:NM_003016:exon1:c.C284A:p.P95H
17	74732952	74732952	-	T	MARIMO_A12_S281	5472	0.4355	exonic	SRSF2	frameshift insertion	SRSF2:NM_001195427:exon1:c.290dupA:p.D97fs,SRSF2:NM_003016:exon1:c.290dupA:p.D97fs
17	74732959	74732959	G	T	MARIMO_A12_S281	5451	0.5524	exonic	SRSF2	nonsynonymous SNV	SRSF2:NM_001195427:exon1:c.C284A:p.P95H,SRSF2:NM_003016:exon1:c.C284A:p.P95H
17	74732959	74732959	G	T	MARIMO_A2_S201	6301	0.4684	exonic	SRSF2	nonsynonymous SNV	SRSF2:NM_001195427:exon1:c.C284A:p.P95H,SRSF2:NM_003016:exon1:c.C284A:p.P95H
17	74732921	74732956	GGGGTGGCGGTCCCCGGCGGCTGTGGTGTGAGTCCG	-	MARIMO_A2_S201	6305	0.5141	exonic	SRSF2	nonframeshift deletion	SRSF2:NM_001195427:exon1:c.287_322del:p.96_108del,SRSF2:NM_003016:exon1:c.287_322del:p.96_108del
17	74732952	74732952	G	T	MARIMO_A5_S225	5798	0.4404	exonic	SRSF2	nonsynonymous SNV	SRSF2:NM_001195427:exon1:c.C291A:p.D97E,SRSF2:NM_003016:exon1:c.C291A:p.D97E
17	74732940	74732951	GCTGTGGTGTGA	-	MARIMO_A5_S225	5850	0.4442	exonic	SRSF2	nonframeshift deletion	SRSF2:NM_001195427:exon1:c.292_303del:p.98_101del,SRSF2:NM_003016:exon1:c.292_303del:p.98_101del
17	74732959	74732959	G	T	MARIMO_A5_S225	5820	0.5055	exonic	SRSF2	nonsynonymous SNV	SRSF2:NM_001195427:exon1:c.C284A:p.P95H,SRSF2:NM_003016:exon1:c.C284A:p.P95H
17	74732959	74732959	G	T	MARIMO_C1_S195	5128	0.9959	exonic	SRSF2	nonsynonymous SNV	SRSF2:NM_001195427:exon1:c.C284A:p.P95H,SRSF2:NM_003016:exon1:c.C284A:p.P95H
17	74732959	74732959	G	T	MARIMO_D12_S284	4288	0.9988	exonic	SRSF2	nonsynonymous SNV	SRSF2:NM_001195427:exon1:c.C284A:p.P95H,SRSF2:NM_003016:exon1:c.C284A:p.P95H
17	74732951	74732953	AGT	-	MARIMO_E3_S213	5119	0.4324	exonic	SRSF2	nonframeshift deletion	SRSF2:NM_001195427:exon1:c.290_292del:p.97_98del,SRSF2:NM_003016:exon1:c.290_292del:p.97_98del
17	74732959	74732959	G	T	MARIMO_E3_S213	5110	0.5605	exonic	SRSF2	nonsynonymous SNV	SRSF2:NM_001195427:exon1:c.C284A:p.P95H,SRSF2:NM_003016:exon1:c.C284A:p.P95H
17	74732916	74732953	CCTGCGGGGTGGCGGTCCCCGGCGGCTGTGGTGTGAGT	-	MARIMO_G4_S223	4390	0.4917	exonic	SRSF2	frameshift deletion	SRSF2:NM_001195427:exon1:c.290_327del:p.D97fs,SRSF2:NM_003016:exon1:c.290_327del:p.D97fs
17	74732959	74732959	G	T	MARIMO_G4_S223	4392	0.4919	exonic	SRSF2	nonsynonymous SNV	SRSF2:NM_001195427:exon1:c.C284A:p.P95H,SRSF2:NM_003016:exon1:c.C284A:p.P95H
17	74732959	74732959	G	T	MARIMO_E10_S269	4783	0.5563	exonic	SRSF2	nonsynonymous SNV	SRSF2:NM_001195427:exon1:c.C284A:p.P95H,SRSF2:NM_003016:exon1:c.C284A:p.P95H
17	74732952	74732954	GTC	-	MOLM14_B1_S770	3453	0.4483	exonic	SRSF2	nonframeshift deletion	SRSF2:NM_001195427:exon1:c.289_291del:p.97_97del,SRSF2:NM_003016:exon1:c.289_291del:p.97_97del
17	74732959	74732959	G	T	MOLM14_B1_S770	3460	0.5457	exonic	SRSF2	nonsynonymous SNV	SRSF2:NM_001195427:exon1:c.C284A:p.P95H,SRSF2:NM_003016:exon1:c.C284A:p.P95H
17	74732948	74732954	GTGAGTC	-	MOLM14_D3_S788	4092	0.3256	exonic	SRSF2	frameshift deletion	SRSF2:NM_001195427:exon1:c.289_295del:p.D97fs,SRSF2:NM_003016:exon1:c.289_295del:p.D97fs
17	74732949	74732954	TGAGTC	-	MOLM14_D3_S788	4084	0.5263	exonic	SRSF2	nonframeshift deletion	SRSF2:NM_001195427:exon1:c.289_294del:p.97_98del,SRSF2:NM_003016:exon1:c.289_294del:p.97_98del
17	74732942	74732958	TGTGGTGTGAGTCCGGG	-	MOLM14_D3_S788	4116	0.5571	exonic	SRSF2	frameshift deletion	SRSF2:NM_001195427:exon1:c.285_301del:p.P95fs,SRSF2:NM_003016:exon1:c.285_301del:p.P95fs
17	74732959	74732959	G	C	MOLM14_D3_S788	4076	0.5589	exonic	SRSF2	nonsynonymous SNV	SRSF2:NM_001195427:exon1:c.C284G:p.P95R,SRSF2:NM_003016:exon1:c.C284G:p.P95R
17	74732946	74732951	GTGTGA	-	MOLM14_D3_S788	4083	0.9755	exonic	SRSF2	nonframeshift deletion	SRSF2:NM_001195427:exon1:c.292_297del:p.98_99del,SRSF2:NM_003016:exon1:c.292_297del:p.98_99del
17	74732958	74732958	G	C	MOLM14_D5_S804	2872	0.4118	exonic	SRSF2	synonymous SNV	SRSF2:NM_001195427:exon1:c.C285G:p.P95P,SRSF2:NM_003016:exon1:c.C285G:p.P95P
17	74732952	74732959	GTCCGGGG	-	MOLM14_D5_S804	2868	0.4997	exonic	SRSF2	frameshift deletion	SRSF2:NM_001195427:exon1:c.284_291del:p.P95fs,SRSF2:NM_003016:exon1:c.284_291del:p.P95fs
17	74732943	74732951	GTGGTGTGA	-	MOLM14_E2_S781	4774	0.4356	exonic	SRSF2	nonframeshift deletion	SRSF2:NM_001195427:exon1:c.292_300del:p.98_100del,SRSF2:NM_003016:exon1:c.292_300del:p.98_100del
17	74732959	74732959	G	T	MOLM14_E2_S781	4779	0.5545	exonic	SRSF2	nonsynonymous SNV	SRSF2:NM_001195427:exon1:c.C284A:p.P95H,SRSF2:NM_003016:exon1:c.C284A:p.P95H

## Sheet: predicted sgRNA off targets 
Potential Off-targets	Mismatched nucleotides	CFD Score	Locus	Position
	T.....A..T....G..... GGG	0.528	intergenic CT45A6/CT45A5-SAGE1	chrX:134975261 (-)
	.A.....GA...A....... AGG	0.237	intron CELSR1	chr22:46773456 (-)
	.T..........CA....A. AGG	0.23	intron INPP5D	chr2:234111594 (-)
	....T.......A.G....T GGG	0.2	intron VOPP1	chr7:55628798 (-)
	.A.........T...A...T GGG	0.195	intron CALML4	chr15:68488742 (-)
	..C........A....C..T GGG	0.177	intergenic HEXA/BC034424/CELF6-HEXA	chr15:72639596 (-)
	..T....G...A.......C GGG	0.146	intron FAM53B	chr10:126362688 (-)
	.A.....A....G......A GGG	0.142	intron TGM7	chr15:43570749 (-)
	.G..AG..T........... CGG	0.121	intron BPHL	chr6:3128769 (-)
	..T.........AA.....C AGG	0.111	intergenic BC034444-HIBADH	chr7:27471697 (-)
	.T....A.....G.....T. TGG	0.109	intergenic THNSL2-FOXI3	chr2:88596410 (-)
	.A.....A....G....T.. AGG	0.097	intergenic ABCA12-ATIC	chr2:216173489 (-)
	..C.......G...G....A CGG	0.093	exon SNPH	chr20:1286353 (-)
	.G......T.......A..C GGG	0.084	intron BCOR	chrX:40008272 (-)
	.TT..A........T..... AGG	0.078	intron SLC12A7	chr5:1069639 (-)
	..........GC......TT AGG	0.068	intron AK095310	chr2:2910353 (-)
	..T...C......C.....C TGG	0.063	intron PCSK1	chr5:95758909 (-)
	.AT.......G.......A. GGG	0.062	intron SLC38A5	chrX:48326247 (-)
	..CC............C..C TGG	0.061	intergenic REEP2-EGR1	chr5:137795946 (-)
	.T.T......G.......A. CGG	0.056	intron UNC93A	chr6:167717913 (-)
	.T.C..........C....C AGG	0.056	intergenic TMTC1-IPO8	chr12:30638611 (-)
	............A.T..A.T GGG	0.052	intergenic FBXO33-BX248273	chr14:41099058 (-)
	.G.....G....A....G.. GGG	0.047	exon SNCB	chr5:176056700 (-)
	.A.....A............ GGA	0.04	intergenic LOC100506071/COCH-STRN3/COCH	chr14:31362447 (-)
	.........A......ATG. TGG	0.039	intergenic OR10H1-UCA1	chr19:15931842 (-)
	..TA..........T...A. GGG	0.038	exon AK055803	chr10:4127846 (-)
	.T.C...G.C.......... GAG	0.036	exon ICOSLG	chr21:45649950 (-)
	...A..........G.G.T. TGG	0.031	intron GPR97	chr16:57713511 (-)
	.GT...........T...A. TGG	0.029	intron CAPZB	chr1:19804351 (-)
	.A.....G........G.T. CGG	0.028	intron SLC12A8	chr3:124838156 (-)
	.....G....G.....G..A GGG	0.025	intron HNRNPL	chr19:39340328 (-)
	..T......C.......G.A GGG	0.024	intron SLC5A6	chr2:27427647 (-)
	.T............T..G.. GGG	0.024	intergenic CALML3-ASB13	chr10:5619718 (-)
	AG.....G...........A GGG	0.43	intergenic TIMP2-LOC100653515	chr17:76881593 (+)
	.A.C...C...........A GGG	0.36	intron DYRK3	chr1:206837814 (+)
	.G.....G....A....... TGG	0.353	intergenic ALDH3A1-ULK2	chr17:19652792 (+)
	.T..G..G...........T GGG	0.279	intergenic ACSBG1-DNAJA4	chr15:78533694 (+)
	.A.........T.......A TGG	0.262	intron XKR4	chr8:56259786 (+)
	A.A..A...C.......... CGG	0.234	intron COL4A2	chr13:111044825 (+)
	....GCA...........A. GGG	0.233	intron SEMA5A	chr5:9220049 (+)
	TG..............C.T. AGG	0.226	intron PRKCSH	chr19:11558180 (+)
	.A........C.......T. AGG	0.223	intergenic TBC1D1-PTTG2	chr4:37951796 (+)
	TGA................C AGG	0.223	intergenic KCNF1-AX746649	chr2:11061349 (+)
	.T.....G..A.......A. TGG	0.214	intron LINC00371	chr13:51665390 (+)
	..T.T.....CA........ AGG	0.197	intron PAK4	chr19:39635267 (+)
	.T.T.........A.....T GGG	0.173	intergenic PPEF1-PHKA2-AS1	chrX:18907265 (+)
	.GT.............C..T AGG	0.171	intergenic RAP2A-IPO5	chr13:98220292 (+)
	.G...AC..C.......... TGG	0.165	intergenic MIR1305-TENM3	chr4:183141709 (+)
	.T..GG............T. GGG	0.143	intron COL13A1	chr10:71686675 (+)
	.G..G..G...........C GGG	0.131	intron MEX3B	chr15:82337355 (+)
	....AA....CT........ AGG	0.126	intergenic KIF11-HHEX	chr10:94448995 (+)
	..T............A.AT. TGG	0.124	intergenic TRIP13-LOC100506688	chr5:939952 (+)
	.T..............AAT. AGG	0.12	intron MYT1L	chr2:1954614 (+)
	..A...........G.A.A. TGG	0.111	intergenic ASAP1-ADCY8	chr8:131692584 (+)
	.G.....G....G...C... GGG	0.093	intron CBS	chr21:44495651 (+)
	.A.....GA...G....... AGG	0.089	intergenic DGCR5-DQ585141	chr22:18982964 (+)
	.....CT...G........C TGG	0.089	intron ADARB2	chr10:1406652 (+)
	AG.AA............... TAG	0.083	intron TTC28	chr22:29049349 (+)
	..A..A............G. TGG	0.081	intron TANC1	chr2:160029371 (+)
	..T........C....C.A. CGG	0.08	intergenic ZFYVE20-COL6A4P1	chr3:15143942 (+)
	........A...GC.....A TGG	0.067	intron ZBTB34	chr9:129627530 (+)
	C..C......G.......A. CGG	0.064	intergenic ETS2-SNORA62	chr21:40225473 (+)
	.T........A......G.T GGG	0.063	intron COBL	chr7:51330455 (+)
	.A.T............A..C AGG	0.06	intergenic JRKL-AS1-CNTN5	chr11:97859459 (+)
	.T.....A......G.G... GGG	0.055	intergenic SSX2IP-LPAR3	chr1:85257585 (+)
	.T.......A.........A GGA	0.055	intergenic LINGO1-DQ583793	chr15:78114033 (+)
	..T....C........G..A GGG	0.055	intron SEMA5A	chr5:9288438 (+)
	.T.TG.........C..... TGG	0.054	intergenic CRYAA-SIK1	chr21:44805688 (+)
	.T..G.........T...T. GGG	0.05	intron SEMA4D	chr9:91985727 (+)
	.T..G.........T...T. TGG	0.05	intergenic LINC00398-TEX26-AS1	chr13:31418473 (+)
	A.....C..C....T..... GGG	0.049	intergenic BC034268-LFNG	chr7:2499914 (+)
	.A.....A....A...G... AGG	0.047	intergenic ZNF780A-MAP3K10	chr19:40637950 (+)
	.A.....G..A.....G... TGG	0.047	intergenic abParts-uc001ysd.1	chr14:106185329 (+)
	.A.....G..A.....G... TGG	0.047	intergenic IGH@/DKFZp686O16217/abParts-uc010axp.1	chr14:106063599 (+)
	.T.......T.......G.C TGG	0.042	intergenic CCNH-TMEM161B	chr5:87018431 (+)
	.G..G.........T...T. GGG	0.038	intron SEMA4D	chr9:91987108 (+)
	.G..G.........T...T. GGG	0.038	intron SEMA4D	chr9:91987128 (+)
	.G..TG............G. GGG	0.031	intron RNF125	chr18:29629538 (+)
	.T.T..........T...T. TGG	0.03	intergenic LINC00398-TEX26-AS1	chr13:31418189 (+)
	.T.T..........T...T. GGG	0.03	intron RAB37	chr17:72729760 (+)
	.G............G..AG. AGG	0.03	intron PLXNA4	chr7:131825615 (+)
	.......A..A.....G..C TGG	0.03	exon FAM129C	chr19:17650564 (+)
	.G.......C.......G.T GGG	0.025	exon PDE6G	chr17:79623544 (+)
