# Supplementary material for: Targeting SRSF2 mutations in leukemia with RKI-1447: A strategy to impair cellular division and nuclear structure
Source: iScience. 2024 Mar 6;27(4):109443. doi: 10.1016/j.isci.2024.109443 (PMC10981050; doi:10.1016/j.isci.2024.109443)
Supplement: Data S2. Aberrant splicing events of SRSF2 Mut cells lines, related to Figures 1A and 1B [file mmc3.xlsx]

## Sheet: A3SS_AML2_MUT_WT_filter
	ID	GeneID	geneSymbol	chr	strand	longExonStart_0base	longExonEnd	shortES	shortEE	flankingES	flankingEE	ID.1	IJC_SAMPLE_1	SJC_SAMPLE_1	IJC_SAMPLE_2	SJC_SAMPLE_2	IncFormLen	SkipFormLen	PValue	FDR	IncLevel1	IncLevel2	IncLevelDifference	uniqueid
2	1	ENSG00000245937	CTC-228N24.3	chr5	-	127417664	127417886	127417664	127417883	127418661	127418782	1	0,4,1,1	1,3,0,0	0,0,2	5,6,4	102	99	0.000443459	0.0125348	0.0,0.564,1.0,1.0	0.0,0.0,0.327	0.532	ENSG00000245937,CTC-228N24.3,chr5,127417664,127417886,127417664,127417883,127418661,127418782
11	15	ENSG00000133460	SLC2A11	chr22	+	24217303	24217428	24217307	24217428	24210667	24210828	15	12,8,5,23	0,2,1,0	7,21,13	4,1,3	103	99	0.00247904	0.0437084	1.0,0.794,0.828,1.0	0.627,0.953,0.806	0.11	ENSG00000133460,SLC2A11,chr22,24217303,24217428,24217307,24217428,24210667,24210828
21	28	ENSG00000185684	EP400NL	chr12	+	132588919	132589849	132588922	132589849	132588541	132588715	28	0,4,5,3	26,13,26,32	11,5,14	17,26,15	102	99	0.000529213	0.0140446	0.0,0.23,0.157,0.083	0.386,0.157,0.475	-0.222	ENSG00000185684,EP400NL,chr12,132588919,132589849,132588922,132589849,132588541,132588715
44	60	ENSG00000107331	ABCA2	chr9	-	139917392	139918292	139917392	139917504	139918594	139918688	60	108,133,64,136	0,1,0,4	175214231	54,34,35	887	99	2.22045e-16	1.97703e-13	1.0,0.937,1.0,0.791	0.266,0.413,0.424	0.564	ENSG00000107331,ABCA2,chr9,139917392,139918292,139917392,139917504,139918594,139918688
63	80	ENSG00000118058	KMT2A	chr11	+	118342376	118345030	118344893	118345030	118339489	118339559	80	364464317489	0,1,3,1	520593616	7,4,8	2616	99	0.000282478	0.00902283	1.0,0.946,0.8,0.949	0.738,0.849,0.745	0.146	ENSG00000118058,KMT2A,chr11,118342376,118345030,118344893,118345030,118339489,118339559
123	157	ENSG00000169379	ARL13B	chr3	+	93715391	93715528	93715406	93715528	93714717	93714788	157	3,1,0,0	1,4,1,4	2,4,5	0,0,1	114	99	1.10235e-08	2.18112e-06	0.723,0.178,0.0,0.0	1.0,1.0,0.813	-0.712	ENSG00000169379,ARL13B,chr3,93715391,93715528,93715406,93715528,93714717,93714788
182	254	ENSG00000140995	DEF8	chr16	+	90015824	90016046	90015972	90016046	90015182	90015222	254	88,62,55,80	3,0,1,2	100,70,86	2,10,10	247	99	0.00014523	0.00561787	0.922,1.0,0.957,0.941	0.952,0.737,0.775	0.134	ENSG00000140995,DEF8,chr16,90015824,90016046,90015972,90016046,90015182,90015222
201	277	ENSG00000159433	STARD9	chr15	+	42955478	42956115	42956017	42956115	42954991	42955089	277	7,25,13,26	0,3,0,0	11,11,3	2,0,4	638	99	0.000524503	0.014042	1.0,0.564,1.0,1.0	0.46,1.0,0.104	0.37	ENSG00000159433,STARD9,chr15,42955478,42956115,42956017,42956115,42954991,42955089
208	286	ENSG00000114062	UBE3A	chr15	-	25652213	25652409	25652213	25652284	25654234	25654354	286	7,10,8,8	0,0,2,0	10,15,5	2,0,6	224	99	0.000210875	0.00732713	1.0,1.0,0.639,1.0	0.688,1.0,0.269	0.257	ENSG00000114062,UBE3A,chr15,25652213,25652409,25652213,25652284,25654234,25654354
211	289	ENSG00000131002	TXLNG2P	chrY	+	21750255	21751498	21751406	21751498	21749095	21749393	289	492373384490	20,20,14,30	245255322	44,33,29	1250	99	1.51354e-06	0.000158543	0.661,0.596,0.685,0.564	0.306,0.38,0.468	0.242	ENSG00000131002,TXLNG2P,chrY,21750255,21751498,21751406,21751498,21749095,21749393
265	363	ENSG00000166619	BLCAP	chr20	-	36149720	36149853	36149720	36149811	36156194	36156280	363	7,4,5,3	2,3,0,2	8,9,11	0,0,0	141	99	0.000243966	0.00812097	0.711,0.484,1.0,0.513	1.0,1.0,1.0	-0.323	ENSG00000166619,BLCAP,chr20,36149720,36149853,36149720,36149811,36156194,36156280
281	383	ENSG00000071889	FAM3A	chrX	-	153736804	153737142	153736804	153736983	153740180	153740204	383	14,24,9,7	5,6,6,7	5,4,4	0,1,0	258	99	1.59408e-05	0.0011132	0.518,0.606,0.365,0.277	1.0,0.606,1.0	-0.427	ENSG00000071889,FAM3A,chrX,153736804,153737142,153736804,153736983,153740180,153740204
382	547	ENSG00000135241	PNPLA8	chr7	-	108154879	108156018	108154879	108155891	108161919	108161965	547	32,26,30,32	0,0,2,0	36,23,40	3,3,1	226	99	0.00163926	0.032374	1.0,1.0,0.868,1.0	0.84,0.771,0.946	0.115	ENSG00000135241,PNPLA8,chr7,108154879,108156018,108154879,108155891,108161919,108161965
587	870	ENSG00000012817	KDM5D	chrY	-	21877708	21877997	21877708	21877890	21878481	21878601	870	18,8,5,10	0,0,0,0	11,5,6	1,2,2	206	99	0.00205553	0.0382285	1.0,1.0,1.0,1.0	0.841,0.546,0.59	0.341	ENSG00000012817,KDM5D,chrY,21877708,21877997,21877708,21877890,21878481,21878601
588	871	ENSG00000088448	ANKRD10	chr13	-	111552876	111553041	111552876	111553008	111558379	111558471	871	2,4,2,4	2,0,0,0	4,6,3	4,2,0	132	99	0.00250827	0.0437994	0.429,1.0,1.0,1.0	0.429,0.692,1.0	0.15	ENSG00000088448,ANKRD10,chr13,111552876,111553041,111552876,111553008,111558379,111558471
636	945	ENSG00000123737	EXOSC9	chr4	+	122734909	122735202	122735020	122735202	122732737	122732826	945	16,8,20,16	0,0,0,0	13,15,10	4,2,0	210	99	0.00086132	0.020519	1.0,1.0,1.0,1.0	0.605,0.78,1.0	0.205	ENSG00000123737,EXOSC9,chr4,122734909,122735202,122735020,122735202,122732737,122732826
681	1012	ENSG00000077454	LRCH4	chr7	-	100174708	100175012	100174708	100174777	100175119	100175181	1012	491453476659	41,29,36,56	602674544	19,23,15	334	99	4.52787e-08	7.16711e-06	0.78,0.822,0.797,0.777	0.904,0.897,0.915	-0.111	ENSG00000077454,LRCH4,chr7,100174708,100175012,100174708,100174777,100175119,100175181
779	1166	ENSG00000232940	HCG25	chr6	+	33218385	33218488	33218392	33218488	33217566	33217666	1166	11,4,10,14	1,1,0,0	9,5,6	0,4,3	106	99	0.000385564	0.0113019	0.911,0.789,1.0,1.0	1.0,0.539,0.651	0.195	ENSG00000232940,HCG25,chr6,33218385,33218488,33218392,33218488,33217566,33217666
836	1255	ENSG00000162194	C11orf48	chr11	-	62437353	62437637	62437353	62437513	62438711	62439012	1255	52,48,43,84	0,0,0,0	32,60,41	2,4,2	223	99	0.00024878	0.00819851	1.0,1.0,1.0,1.0	0.877,0.869,0.901	0.118	ENSG00000162194,C11orf48,chr11,62437353,62437637,62437353,62437513,62438711,62439012
847	1268	ENSG00000127980	PEX1	chr7	-	92130820	92131393	92130820	92130987	92132354	92132509	1268	7,9,16,11	0,0,2,0	12,18,11	0,5,2	505	99	4.30517e-05	0.0023409	1.0,1.0,0.611,1.0	1.0,0.414,0.519	0.258	ENSG00000127980,PEX1,chr7,92130820,92131393,92130820,92130987,92132354,92132509
853	1280	ENSG00000181135	ZNF707	chr8	+	144770831	144771471	144771373	144771471	144770163	144770237	1280	1,15,11,16	0,0,0,0	26,27,21	1,6,2	641	99	3.46802e-09	8.82241e-07	1.0,1.0,1.0,1.0	0.801,0.41,0.619	0.39	ENSG00000181135,ZNF707,chr8,144770831,144771471,144771373,144771471,144770163,144770237
866	1296	ENSG00000185619	PCGF3	chr4	+	727672	728816	728719	728816	727460	727578	1296	543571503724	80,52,75,76	357463419	100,96,131	1146	99	7.31473e-09	1.48865e-06	0.37,0.487,0.367,0.451	0.236,0.294,0.216	0.17	ENSG00000185619,PCGF3,chr4,727672,728816,728719,728816,727460,727578
928	1404	ENSG00000147382	FAM58A	chrX	-	152853389	152853912	152853389	152853852	152857963	152858191	1404	201220125115	137142108134	186182258	117,91,96	159	99	0.00159922	0.031998	0.477,0.491,0.419,0.348	0.497,0.555,0.626	-0.126	ENSG00000147382,FAM58A,chrX,152853389,152853912,152853389,152853852,152857963,152858191
977	1483	ENSG00000231890	AC093391.2	chr2	+	136757826	136758049	136758008	136758049	136756256	136756408	1483	5,2,0,1	3,3,2,9	5,1,3	0,1,1	281	99	0.000505254	0.013842	0.37,0.19,0.0,0.038	1.0,0.261,0.514	-0.442	ENSG00000231890,AC093391.2,chr2,136757826,136758049,136758008,136758049,136756256,136756408
990	1499	ENSG00000159784	FAM131B	chr7	-	143056418	143056611	143056418	143056512	143056824	143056860	1499	5,1,3,3	9,7,2,5	0,0,0	9,12,8	198	99	5.98167e-06	0.000507231	0.217,0.067,0.429,0.231	0.0,0.0,0.0	0.236	ENSG00000159784,FAM131B,chr7,143056418,143056611,143056418,143056512,143056824,143056860
1000	1512	ENSG00000172663	TMEM134	chr11	-	67234971	67235061	67234971	67235034	67235487	67235563	1512	37,23,39,36	9,3,12,7	69,41,62	3,5,6	126	99	0.00223587	0.0406279	0.764,0.858,0.719,0.802	0.948,0.866,0.89	-0.116	ENSG00000172663,TMEM134,chr11,67234971,67235061,67234971,67235034,67235487,67235563
1009	1524	ENSG00000223959	AFG3L1P	chr16	+	90055089	90055359	90055259	90055359	90051853	90051978	1524	13,20,12,22	2,2,0,1	19,12,18	4,8,3	269	99	0.00159145	0.0319667	0.705,0.786,1.0,0.89	0.636,0.356,0.688	0.285	ENSG00000223959,AFG3L1P,chr16,90055089,90055359,90055259,90055359,90051853,90051978
1025	1557	ENSG00000073350	LLGL2	chr17	+	73570191	73570341	73570293	73570341	73570032	73570061	1557	16,13,1,5	8,17,2,4	5,2,2	9,18,6	201	99	0.00155247	0.0314155	0.496,0.274,0.198,0.381	0.215,0.052,0.141	0.201	ENSG00000073350,LLGL2,chr17,73570191,73570341,73570293,73570341,73570032,73570061
1026	1558	ENSG00000073350	LLGL2	chr17	+	73570533	73570749	73570690	73570749	73570293	73570341	1558	9,11,6,10	3,2,2,3	1,13,9	6,13,6	256	99	0.00272597	0.0464523	0.537,0.68,0.537,0.563	0.061,0.279,0.367	0.344	ENSG00000073350,LLGL2,chr17,73570533,73570749,73570690,73570749,73570293,73570341
1054	1590	ENSG00000172932	ANKRD13D	chr11	+	67058062	67058992	67058946	67058992	67057792	67057917	1590	788643651798	122117157135	462615553	189155154	983	99	8.57663e-06	0.000686419	0.394,0.356,0.295,0.373	0.198,0.286,0.266	0.104	ENSG00000172932,ANKRD13D,chr11,67058062,67058992,67058946,67058992,67057792,67057917
1057	1594	ENSG00000005189	AC004381.6	chr16	+	20826248	20826375	20826306	20826375	20824511	20824624	1594	52,32,77,44	15,12,16,24	80130117	4,10,8	157	99	6.71109e-09	1.40597e-06	0.686,0.627,0.752,0.536	0.927,0.891,0.902	-0.256	ENSG00000005189,AC004381.6,chr16,20826248,20826375,20826306,20826375,20824511,20824624
1061	1598	ENSG00000106976	DNM1	chr9	+	131010202	131011032	131010861	131011032	131009653	131009765	1598	4,1,6,2	0,0,0,0	15,24,9	0,2,3	758	99	0.00035486	0.0107105	1.0,1.0,1.0,1.0	1.0,0.61,0.282	0.369	ENSG00000106976,DNM1,chr9,131010202,131011032,131010861,131011032,131009653,131009765
1084	1627	ENSG00000217930	PAM16	chr16	-	4391368	4391673	4391368	4391584	4393207	4393292	1627	100,65,43,59	3,2,7,7	66,60,73	20,14,11	188	99	0.00016523	0.00610563	0.946,0.945,0.764,0.816	0.635,0.693,0.778	0.166	ENSG00000217930,PAM16,chr16,4391368,4391673,4391368,4391584,4393207,4393292
1122	1686	ENSG00000149474	CSRP2BP	chr20	+	18142463	18142883	18142466	18142883	18139727	18139909	1686	33,36,32,46	21,32,33,29	59,48,69	15,22,17	102	99	5.37354e-05	0.0027736	0.604,0.522,0.485,0.606	0.792,0.679,0.798	-0.202	ENSG00000149474,CSRP2BP,chr20,18142463,18142883,18142466,18142883,18139727,18139909
1135	1701	ENSG00000099840	IZUMO4	chr19	+	2097927	2098333	2098285	2098333	2097422	2097494	1701	67,50,91,89	0,0,0,0	91,71,90	5,1,8	457	99	2.14272e-08	3.72258e-06	1.0,1.0,1.0,1.0	0.798,0.939,0.709	0.185	ENSG00000099840,IZUMO4,chr19,2097927,2098333,2098285,2098333,2097422,2097494
1136	1702	ENSG00000099840	IZUMO4	chr19	+	2098050	2098333	2098285	2098333	2097422	2097494	1702	35,23,33,48	0,0,0,0	47,36,52	5,1,8	334	99	6.04798e-09	1.30545e-06	1.0,1.0,1.0,1.0	0.736,0.914,0.658	0.231	ENSG00000099840,IZUMO4,chr19,2098050,2098333,2098285,2098333,2097422,2097494
1164	1739	ENSG00000134759	ELP2	chr18	+	33747115	33747185	33747118	33747185	33744437	33744630	1739	7,5,10,9	3,1,0,0	15,11,8	3,7,3	102	99	0.00207065	0.0383098	0.694,0.829,1.0,1.0	0.829,0.604,0.721	0.163	ENSG00000134759,ELP2,chr18,33747115,33747185,33747118,33747185,33744437,33744630
1182	1757	ENSG00000159214	CCDC24	chr1	+	44459475	44459636	44459561	44459636	44458194	44458311	1757	2,4,4,1	1,0,1,5	0,1,1	5,5,0	185	99	0.00257558	0.044746	0.517,1.0,0.682,0.097	0.0,0.097,1.0	0.208	ENSG00000159214,CCDC24,chr1,44459475,44459636,44459561,44459636,44458194,44458311
1184	1759	ENSG00000159214	CCDC24	chr1	+	44459511	44459636	44459561	44459636	44458194	44458311	1759	2,4,4,1	1,0,1,5	0,0,1	5,5,0	149	99	0.000324728	0.00996998	0.571,1.0,0.727,0.117	0.0,0.0,1.0	0.27	ENSG00000159214,CCDC24,chr1,44459511,44459636,44459561,44459636,44458194,44458311
1188	1766	ENSG00000167535	CACNB3	chr12	+	49220027	49220301	49220149	49220301	49219442	49219552	1766	1,4,2,9	10,6,4,13	0,0,3	8,12,6	221	99	0.00161009	0.0320148	0.043,0.23,0.183,0.237	0.0,0.0,0.183	0.112	ENSG00000167535,CACNB3,chr12,49220027,49220301,49220149,49220301,49219442,49219552
1290	1926	ENSG00000115652	UXS1	chr2	-	106781191	106781255	106781191	106781240	106782511	106782539	1926	23,24,30,6	115,83,81,61	47,29,46	78,85,101	114	99	0.00133361	0.0280215	0.148,0.201,0.243,0.079	0.344,0.229,0.283	-0.118	ENSG00000115652,UXS1,chr2,106781191,106781255,106781191,106781240,106782511,106782539
1325	1985	ENSG00000046651	OFD1	chrX	+	13770822	13771560	13771486	13771560	13769367	13769487	1985	38,33,31,47	43,28,32,43	63,90,92	40,42,29	763	99	4.90711e-05	0.00260846	0.103,0.133,0.112,0.124	0.17,0.218,0.292	-0.109	ENSG00000046651,OFD1,chrX,13770822,13771560,13771486,13771560,13769367,13769487
1366	2039	ENSG00000101246	ARFRP1	chr20	-	62338350	62338449	62338350	62338444	62339161	62339190	2039	1,4,2,2	0,0,0,4	2,5,7	5,8,5	104	99	0.000618877	0.0154135	1.0,1.0,1.0,0.322	0.276,0.373,0.571	0.424	ENSG00000101246,ARFRP1,chr20,62338350,62338449,62338350,62338444,62339161,62339190
1586	2384	ENSG00000131697	NPHP4	chr1	-	5965691	5965843	5965691	5965840	5969211	5969273	2384	4,0,0,2	4,1,4,3	9,2,4	0,3,0	102	99	0.000104325	0.00461557	0.493,0.0,0.0,0.393	1.0,0.393,1.0	-0.576	ENSG00000131697,NPHP4,chr1,5965691,5965843,5965691,5965840,5969211,5969273
1688	2549	ENSG00000100307	CBX7	chr22	-	39530405	39530757	39530405	39530478	39534640	39534707	2549	35,43,30,35	0,2,0,0	34,46,58	6,2,2	378	99	2.52596e-05	0.00160407	1.0,0.849,1.0,1.0	0.597,0.858,0.884	0.183	ENSG00000100307,CBX7,chr22,39530405,39530757,39530405,39530478,39534640,39534707
1689	2550	ENSG00000145730	PAM	chr5	+	102360834	102361038	102360837	102361038	102355493	102355547	2550	29,18,23,21	4,1,1,1	25,29,20	8,8,12	102	99	1.2559e-05	0.00093185	0.876,0.946,0.957,0.953	0.752,0.779,0.618	0.217	ENSG00000145730,PAM,chr5,102360834,102361038,102360837,102361038,102355493,102355547
1724	2603	ENSG00000015153	YAF2	chr12	-	42604349	42604482	42604349	42604421	42606245	42606286	2603	1,5,3,2	0,0,5,3	2,2,5	0,0,1	160	99	0.00160578	0.0320148	1.0,1.0,0.271,0.292	1.0,1.0,0.756	-0.278	ENSG00000015153,YAF2,chr12,42604349,42604482,42604349,42604421,42606245,42606286
1801	2725	ENSG00000075413	MARK3	chr14	+	103934369	103934523	103934417	103934523	103933415	103933528	2725	167,75,147,183	15,11,12,19	166180160	39,29,40	147	99	3.41323e-05	0.00194499	0.882,0.821,0.892,0.866	0.741,0.807,0.729	0.106	ENSG00000075413,MARK3,chr14,103934369,103934523,103934417,103934523,103933415,103933528
1814	2741	ENSG00000165792	METTL17	chr14	+	21460250	21460364	21460282	21460364	21458622	21458757	2741	135,115,94,144	267162239193	93,81,127	377333335	131	99	3.03881e-07	3.73197e-05	0.276,0.349,0.229,0.361	0.157,0.155,0.223	0.125	ENSG00000165792,METTL17,chr14,21460250,21460364,21460282,21460364,21458622,21458757
1819	2747	ENSG00000197375	SLC22A5	chr5	+	131726381	131726596	131726467	131726596	131724612	131724713	2747	45,46,36,44	1,1,0,2	51,41,31	6,2,9	185	99	1.47887e-05	0.00105667	0.96,0.961,1.0,0.922	0.82,0.916,0.648	0.166	ENSG00000197375,SLC22A5,chr5,131726381,131726596,131726467,131726596,131724612,131724713
1888	2841	ENSG00000187796	CARD9	chr9	-	139262088	139262428	139262088	139262280	139264201	139264327	2841	12,2,11,7	9,3,3,0	22,14,7	33,37,49	247	99	0.00245304	0.0433574	0.348,0.211,0.595,1.0	0.211,0.132,0.054	0.406	ENSG00000187796,CARD9,chr9,139262088,139262428,139262088,139262280,139264201,139264327
1933	2906	ENSG00000257433	RP1-197B17.3	chr12	+	48113382	48113482	48113387	48113482	48112929	48113055	2906	0,2,3,7	2,0,0,1	9,0,7	8,2,6	104	99	0.00209128	0.0384915	0.0,1.0,1.0,0.87	0.517,0.0,0.526	0.37	ENSG00000257433,RP1-197B17.3,chr12,48113382,48113482,48113387,48113482,48112929,48113055
1960	2946	ENSG00000156504	FAM122B	chrX	-	133903596	133906313	133903596	133905384	133915850	133915947	2946	102410527371075	0,4,10,14	484541497	56,46,25	1028	99	0	0	1.0,0.962,0.877,0.881	0.454,0.531,0.657	0.383	ENSG00000156504,FAM122B,chrX,133903596,133906313,133903596,133905384,133915850,133915947
1985	2981	ENSG00000213930	GALT	chr9	+	34647537	34648168	34648111	34648168	34647085	34647255	2981	68,50,69,93	1,0,1,0	84,53,80	6,2,4	673	99	1.06888e-06	0.000115358	0.909,1.0,0.91,1.0	0.673,0.796,0.746	0.216	ENSG00000213930,GALT,chr9,34647537,34648168,34648111,34648168,34647085,34647255
1988	2984	ENSG00000213930	GALT	chr9	+	34648044	34648168	34648111	34648168	34647085	34647255	2984	1,3,4,11	1,0,1,0	10,2,4	6,2,4	166	99	6.64509e-06	0.000550383	0.374,1.0,0.705,1.0	0.498,0.374,0.374	0.354	ENSG00000213930,GALT,chr9,34648044,34648168,34648111,34648168,34647085,34647255
1989	2985	ENSG00000213930	GALT	chr9	+	34648088	34648168	34648111	34648168	34647085	34647255	2985	1,4,2,7	1,0,1,0	1,1,0	6,2,4	122	99	9.71367e-11	3.29479e-08	0.448,1.0,0.619,1.0	0.119,0.289,0.0	0.631	ENSG00000213930,GALT,chr9,34648088,34648168,34648111,34648168,34647085,34647255
2044	3054	ENSG00000187098	MITF	chr3	+	70000962	70001037	70000980	70001037	69998201	69998319	3054	4,3,4,2	2,0,2,2	1,2,3	13,7,8	117	99	0.000112383	0.00481551	0.629,1.0,0.629,0.458	0.061,0.195,0.241	0.513	ENSG00000187098,MITF,chr3,70000962,70001037,70000980,70001037,69998201,69998319
2058	3074	ENSG00000214078	CPNE1	chr20	-	34214488	34214725	34214488	34214722	34215201	34215335	3074	373254315400	0,0,1,0	357300340	49,36,31	102	99	0	0	1.0,1.0,0.997,1.0	0.876,0.89,0.914	0.106	ENSG00000214078,CPNE1,chr20,34214488,34214725,34214488,34214722,34215201,34215335
2059	3075	ENSG00000214078	CPNE1	chr20	-	34214488	34214748	34214488	34214722	34215201	34215335	3075	30,22,20,26	0,0,1,0	21,32,14	49,36,31	125	99	0	0	1.0,1.0,0.941,1.0	0.253,0.413,0.263	0.676	ENSG00000214078,CPNE1,chr20,34214488,34214748,34214488,34214722,34215201,34215335
2074	3096	ENSG00000129467	ADCY4	chr14	-	24801727	24801928	24801727	24801889	24801996	24802194	3096	3,4,3,6	2,4,3,4	1,0,0	6,6,2	138	99	3.20881e-07	3.87396e-05	0.518,0.418,0.418,0.518	0.107,0.0,0.0	0.432	ENSG00000129467,ADCY4,chr14,24801727,24801928,24801727,24801889,24801996,24802194
2190	3281	ENSG00000120616	EPC1	chr10	-	32580090	32581572	32580090	32580250	32581915	32582122	3281	61,56,62,58	4,6,9,3	44,70,91	1,0,0	1421	99	1.69205e-08	3.09039e-06	0.515,0.394,0.324,0.574	0.754,1.0,1.0	-0.466	ENSG00000120616,EPC1,chr10,32580090,32581572,32580090,32580250,32581915,32582122
2195	3292	ENSG00000068745	IP6K2	chr3	-	48732522	48732854	48732522	48732851	48748799	48748892	3292	12,8,6,23	0,0,0,0	11,10,7	3,4,0	102	99	0.000314291	0.00969132	1.0,1.0,1.0,1.0	0.781,0.708,1.0	0.17	ENSG00000068745,IP6K2,chr3,48732522,48732854,48732522,48732851,48748799,48748892
2211	3318	ENSG00000141295	SCRN2	chr17	-	45916809	45917224	45916809	45917009	45917556	45917738	3318	35,26,26,38	32,28,36,29	20,19,22	56,45,45	314	99	3.65048e-05	0.00203143	0.256,0.226,0.185,0.292	0.101,0.117,0.134	0.122	ENSG00000141295,SCRN2,chr17,45916809,45917224,45916809,45917009,45917556,45917738
2250	3383	ENSG00000138778	CENPE	chr4	-	104059507	104059609	104059507	104059606	104060945	104061236	3383	0,1,0,0	2,5,4,5	4,2,1	7,4,5	102	99	4.78248e-05	0.00256132	0.0,0.163,0.0,0.0	0.357,0.327,0.163	-0.242	ENSG00000138778,CENPE,chr4,104059507,104059609,104059507,104059606,104060945,104061236
2255	3389	ENSG00000075826	SEC31B	chr10	-	102267664	102267808	102267664	102267805	102268763	102268859	3389	28,17,21,33	9,15,10,23	4,16,11	17,15,32	102	99	0.000585178	0.0147609	0.751,0.524,0.671,0.582	0.186,0.509,0.25	0.317	ENSG00000075826,SEC31B,chr10,102267664,102267808,102267664,102267805,102268763,102268859
2288	3439	ENSG00000148225	WDR31	chr9	-	116093263	116093396	116093263	116093393	116094186	116094330	3439	9,10,3,3	1,0,0,1	1,4,13	1,5,2	102	99	0.000110626	0.00480482	0.897,1.0,1.0,0.744	0.493,0.437,0.863	0.313	ENSG00000148225,WDR31,chr9,116093263,116093396,116093263,116093393,116094186,116094330
2317	3488	ENSG00000105223	PLD3	chr19	+	40871459	40871837	40871624	40871837	40854596	40854675	3488	270186263277	24,18,35,20	343313296	26,9,7	264	99	0.000111389	0.00480863	0.808,0.795,0.738,0.839	0.832,0.929,0.941	-0.106	ENSG00000105223,PLD3,chr19,40871459,40871837,40871624,40871837,40854596,40854675
2318	3489	ENSG00000105223	PLD3	chr19	+	40872290	40872417	40872325	40872417	40871459	40871492	3489	9,2,10,6	15,11,19,7	11,3,1	47,55,58	134	99	2.56975e-05	0.00160407	0.307,0.118,0.28,0.388	0.147,0.039,0.013	0.207	ENSG00000105223,PLD3,chr19,40872290,40872417,40872325,40872417,40871459,40871492
2353	3537	ENSG00000234545	FAM133B	chr7	-	92206968	92207031	92206968	92206990	92207463	92207496	3537	47,40,37,37	6,3,4,6	59,49,79	1,1,2	140	99	9.16307e-05	0.00423822	0.847,0.904,0.867,0.813	0.977,0.972,0.965	-0.114	ENSG00000234545,FAM133B,chr7,92206968,92207031,92206968,92206990,92207463,92207496
2504	3775	ENSG00000197603	C5orf42	chr5	-	37179462	37179545	37179462	37179542	37180118	37180285	3775	4,9,9,3	0,0,3,0	1,2,3	4,3,0	102	99	0.000304133	0.00945999	1.0,1.0,0.744,1.0	0.195,0.393,1.0	0.407	ENSG00000197603,C5orf42,chr5,37179462,37179545,37179462,37179542,37180118,37180285
2517	3796	ENSG00000186594	MIR22HG	chr17	-	1617149	1617339	1617149	1617308	1617664	1617747	3796	7,3,1,3	15,17,8,13	0,1,0	5,4,10	130	99	0.000286312	0.00909811	0.262,0.118,0.087,0.149	0.0,0.16,0.0	0.101	ENSG00000186594,MIR22HG,chr17,1617149,1617339,1617149,1617308,1617664,1617747
2528	3822	ENSG00000196155	PLEKHG4	chr16	+	67316083	67316252	67316103	67316252	67315911	67316010	3822	3,4,2,4	22,31,17,22	0,0,0	16,39,17	119	99	5.85502e-05	0.00297895	0.102,0.097,0.089,0.131	0.0,0.0,0.0	0.105	ENSG00000196155,PLEKHG4,chr16,67316083,67316252,67316103,67316252,67315911,67316010
2546	3841	ENSG00000179335	CLK3	chr15	+	74914460	74914901	74914834	74914901	74912349	74912566	3841	102,68,109,140	15,33,34,31	183218165	20,18,27	473	99	0.00104669	0.0234962	0.587,0.301,0.402,0.486	0.657,0.717,0.561	-0.201	ENSG00000179335,CLK3,chr15,74914460,74914901,74914834,74914901,74912349,74912566
2670	4031	ENSG00000104859	CLASRP	chr19	+	45556355	45556435	45556368	45556435	45555328	45555355	4031	26,16,26,35	6,11,5,16	15,22,16	14,20,26	112	99	0.000406759	0.0118259	0.793,0.563,0.821,0.659	0.486,0.493,0.352	0.265	ENSG00000104859,CLASRP,chr19,45556355,45556435,45556368,45556435,45555328,45555355
2683	4049	ENSG00000128573	FOXP2	chr7	+	114269841	114270060	114269859	114270060	114268594	114268732	4049	16,2,5,8	37,30,27,32	0,4,3	37,36,33	117	99	0.000682186	0.0168139	0.268,0.053,0.135,0.175	0.0,0.086,0.071	0.105	ENSG00000128573,FOXP2,chr7,114269841,114270060,114269859,114270060,114268594,114268732
2689	4057	ENSG00000109381	ELF2	chr4	-	139993019	139993193	139993019	139993157	139994607	139994721	4057	42,22,31,30	63,51,72,76	21,17,14	76,74,77	135	99	0.000244648	0.00812097	0.328,0.24,0.24,0.224	0.168,0.144,0.118	0.115	ENSG00000109381,ELF2,chr4,139993019,139993193,139993019,139993157,139994607,139994721
2702	4078	ENSG00000135365	PHF21A	chr11	-	45991365	45991455	45991365	45991452	46001310	46001517	4078	4,2,9,0	0,0,5,6	5,6,6	0,0,0	102	99	0.000542409	0.0141112	1.0,1.0,0.636,0.0	1.0,1.0,1.0	-0.341	ENSG00000135365,PHF21A,chr11,45991365,45991455,45991365,45991452,46001310,46001517
2706	4093	ENSG00000137312	FLOT1	chr6	-	30708966	30709481	30708966	30709110	30709568	30709644	4093	6,10,6,10	0,0,0,0	136112139	5,17,16	470	99	6.4562e-08	9.99729e-06	1.0,1.0,1.0,1.0	0.851,0.581,0.647	0.307	ENSG00000137312,FLOT1,chr6,30708966,30709481,30708966,30709110,30709568,30709644
2727	4129	ENSG00000140987	ZSCAN32	chr16	-	3440009	3440183	3440009	3440133	3443648	3443814	4129	8,4,3,3	3,0,0,7	9,4,4	1,0,0	149	99	0.000825387	0.0199239	0.639,1.0,1.0,0.222	0.857,1.0,1.0	-0.237	ENSG00000140987,ZSCAN32,chr16,3440009,3440183,3440009,3440133,3443648,3443814
2741	4161	ENSG00000071127	WDR1	chr4	-	10084645	10084802	10084645	10084800	10086066	10086154	4161	2,5,3,1	4,4,1,0	2,7,7	1,1,0	101	99	0.00075787	0.0186149	0.329,0.551,0.746,1.0	0.662,0.873,1.0	-0.189	ENSG00000071127,WDR1,chr4,10084645,10084802,10084645,10084800,10086066,10086154
2754	4181	ENSG00000142794	NBPF3	chr1	+	21793488	21793802	21793674	21793802	21792579	21792649	4181	1,2,2,3	5,1,1,6	2,4,1	0,0,0	285	99	1.66533e-15	1.31802e-12	0.065,0.41,0.41,0.148	1.0,1.0,1.0	-0.742	ENSG00000142794,NBPF3,chr1,21793488,21793802,21793674,21793802,21792579,21792649
2756	4184	ENSG00000100181	TPTEP1	chr22	+	17128494	17128675	17128552	17128675	17128057	17128147	4184	6,3,4,1	8,0,3,8	0,0,1	4,1,5	157	99	7.0132e-05	0.0034691	0.321,1.0,0.457,0.073	0.0,0.0,0.112	0.425	ENSG00000100181,TPTEP1,chr22,17128494,17128675,17128552,17128675,17128057,17128147
2765	4198	ENSG00000146243	IRAK1BP1	chr6	+	79607780	79612819	79612335	79612819	79607545	79607676	4198	144,99,126,121	0,0,1,0	104108103	1,0,8	4654	99	5.70573e-05	0.00292388	1.0,1.0,0.728,1.0	0.689,1.0,0.215	0.297	ENSG00000146243,IRAK1BP1,chr6,79607780,79612819,79612335,79612819,79607545,79607676
2778	4215	ENSG00000247774	PCED1B-AS1	chr12	-	47599680	47599928	47599680	47599852	47600293	47600371	4215	13,22,50,39	8,7,23,26	33,49,33	7,7,6	175	99	0.000251209	0.00819851	0.479,0.64,0.552,0.459	0.727,0.798,0.757	-0.228	ENSG00000247774,PCED1B-AS1,chr12,47599680,47599928,47599680,47599852,47600293,47600371
2919	4436	ENSG00000134222	PSRC1	chr1	-	109825301	109825411	109825301	109825353	109825649	109825747	4436	30,21,25,21	0,3,0,1	24,33,16	1,4,7	157	99	0.000577295	0.0147224	1.0,0.815,1.0,0.93	0.938,0.839,0.59	0.147	ENSG00000134222,PSRC1,chr1,109825301,109825411,109825301,109825353,109825649,109825747
2920	4437	ENSG00000134222	PSRC1	chr1	-	109825301	109825411	109825301	109825358	109825649	109825747	4437	23,14,24,16	1,4,1,0	13,26,12	6,6,4	152	99	0.000827947	0.0199239	0.937,0.695,0.94,1.0	0.585,0.738,0.661	0.232	ENSG00000134222,PSRC1,chr1,109825301,109825411,109825301,109825358,109825649,109825747
2940	4476	ENSG00000147124	ZNF41	chrX	-	47315670	47315837	47315670	47315797	47326722	47326947	4476	3,2,2,5	0,0,0,0	2,5,1	4,4,0	139	99	1.76508e-06	0.00017961	1.0,1.0,1.0,1.0	0.263,0.471,1.0	0.422	ENSG00000147124,ZNF41,chrX,47315670,47315837,47315670,47315797,47326722,47326947
2951	4504	ENSG00000117640	MTFR1L	chr1	+	26150111	26150239	26150134	26150239	26149728	26149814	4504	12,8,15,9	13,11,9,16	7,7,2	13,20,33	122	99	0.00127401	0.0269282	0.428,0.371,0.575,0.313	0.304,0.221,0.047	0.231	ENSG00000117640,MTFR1L,chr1,26150111,26150239,26150134,26150239,26149728,26149814
3055	4669	ENSG00000168781	PPIP5K1	chr15	-	43873424	43873627	43873424	43873586	43874050	43874152	4669	0,0,2,6	63,57,43,70	20,4,11	49,69,54	140	99	2.6116e-07	3.32186e-05	0.0,0.0,0.032,0.057	0.224,0.039,0.126	-0.107	ENSG00000168781,PPIP5K1,chr15,43873424,43873627,43873424,43873586,43874050,43874152
3115	4769	ENSG00000117523	PRRC2C	chr1	+	171482133	171482311	171482139	171482311	171454650	171454874	4769	9,13,6,20	3,5,1,1	5,13,7	0,0,0	105	99	3.24056e-05	0.00187662	0.739,0.71,0.85,0.95	1.0,1.0,1.0	-0.188	ENSG00000117523,PRRC2C,chr1,171482133,171482311,171482139,171482311,171454650,171454874
3149	4817	ENSG00000173511	VEGFB	chr11	+	64004891	64005127	64004992	64005127	64004658	64004694	4817	209134161154	38,25,31,26	206206208	72,53,74	200	99	0.000151442	0.00576856	0.731,0.726,0.72,0.746	0.586,0.658,0.582	0.122	ENSG00000173511,VEGFB,chr11,64004891,64005127,64004992,64005127,64004658,64004694
3152	4823	ENSG00000198089	SFI1	chr22	+	32000854	32002416	32002313	32002416	31998197	31998279	4823	51,54,27,73	0,0,0,0	26,37,59	3,3,1	1558	99	1.18331e-07	1.72015e-05	1.0,1.0,1.0,1.0	0.355,0.439,0.789	0.472	ENSG00000198089,SFI1,chr22,32000854,32002416,32002313,32002416,31998197,31998279
3169	4852	ENSG00000229474	PATL2	chr15	-	44964212	44964437	44964212	44964354	44964585	44964654	4852	12,3,7,3	9,9,1,10	0,1,2	6,12,4	182	99	0.000362902	0.0107706	0.42,0.153,0.792,0.14	0.0,0.043,0.214	0.291	ENSG00000229474,PATL2,chr15,44964212,44964437,44964212,44964354,44964585,44964654
3198	4909	ENSG00000074706	IPCEF1	chr6	-	154627828	154627902	154627828	154627896	154677805	154677926	4909	1,9,0,1	2,8,9,4	0,0,0	9,8,5	105	99	2.58956e-05	0.00160407	0.32,0.515,0.0,0.191	0.0,0.0,0.0	0.257	ENSG00000074706,IPCEF1,chr6,154627828,154627902,154627828,154627896,154677805,154677926
3238	4971	ENSG00000055955	ITIH4	chr3	-	52853769	52853823	52853769	52853808	52853955	52854006	4971	0,1,0,0	2,0,1,1	4,2,1	0,0,0	114	99	1.99787e-07	2.73669e-05	0.0,1.0,0.0,0.0	1.0,1.0,1.0	-0.75	ENSG00000055955,ITIH4,chr3,52853769,52853823,52853769,52853808,52853955,52854006
3250	4991	ENSG00000132530	XAF1	chr17	+	6662574	6663037	6662980	6663037	6661407	6661543	4991	54,17,13,38	25,23,28,41	5,13,6	59,41,71	505	99	5.46008e-13	3.24101e-10	0.297,0.127,0.083,0.154	0.016,0.059,0.016	0.135	ENSG00000132530,XAF1,chr17,6662574,6663037,6662980,6663037,6661407,6661543
3387	5209	ENSG00000204536	CCHCR1	chr6	-	31124799	31124932	31124799	31124866	31125947	31125971	5209	10,9,9,8	2,0,0,0	12,12,19	1,2,5	165	99	0.000275062	0.00886544	0.75,1.0,1.0,1.0	0.878,0.783,0.695	0.152	ENSG00000204536,CCHCR1,chr6,31124799,31124932,31124799,31124866,31125947,31125971
3408	5242	ENSG00000132330	SCLY	chr2	+	238999858	239003163	239003060	239003163	238991888	238991995	5242	251180238290	2,5,0,0	304292319	0,0,0	3301	99	0.00255268	0.0444566	0.79,0.519,1.0,1.0	1.0,1.0,1.0	-0.173	ENSG00000132330,SCLY,chr2,238999858,239003163,239003060,239003163,238991888,238991995
3443	5288	ENSG00000157800	SLC37A3	chr7	-	140051072	140051769	140051072	140051251	140051861	140051946	5288	1,8,5,9	5,2,4,5	1,7,0	6,15,7	617	99	0.00206497	0.0383042	0.031,0.391,0.167,0.224	0.026,0.07,0.0	0.171	ENSG00000157800,SLC37A3,chr7,140051072,140051769,140051072,140051251,140051861,140051946
3446	5291	ENSG00000135956	TMEM127	chr2	-	96930875	96931250	96930875	96931227	96931606	96931732	5291	170123147140	39,50,57,53	129151123	68,90,66	122	99	0.00120368	0.0259811	0.78,0.666,0.677,0.682	0.606,0.577,0.602	0.106	ENSG00000135956,TMEM127,chr2,96930875,96931250,96930875,96931227,96931606,96931732
3455	5308	ENSG00000160298	C21orf58	chr21	-	47734629	47734963	47734629	47734794	47735387	47735461	5308	129,119,80,135	26,15,18,25	110155133	45,50,45	268	99	0.000160529	0.00598664	0.647,0.746,0.621,0.666	0.475,0.534,0.522	0.16	ENSG00000160298,C21orf58,chr21,47734629,47734963,47734629,47734794,47735387,47735461
3511	5408	ENSG00000123636	BAZ2B	chr2	-	160304752	160304920	160304752	160304914	160310123	160310312	5408	22,22,31,40	2,1,1,2	33,22,26	6,4,5	105	99	0.00126804	0.0268817	0.912,0.954,0.967,0.95	0.838,0.838,0.831	0.11	ENSG00000123636,BAZ2B,chr2,160304752,160304920,160304752,160304914,160310123,160310312
3551	5463	ENSG00000154845	PPP4R1	chr18	-	9595015	9595151	9595015	9595100	9614223	9614268	5463	22,17,17,16	57,34,53,45	55,68,31	41,32,26	150	99	1.97024e-10	6.37911e-08	0.203,0.248,0.175,0.19	0.47,0.584,0.44	-0.294	ENSG00000154845,PPP4R1,chr18,9595015,9595151,9595015,9595100,9614223,9614268
3554	5466	ENSG00000196187	TMEM63A	chr1	-	226053596	226053750	226053596	226053667	226054811	226054863	5466	2,8,13,8	4,7,7,10	0,4,1	9,10,7	182	99	0.000158765	0.00595203	0.214,0.383,0.503,0.303	0.0,0.179,0.072	0.267	ENSG00000196187,TMEM63A,chr1,226053596,226053750,226053596,226053667,226054811,226054863
3566	5484	ENSG00000161013	MGAT4B	chr5	-	179225927	179226175	179225927	179226121	179226505	179226636	5484	14,12,13,25	3,1,1,4	9,34,18	0,0,0	153	99	0.00012536	0.00507352	0.751,0.886,0.894,0.802	1.0,1.0,1.0	-0.167	ENSG00000161013,MGAT4B,chr5,179225927,179226175,179225927,179226121,179226505,179226636
3605	5546	ENSG00000204482	LST1	chr6	+	31556294	31556686	31556339	31556686	31555417	31555510	5546	412250297135	45,34,80,22	539311469	22,14,28	144	99	8.10607e-12	4.12425e-09	0.863,0.835,0.718,0.808	0.944,0.939,0.92	-0.128	ENSG00000204482,LST1,chr6,31556294,31556686,31556339,31556686,31555417,31555510
3627	5590	ENSG00000132305	IMMT	chr2	-	86398330	86398468	86398330	86398435	86400772	86400884	5590	204179160176	342300373375	309310362	307340314	132	99	1.02911e-11	4.8869e-09	0.309,0.309,0.243,0.26	0.43,0.406,0.464	-0.153	ENSG00000132305,IMMT,chr2,86398330,86398468,86398330,86398435,86400772,86400884
3654	5621	ENSG00000101104	PABPC1L	chr20	+	43566685	43566832	43566742	43566832	43565277	43565371	5621	18,11,8,24	0,0,0,0	25,9,15	2,6,2	156	99	3.36804e-07	3.99842e-05	1.0,1.0,1.0,1.0	0.888,0.488,0.826	0.266	ENSG00000101104,PABPC1L,chr20,43566685,43566832,43566742,43566832,43565277,43565371
3669	5638	ENSG00000174197	MGA	chr15	+	42032103	42032401	42032250	42032401	42028378	42028566	5638	17,27,9,5	0,0,0,0	21,13,47	5,2,1	246	99	2.40458e-05	0.00155707	1.0,1.0,1.0,1.0	0.628,0.723,0.95	0.233	ENSG00000174197,MGA,chr15,42032103,42032401,42032250,42032401,42028378,42028566
3679	5651	ENSG00000172322	CLEC12A	chr12	+	10131564	10132123	10131934	10132123	10124195	10124286	5651	476362388410	42,23,30,36	285297276	6,13,10	469	99	2.11936e-05	0.00138497	0.705,0.769,0.732,0.706	0.909,0.828,0.854	-0.136	ENSG00000172322,CLEC12A,chr12,10131564,10132123,10131934,10132123,10124195,10124286
3741	5746	ENSG00000181381	DDX60L	chr4	-	169317109	169317278	169317109	169317275	169321976	169322129	5746	35,56,35,38	0,0,0,0	36,39,34	5,10,4	102	99	9.59912e-10	2.73498e-07	1.0,1.0,1.0,1.0	0.875,0.791,0.892	0.147	ENSG00000181381,DDX60L,chr4,169317109,169317278,169317109,169317275,169321976,169322129
3769	5785	ENSG00000213658	LAT	chr16	+	28997675	28997767	28997705	28997767	28997455	28997537	5785	1,0,0,3	5,2,1,3	2,2,3	2,1,1	129	99	0.00171319	0.0333417	0.133,0.0,0.0,0.434	0.434,0.606,0.697	-0.437	ENSG00000213658,LAT,chr16,28997675,28997767,28997705,28997767,28997455,28997537
3813	5866	ENSG00000166333	ILK	chr11	+	6625409	6625590	6625455	6625590	6624960	6625052	5866	207169188184	319277279274	359359294	337304338	145	99	3.97309e-06	0.000362825	0.307,0.294,0.315,0.314	0.421,0.446,0.373	-0.106	ENSG00000166333,ILK,chr11,6625409,6625590,6625455,6625590,6624960,6625052
3833	5903	ENSG00000198106	SNX29P2	chr16	+	29339873	29339945	29339882	29339945	29337667	29337804	5903	3,2,2,1	0,0,3,1	0,0,1	1,2,0	108	99	0.0001129	0.00481551	1.0,1.0,0.379,0.478	0.0,0.0,1.0	0.381	ENSG00000198106,SNX29P2,chr16,29339873,29339945,29339882,29339945,29337667,29337804
3858	5950	ENSG00000107443	CCNJ	chr10	+	97816844	97817004	97816877	97817004	97816457	97816757	5950	19,22,20,34	0,0,0,1	20,17,9	8,1,0	132	99	7.28678e-05	0.00357957	1.0,1.0,1.0,0.962	0.652,0.927,1.0	0.131	ENSG00000107443,CCNJ,chr10,97816844,97817004,97816877,97817004,97816457,97816757
3880	5978	ENSG00000239382	ALKBH6	chr19	-	36501639	36501979	36501639	36501947	36503922	36503991	5978	15,5,13,15	7,3,7,5	14,20,39	0,3,2	131	99	1.71896e-05	0.00117732	0.618,0.557,0.584,0.694	1.0,0.834,0.936	-0.31	ENSG00000239382,ALKBH6,chr19,36501639,36501979,36501639,36501947,36503922,36503991
3881	5979	ENSG00000239382	ALKBH6	chr19	-	36501795	36501967	36501795	36501947	36503922	36503991	5979	9,4,9,19	7,3,7,5	8,16,26	0,3,2	119	99	0.000198896	0.00694478	0.517,0.526,0.517,0.76	1.0,0.816,0.915	-0.33	ENSG00000239382,ALKBH6,chr19,36501795,36501967,36501795,36501947,36503922,36503991
3912	6045	ENSG00000197256	KANK2	chr19	-	11289020	11289147	11289020	11289123	11289228	11289396	6045	6,2,8,1	11,9,6,5	0,1,2	19,7,13	123	99	0.00014007	0.0055063	0.305,0.152,0.518,0.139	0.0,0.103,0.11	0.207	ENSG00000197256,KANK2,chr19,11289020,11289147,11289020,11289123,11289228,11289396
3941	6091	ENSG00000130244	FAM98C	chr19	+	38896158	38897717	38897549	38897717	38895983	38896061	6091	448337407422	4,11,5,5	549398498	0,2,3	1490	99	0.000138355	0.00547501	0.882,0.671,0.844,0.849	1.0,0.93,0.917	-0.138	ENSG00000130244,FAM98C,chr19,38896158,38897717,38897549,38897717,38895983,38896061
3998	6188	ENSG00000114857	NKTR	chr3	+	42661155	42663008	42662920	42663008	42660511	42660619	6188	120165132233	0,0,1,0	154170171	2,2,2	1864	99	0.000221501	0.007622	1.0,1.0,0.875,1.0	0.804,0.819,0.82	0.154	ENSG00000114857,NKTR,chr3,42661155,42663008,42662920,42663008,42660511,42660619
4065	6290	ENSG00000100802	C14orf93	chr14	-	23468262	23468611	23468262	23468365	23470167	23470246	6290	34,45,45,59	0,1,4,3	39,44,36	11,2,7	345	99	0.00262355	0.045139	1.0,0.928,0.763,0.849	0.504,0.863,0.596	0.231	ENSG00000100802,C14orf93,chr14,23468262,23468611,23468262,23468365,23470167,23470246
4080	6312	ENSG00000183773	AIFM3	chr22	+	21322080	21322263	21322092	21322263	21321550	21321591	6312	7,3,2,1	22,19,19,25	0,0,0	12,7,8	111	99	0.000105617	0.00464388	0.221,0.123,0.086,0.034	0.0,0.0,0.0	0.116	ENSG00000183773,AIFM3,chr22,21322080,21322263,21322092,21322263,21321550,21321591
4098	6350	ENSG00000138092	CENPO	chr2	+	25038365	25038625	25038466	25038625	25037244	25037362	6350	144163123181	57,37,45,70	225213168	40,45,37	200	99	0.00123306	0.0265351	0.556,0.686,0.575,0.561	0.736,0.701,0.692	-0.115	ENSG00000138092,CENPO,chr2,25038365,25038625,25038466,25038625,25037244,25037362
4157	6441	ENSG00000135049	AGTPBP1	chr9	-	88270057	88270235	88270057	88270115	88272349	88272558	6441	100,96,111,109	32,33,28,30	135124154	16,22,25	219	99	0.000251712	0.00819851	0.586,0.568,0.642,0.622	0.792,0.718,0.736	-0.144	ENSG00000135049,AGTPBP1,chr9,88270057,88270235,88270057,88270115,88272349,88272558
4194	6517	ENSG00000141644	MBD1	chr18	-	47795216	47796455	47795216	47796188	47799046	47799108	6517	147146154192	35,29,40,43	125165165	58,62,53	366	99	0.000818165	0.0198901	0.532,0.577,0.51,0.547	0.368,0.419,0.457	0.127	ENSG00000141644,MBD1,chr18,47795216,47796455,47795216,47796188,47799046,47799108
4209	6543	ENSG00000173230	GOLGB1	chr3	-	121438492	121438615	121438492	121438600	121441108	121441225	6543	15,17,7,9	7,0,3,3	6,3,15	0,1,0	114	99	0.000117273	0.00488499	0.65,1.0,0.67,0.723	1.0,0.723,1.0	-0.147	ENSG00000173230,GOLGB1,chr3,121438492,121438615,121438492,121438600,121441108,121441225
4303	6676	ENSG00000168389	MFSD2A	chr1	+	40433299	40433588	40433475	40433588	40432757	40432841	6676	73,55,65,53	0,0,0,0	67,78,79	3,6,6	275	99	3.37639e-08	5.72619e-06	1.0,1.0,1.0,1.0	0.889,0.824,0.826	0.154	ENSG00000168389,MFSD2A,chr1,40433299,40433588,40433475,40433588,40432757,40432841
4328	6719	ENSG00000174791	RIN1	chr11	-	66101389	66101512	66101389	66101509	66101984	66102722	6719	3,2,0,0	5,11,8,17	2,8,6	11,14,5	102	99	0.00157721	0.0318257	0.368,0.15,0.0,0.0	0.15,0.357,0.538	-0.219	ENSG00000174791,RIN1,chr11,66101389,66101512,66101389,66101509,66101984,66102722
4341	6740	ENSG00000141736	ERBB2	chr17	+	37850933	37851434	37851240	37851434	37849513	37849578	6740	0,2,2,0	4,4,3,3	2,6,9	1,5,2	406	99	3.88442e-05	0.00212836	0.0,0.109,0.14,0.0	0.328,0.226,0.523	-0.297	ENSG00000141736,ERBB2,chr17,37850933,37851434,37851240,37851434,37849513,37849578
4397	6826	ENSG00000104529	EEF1D	chr8	-	144674816	144675112	144674816	144675063	144679517	144679585	6826	23,22,18,60	0,0,0,1	38,35,62	4,3,6	148	99	6.39808e-06	0.000536159	1.0,1.0,1.0,0.976	0.864,0.886,0.874	0.119	ENSG00000104529,EEF1D,chr8,144674816,144675112,144674816,144675063,144679517,144679585
4405	6838	ENSG00000138382	METTL5	chr2	-	170668966	170669034	170668966	170669016	170676070	170676153	6838	37,19,36,24	36,24,31,36	28,28,29	9,4,3	117	99	4.13357e-09	9.91413e-07	0.465,0.401,0.496,0.361	0.725,0.856,0.891	-0.393	ENSG00000138382,METTL5,chr2,170668966,170669034,170668966,170669016,170676070,170676153
4452	6915	ENSG00000100320	RBFOX2	chr22	-	36177646	36177793	36177646	36177790	36205826	36206051	6915	3,2,0,1	11,11,17,2	2,10,7	7,18,12	102	99	0.00237866	0.042358	0.209,0.15,0.0,0.327	0.217,0.35,0.362	-0.138	ENSG00000100320,RBFOX2,chr22,36177646,36177793,36177646,36177790,36205826,36206051
4458	6930	ENSG00000137760	ALKBH8	chr11	-	107424572	107424704	107424572	107424699	107427491	107427729	6930	8,10,14,24	0,5,4,5	13,22,14	2,0,0	104	99	0.000158202	0.00595203	1.0,0.656,0.769,0.82	0.861,1.0,1.0	-0.142	ENSG00000137760,ALKBH8,chr11,107424572,107424704,107424572,107424699,107427491,107427729
4512	7027	ENSG00000143093	STRIP1	chr1	+	110591733	110593031	110592964	110593031	110590393	110590491	7027	151143145174	14,17,5,8	197190190	2,2,6	1330	99	0.000231208	0.00780519	0.445,0.385,0.683,0.618	0.88,0.876,0.702	-0.287	ENSG00000143093,STRIP1,chr1,110591733,110593031,110592964,110593031,110590393,110590491
4568	7097	ENSG00000114745	GORASP1	chr3	-	39141795	39142368	39141795	39141994	39142506	39142593	7097	63,67,46,68	7,6,7,8	121,99,105	0,6,4	473	99	0.000425658	0.0121765	0.653,0.7,0.579,0.64	1.0,0.775,0.846	-0.231	ENSG00000114745,GORASP1,chr3,39141795,39142368,39141795,39141994,39142506,39142593
4573	7107	ENSG00000236624	CCDC163P	chr1	-	45961089	45961217	45961089	45961145	45962227	45962295	7107	8,2,5,1	0,1,3,2	4,7,3	0,0,0	171	99	0.00124131	0.0265533	1.0,0.537,0.491,0.224	1.0,1.0,1.0	-0.437	ENSG00000236624,CCDC163P,chr1,45961089,45961217,45961089,45961145,45962227,45962295
4643	7225	ENSG00000186866	POFUT2	chr21	-	46683842	46687628	46683842	46685550	46689753	46689934	7225	79,84,83,117	0,1,0,1	82,109,66	2,1,3	2177	99	0.000165434	0.00610563	1.0,0.793,1.0,0.842	0.651,0.832,0.5	0.248	ENSG00000186866,POFUT2,chr21,46683842,46687628,46683842,46685550,46689753,46689934
4685	7290	ENSG00000063241	ISOC2	chr19	-	55966626	55966745	55966626	55966697	55967715	55967856	7290	74,57,63,58	123,62,101,93	121,93,105	368235273	147	99	8.2639e-06	0.000668906	0.288,0.382,0.296,0.296	0.181,0.21,0.206	0.117	ENSG00000063241,ISOC2,chr19,55966626,55966745,55966626,55966697,55967715,55967856
4690	7297	ENSG00000196628	TCF4	chr18	-	53018104	53018234	53018104	53018231	53070684	53070749	7297	1,10,12,6	0,3,3,2	5,4,14	0,1,0	102	99	0.00114151	0.0250184	1.0,0.764,0.795,0.744	1.0,0.795,1.0	-0.106	ENSG00000196628,TCF4,chr18,53018104,53018234,53018104,53018231,53070684,53070749
4703	7323	ENSG00000121274	PAPD5	chr16	+	50259008	50259196	50259149	50259196	50258801	50258905	7323	66,87,66,105	63,52,55,64	116,106,93	51,37,45	240	99	0.000839002	0.0201219	0.302,0.408,0.331,0.404	0.484,0.542,0.46	-0.134	ENSG00000121274,PAPD5,chr16,50259008,50259196,50259149,50259196,50258801,50258905
4800	7463	ENSG00000127507	EMR2	chr19	-	14876469	14877193	14876469	14876616	14877789	14877921	7463	133,104,98,128	72,56,62,69	99,95,76	33,26,21	676	99	0.000126551	0.00509279	0.213,0.214,0.188,0.214	0.305,0.349,0.346	-0.126	ENSG00000127507,EMR2,chr19,14876469,14877193,14876469,14876616,14877789,14877921
4925	7657	ENSG00000078699	CBFA2T2	chr20	+	32228146	32228337	32228149	32228337	32224445	32224514	7657	14,15,6,12	3,3,2,6	8,12,13	2,0,0	102	99	0.00028885	0.00910387	0.819,0.829,0.744,0.66	0.795,1.0,1.0	-0.169	ENSG00000078699,CBFA2T2,chr20,32228146,32228337,32228149,32228337,32224445,32224514
4958	7702	ENSG00000139436	GIT2	chr12	-	110385060	110386651	110385060	110385309	110388971	110389121	7702	711462697780	94103100116	804985878	70,85,82	1441	99	2.19957e-06	0.00022067	0.342,0.236,0.324,0.316	0.441,0.443,0.424	-0.131	ENSG00000139436,GIT2,chr12,110385060,110386651,110385060,110385309,110388971,110389121
4962	7707	ENSG00000178821	TMEM52	chr1	-	1849691	1850373	1849691	1849870	1850483	1850527	7707	18,14,18,20	3,2,2,0	20,26,55	0,0,0	602	99	4.62346e-05	0.00249492	0.497,0.535,0.597,1.0	1.0,1.0,1.0	-0.343	ENSG00000178821,TMEM52,chr1,1849691,1850373,1849691,1849870,1850483,1850527
5008	7778	ENSG00000235706	DICER1-AS1	chr14	+	95645835	95646262	95645840	95646262	95625212	95625372	7778	7,3,6,6	1,2,1,0	9,7,3	3,3,7	104	99	0.00182512	0.0348535	0.87,0.588,0.851,1.0	0.741,0.69,0.29	0.254	ENSG00000235706,DICER1-AS1,chr14,95645835,95646262,95645840,95646262,95625212,95625372
5016	7786	ENSG00000090372	STRN4	chr19	-	47230708	47230948	47230708	47230824	47231150	47231264	7786	57,55,58,69	71,61,51,80	32,32,62	104,75,97	223	99	2.10511e-05	0.00138497	0.263,0.286,0.335,0.277	0.12,0.159,0.221	0.124	ENSG00000090372,STRN4,chr19,47230708,47230948,47230708,47230824,47231150,47231264
5051	7837	ENSG00000135945	REV1	chr2	-	100046301	100046410	100046301	100046407	100050793	100050910	7837	25,7,11,19	12,4,6,14	9,12,12	18,19,17	102	99	0.00054033	0.0141112	0.669,0.629,0.64,0.568	0.327,0.38,0.407	0.255	ENSG00000135945,REV1,chr2,100046301,100046410,100046301,100046407,100050793,100050910
5238	8108	ENSG00000196118	C16orf93	chr16	-	30770662	30770878	30770662	30770779	30770974	30771045	8108	46,52,50,54	43,49,40,41	34,36,36	85,69,79	198	99	3.60741e-08	5.97572e-06	0.348,0.347,0.385,0.397	0.167,0.207,0.186	0.183	ENSG00000196118,C16orf93,chr16,30770662,30770878,30770662,30770779,30770974,30771045
5330	8262	ENSG00000204685	STARD7-AS1	chr2	+	96905450	96906426	96906181	96906426	96874153	96874717	8262	96,68,77,102	0,1,0,2	82,86,92	16,2,8	830	99	2.16108e-07	2.85063e-05	1.0,0.89,1.0,0.859	0.379,0.837,0.578	0.339	ENSG00000204685,STARD7-AS1,chr2,96905450,96906426,96906181,96906426,96874153,96874717
5399	8383	ENSG00000136235	GPNMB	chr7	+	23306099	23306234	23306135	23306234	23300074	23300392	8383	0,2,0,0	12,14,5,2	0,2,6	9,12,12	135	99	0.00101645	0.0231325	0.0,0.095,0.0,0.0	0.0,0.109,0.268	-0.102	ENSG00000136235,GPNMB,chr7,23306099,23306234,23306135,23306234,23300074,23300392
5403	8395	ENSG00000139974	SLC38A6	chr14	+	61545527	61545645	61545547	61545645	61518758	61518853	8395	0,0,2,0	5,1,2,2	1,1,9	0,6,6	119	99	0.00164074	0.032374	0.0,0.0,0.454,0.0	1.0,0.122,0.555	-0.446	ENSG00000139974,SLC38A6,chr14,61545527,61545645,61545547,61545645,61518758,61518853
5474	8515	ENSG00000077713	SLC25A43	chrX	+	118585812	118586106	118585971	118586106	118533342	118533641	8515	18,17,18,25	0,0,0,0	30,26,13	2,2,3	258	99	0.000101664	0.00452595	1.0,1.0,1.0,1.0	0.852,0.833,0.624	0.23	ENSG00000077713,SLC25A43,chrX,118585812,118586106,118585971,118586106,118533342,118533641
5577	8706	ENSG00000140474	ULK3	chr15	-	75134620	75134790	75134620	75134761	75134879	75135017	8706	11,6,5,8	8,3,7,8	8,5,10	0,0,4	128	99	0.00107577	0.0239205	0.515,0.607,0.356,0.436	1.0,1.0,0.659	-0.408	ENSG00000140474,ULK3,chr15,75134620,75134790,75134620,75134761,75134879,75135017
5600	8748	ENSG00000026950	BTN3A1	chr6	+	26410121	26410260	26410233	26410260	26409760	26409961	8748	29,21,10,36	1,2,0,0	23,15,15	2,3,2	211	99	0.00106122	0.0236962	0.932,0.831,1.0,1.0	0.844,0.701,0.779	0.166	ENSG00000026950,BTN3A1,chr6,26410121,26410260,26410233,26410260,26409760,26409961
5646	8814	ENSG00000221978	CCNL2	chr1	-	1326145	1328183	1326145	1326245	1328775	1328840	8814	1839204317482710	83,61,65,84	149818181903	80,106,94	2037	99	0.000554257	0.0142526	0.518,0.619,0.567,0.611	0.476,0.455,0.496	0.103	ENSG00000221978,CCNL2,chr1,1326145,1328183,1326145,1326245,1328775,1328840
5671	8860	ENSG00000148444	COMMD3	chr10	+	22607281	22607642	22607581	22607642	22607033	22607097	8860	42,34,49,63	0,0,3,0	105,80,75	9,8,7	399	99	8.27097e-07	9.20533e-05	1.0,1.0,0.802,1.0	0.743,0.713,0.727	0.223	ENSG00000148444,COMMD3,chr10,22607281,22607642,22607581,22607642,22607033,22607097
5707	8911	ENSG00000062524	LTK	chr15	-	41799292	41799855	41799292	41799488	41800266	41800419	8911	16,14,11,261	0,0,0,0	175184196	6,12,4	466	99	2.06618e-08	3.67936e-06	1.0,1.0,1.0,1.0	0.861,0.765,0.912	0.154	ENSG00000062524,LTK,chr15,41799292,41799855,41799292,41799488,41800266,41800419
5710	8914	ENSG00000030582	GRN	chr17	+	42426525	42426670	42426529	42426670	42423456	42423596	8914	34,13,21,27	0,0,0,0	16,11,21	0,0,11	103	99	0.000100988	0.00452414	1.0,1.0,1.0,1.0	1.0,1.0,0.647	0.118	ENSG00000030582,GRN,chr17,42426525,42426670,42426529,42426670,42423456,42423596
5759	8986	ENSG00000187049	TMEM216	chr11	+	61165199	61165447	61165245	61165447	61161355	61161448	8986	11,2,9,2	40,27,16,16	3,1,3	61,57,55	145	99	2.88264e-05	0.00174009	0.158,0.048,0.277,0.079	0.032,0.012,0.036	0.114	ENSG00000187049,TMEM216,chr11,61165199,61165447,61165245,61165447,61161355,61161448
5798	9047	ENSG00000170037	CNTROB	chr17	+	7851804	7852896	7852702	7852896	7851474	7851645	9047	292273264357	5,6,2,3	276323290	1,0,0	997	99	1.48902e-05	0.00105667	0.853,0.819,0.929,0.922	0.965,1.0,1.0	-0.108	ENSG00000170037,CNTROB,chr17,7851804,7852896,7852702,7852896,7851474,7851645
5822	9078	ENSG00000147454	SLC25A37	chr8	+	23425771	23425891	23425834	23425891	23423620	23424326	9078	78,84,62,169	13,8,10,13	127124153	21,41,50	162	99	9.87808e-05	0.00448163	0.786,0.865,0.791,0.888	0.787,0.649,0.652	0.136	ENSG00000147454,SLC25A37,chr8,23425771,23425891,23425834,23425891,23423620,23424326
5966	9299	ENSG00000172113	NME6	chr3	-	48337608	48337726	48337608	48337648	48339916	48340013	9299	7,6,3,3	3,0,2,1	11,1,9	0,0,0	177	99	0.00232732	0.0416521	0.566,1.0,0.456,0.627	1.0,1.0,1.0	-0.338	ENSG00000172113,NME6,chr3,48337608,48337726,48337608,48337648,48339916,48340013
5992	9339	ENSG00000138459	SLC35A5	chr3	+	112300025	112300173	112300091	112300173	112299392	112299553	9339	27,23,27,28	2,5,2,4	19,27,41	2,1,0	165	99	0.00277042	0.0468734	0.89,0.734,0.89,0.808	0.851,0.942,1.0	-0.101	ENSG00000138459,SLC35A5,chr3,112300025,112300173,112300091,112300173,112299392,112299553
6043	9406	ENSG00000148824	MTG1	chr10	+	135215032	135215749	135215652	135215749	135213032	135213123	9406	527418399592	8,14,35,19	666628645	10,6,7	719	99	3.63405e-05	0.00203143	0.901,0.804,0.611,0.811	0.902,0.935,0.927	-0.14	ENSG00000148824,MTG1,chr10,135215032,135215749,135215652,135215749,135213032,135213123
6075	9458	ENSG00000197119	SLC25A29	chr14	-	100761962	100762330	100761962	100762034	100765178	100765222	9458	28,34,30,26	1,0,2,1	42,51,53	1,12,8	395	99	0.00043824	0.0124863	0.875,1.0,0.79,0.867	0.913,0.516,0.624	0.199	ENSG00000197119,SLC25A29,chr14,100761962,100762330,100761962,100762034,100765178,100765222
6082	9469	ENSG00000179532	DNHD1	chr11	+	6587330	6587623	6587470	6587623	6586924	6587221	9469	8,9,4,9	2,1,2,2	6,14,2	0,0,0	239	99	6.25417e-05	0.00314636	0.624,0.788,0.453,0.651	1.0,1.0,1.0	-0.371	ENSG00000179532,DNHD1,chr11,6587330,6587623,6587470,6587623,6586924,6587221
6200	9702	ENSG00000128604	IRF5	chr7	+	128587076	128587589	128587331	128587589	128586554	128586616	9702	405336408366	52,31,28,42	408417464	11,12,17	354	99	4.26216e-10	1.26497e-07	0.685,0.752,0.803,0.709	0.912,0.907,0.884	-0.164	ENSG00000128604,IRF5,chr7,128587076,128587589,128587331,128587589,128586554,128586616
6201	9703	ENSG00000128604	IRF5	chr7	+	128587283	128587589	128587331	128587589	128586554	128586616	9703	72,69,91,92	52,31,28,42	90,85,51	11,12,17	147	99	0.000225643	0.00769023	0.483,0.6,0.686,0.596	0.846,0.827,0.669	-0.189	ENSG00000128604,IRF5,chr7,128587283,128587589,128587331,128587589,128586554,128586616
6376	9982	ENSG00000068024	HDAC4	chr2	-	240048151	240048390	240048151	240048375	240055940	240056139	9982	30,33,25,29	45,52,65,49	13,20,18	91,60,78	114	99	2.50751e-05	0.00160407	0.367,0.355,0.25,0.339	0.11,0.224,0.167	0.161	ENSG00000068024,HDAC4,chr2,240048151,240048390,240048151,240048375,240055940,240056139
6383	9998	ENSG00000100897	DCAF11	chr14	+	24584723	24584935	24584751	24584935	24583985	24584133	9998	44,27,40,53	105,63,83,113	32,33,22	114128119	127	99	0.000181495	0.00652924	0.246,0.25,0.273,0.268	0.18,0.167,0.126	0.102	ENSG00000100897,DCAF11,chr14,24584723,24584935,24584751,24584935,24583985,24584133
6399	10021	ENSG00000139697	SBNO1	chr12	-	123829804	123830117	123829804	123830114	123834856	123834988	10021	8,8,16,10	0,1,0,3	1,12,9	8,0,9	102	99	0.000813602	0.0198469	1.0,0.886,1.0,0.764	0.108,1.0,0.493	0.379	ENSG00000139697,SBNO1,chr12,123829804,123830117,123829804,123830114,123834856,123834988
6441	10088	ENSG00000073921	PICALM	chr11	-	85779692	85779780	85779692	85779775	85780287	85780353	10088	3,6,5,2	0,0,0,0	10,6,8	2,0,4	104	99	0.00232394	0.0416521	1.0,1.0,1.0,1.0	0.826,1.0,0.656	0.173	ENSG00000073921,PICALM,chr11,85779692,85779780,85779692,85779775,85780287,85780353
6446	10102	ENSG00000049656	CLPTM1L	chr5	-	1330394	1330546	1330394	1330498	1331917	1331998	10102	28,24,35,38	5,4,4,0	33,22,37	0,0,2	147	99	0.000538717	0.0141112	0.79,0.802,0.855,1.0	1.0,1.0,0.926	-0.114	ENSG00000049656,CLPTM1L,chr5,1330394,1330546,1330394,1330498,1331917,1331998
6458	10138	ENSG00000153914	SREK1	chr5	+	65451892	65454760	65454636	65454760	65449290	65449424	10138	333413236466	10,7,6,14	173183209	10,10,20	2843	99	0.000122257	0.00497622	0.537,0.673,0.578,0.537	0.376,0.389,0.267	0.237	ENSG00000153914,SREK1,chr5,65451892,65454760,65454636,65454760,65449290,65449424
6542	10258	ENSG00000223960	AC009948.5	chr2	+	179295421	179295616	179295496	179295616	179291092	179291388	10258	52,45,37,61	29,15,16,19	35,23,18	23,22,20	174	99	0.0020194	0.037655	0.505,0.631,0.568,0.646	0.464,0.373,0.339	0.196	ENSG00000223960,AC009948.5,chr2,179295421,179295616,179295496,179295616,179291092,179291388
6543	10259	ENSG00000223960	AC009948.5	chr2	+	179295421	179295616	179295496	179295616	179291092	179291430	10259	48,46,37,52	0,0,4,0	35,20,20	3,8,4	174	99	1.05211e-06	0.000115295	1.0,1.0,0.84,1.0	0.869,0.587,0.74	0.228	ENSG00000223960,AC009948.5,chr2,179295421,179295616,179295496,179295616,179291092,179291430
6661	10452	ENSG00000196498	NCOR2	chr12	-	124846671	124846843	124846671	124846840	124848224	124848345	10452	117103108130	60,42,53,59	115118147	101,90,103	102	99	0.000176338	0.00647452	0.654,0.704,0.664,0.681	0.525,0.56,0.581	0.12	ENSG00000196498,NCOR2,chr12,124846671,124846843,124846671,124846840,124848224,124848345
6692	10500	ENSG00000072134	EPN2	chr17	+	19237268	19240028	19238717	19240028	19235165	19235381	10500	118,79,70,84	0,0,0,0	109,99,139	3,0,3	1548	99	0.00099804	0.0230066	1.0,1.0,1.0,1.0	0.699,1.0,0.748	0.184	ENSG00000072134,EPN2,chr17,19237268,19240028,19238717,19240028,19235165,19235381
6709	10527	ENSG00000138688	KIAA1109	chr4	+	123145652	123145832	123145655	123145832	123141487	123141625	10527	10,11,7,14	4,2,2,0	10,6,14	0,0,0	102	99	0.00101649	0.0231325	0.708,0.842,0.773,1.0	1.0,1.0,1.0	-0.169	ENSG00000138688,KIAA1109,chr4,123145652,123145832,123145655,123145832,123141487,123141625
6710	10529	ENSG00000178338	ZNF354B	chr5	+	178314609	178315123	178314621	178315123	178312614	178312734	10529	7,8,10,7	15,5,8,10	13,6,11	1,2,0	111	99	4.87455e-07	5.51134e-05	0.294,0.588,0.527,0.384	0.921,0.728,1.0	-0.435	ENSG00000178338,ZNF354B,chr5,178314609,178315123,178314621,178315123,178312614,178312734
6738	10568	ENSG00000184863	RBM33	chr7	+	155503866	155504149	155503896	155504149	155499987	155500074	10568	12,9,17,10	0,0,0,0	11,9,20	0,2,5	129	99	0.000471424	0.013066	1.0,1.0,1.0,1.0	1.0,0.775,0.754	0.157	ENSG00000184863,RBM33,chr7,155503866,155504149,155503896,155504149,155499987,155500074
6747	10583	ENSG00000161996	WDR90	chr16	+	701823	702039	701826	702039	701643	701747	10583	63,55,58,70	53,54,41,65	48,57,46	72,76,96	102	99	0.000179684	0.00649692	0.536,0.497,0.579,0.511	0.393,0.421,0.317	0.154	ENSG00000161996,WDR90,chr16,701823,702039,701826,702039,701643,701747
6790	10640	ENSG00000126254	RBM42	chr19	+	36123999	36124154	36124002	36124154	36123837	36123903	10640	58,39,46,56	25,9,8,3	48,72,89	10,3,0	102	99	0.00057884	0.0147224	0.692,0.808,0.848,0.948	0.823,0.959,1.0	-0.103	ENSG00000126254,RBM42,chr19,36123999,36124154,36124002,36124154,36123837,36123903
6854	10763	ENSG00000113282	CLINT1	chr5	-	157216370	157216575	157216370	157216521	157217607	157217659	10763	118,109,89,92	18,14,14,14	92,105,97	23,32,28	153	99	0.00082316	0.0199239	0.809,0.834,0.804,0.81	0.721,0.68,0.692	0.117	ENSG00000113282,CLINT1,chr5,157216370,157216575,157216370,157216521,157217607,157217659
6901	10849	ENSG00000131652	THOC6	chr16	+	3076063	3076289	3076251	3076289	3075924	3075989	10849	257180258269	19,28,12,31	417298309	9,12,13	287	99	9.34243e-06	0.000715549	0.824,0.689,0.881,0.75	0.941,0.895,0.891	-0.123	ENSG00000131652,THOC6,chr16,3076063,3076289,3076251,3076289,3075924,3075989
6937	10905	ENSG00000115368	WDR75	chr2	+	190313970	190315694	190315628	190315694	190313526	190313560	10905	61,56,51,53	1,3,3,0	45,46,44	1,1,0	1757	99	0.000511902	0.0138785	0.775,0.513,0.489,1.0	0.717,0.722,1.0	-0.119	ENSG00000115368,WDR75,chr2,190313970,190315694,190315628,190315694,190313526,190313560
6950	10919	ENSG00000127328	RAB3IP	chr12	+	70206557	70206813	70206743	70206813	70195388	70195501	10919	6,10,15,11	0,1,0,0	14,9,22	2,2,5	285	99	1.27891e-06	0.000135965	1.0,0.776,1.0,1.0	0.709,0.61,0.604	0.303	ENSG00000127328,RAB3IP,chr12,70206557,70206813,70206743,70206813,70195388,70195501
6981	10968	ENSG00000160221	C21orf33	chr21	+	45560823	45561299	45561045	45561299	45560131	45560224	10968	123120139157	2,5,18,11	193199193	29,20,28	321	99	0.00297929	0.0497236	0.95,0.881,0.704,0.815	0.672,0.754,0.68	0.135	ENSG00000160221,C21orf33,chr21,45560823,45561299,45561045,45561299,45560131,45560224
7070	11095	ENSG00000175309	PHYKPL	chr5	-	177649355	177649546	177649355	177649493	177649852	177649935	11095	93,54,56,123	1,6,6,7	54,48,67	3,12,21	152	99	0.000656019	0.0162251	0.984,0.854,0.859,0.92	0.921,0.723,0.675	0.131	ENSG00000175309,PHYKPL,chr5,177649355,177649546,177649355,177649493,177649852,177649935

## Sheet: A3SS_MARIMO_MUT_WT_filter
	ID	GeneID	geneSymbol	chr	strand	longExonStart_0base	longExonEnd	shortES	shortEE	flankingES	flankingEE	ID.1	IJC_SAMPLE_1	SJC_SAMPLE_1	IJC_SAMPLE_2	SJC_SAMPLE_2	IncFormLen	SkipFormLen	PValue	FDR	IncLevel1	IncLevel2	IncLevelDifference	uniqueid
73	99	ENSG00000140553	UNC45A	chr15	+	91479366	91479690	91479514	91479690	91479175	91479212	99	19,25,29	43,54,41	8,12,12	77,85,71	247	99	1.75519e-08	5.85267e-06	0.15,0.157,0.221	0.04,0.054,0.063	0.124	ENSG00000140553,UNC45A,chr15,91479366,91479690,91479514,91479690,91479175,91479212
179	256	ENSG00000140995	DEF8	chr16	+	90023945	90024068	90023948	90024068	90021576	90021674	256	2,1,5	0,1,1	1,8,4	7,1,5	102	99	0.0010687	0.0306791	1.0,0.493,0.829	0.122,0.886,0.437	0.292	ENSG00000140995,DEF8,chr16,90023945,90024068,90023948,90024068,90021576,90021674
241	344	ENSG00000085644	ZNF213	chr16	+	3188354	3188542	3188418	3188542	3187166	3187680	344	19,15,26	45,34,43	7,8,5	42,39,43	163	99	4.24389e-05	0.00294818	0.204,0.211,0.269	0.092,0.111,0.066	0.138	ENSG00000085644,ZNF213,chr16,3188354,3188542,3188418,3188542,3187166,3187680
287	407	ENSG00000068354	TBC1D25	chrX	+	48417284	48417734	48417545	48417734	48399720	48399830	407	38,28,23	0,0,0	15,25,26	0,5,1	360	99	0.00136288	0.0366493	1.0,1.0,1.0	1.0,0.579,0.877	0.181	ENSG00000068354,TBC1D25,chrX,48417284,48417734,48417545,48417734,48399720,48399830
293	414	ENSG00000160703	NLRX1	chr11	+	119053826	119054723	119054529	119054723	119052802	119053054	414	372530348	18,32,23	535458592	12,9,6	802	99	4.66547e-08	1.35278e-05	0.718,0.672,0.651	0.846,0.863,0.924	-0.197	ENSG00000160703,NLRX1,chr11,119053826,119054723,119054529,119054723,119052802,119053054
294	415	ENSG00000197912	SPG7	chr16	+	89615387	89615744	89615488	89615744	89614410	89614521	415	10,6,10	3,2,2	3,8,10	0,0,0	200	99	8.65308e-06	0.000848639	0.623,0.598,0.712	1.0,1.0,1.0	-0.356	ENSG00000197912,SPG7,chr16,89615387,89615744,89615488,89615744,89614410,89614521
383	576	ENSG00000136870	ZNF189	chr9	+	104162165	104162292	104162207	104162292	104161676	104161812	576	3,4,12	1,0,0	1,4,3	4,1,4	141	99	1.97394e-06	0.000263284	0.678,1.0,1.0	0.149,0.737,0.345	0.482	ENSG00000136870,ZNF189,chr9,104162165,104162292,104162207,104162292,104161676,104161812
389	587	ENSG00000158106	RHPN1	chr8	+	144461998	144462345	144462231	144462345	144461484	144461678	587	63112104	2,0,0	138148171	9,9,7	332	99	2.16071e-06	0.000282545	0.904,1.0,1.0	0.821,0.831,0.879	0.124	ENSG00000158106,RHPN1,chr8,144461998,144462345,144462231,144462345,144461484,144461678
488	751	ENSG00000125740	FOSB	chr19	+	45973886	45974207	45974003	45974207	45971252	45971970	751	13,21,33	4,2,2	5,4,5	0,0,0	216	99	2.2264e-05	0.00183307	0.598,0.828,0.883	1.0,1.0,1.0	-0.23	ENSG00000125740,FOSB,chr19,45973886,45974207,45974003,45974207,45971252,45971970
720	1140	ENSG00000173818	ENDOV	chr17	+	78395939	78396045	78396005	78396045	78389449	78389621	1140	0,2,0	9,9,9	7,3,1	9,10,12	165	99	0.000743622	0.0238424	0.0,0.118,0.0	0.318,0.153,0.048	-0.134	ENSG00000173818,ENDOV,chr17,78395939,78396045,78396005,78396045,78389449,78389621
958	1553	ENSG00000121716	PILRB	chr7	+	99954016	99954506	99954372	99954506	99951517	99951635	1553	172,97,129	3,0,0	94,79,114	1,6,3	455	99	0.00147757	0.0391027	0.926,1.0,1.0	0.953,0.741,0.892	0.113	ENSG00000121716,PILRB,chr7,99954016,99954506,99954372,99954506,99951517,99951635
964	1559	ENSG00000172932	ANKRD13D	chr11	+	67058062	67058992	67058946	67058992	67057792	67057917	1559	109112931807	274217275	656661615	199231204	983	99	2.7645e-06	0.000341416	0.286,0.375,0.398	0.249,0.224,0.233	0.118	ENSG00000172932,ANKRD13D,chr11,67058062,67058992,67058946,67058992,67057792,67057917
972	1568	ENSG00000106976	DNM1	chr9	+	131010202	131011032	131010861	131011032	131009653	131009765	1568	1,10,3	1,2,3	16,22,17	2,0,1	758	99	0.000629083	0.0217376	0.116,0.395,0.116	0.511,1.0,0.689	-0.524	ENSG00000106976,DNM1,chr9,131010202,131011032,131010861,131011032,131009653,131009765
1070	1695	ENSG00000178761	FAM219B	chr15	-	75192332	75194404	75192332	75192478	75194944	75195127	1695	7769671157	5,0,4	942835954	9,10,8	2025	99	0.000645759	0.0220075	0.884,1.0,0.934	0.837,0.803,0.854	0.108	ENSG00000178761,FAM219B,chr15,75192332,75194404,75192332,75192478,75194944,75195127
1072	1697	ENSG00000178761	FAM219B	chr15	-	75197322	75197400	75197322	75197380	75197494	75197572	1697	13,12,18	1,7,3	5,8,12	0,0,0	119	99	4.40778e-06	0.000481893	0.915,0.588,0.833	1.0,1.0,1.0	-0.221	ENSG00000178761,FAM219B,chr15,75197322,75197400,75197322,75197380,75197494,75197572
1212	1925	ENSG00000130429	ARPC1B	chr7	+	98974960	98975062	98974980	98975062	98972352	98972404	1925	91,72,60	45,25,33	53,61,62	52,53,47	119	99	0.000799922	0.0252828	0.627,0.706,0.602	0.459,0.489,0.523	0.155	ENSG00000130429,ARPC1B,chr7,98974960,98975062,98974980,98975062,98972352,98972404
1214	1927	ENSG00000104626	ERI1	chr8	+	8887301	8890848	8890058	8890848	8877859	8877974	1927	104011761020	3,5,5	89211171002	0,0,0	2856	99	1.25385e-05	0.00108597	0.923,0.891,0.876	1.0,1.0,1.0	-0.103	ENSG00000104626,ERI1,chr8,8887301,8890848,8890058,8890848,8877859,8877974
1227	1947	ENSG00000046651	OFD1	chrX	+	13770822	13771560	13771486	13771560	13769367	13769487	1947	39,19,16	31,18,42	42,38,43	15,19,30	763	99	0.000308651	0.0129459	0.14,0.12,0.047	0.266,0.206,0.157	-0.107	ENSG00000046651,OFD1,chrX,13770822,13771560,13771486,13771560,13769367,13769487
1231	1955	ENSG00000167377	ZNF23	chr16	-	71487944	71488121	71487944	71488071	71489974	71490024	1955	8,13,13	0,1,3	6,5,4	2,4,5	149	99	0.000968651	0.0284579	1.0,0.896,0.742	0.666,0.454,0.347	0.39	ENSG00000167377,ZNF23,chr16,71487944,71488121,71487944,71488071,71489974,71490024
1252	1989	ENSG00000178921	PFAS	chr17	+	8169818	8170216	8170070	8170216	8169551	8169671	1989	112246425	62,104,76	106103114	85,95,108	351	99	0.000116167	0.00645596	0.338,0.4,0.612	0.26,0.234,0.229	0.209	ENSG00000178921,PFAS,chr17,8169818,8170216,8170070,8170216,8169551,8169671
1323	2111	ENSG00000180902	D2HGDH	chr2	+	242683036	242683230	242683053	242683230	242681849	242681989	2111	58149118	22,38,49	126154119	10,18,24	116	99	4.71763e-06	0.000507449	0.692,0.77,0.673	0.915,0.88,0.809	-0.156	ENSG00000180902,D2HGDH,chr2,242683036,242683230,242683053,242683230,242681849,242681989
1325	2113	ENSG00000180902	D2HGDH	chr2	+	242694459	242695429	242695263	242695429	242690660	242690803	2113	209526655	45,76,50	292238267	74,65,80	903	99	0.00130899	0.0356313	0.337,0.431,0.59	0.302,0.286,0.268	0.167	ENSG00000180902,D2HGDH,chr2,242694459,242695429,242695263,242695429,242690660,242690803
1460	2341	ENSG00000255508	MIR3654	chr11	-	62340055	62342380	62340055	62340214	62344128	62344221	2341	765862923	7,7,0	846952853	0,0,0	2265	99	3.68693e-06	0.000423933	0.827,0.843,1.0	1.0,1.0,1.0	-0.11	ENSG00000255508,MIR3654,chr11,62340055,62342380,62340055,62340214,62344128,62344221
1475	2371	ENSG00000103145	HCFC1R1	chr16	-	3073233	3073413	3073233	3073362	3074181	3074287	2371	26,30,49	3,7,7	34,32,25	0,0,2	150	99	1.03799e-05	0.000988907	0.851,0.739,0.822	1.0,1.0,0.892	-0.16	ENSG00000103145,HCFC1R1,chr16,3073233,3073413,3073233,3073362,3074181,3074287
1561	2505	ENSG00000106459	NRF1	chr7	+	129297182	129297414	129297185	129297414	129281565	129281663	2505	2,1,6	0,0,1	9,5,3	2,4,2	102	99	6.24815e-05	0.00411624	1.0,1.0,0.853	0.814,0.548,0.593	0.299	ENSG00000106459,NRF1,chr7,129297182,129297414,129297185,129297414,129281565,129281663
1614	2588	ENSG00000119185	ITGB1BP1	chr2	-	9546789	9547727	9546789	9547034	9548241	9548334	2588	537553539	88163222	597965676	86120125	792	99	0.00107186	0.0306791	0.433,0.298,0.233	0.465,0.501,0.403	-0.135	ENSG00000119185,ITGB1BP1,chr2,9546789,9547727,9546789,9547034,9548241,9548334
1666	2671	ENSG00000165792	METTL17	chr14	+	21460250	21460364	21460282	21460364	21458622	21458757	2671	139156221	201228168	134136150	327370346	131	99	7.58735e-06	0.000778462	0.343,0.341,0.499	0.236,0.217,0.247	0.161	ENSG00000165792,METTL17,chr14,21460250,21460364,21460282,21460364,21458622,21458757
1753	2785	ENSG00000100031	GGT1	chr22	+	25006380	25006498	25006421	25006498	25006216	25006303	2785	43,23,21	17,23,22	71,79,90	14,25,16	140	99	0.000135905	0.00736872	0.641,0.414,0.403	0.782,0.691,0.799	-0.271	ENSG00000100031,GGT1,chr22,25006380,25006498,25006421,25006498,25006216,25006303
1819	2884	ENSG00000156504	FAM122B	chrX	-	133903596	133906313	133903596	133905384	133915850	133915947	2884	928821874	1,6,5	443489463	24,31,23	1028	99	0	0	0.989,0.929,0.944	0.64,0.603,0.66	0.32	ENSG00000156504,FAM122B,chrX,133903596,133906313,133903596,133905384,133915850,133915947
2022	3200	ENSG00000004534	RBM6	chr3	+	50004630	50006181	50004902	50006181	50000008	50000118	3200	60,44,23	153168101	87,119,80	114114115	371	99	9.163e-12	6.11081e-09	0.095,0.065,0.057	0.169,0.218,0.157	-0.109	ENSG00000004534,RBM6,chr3,50004630,50006181,50004902,50006181,50000008,50000118
2034	3224	ENSG00000141084	RANBP10	chr16	-	67762292	67762504	67762292	67762414	67763182	67763387	3224	30,47,37	47,49,64	20,21,21	52,76,43	189	99	0.0014596	0.0387811	0.251,0.334,0.232	0.168,0.126,0.204	0.106	ENSG00000141084,RANBP10,chr16,67762292,67762504,67762292,67762414,67763182,67763387
2036	3229	ENSG00000068745	IP6K2	chr3	-	48732522	48732854	48732522	48732851	48748799	48748892	3229	12,7,18	4,6,6	7,13,10	3,0,0	102	99	0.000930673	0.0278319	0.744,0.531,0.744	0.694,1.0,1.0	-0.225	ENSG00000068745,IP6K2,chr3,48732522,48732854,48732522,48732851,48748799,48748892
2037	3230	ENSG00000068745	IP6K2	chr3	-	48732522	48732854	48732522	48732851	48752747	48752960	3230	11,8,19	13,19,22	13,14,13	4,4,6	102	99	0.000140946	0.00746563	0.451,0.29,0.456	0.759,0.773,0.678	-0.338	ENSG00000068745,IP6K2,chr3,48732522,48732854,48732522,48732851,48752747,48752960
2054	3257	ENSG00000141295	SCRN2	chr17	-	45916809	45917224	45916809	45917009	45917556	45917738	3257	35,44,41	18,21,19	45,27,32	39,36,44	314	99	0.00010509	0.00593936	0.38,0.398,0.405	0.267,0.191,0.187	0.179	ENSG00000141295,SCRN2,chr17,45916809,45917224,45916809,45917009,45917556,45917738
2228	3552	ENSG00000239779	WBP1	chr2	+	74686564	74686872	74686769	74686872	74686123	74686225	3552	17,27,40	5,8,13	30,25,43	2,2,3	304	99	0.000130064	0.00710983	0.525,0.524,0.501	0.83,0.803,0.824	-0.302	ENSG00000239779,WBP1,chr2,74686564,74686872,74686769,74686872,74686123,74686225
2314	3705	ENSG00000126091	ST3GAL3	chr1	+	44365180	44365399	44365212	44365399	44364839	44364961	3705	6,4,4	0,1,0	6,8,8	3,8,4	131	99	3.90552e-06	0.000434098	1.0,0.751,1.0	0.602,0.43,0.602	0.372	ENSG00000126091,ST3GAL3,chr1,44365180,44365399,44365212,44365399,44364839,44364961
2334	3737	ENSG00000134627	PIWIL4	chr11	+	94341350	94341852	94341748	94341852	94340604	94340805	3737	11,3,13	24,17,4	1,8,0	15,32,23	497	99	0.00068458	0.0228921	0.084,0.034,0.393	0.013,0.047,0.0	0.15	ENSG00000134627,PIWIL4,chr11,94341350,94341852,94341748,94341852,94340604,94340805
2486	3976	ENSG00000137776	SLTM	chr15	-	59191667	59192136	59191667	59192082	59193458	59193486	3976	152133126	48,71,90	199188179	49,38,56	153	99	0.000805035	0.0253244	0.672,0.548,0.475	0.724,0.762,0.674	-0.155	ENSG00000137776,SLTM,chr15,59191667,59192136,59191667,59192082,59193458,59193486
2503	4023	ENSG00000198468	FLVCR1-AS1	chr1	-	213029945	213030514	213029945	213030260	213031107	213031430	4023	3,20,14	0,2,6	8,3,6	0,1,0	353	99	0.000450021	0.0173671	1.0,0.737,0.396	1.0,0.457,1.0	-0.108	ENSG00000198468,FLVCR1-AS1,chr1,213029945,213030514,213029945,213030260,213031107,213031430
2522	4054	ENSG00000183087	GAS6	chr13	-	114535606	114535854	114535606	114535725	114537523	114537645	4054	50,71,89	1,22,5	41,49,54	0,0,0	228	99	3.22342e-07	6.32264e-05	0.956,0.584,0.885	1.0,1.0,1.0	-0.192	ENSG00000183087,GAS6,chr13,114535606,114535854,114535606,114535725,114537523,114537645
2589	4157	ENSG00000152234	ATP5A1	chr18	-	43675018	43675113	43675018	43675097	43684102	43684300	4157	27,36,26	8,10,4	30,45,37	6,0,0	115	99	0.000253941	0.0111077	0.744,0.756,0.848	0.811,1.0,1.0	-0.154	ENSG00000152234,ATP5A1,chr18,43675018,43675113,43675018,43675097,43684102,43684300
2633	4223	ENSG00000125967	NECAB3	chr20	-	32247690	32247864	32247690	32247840	32248064	32248201	4223	4,5,2	3,7,6	4,2,5	0,0,3	123	99	0.00084478	0.0259624	0.518,0.365,0.212	1.0,1.0,0.573	-0.493	ENSG00000125967,NECAB3,chr20,32247690,32247864,32247690,32247840,32248064,32248201
2713	4360	ENSG00000198131	ZNF544	chr19	+	58758076	58758160	58758111	58758160	58757666	58757793	4360	138143130	47,36,31	104147107	57,67,51	134	99	0.000361965	0.0145418	0.684,0.746,0.756	0.574,0.618,0.608	0.129	ENSG00000198131,ZNF544,chr19,58758076,58758160,58758111,58758160,58757666,58757793
2784	4493	ENSG00000188690	UROS	chr10	-	127477851	127478097	127477851	127477932	127482590	127482957	4493	42,37,54	0,1,0	30,26,33	1,3,3	264	99	0.000613801	0.02132	1.0,0.933,1.0	0.918,0.765,0.805	0.148	ENSG00000188690,UROS,chr10,127477851,127478097,127477851,127477932,127482590,127482957
2803	4529	ENSG00000160410	SHKBP1	chr19	+	41096635	41096759	41096638	41096759	41094987	41095084	4529	4,7,4	0,0,2	4,3,4	5,0,3	102	99	0.00150733	0.0392896	1.0,1.0,0.66	0.437,1.0,0.564	0.22	ENSG00000160410,SHKBP1,chr19,41096635,41096759,41096638,41096759,41094987,41095084
2828	4564	ENSG00000124496	TRERF1	chr6	-	42200418	42200666	42200418	42200630	42203942	42204149	4564	110,73,63	138123113	117,103,99	71,98,78	135	99	1.17534e-05	0.00107375	0.369,0.303,0.29	0.547,0.435,0.482	-0.167	ENSG00000124496,TRERF1,chr6,42200418,42200666,42200418,42200630,42203942,42204149
2829	4565	ENSG00000124496	TRERF1	chr6	-	42200418	42200666	42200418	42200630	42210985	42211099	4565	25,12,11	3,0,8	19,25,16	0,0,1	135	99	8.90526e-05	0.00525568	0.859,1.0,0.502	1.0,1.0,0.921	-0.187	ENSG00000124496,TRERF1,chr6,42200418,42200666,42200418,42200630,42210985,42211099
2901	4693	ENSG00000188352	FOCAD	chr9	+	20976320	20976547	20976418	20976547	20957500	20957616	4693	7,5,4	3,1,1	3,3,3	0,0,1	197	99	0.00106421	0.0306791	0.54,0.715,0.668	1.0,1.0,0.601	-0.226	ENSG00000188352,FOCAD,chr9,20976320,20976547,20976418,20976547,20957500,20957616
2907	4701	ENSG00000138443	ABI2	chr2	+	204260378	204260503	204260381	204260503	204255768	204255866	4701	1,3,4	0,0,1	4,0,6	4,1,3	102	99	4.04643e-05	0.00284059	1.0,1.0,0.795	0.493,0.0,0.66	0.547	ENSG00000138443,ABI2,chr2,204260378,204260503,204260381,204260503,204255768,204255866
2929	4746	ENSG00000229474	PATL2	chr15	-	44964212	44964437	44964212	44964354	44964585	44964654	4746	2,1,6	1,0,1	0,1,4	9,1,2	182	99	6.49445e-05	0.00416136	0.521,1.0,0.765	0.0,0.352,0.521	0.471	ENSG00000229474,PATL2,chr15,44964212,44964437,44964212,44964354,44964585,44964654
3006	4887	ENSG00000132530	XAF1	chr17	+	6662574	6663037	6662980	6663037	6661407	6661543	4887	2,8,19	2,7,6	1,2,0	8,9,4	505	99	6.65915e-07	0.000111025	0.164,0.183,0.383	0.024,0.042,0.0	0.221	ENSG00000132530,XAF1,chr17,6662574,6663037,6662980,6663037,6661407,6661543
3019	4905	ENSG00000120008	WDR11	chr10	+	122665387	122666367	122666287	122666367	122664830	122664928	4905	162194185	0,0,0	225220208	2,4,5	999	99	7.94959e-06	0.00080327	1.0,1.0,1.0	0.918,0.845,0.805	0.144	ENSG00000120008,WDR11,chr10,122665387,122666367,122666287,122666367,122664830,122664928
3035	4948	ENSG00000146067	FAM193B	chr5	-	176963358	176963746	176963358	176963487	176964873	176965108	4948	302304331	11,19,41	311287298	8,1,9	358	99	6.74652e-06	0.000703009	0.884,0.816,0.691	0.915,0.988,0.902	-0.138	ENSG00000146067,FAM193B,chr5,176963358,176963746,176963358,176963487,176964873,176965108
3036	4949	ENSG00000146067	FAM193B	chr5	-	176965905	176966148	176965905	176966043	176974168	176974229	4949	73,46,72	3,3,4	36,68,68	0,0,0	204	99	0.000165021	0.00827461	0.922,0.882,0.897	1.0,1.0,1.0	-0.1	ENSG00000146067,FAM193B,chr5,176965905,176966148,176965905,176966043,176974168,176974229
3081	5015	ENSG00000163482	STK36	chr2	+	219561249	219561324	219561312	219561324	219559247	219559358	5015	10,7,5	7,14,13	16,33,34	3,2,10	162	99	9.22807e-07	0.000143121	0.466,0.234,0.19	0.765,0.91,0.675	-0.487	ENSG00000163482,STK36,chr2,219561249,219561324,219561312,219561324,219559247,219559358
3094	5033	ENSG00000141140	MYO19	chr17	-	34857691	34857801	34857691	34857741	34858936	34859040	5033	3,5,11	0,2,0	8,3,11	2,3,4	159	99	0.000904956	0.0273084	1.0,0.609,1.0	0.714,0.384,0.631	0.293	ENSG00000141140,MYO19,chr17,34857691,34857801,34857691,34857741,34858936,34859040
3154	5132	ENSG00000123562	MORF4L2	chrX	-	102933426	102933579	102933426	102933548	102939608	102939657	5132	52,107,74	13,22,23	85136101	7,6,9	130	99	4.49784e-07	7.991e-05	0.753,0.787,0.71	0.902,0.945,0.895	-0.164	ENSG00000123562,MORF4L2,chrX,102933426,102933579,102933426,102933548,102939608,102939657
3160	5138	ENSG00000132330	SCLY	chr2	+	238999858	239003163	239003060	239003163	238991888	238991995	5138	312362315	4,4,4	446459460	1,0,2	3301	99	0.000141051	0.00746563	0.701,0.731,0.703	0.93,1.0,0.873	-0.223	ENSG00000132330,SCLY,chr2,238999858,239003163,239003060,239003163,238991888,238991995
3172	5159	ENSG00000100109	TFIP11	chr22	-	26907084	26907283	26907084	26907119	26908064	26908141	5159	33,28,38	4,0,3	18,18,15	0,0,0	263	99	0.000731163	0.0236705	0.756,1.0,0.827	1.0,1.0,1.0	-0.139	ENSG00000100109,TFIP11,chr22,26907084,26907283,26907084,26907119,26908064,26908141
3186	5178	ENSG00000111325	OGFOD2	chr12	+	123461130	123461314	123461147	123461314	123460357	123460414	5178	1,1,0	4,4,12	1,4,7	4,1,3	116	99	2.00507e-05	0.00167147	0.176,0.176,0.0	0.176,0.773,0.666	-0.421	ENSG00000111325,OGFOD2,chr12,123461130,123461314,123461147,123461314,123460357,123460414
3285	5341	ENSG00000137221	TJAP1	chr6	+	43466660	43466838	43466715	43466838	43465618	43465715	5341	51,44,44	92,99,116	19,25,20	95,102,86	154	99	0.000145091	0.00753628	0.263,0.222,0.196	0.114,0.136,0.13	0.1	ENSG00000137221,TJAP1,chr6,43466660,43466838,43466715,43466838,43465618,43465715
3299	5362	ENSG00000154845	PPP4R1	chr18	-	9595015	9595151	9595015	9595100	9614223	9614268	5362	37,34,22	74,90,105	87,141,94	66,98,55	150	99	1.11022e-15	1.48082e-12	0.248,0.2,0.121	0.465,0.487,0.53	-0.304	ENSG00000154845,PPP4R1,chr18,9595015,9595151,9595015,9595100,9614223,9614268
3402	5520	ENSG00000101104	PABPC1L	chr20	+	43561697	43561826	43561712	43561826	43561322	43561354	5520	14,14,20	2,5,1	10,5,9	0,0,0	114	99	0.000145776	0.00753628	0.859,0.709,0.946	1.0,1.0,1.0	-0.162	ENSG00000101104,PABPC1L,chr20,43561697,43561826,43561712,43561826,43561322,43561354
3414	5547	ENSG00000108788	MLX	chr17	+	40720487	40720961	40720854	40720961	40719636	40719673	5547	340436385	156170203	484574506	127181144	466	99	3.25791e-05	0.0025264	0.316,0.353,0.287	0.447,0.403,0.427	-0.107	ENSG00000108788,MLX,chr17,40720487,40720961,40720854,40720961,40719636,40719673
3443	5607	ENSG00000100416	TRMU	chr22	+	46746187	46746360	46746242	46746360	46742318	46742441	5607	219212264	12,26,12	180178156	31,25,34	154	99	1.10724e-05	0.00102558	0.921,0.84,0.934	0.789,0.821,0.747	0.113	ENSG00000100416,TRMU,chr22,46746187,46746360,46746242,46746360,46742318,46742441
3492	5675	ENSG00000142186	SCYL1	chr11	+	65304456	65304599	65304507	65304599	65304056	65304221	5675	397365414	47,32,29	295344344	87,91,82	150	99	1.04916e-13	1.16614e-10	0.848,0.883,0.904	0.691,0.714,0.735	0.165	ENSG00000142186,SCYL1,chr11,65304456,65304599,65304507,65304599,65304056,65304221
3507	5693	ENSG00000164576	SAP30L	chr5	+	153832961	153833060	153832976	153833060	153826104	153826365	5693	6,7,5	0,1,1	7,7,5	5,2,2	114	99	0.000549515	0.0198093	1.0,0.859,0.813	0.549,0.752,0.685	0.229	ENSG00000164576,SAP30L,chr5,153832961,153833060,153832976,153833060,153826104,153826365
3517	5714	ENSG00000135469	COQ10A	chr12	+	56662842	56663345	56663243	56663345	56661577	56661724	5714	55,72,51	3,14,8	114114118	3,2,5	500	99	0.000177999	0.0087285	0.784,0.505,0.558	0.883,0.919,0.824	-0.26	ENSG00000135469,COQ10A,chr12,56662842,56663345,56663243,56663345,56661577,56661724
3654	5977	ENSG00000003756	RBM5	chr3	+	50137964	50140599	50140515	50140599	50137414	50137484	5977	271404470	13,16,22	395429486	6,4,7	2650	99	4.97109e-06	0.000526225	0.438,0.485,0.444	0.711,0.8,0.722	-0.289	ENSG00000003756,RBM5,chr3,50137964,50140599,50140515,50140599,50137414,50137484
3699	6061	ENSG00000100867	DHRS2	chr14	+	24110874	24112428	24112360	24112428	24109002	24109104	6061	4,8,25	3,0,6	2,2,2	0,0,0	1585	99	5.85213e-08	1.62616e-05	0.077,1.0,0.207	1.0,1.0,1.0	-0.572	ENSG00000100867,DHRS2,chr14,24110874,24112428,24112360,24112428,24109002,24109104
3761	6160	ENSG00000168894	RNF181	chr2	+	85824075	85824301	85824226	85824301	85823641	85823772	6160	65,74,58	77,59,129	68,108,59	44,48,37	250	99	5.59151e-05	0.00376665	0.251,0.332,0.151	0.38,0.471,0.387	-0.168	ENSG00000168894,RNF181,chr2,85824075,85824301,85824226,85824301,85823641,85823772
3822	6253	ENSG00000171853	TRAPPC12	chr2	+	3481462	3481566	3481465	3481566	3464033	3464107	6253	4,2,1	0,5,6	8,2,5	0,0,0	102	99	2.26378e-06	0.00029033	1.0,0.28,0.139	1.0,1.0,1.0	-0.527	ENSG00000171853,TRAPPC12,chr2,3481462,3481566,3481465,3481566,3464033,3464107
3870	6321	ENSG00000178078	STAP2	chr19	-	4324451	4324664	4324451	4324526	4325212	4325305	6321	4,4,3	0,0,0	1,6,2	2,0,2	237	99	0.00154758	0.0401587	1.0,1.0,1.0	0.173,1.0,0.295	0.511	ENSG00000178078,STAP2,chr19,4324451,4324664,4324451,4324526,4325212,4325305
3887	6370	ENSG00000133265	HSPBP1	chr19	-	55776645	55776757	55776645	55776735	55777253	55777350	6370	279295246	77,89,91	421382385	40,87,56	121	99	8.49427e-07	0.000138167	0.748,0.731,0.689	0.896,0.782,0.849	-0.12	ENSG00000133265,HSPBP1,chr19,55776645,55776757,55776645,55776735,55777253,55777350
4015	6573	ENSG00000068078	FGFR3	chr4	+	1806547	1806696	1806550	1806696	1806056	1806247	6573	90,0,1	247,13,8	0,0,0	1,3,1	102	99	2.92831e-05	0.00232487	0.261,0.0,0.108	0.0,0.0,0.0	0.123	ENSG00000068078,FGFR3,chr4,1806547,1806696,1806550,1806696,1806056,1806247
4036	6611	ENSG00000182919	C11orf54	chr11	+	93480462	93480614	93480467	93480614	93475128	93475232	6611	3,1,2	6,2,0	6,3,2	0,2,0	104	99	0.00158802	0.04089	0.322,0.322,1.0	1.0,0.588,1.0	-0.315	ENSG00000182919,C11orf54,chr11,93480462,93480614,93480467,93480614,93475128,93475232
4140	6802	ENSG00000166200	COPS2	chr15	-	49429544	49429655	49429544	49429634	49431724	49431850	6802	67,57,78	127140158	81119109	106159129	120	99	0.000314231	0.0130753	0.303,0.251,0.289	0.387,0.382,0.411	-0.112	ENSG00000166200,COPS2,chr15,49429544,49429655,49429544,49429634,49431724,49431850
4166	6861	ENSG00000203705	TATDN3	chr1	+	212985589	212985670	212985592	212985670	212981077	212981190	6861	13,15,20	22,27,16	30,41,20	18,18,12	102	99	0.00204618	0.0498028	0.364,0.35,0.548	0.618,0.689,0.618	-0.221	ENSG00000203705,TATDN3,chr1,212985589,212985670,212985592,212985670,212981077,212981190
4189	6907	ENSG00000143093	STRIP1	chr1	+	110591733	110593031	110592964	110593031	110590393	110590491	6907	215263191	27,41,63	248283247	15,5,12	1330	99	5.78018e-07	9.88411e-05	0.372,0.323,0.184	0.552,0.808,0.605	-0.362	ENSG00000143093,STRIP1,chr1,110591733,110593031,110592964,110593031,110590393,110590491
4192	6912	ENSG00000107831	FGF8	chr10	-	103534488	103534669	103534488	103534636	103535496	103535533	6912	0,0,1	2,2,2	0,2,1	1,0,0	132	99	0.000183076	0.00884735	0.0,0.0,0.273	0.0,1.0,1.0	-0.576	ENSG00000107831,FGF8,chr10,103534488,103534669,103534488,103534636,103535496,103535533
4212	6942	ENSG00000168488	ATXN2L	chr16	+	28846866	28847079	28846869	28847079	28845826	28846014	6942	8,10,7	4,4,2	6,10,5	2,0,0	102	99	0.000603601	0.0210755	0.66,0.708,0.773	0.744,1.0,1.0	-0.201	ENSG00000168488,ATXN2L,chr16,28846866,28847079,28846869,28847079,28845826,28846014
4228	6958	ENSG00000141867	BRD4	chr19	-	15378964	15379092	15378964	15379051	15379715	15379853	6958	9,8,14	9,4,4	9,9,13	1,1,1	140	99	0.000414827	0.0162734	0.414,0.586,0.712	0.864,0.864,0.902	-0.306	ENSG00000141867,BRD4,chr19,15378964,15379092,15378964,15379051,15379715,15379853
4249	6981	ENSG00000114745	GORASP1	chr3	-	39141795	39141994	39141795	39141945	39142506	39142593	6981	84,100,83	23,17,46	104,92,105	8,4,7	148	99	1.9838e-07	4.41e-05	0.71,0.797,0.547	0.897,0.939,0.909	-0.23	ENSG00000114745,GORASP1,chr3,39141795,39141994,39141795,39141945,39142506,39142593
4250	6982	ENSG00000114745	GORASP1	chr3	-	39141795	39142368	39141795	39141945	39142506	39142593	6982	179176152	23,17,46	210227214	8,4,7	522	99	7.94674e-08	2.11987e-05	0.596,0.663,0.385	0.833,0.915,0.853	-0.319	ENSG00000114745,GORASP1,chr3,39141795,39142368,39141795,39141945,39142506,39142593
4251	6983	ENSG00000114745	GORASP1	chr3	-	39141795	39142368	39141795	39141994	39142506	39142593	6983	102,92,82	7,16,13	109138113	3,3,4	473	99	1.43135e-05	0.00120831	0.753,0.546,0.569	0.884,0.906,0.855	-0.259	ENSG00000114745,GORASP1,chr3,39141795,39142368,39141795,39141994,39142506,39142593
4322	7103	ENSG00000261408	TEN1-CDK3	chr17	+	73998591	73999479	73999275	73999479	73998328	73998499	7103	64,75,54	1,4,4	70,45,80	0,0,0	783	99	1.3453e-06	0.000199373	0.89,0.703,0.631	1.0,1.0,1.0	-0.259	ENSG00000261408,TEN1-CDK3,chr17,73998591,73999479,73999275,73999479,73998328,73998499
4453	7314	ENSG00000163608	C3orf17	chr3	-	112729891	112730253	112729891	112730012	112732799	112732879	7314	110147145	5,9,16	84122115	3,0,0	340	99	3.5028e-07	6.51293e-05	0.865,0.826,0.725	0.891,1.0,1.0	-0.158	ENSG00000163608,C3orf17,chr3,112729891,112730253,112729891,112730012,112732799,112732879
4462	7325	ENSG00000168096	ANKS3	chr16	-	4776659	4776855	4776659	4776777	4776979	4777178	7325	24,46,38	0,0,0	14,9,14	2,3,1	177	99	0.000769363	0.0244328	1.0,1.0,1.0	0.797,0.627,0.887	0.23	ENSG00000168096,ANKS3,chr16,4776659,4776855,4776659,4776777,4776979,4777178
4463	7326	ENSG00000168096	ANKS3	chr16	-	4776659	4776855	4776659	4776781	4776979	4777178	7326	23,46,37	20,25,10	14,9,13	16,17,20	173	99	0.0017955	0.0455293	0.397,0.513,0.679	0.334,0.233,0.271	0.25	ENSG00000168096,ANKS3,chr16,4776659,4776855,4776659,4776781,4776979,4777178
4466	7329	ENSG00000125835	SNRPB	chr20	-	2442279	2442585	2442279	2442439	2443281	2443407	7329	540060134288	338137044146	655886296378	252035612452	245	99	8.75097e-09	3.43295e-06	0.392,0.396,0.295	0.513,0.495,0.512	-0.146	ENSG00000125835,SNRPB,chr20,2442279,2442585,2442279,2442439,2443281,2443407
4487	7353	ENSG00000127507	EMR2	chr19	-	14876469	14877193	14876469	14876616	14877789	14877921	7353	6,13,8	0,24,1	20,20,19	0,0,0	676	99	1.71094e-06	0.000237714	1.0,0.073,0.54	1.0,1.0,1.0	-0.462	ENSG00000127507,EMR2,chr19,14876469,14877193,14876469,14876616,14877789,14877921
4525	7420	ENSG00000009790	TRAF3IP3	chr1	+	209952659	209953000	209952775	209953000	209951455	209951518	7420	45,8,21	4,0,0	22,17,21	4,3,7	215	99	0.00106496	0.0306791	0.838,1.0,1.0	0.717,0.723,0.58	0.273	ENSG00000009790,TRAF3IP3,chr1,209952659,209953000,209952775,209953000,209951455,209951518
4567	7474	ENSG00000095383	TBC1D2	chr9	-	100961310	100961870	100961310	100961866	100962534	100962656	7474	17,6,9	1,0,0	11,13,11	0,2,6	103	99	0.000461896	0.0173671	0.942,1.0,1.0	1.0,0.862,0.638	0.147	ENSG00000095383,TBC1D2,chr9,100961310,100961870,100961310,100961866,100962534,100962656
4608	7549	ENSG00000167965	MLST8	chr16	+	2256031	2256215	2256061	2256215	2255454	2255513	7549	135110130	74,87,59	152170162	47,58,54	129	99	0.000703828	0.0230973	0.583,0.492,0.628	0.713,0.692,0.697	-0.133	ENSG00000167965,MLST8,chr16,2256031,2256215,2256061,2256215,2255454,2255513
4645	7596	ENSG00000178821	TMEM52	chr1	-	1849691	1850373	1849691	1849870	1850483	1850527	7596	58,33,17	2,2,3	47,35,39	0,2,0	602	99	0.00057777	0.0204095	0.827,0.731,0.482	1.0,0.742,1.0	-0.234	ENSG00000178821,TMEM52,chr1,1849691,1850373,1849691,1849870,1850483,1850527
4674	7646	ENSG00000100124	ANKRD54	chr22	-	38229690	38229762	38229690	38229757	38229923	38230735	7646	29,24,27	5,5,3	37,33,27	1,0,0	104	99	8.40073e-06	0.000836186	0.847,0.82,0.895	0.972,1.0,1.0	-0.137	ENSG00000100124,ANKRD54,chr22,38229690,38229762,38229690,38229757,38229923,38230735
4688	7665	ENSG00000235706	DICER1-AS1	chr14	+	95645835	95646262	95645840	95646262	95625212	95625372	7665	9,6,8	1,2,21	3,2,3	0,0,1	104	99	9.38154e-05	0.00544048	0.895,0.741,0.266	1.0,1.0,0.741	-0.28	ENSG00000235706,DICER1-AS1,chr14,95645835,95646262,95645840,95646262,95625212,95625372
4726	7713	ENSG00000051825	MPHOSPH9	chr12	-	123712009	123712163	123712009	123712119	123714807	123715069	7713	21,28,34	8,5,15	19,46,34	0,3,0	143	99	3.83824e-08	1.16351e-05	0.645,0.795,0.611	1.0,0.914,1.0	-0.288	ENSG00000051825,MPHOSPH9,chr12,123712009,123712163,123712009,123712119,123714807,123715069
4793	7827	ENSG00000197530	MIB2	chr1	+	1564413	1564691	1564512	1564691	1563868	1564102	7827	685841738	249535478	674737696	591597634	198	99	0.000738909	0.0238057	0.579,0.44,0.436	0.363,0.382,0.354	0.119	ENSG00000197530,MIB2,chr1,1564413,1564691,1564512,1564691,1563868,1564102
4800	7837	ENSG00000140400	MAN2C1	chr15	-	75648641	75648790	75648641	75648721	75648946	75649026	7837	256278285	33,59,95	271212284	27,24,29	168	99	0.000288079	0.0123083	0.821,0.735,0.639	0.855,0.839,0.852	-0.117	ENSG00000140400,MAN2C1,chr15,75648641,75648790,75648641,75648721,75648946,75649026
4828	7873	ENSG00000168758	SEMA4C	chr2	-	97533514	97533663	97533514	97533660	97535612	97535708	7873	3,0,1	3,5,2	4,2,1	0,2,0	102	99	5.23769e-05	0.0035643	0.493,0.0,0.327	1.0,0.493,1.0	-0.558	ENSG00000168758,SEMA4C,chr2,97533514,97533663,97533514,97533660,97535612,97535708
4866	7926	ENSG00000183963	SMTN	chr22	+	31495047	31495882	31495730	31495882	31494652	31494826	7926	30,31,42	3,3,2	37,25,23	0,0,1	782	99	3.7092e-05	0.00268877	0.559,0.567,0.727	1.0,1.0,0.744	-0.297	ENSG00000183963,SMTN,chr22,31495047,31495882,31495730,31495882,31494652,31494826
4906	7991	ENSG00000105983	LMBR1	chr7	-	156627171	156627289	156627171	156627269	156629506	156629579	7991	6,2,0	2,1,1	1,0,1	2,3,2	119	99	0.00190543	0.047772	0.714,0.625,0.0	0.294,0.0,0.294	0.25	ENSG00000105983,LMBR1,chr7,156627171,156627289,156627171,156627269,156629506,156629579
4930	8022	ENSG00000163219	ARHGAP25	chr2	+	69034404	69034612	69034407	69034612	69014971	69015088	8022	21,14,32	10,5,15	29,19,11	2,4,2	102	99	0.00129843	0.0354887	0.671,0.731,0.674	0.934,0.822,0.842	-0.174	ENSG00000163219,ARHGAP25,chr2,69034404,69034612,69034407,69034612,69014971,69015088
5143	8432	ENSG00000197586	ENTPD6	chr20	+	25187711	25188033	25187714	25188033	25177740	25177862	8432	4,3,3	2,1,7	2,4,3	0,0,0	102	99	1.23648e-07	2.94504e-05	0.66,0.744,0.294	1.0,1.0,1.0	-0.434	ENSG00000197586,ENTPD6,chr20,25187711,25188033,25187714,25188033,25177740,25177862
5246	8625	ENSG00000026950	BTN3A1	chr6	+	26410121	26410260	26410233	26410260	26409760	26409961	8625	30,29,35	1,1,0	40,23,23	3,4,2	211	99	0.00070653	0.0230973	0.934,0.932,1.0	0.862,0.73,0.844	0.143	ENSG00000026950,BTN3A1,chr6,26410121,26410260,26410233,26410260,26409760,26409961
5252	8635	ENSG00000019991	HGF	chr7	-	81381435	81381578	81381435	81381563	81386504	81386619	8635	1,1,1	0,0,0	4,20,6	5,0,3	114	99	6.55184e-05	0.00416136	1.0,1.0,1.0	0.41,1.0,0.635	0.318	ENSG00000019991,HGF,chr7,81381435,81381578,81381435,81381563,81386504,81386619
5284	8683	ENSG00000165609	NUDT5	chr10	-	12212715	12212907	12212715	12212769	12214763	12214865	8683	338335290	22,13,27	470548465	2,5,8	237	99	2.35523e-12	1.96338e-09	0.865,0.915,0.818	0.99,0.979,0.96	-0.11	ENSG00000165609,NUDT5,chr10,12212715,12212907,12212715,12212769,12214763,12214865
5286	8685	ENSG00000130038	EFCAB4B	chr12	-	3747289	3747623	3747289	3747620	3757707	3757779	8685	3,6,3	0,0,0	2,7,4	0,4,2	102	99	0.000646793	0.0220075	1.0,1.0,1.0	1.0,0.629,0.66	0.237	ENSG00000130038,EFCAB4B,chr12,3747289,3747623,3747289,3747620,3757707,3757779
5346	8782	ENSG00000184584	TMEM173	chr5	-	138860743	138861289	138860743	138860927	138861794	138861887	8782	44416215	0,2,1	181223198	10,7,9	461	99	3.27327e-08	1.0395e-05	1.0,0.978,0.979	0.795,0.872,0.825	0.155	ENSG00000184584,TMEM173,chr5,138860743,138861289,138860743,138860927,138861794,138861887
5368	8826	ENSG00000149532	CPSF7	chr11	-	61188525	61188602	61188525	61188599	61188861	61189080	8826	6,2,1	1,0,0	2,9,4	0,3,4	102	99	0.00018268	0.00884735	0.853,1.0,1.0	1.0,0.744,0.493	0.205	ENSG00000149532,CPSF7,chr11,61188525,61188602,61188525,61188599,61188861,61189080
5425	8910	ENSG00000113240	CLK4	chr5	-	178046838	178047674	178046838	178046897	178049393	178049460	8910	84107174	2,2,4	68,55,68	5,5,7	876	99	0.000499428	0.0184016	0.826,0.858,0.831	0.606,0.554,0.523	0.277	ENSG00000113240,CLK4,chr5,178046838,178047674,178046838,178046897,178049393,178049460
5630	9223	ENSG00000130413	STK33	chr11	-	8496227	8496613	8496227	8496363	8498796	8498830	9223	42,26,45	0,1,0	38,49,45	0,6,2	349	99	0.000229164	0.010257	1.0,0.881,1.0	1.0,0.698,0.865	0.106	ENSG00000130413,STK33,chr11,8496227,8496613,8496227,8496363,8498796,8498830
5658	9259	ENSG00000105383	CD33	chr19	+	51738772	51738931	51738849	51738931	51729564	51729612	9259	20,40,42	6,2,7	37,28,23	0,0,0	176	99	3.51575e-07	6.51293e-05	0.652,0.918,0.771	1.0,1.0,1.0	-0.22	ENSG00000105383,CD33,chr19,51738772,51738931,51738849,51738931,51729564,51729612
5761	9445	ENSG00000114120	SLC25A36	chr3	+	140685775	140685878	140685841	140685878	140685189	140685276	9445	38,31,39	4,0,5	19,27,28	0,0,0	165	99	0.000154726	0.00793742	0.851,1.0,0.824	1.0,1.0,1.0	-0.108	ENSG00000114120,SLC25A36,chr3,140685775,140685878,140685841,140685878,140685189,140685276
5789	9509	ENSG00000108654	DDX5	chr17	-	62502193	62502380	62502193	62502377	62502872	62503648	9509	60,88,92	7,16,8	71,65,73	19,29,13	102	99	0.00203147	0.0498028	0.893,0.842,0.918	0.784,0.685,0.845	0.113	ENSG00000108654,DDX5,chr17,62502193,62502380,62502193,62502377,62502872,62503648
5803	9542	ENSG00000153234	NR4A2	chr2	-	157182661	157182840	157182661	157182719	157183229	157183432	9542	4,4,1	0,5,2	5,1,9	0,0,1	220	99	4.01146e-05	0.00284059	1.0,0.265,0.184	1.0,1.0,0.802	-0.451	ENSG00000153234,NR4A2,chr2,157182661,157182840,157182661,157182719,157183229,157183432
5871	9647	ENSG00000141013	GAS8	chr16	+	90097583	90097904	90097706	90097904	90094043	90094130	9647	26,32,26	23,40,27	18,18,22	49,44,46	222	99	0.000400974	0.0158231	0.335,0.263,0.3	0.141,0.154,0.176	0.142	ENSG00000141013,GAS8,chr16,90097583,90097904,90097706,90097904,90094043,90094130
5987	9858	ENSG00000166171	DPCD	chr10	+	103368591	103368694	103368623	103368694	103364896	103364969	9858	68,71,85	3,11,2	72,63,77	13,21,10	131	99	0.000704003	0.0230973	0.945,0.83,0.97	0.807,0.694,0.853	0.13	ENSG00000166171,DPCD,chr10,103368591,103368694,103368623,103368694,103364896,103364969
6023	9916	ENSG00000173598	NUDT4	chr12	+	93792543	93792631	93792546	93792631	93788384	93788495	9916	15,12,10	5,2,3	8,9,8	4,14,10	102	99	0.00204559	0.0498028	0.744,0.853,0.764	0.66,0.384,0.437	0.293	ENSG00000173598,NUDT4,chr12,93792543,93792631,93792546,93792631,93788384,93788495
6044	9978	ENSG00000153914	SREK1	chr5	+	65451892	65454760	65454636	65454760	65449290	65449424	9978	153247311	1,2,1	140168191	4,8,4	2843	99	0.000104733	0.00593936	0.842,0.811,0.915	0.549,0.422,0.624	0.324	ENSG00000153914,SREK1,chr5,65451892,65454760,65454636,65454760,65449290,65449424
6075	10020	ENSG00000129197	RPAIN	chr17	+	5329290	5329619	5329555	5329619	5326088	5326149	10020	80,100,78	7,9,3	80,139,92	23,20,17	364	99	0.000814669	0.0255044	0.757,0.751,0.876	0.486,0.654,0.595	0.216	ENSG00000129197,RPAIN,chr17,5329290,5329619,5329555,5329619,5326088,5326149
6076	10021	ENSG00000129197	RPAIN	chr17	+	5329290	5331531	5331390	5331531	5326088	5326149	10021	138181162	0,3,10	140190170	0,0,1	2199	99	3.41813e-05	0.0025904	1.0,0.731,0.422	1.0,1.0,0.884	-0.244	ENSG00000129197,RPAIN,chr17,5329290,5331531,5331390,5331531,5326088,5326149
6150	10132	ENSG00000130751	NPAS1	chr19	+	47539117	47539387	47539221	47539387	47535900	47535990	10132	3,2,6	0,5,2	1,1,1	0,0,0	203	99	2.82851e-05	0.00227269	1.0,0.163,0.594	1.0,1.0,1.0	-0.414	ENSG00000130751,NPAS1,chr19,47539117,47539387,47539221,47539387,47535900,47535990
6186	10178	ENSG00000149809	TM7SF2	chr11	+	64880282	64880886	64880840	64880886	64879986	64880183	10178	91113102	5,7,3	175179161	1,5,0	657	99	0.00101147	0.0295854	0.733,0.709,0.837	0.963,0.844,1.0	-0.176	ENSG00000149809,TM7SF2,chr11,64880282,64880886,64880840,64880886,64879986,64880183
6187	10179	ENSG00000149809	TM7SF2	chr11	+	64880691	64880886	64880840	64880886	64879986	64880183	10179	51,43,69	5,7,3	83,96,92	1,5,0	248	99	0.00120558	0.033362	0.803,0.71,0.902	0.971,0.885,1.0	-0.147	ENSG00000149809,TM7SF2,chr11,64880691,64880886,64880840,64880886,64879986,64880183
6227	10255	ENSG00000163040	CCDC74A	chr2	+	132288151	132288400	132288349	132288400	132287219	132287264	10255	8,11,5	0,0,0	3,14,14	3,5,4	297	99	1.80899e-10	8.04275e-08	1.0,1.0,1.0	0.25,0.483,0.538	0.576	ENSG00000163040,CCDC74A,chr2,132288151,132288400,132288349,132288400,132287219,132287264
6281	10355	ENSG00000000457	SCYL3	chr1	-	169838068	169838269	169838068	169838180	169839395	169839498	10355	6,3,8	14,20,14	4,2,1	29,28,31	188	99	0.000878078	0.0267393	0.184,0.073,0.231	0.068,0.036,0.017	0.122	ENSG00000000457,SCYL3,chr1,169838068,169838269,169838068,169838180,169839395,169839498
6292	10368	ENSG00000178338	ZNF354B	chr5	+	178314609	178315123	178314621	178315123	178312614	178312734	10368	3,5,1	0,2,7	1,3,5	1,0,0	111	99	0.00108974	0.0307944	1.0,0.69,0.113	0.471,1.0,1.0	-0.223	ENSG00000178338,ZNF354B,chr5,178314609,178315123,178314621,178315123,178312614,178312734
6383	10526	ENSG00000126456	IRF3	chr19	-	50163969	50164101	50163969	50164085	50165204	50165585	10526	54,60,66	132173122	33,59,44	190210191	115	99	8.08655e-05	0.00494763	0.26,0.23,0.318	0.13,0.195,0.165	0.106	ENSG00000126456,IRF3,chr19,50163969,50164101,50163969,50164085,50165204,50165585
6466	10680	ENSG00000171163	ZNF692	chr1	-	249151432	249151696	249151432	249151635	249152026	249152058	10680	131184198	3,19,20	158141142	28,20,29	160	99	0.000438824	0.0171141	0.964,0.857,0.86	0.777,0.814,0.752	0.113	ENSG00000171163,ZNF692,chr1,249151432,249151696,249151432,249151635,249152026,249152058
6511	10745	ENSG00000178694	NSUN3	chr3	+	93802950	93803294	93803198	93803294	93783280	93783390	10745	68,63,93	0,0,0	60,100,90	7,1,0	347	99	0.00164106	0.0419318	1.0,1.0,1.0	0.71,0.966,1.0	0.108	ENSG00000178694,NSUN3,chr3,93802950,93803294,93803198,93803294,93783280,93783390
6540	10793	ENSG00000178498	DTX3	chr12	+	57999771	58000035	57999972	58000035	57999353	57999514	10793	10,13,28	17,40,58	14,13,27	14,13,22	300	99	0.000934824	0.0278319	0.163,0.097,0.137	0.248,0.248,0.288	-0.129	ENSG00000178498,DTX3,chr12,57999771,58000035,57999972,58000035,57999353,57999514
6559	10821	ENSG00000134644	PUM1	chr1	-	31438828	31439125	31438828	31439044	31440013	31440157	10821	94,87,70	48,46,64	143166136	32,52,55	180	99	0.000666008	0.0224324	0.519,0.51,0.376	0.711,0.637,0.576	-0.173	ENSG00000134644,PUM1,chr1,31438828,31439125,31438828,31439044,31440013,31440157
6611	10897	ENSG00000169598	DFFB	chr1	+	3782325	3782564	3782375	3782564	3775281	3775430	10897	4,9,5	0,3,3	5,10,5	2,0,0	149	99	0.00132816	0.0358604	1.0,0.666,0.525	0.624,1.0,1.0	-0.144	ENSG00000169598,DFFB,chr1,3782325,3782564,3782375,3782564,3775281,3775430
6631	10927	ENSG00000099622	CIRBP	chr19	+	1270865	1271035	1270926	1271035	1269329	1269409	10927	100,87,53	7169531056	178188173	533606605	160	99	0	0	0.08,0.053,0.03	0.171,0.161,0.15	-0.106	ENSG00000099622,CIRBP,chr19,1270865,1271035,1270926,1271035,1269329,1269409
6660	10976	ENSG00000111642	CHD4	chr12	-	6711125	6711341	6711125	6711320	6711541	6711663	10976	93124197	29,26,51	85129117	54,62,64	120	99	3.21374e-06	0.000389681	0.726,0.797,0.761	0.565,0.632,0.601	0.162	ENSG00000111642,CHD4,chr12,6711125,6711341,6711125,6711320,6711541,6711663
6664	10982	ENSG00000148218	ALAD	chr9	-	116154398	116154615	116154398	116154449	116155726	116155914	10982	91,104,85	55,83,64	49,54,61	74,80,66	265	99	8.47456e-05	0.00509161	0.382,0.319,0.332	0.198,0.201,0.257	0.126	ENSG00000148218,ALAD,chr9,116154398,116154615,116154398,116154449,116155726,116155914

## Sheet: A3SS_MOLM14_MUT_WT_filter
	ID	GeneID	geneSymbol	chr	strand	longExonStart_0base	longExonEnd	shortES	shortEE	flankingES	flankingEE	ID.1	IJC_SAMPLE_1	SJC_SAMPLE_1	IJC_SAMPLE_2	SJC_SAMPLE_2	IncFormLen	SkipFormLen	PValue	FDR	IncLevel1	IncLevel2	IncLevelDifference	uniqueid
21	30	ENSG00000185684	EP400NL	chr12	+	132588922	132589849	132589111	132589849	132588541	132588715	30	126128147	14,21,18	134,112,84	31,36,26	288	99	0.000164351	0.0100137	0.756,0.677,0.737	0.598,0.517,0.526	0.176	ENSG00000185684,EP400NL,chr12,132588922,132589849,132589111,132589849,132588541,132588715
38	58	ENSG00000107331	ABCA2	chr9	-	139917392	139918292	139917392	139917504	139918594	139918688	58	464326401	22,49,35	401299321	102,82,57	887	99	8.30688e-05	0.00609529	0.702,0.426,0.561	0.305,0.289,0.386	0.236	ENSG00000107331,ABCA2,chr9,139917392,139918292,139917392,139917504,139918594,139918688
44	64	ENSG00000176700	SCAND2P	chr15	+	85181584	85181644	85181626	85181644	85180577	85180651	64	0,1,0	10,6,3	4,1,4	5,5,6	141	99	4.69677e-05	0.00433118	0.0,0.105,0.0	0.36,0.123,0.319	-0.232	ENSG00000176700,SCAND2P,chr15,85181584,85181644,85181626,85181644,85180577,85180651
94	126	ENSG00000109065	NAT9	chr17	-	72770004	72770194	72770004	72770078	72771760	72771846	126	1,0,1	1,2,1	7,8,2	2,0,0	215	99	2.27258e-07	9.69257e-05	0.315,0.0,0.315	0.617,1.0,1.0	-0.662	ENSG00000109065,NAT9,chr17,72770004,72770194,72770004,72770078,72771760,72771846
100	135	ENSG00000074755	ZZEF1	chr17	-	3985730	3985801	3985730	3985798	3988963	3989097	135	29,47,34	1,0,0	42,32,34	0,4,10	102	99	2.77311e-05	0.00327012	0.966,1.0,1.0	1.0,0.886,0.767	0.104	ENSG00000074755,ZZEF1,chr17,3985730,3985801,3985730,3985798,3988963,3989097
119	166	ENSG00000073578	SDHA	chr5	+	254472	254621	254507	254621	240472	240591	166	5,3,17	47,69,73	18,13,13	60,34,36	134	99	0.000719229	0.025784	0.073,0.031,0.147	0.181,0.22,0.211	-0.12	ENSG00000073578,SDHA,chr5,254472,254621,254507,254621,240472,240591
126	175	ENSG00000132781	MUTYH	chr1	-	45798434	45798842	45798434	45798506	45798956	45798996	175	24,41,44	3,3,1	58,47,48	2,0,0	435	99	0.000408037	0.0179641	0.645,0.757,0.909	0.868,1.0,1.0	-0.186	ENSG00000132781,MUTYH,chr1,45798434,45798842,45798434,45798506,45798956,45798996
180	261	ENSG00000147789	ZNF7	chr8	+	146062775	146062892	146062778	146062892	146052944	146052994	261	12,4,17	2,0,5	14,16,17	1,0,0	102	99	0.00109628	0.0332489	0.853,1.0,0.767	0.931,1.0,1.0	-0.104	ENSG00000147789,ZNF7,chr8,146062775,146062892,146062778,146062892,146052944,146052994
264	372	ENSG00000071889	FAM3A	chrX	-	153736141	153736213	153736141	153736192	153736619	153736678	372	16,23,15	35,44,55	18,14,7	75,71,72	120	99	0.00156608	0.0429099	0.274,0.301,0.184	0.165,0.14,0.074	0.127	ENSG00000071889,FAM3A,chrX,153736141,153736213,153736141,153736192,153736619,153736678
283	395	ENSG00000168890	TMEM150A	chr2	-	85828143	85828605	85828143	85828230	85829006	85829187	395	49,73,91	0,4,7	101,88,73	0,2,0	474	99	0.000163251	0.0100137	1.0,0.792,0.731	1.0,0.902,1.0	-0.126	ENSG00000168890,TMEM150A,chr2,85828143,85828605,85828143,85828230,85829006,85829187
308	436	ENSG00000168779	SHOX2	chr3	-	157822846	157822918	157822846	157822914	157823467	157823949	436	22,22,24	1,5,4	6,3,13	0,0,0	103	99	9.21076e-05	0.00668662	0.955,0.809,0.852	1.0,1.0,1.0	-0.128	ENSG00000168779,SHOX2,chr3,157822846,157822918,157822846,157822914,157823467,157823949
409	599	ENSG00000158106	RHPN1	chr8	+	144461998	144462345	144462231	144462345	144461484	144461678	599	34,82,74	1,0,0	51,54,23	3,6,0	332	99	7.07003e-05	0.00537272	0.91,1.0,1.0	0.835,0.729,1.0	0.115	ENSG00000158106,RHPN1,chr8,144461998,144462345,144462231,144462345,144461484,144461678
470	703	ENSG00000169727	GPS1	chr17	+	80010131	80010335	80010134	80010335	80009772	80009840	703	25,24,22	8,10,8	52,15,10	2,5,0	102	99	0.00125086	0.0367925	0.752,0.7,0.727	0.962,0.744,1.0	-0.176	ENSG00000169727,GPS1,chr17,80010131,80010335,80010134,80010335,80009772,80009840
539	832	ENSG00000170919	TPT1-AS1	chr13	+	45918439	45918581	45918513	45918581	45915647	45915749	832	4,13,14	0,0,0	16,16,23	0,3,7	173	99	9.75072e-06	0.00166347	1.0,1.0,1.0	1.0,0.753,0.653	0.198	ENSG00000170919,TPT1-AS1,chr13,45918439,45918581,45918513,45918581,45915647,45915749
540	833	ENSG00000170919	TPT1-AS1	chr13	+	45918463	45918581	45918513	45918581	45915647	45915749	833	10,17,20	0,0,0	21,19,30	0,3,7	149	99	2.69436e-05	0.00327012	1.0,1.0,1.0	1.0,0.808,0.74	0.151	ENSG00000170919,TPT1-AS1,chr13,45918463,45918581,45918513,45918581,45915647,45915749
541	834	ENSG00000170919	TPT1-AS1	chr13	+	45918439	45918581	45918513	45918581	45915726	45915765	834	9,13,20	0,0,0	21,18,29	0,4,3	173	99	0.000966525	0.0310863	1.0,1.0,1.0	1.0,0.72,0.847	0.144	ENSG00000170919,TPT1-AS1,chr13,45918439,45918581,45918513,45918581,45915726,45915765
544	837	ENSG00000170919	TPT1-AS1	chr13	+	45951195	45951350	45951274	45951350	45944093	45944317	837	14,9,9	0,2,2	4,7,7	2,6,4	178	99	0.00169583	0.0446808	1.0,0.715,0.715	0.527,0.394,0.493	0.339	ENSG00000170919,TPT1-AS1,chr13,45951195,45951350,45951274,45951350,45944093,45944317
621	959	ENSG00000172748	ZNF596	chr8	+	192886	193013	192917	193013	190823	190907	959	1,4,0	1,5,7	6,9,17	0,3,2	130	99	8.44163e-06	0.0015028	0.432,0.379,0.0	1.0,0.696,0.866	-0.584	ENSG00000172748,ZNF596,chr8,192886,193013,192917,193013,190823,190907
746	1160	ENSG00000204475	NCR3	chr6	-	31556671	31557008	31556671	31556953	31557302	31557410	1160	1,7,21	0,0,1	29,25,17	4,6,1	154	99	0.000153175	0.00950242	1.0,1.0,0.931	0.823,0.728,0.916	0.155	ENSG00000204475,NCR3,chr6,31556671,31557008,31556671,31556953,31557302,31557410
768	1199	ENSG00000110888	CAPRIN2	chr12	-	30862487	30863448	30862487	30863404	30864499	30864563	1199	5,4,1	1,7,0	1,2,0	8,2,5	143	99	0.00191607	0.0480708	0.776,0.283,1.0	0.08,0.409,0.0	0.523	ENSG00000110888,CAPRIN2,chr12,30862487,30863448,30862487,30863404,30864499,30864563
793	1239	ENSG00000162194	C11orf48	chr11	-	62437353	62437637	62437353	62437513	62438711	62439012	1239	57,30,49	0,0,0	55,35,61	7,3,0	223	99	4.20365e-05	0.00409796	1.0,1.0,1.0	0.777,0.838,1.0	0.128	ENSG00000162194,C11orf48,chr11,62437353,62437637,62437353,62437513,62438711,62439012
811	1266	ENSG00000181135	ZNF707	chr8	+	144770831	144771471	144771373	144771471	144770163	144770237	1266	8,3,6	0,1,0	12,23,18	2,4,2	641	99	0.000272395	0.0137668	1.0,0.317,1.0	0.481,0.47,0.582	0.261	ENSG00000181135,ZNF707,chr8,144770831,144771471,144771373,144771471,144770163,144770237
826	1290	ENSG00000172375	C2CD2L	chr11	+	118984320	118984422	118984346	118984422	118983191	118983319	1290	13,18,13	0,0,0	22,12,12	4,4,0	125	99	0.000102793	0.00715771	1.0,1.0,1.0	0.813,0.704,1.0	0.161	ENSG00000172375,C2CD2L,chr11,118984320,118984422,118984346,118984422,118983191,118983319
831	1301	ENSG00000158604	TMED4	chr7	-	44621321	44621422	44621321	44621405	44621652	44621840	1301	29,16,16	0,0,1	21,29,30	3,3,4	116	99	0.000293425	0.0143024	1.0,1.0,0.932	0.857,0.892,0.865	0.106	ENSG00000158604,TMED4,chr7,44621321,44621422,44621321,44621405,44621652,44621840
905	1427	ENSG00000237356	AL163953.3	chr14	+	53836169	53836219	53836172	53836219	53784748	53784856	1427	2,6,2	3,4,2	0,1,6	1,0,0	102	99	0.000889103	0.0295963	0.393,0.593,0.493	0.0,1.0,1.0	-0.174	ENSG00000237356,AL163953.3,chr14,53836169,53836219,53836172,53836219,53784748,53784856
1008	1592	ENSG00000082397	EPB41L3	chr18	-	5488999	5489193	5488999	5489160	5630375	5630699	1592	86,100,73	46,34,12	70,61,52	61,43,43	132	99	0.000327385	0.0155144	0.584,0.688,0.82	0.463,0.515,0.476	0.213	ENSG00000082397,EPB41L3,chr18,5488999,5489193,5488999,5489160,5630375,5630699
1021	1607	ENSG00000229018	RP11-313P13.3	chr7	+	72482242	72482355	72482252	72482355	72481989	72482076	1607	2,4,5	0,0,0	4,4,11	7,10,0	109	99	1.53407e-06	0.000402636	1.0,1.0,1.0	0.342,0.266,1.0	0.464	ENSG00000229018,RP11-313P13.3,chr7,72482242,72482355,72482252,72482355,72481989,72482076
1113	1736	ENSG00000142046	TMEM91	chr19	+	41889465	41889988	41889790	41889988	41888676	41888826	1736	15,26,44	0,0,0	58,75,68	3,1,4	424	99	0.000202552	0.0110577	1.0,1.0,1.0	0.819,0.946,0.799	0.145	ENSG00000142046,TMEM91,chr19,41889465,41889988,41889790,41889988,41888676,41888826
1116	1739	ENSG00000142046	TMEM91	chr19	+	41889619	41889988	41889790	41889988	41888676	41888826	1739	11,20,23	0,0,0	41,40,36	3,1,4	270	99	0.000138276	0.00898666	1.0,1.0,1.0	0.834,0.936,0.767	0.154	ENSG00000142046,TMEM91,chr19,41889619,41889988,41889790,41889988,41888676,41888826
1118	1741	ENSG00000142046	TMEM91	chr19	+	41889767	41889988	41889790	41889988	41888676	41888826	1741	5,4,2	0,0,0	11,16,23	3,1,4	122	99	0.000146156	0.00924776	1.0,1.0,1.0	0.748,0.928,0.824	0.167	ENSG00000142046,TMEM91,chr19,41889767,41889988,41889790,41889988,41888676,41888826
1122	1745	ENSG00000124444	ZNF576	chr19	+	44101245	44101345	44101248	44101345	44100726	44100790	1745	4,25,7	0,0,0	19,9,15	3,1,5	102	99	2.29506e-05	0.00319623	1.0,1.0,1.0	0.86,0.897,0.744	0.166	ENSG00000124444,ZNF576,chr19,44101245,44101345,44101248,44101345,44100726,44100790
1181	1846	ENSG00000145332	KLHL8	chr4	-	88106402	88106951	88106402	88106723	88116475	88116842	1846	37,39,43	1,7,2	67,73,28	0,1,0	327	99	1.84824e-05	0.00265695	0.918,0.628,0.867	1.0,0.957,1.0	-0.181	ENSG00000145332,KLHL8,chr4,88106402,88106951,88106402,88106723,88116475,88116842
1185	1850	ENSG00000205133	TRIQK	chr8	-	93929156	93929238	93929156	93929235	93933730	93933888	1850	1,3,3	0,1,1	3,0,0	0,3,4	102	99	5.54033e-05	0.00475715	1.0,0.744,0.744	1.0,0.0,0.0	0.496	ENSG00000205133,TRIQK,chr8,93929156,93929238,93929156,93929235,93933730,93933888
1238	1945	ENSG00000130429	ARPC1B	chr7	+	98974960	98975062	98974980	98975062	98972352	98972404	1945	105109119	36,61,52	122127105	101115104	119	99	7.25647e-06	0.00141554	0.708,0.598,0.656	0.501,0.479,0.457	0.175	ENSG00000130429,ARPC1B,chr7,98974960,98975062,98974980,98975062,98972352,98972404
1279	2007	ENSG00000144228	SPOPL	chr2	+	139308472	139308624	139308543	139308624	139307726	139307864	2007	11,16,3	1,2,3	16,9,6	0,0,0	170	99	0.000597952	0.0229237	0.865,0.823,0.368	1.0,1.0,1.0	-0.315	ENSG00000144228,SPOPL,chr2,139308472,139308624,139308543,139308624,139307726,139307864
1284	2012	ENSG00000048740	CELF2	chr10	+	11363151	11363349	11363169	11363349	11330380	11330515	2012	11,3,10	2,0,0	8,16,6	4,9,6	117	99	7.1025e-06	0.00141554	0.823,1.0,1.0	0.629,0.601,0.458	0.378	ENSG00000048740,CELF2,chr10,11363151,11363349,11363169,11363349,11330380,11330515
1316	2051	ENSG00000145246	ATP10D	chr4	+	47538702	47538955	47538747	47538955	47538453	47538581	2051	12,3,16	0,3,3	10,12,3	0,0,0	144	99	0.00196021	0.0488193	1.0,0.407,0.786	1.0,1.0,1.0	-0.269	ENSG00000145246,ATP10D,chr4,47538702,47538955,47538747,47538955,47538453,47538581
1321	2058	ENSG00000148516	ZEB1	chr10	+	31784704	31784767	31784707	31784767	31749965	31750166	2058	15,6,13	10,5,13	17,7,7	1,4,1	102	99	0.00183161	0.0471658	0.593,0.538,0.493	0.943,0.629,0.872	-0.273	ENSG00000148516,ZEB1,chr10,31784704,31784767,31784707,31784767,31749965,31750166
1552	2437	ENSG00000185596	WASH3P	chr15	+	102512785	102512897	102512795	102512897	102506277	102506426	2437	12,21,15	1,0,0	16,22,12	3,7,0	109	99	0.000124668	0.00850554	0.916,1.0,1.0	0.829,0.741,1.0	0.115	ENSG00000185596,WASH3P,chr15,102512785,102512897,102512795,102512897,102506277,102506426
1563	2454	ENSG00000118495	PLAGL1	chr6	-	144281605	144281717	144281605	144281693	144285923	144285955	2454	5,1,4	28,16,21	0,0,0	21,7,25	123	99	0.000168022	0.0100577	0.126,0.048,0.133	0.0,0.0,0.0	0.102	ENSG00000118495,PLAGL1,chr6,144281605,144281717,144281605,144281693,144285923,144285955
1583	2485	ENSG00000008838	MED24	chr17	-	38189597	38190024	38189597	38189709	38191168	38191225	2485	51,56,59	8,7,7	55,44,63	42,41,24	414	99	1.28393e-08	8.76151e-06	0.604,0.657,0.668	0.238,0.204,0.386	0.367	ENSG00000008838,MED24,chr17,38189597,38190024,38189597,38189709,38191168,38191225
1636	2578	ENSG00000050426	LETMD1	chr12	+	51447560	51447643	51447594	51447643	51442816	51442968	2578	51133186	15,18,23	161,134,75	44,39,37	133	99	0.00142404	0.0404903	0.717,0.846,0.858	0.731,0.719,0.601	0.123	ENSG00000050426,LETMD1,chr12,51447560,51447643,51447594,51447643,51442816,51442968
1710	2692	ENSG00000108641	B9D1	chr17	-	19246482	19246808	19246482	19246774	19247102	19247170	2692	9,8,8	23,35,49	3,4,1	44,60,35	133	99	0.000173013	0.0101073	0.226,0.145,0.108	0.048,0.047,0.021	0.121	ENSG00000108641,B9D1,chr17,19246482,19246808,19246482,19246774,19247102,19247170
1767	2779	ENSG00000102901	CENPT	chr16	-	67862376	67862508	67862376	67862462	67862569	67862746	2779	28,66,52	2,4,8	74,61,52	0,2,0	145	99	1.8689e-05	0.00265695	0.905,0.918,0.816	1.0,0.954,1.0	-0.105	ENSG00000102901,CENPT,chr16,67862376,67862508,67862376,67862462,67862569,67862746
1781	2795	ENSG00000099910	KLHL22	chr22	-	20843271	20843531	20843271	20843499	20850046	20850082	2795	25,24,25	1,2,8	31,26,18	0,0,0	131	99	1.12535e-05	0.00182843	0.95,0.901,0.703	1.0,1.0,1.0	-0.149	ENSG00000099910,KLHL22,chr22,20843271,20843531,20843271,20843499,20850046,20850082
1785	2799	ENSG00000174996	KLC2	chr11	+	66026017	66026293	66026054	66026293	66025090	66025201	2799	1,0,3	2,2,0	2,9,3	0,0,0	136	99	0.0007771	0.0269184	0.267,0.0,1.0	1.0,1.0,1.0	-0.578	ENSG00000174996,KLC2,chr11,66026017,66026293,66026054,66026293,66025090,66025201
1822	2850	ENSG00000079150	FKBP7	chr2	-	179334378	179334512	179334378	179334509	179337755	179337869	2850	4,2,1	1,0,0	3,5,1	5,0,2	102	99	0.000288944	0.0141853	0.795,1.0,1.0	0.368,1.0,0.327	0.367	ENSG00000079150,FKBP7,chr2,179334378,179334512,179334378,179334509,179337755,179337869
1859	2915	ENSG00000156504	FAM122B	chrX	-	133903596	133906313	133903596	133905384	133915850	133915947	2915	691454530	5,16,11	437372412	39,44,36	1028	99	2.14516e-11	7.31929e-08	0.93,0.732,0.823	0.519,0.449,0.524	0.331	ENSG00000156504,FAM122B,chrX,133903596,133906313,133903596,133905384,133915850,133915947
1875	2937	ENSG00000149182	ARFGAP2	chr11	-	47195309	47195466	47195309	47195433	47196732	47196864	2937	9,4,12	0,0,0	17,10,15	0,5,3	132	99	7.12361e-05	0.00537272	1.0,1.0,1.0	1.0,0.6,0.789	0.204	ENSG00000149182,ARFGAP2,chr11,47195309,47195466,47195309,47195433,47196732,47196864
1975	3075	ENSG00000096063	SRPK1	chr6	-	35858671	35858818	35858671	35858790	35872655	35872751	3075	1,5,2	9,4,8	2,0,0	12,8,8	127	99	0.00130822	0.0378277	0.08,0.494,0.163	0.115,0.0,0.0	0.207	ENSG00000096063,SRPK1,chr6,35858671,35858818,35858671,35858790,35872655,35872751
1999	3116	ENSG00000151062	CACNA2D4	chr12	-	1987480	1987607	1987480	1987555	1988121	1988202	3116	3,2,3	1,0,2	0,4,2	16,13,22	151	99	3.1703e-05	0.00345293	0.663,1.0,0.496	0.0,0.168,0.056	0.645	ENSG00000151062,CACNA2D4,chr12,1987480,1987607,1987480,1987555,1988121,1988202
2010	3128	ENSG00000068650	ATP11A	chr13	+	113536126	113541482	113536129	113541482	113530089	113530255	3128	4,9,6	4,22,19	22,12,22	17,6,13	102	99	0.00105692	0.0327836	0.493,0.284,0.235	0.557,0.66,0.622	-0.276	ENSG00000068650,ATP11A,chr13,113536126,113541482,113536129,113541482,113530089,113530255
2069	3232	ENSG00000140181	HERC2P2	chr15	-	23282280	23283416	23282280	23283153	23285704	23285752	3232	291274380	120104168	454345319	43,47,71	362	99	1.15648e-08	8.76151e-06	0.399,0.419,0.382	0.743,0.667,0.551	-0.254	ENSG00000140181,HERC2P2,chr15,23282280,23283416,23282280,23283153,23285704,23285752
2095	3280	ENSG00000196150	ZNF250	chr8	-	146115317	146115459	146115317	146115444	146115692	146115788	3280	4,5,4	9,20,5	11,11,15	8,5,11	114	99	0.0011757	0.0348826	0.278,0.178,0.41	0.544,0.656,0.542	-0.292	ENSG00000196150,ZNF250,chr8,146115317,146115459,146115317,146115444,146115692,146115788
2134	3348	ENSG00000138778	CENPE	chr4	-	104059507	104059609	104059507	104059606	104060945	104061236	3348	1,9,1	12,10,8	0,0,0	8,10,5	102	99	1.54569e-05	0.00239722	0.075,0.466,0.108	0.0,0.0,0.0	0.216	ENSG00000138778,CENPE,chr4,104059507,104059609,104059507,104059606,104060945,104061236
2222	3477	ENSG00000180061	TMEM150B	chr19	-	55832336	55832461	55832336	55832412	55834015	55834111	3477	9,5,2	0,0,0	7,8,6	6,1,0	148	99	0.000464434	0.0196851	1.0,1.0,1.0	0.438,0.843,1.0	0.24	ENSG00000180061,TMEM150B,chr19,55832336,55832461,55832336,55832412,55834015,55834111
2284	3595	ENSG00000128159	TUBGCP6	chr22	-	50657716	50658220	50657716	50657885	50658385	50658444	3595	174134131	5,8,6	197183128	0,3,0	434	99	3.1358e-06	0.000713289	0.888,0.793,0.833	1.0,0.933,1.0	-0.14	ENSG00000128159,TUBGCP6,chr22,50657716,50658220,50657716,50657885,50658385,50658444
2286	3598	ENSG00000142405	NLRP12	chr19	-	54310748	54310922	54310748	54310919	54312840	54314542	3598	0,0,0	2,2,2	7,0,2	9,7,0	102	99	0.00154449	0.0427893	0.0,0.0,0.0	0.43,0.0,1.0	-0.477	ENSG00000142405,NLRP12,chr19,54310748,54310922,54310748,54310919,54312840,54314542
2312	3635	ENSG00000168010	ATG16L2	chr11	+	72534588	72534842	72534810	72534842	72533892	72534006	3635	90,44,105	9,2,11	87,51,43	2,0,1	321	99	3.45764e-05	0.00357499	0.755,0.872,0.746	0.931,1.0,0.93	-0.163	ENSG00000168010,ATG16L2,chr11,72534588,72534842,72534810,72534842,72533892,72534006
2346	3678	ENSG00000103042	SLC38A7	chr16	-	58709843	58710250	58709843	58710025	58711229	58711481	3678	14,18,26	0,0,0	23,39,8	0,6,2	324	99	4.17175e-05	0.00409796	1.0,1.0,1.0	1.0,0.665,0.55	0.262	ENSG00000103042,SLC38A7,chr16,58709843,58710250,58709843,58710025,58711229,58711481
2360	3712	ENSG00000203666	EFCAB2	chr1	+	245250034	245250263	245250061	245250263	245246923	245246990	3712	3,4,2	0,0,0	1,1,8	3,3,0	126	99	6.93091e-05	0.00537272	1.0,1.0,1.0	0.208,0.208,1.0	0.528	ENSG00000203666,EFCAB2,chr1,245250034,245250263,245250061,245250263,245246923,245246990
2396	3782	ENSG00000196155	PLEKHG4	chr16	+	67316083	67316252	67316103	67316252	67315911	67316010	3782	0,0,1	14,8,19	6,2,3	7,9,12	119	99	7.29785e-06	0.00141554	0.0,0.0,0.042	0.416,0.156,0.172	-0.234	ENSG00000196155,PLEKHG4,chr16,67316083,67316252,67316103,67316252,67315911,67316010
2468	3882	ENSG00000017621	MAGIX	chrX	+	49022412	49022971	49022427	49022971	49021527	49021699	3882	3,3,2	10,5,8	0,0,0	6,5,4	114	99	2.52233e-05	0.00327012	0.207,0.343,0.178	0.0,0.0,0.0	0.243	ENSG00000017621,MAGIX,chrX,49022412,49022971,49022427,49022971,49021527,49021699
2475	3897	ENSG00000047410	TPR	chr1	-	186310383	186312605	186310383	186310521	186313037	186313222	3897	295225296	0,0,0	285276162	0,0,10	2183	99	0.00158977	0.0429099	1.0,1.0,1.0	1.0,1.0,0.424	0.192	ENSG00000047410,TPR,chr1,186310383,186312605,186310383,186310521,186313037,186313222
2557	4041	ENSG00000137312	FLOT1	chr6	-	30708966	30709481	30708966	30709110	30709568	30709644	4041	112245212	28,43,38	371339276	38,38,25	470	99	0.000245517	0.0126925	0.457,0.545,0.54	0.673,0.653,0.699	-0.161	ENSG00000137312,FLOT1,chr6,30708966,30709481,30708966,30709110,30709568,30709644
2591	4112	ENSG00000182511	FES	chr15	+	91428266	91428488	91428271	91428488	91427733	91427869	4112	37,49,53	11,11,15	54,48,78	15,0,1	104	99	0.000590861	0.0227799	0.762,0.809,0.771	0.774,1.0,0.987	-0.14	ENSG00000182511,FES,chr15,91428266,91428488,91428271,91428488,91427733,91427869
2665	4227	ENSG00000142512	SIGLEC10	chr19	-	51919919	51920204	51919919	51920030	51920335	51920719	4227	8,4,9	0,0,0	34,18,33	8,1,1	273	99	1.00551e-05	0.00167356	1.0,1.0,1.0	0.606,0.867,0.923	0.201	ENSG00000142512,SIGLEC10,chr19,51919919,51920204,51919919,51920030,51920335,51920719
2733	4345	ENSG00000205758	CRYZL1	chr21	-	34963467	34963534	34963467	34963513	34968036	34968142	4345	1,0,0	14,20,20	2,4,4	22,19,15	120	99	0.000233917	0.0122788	0.056,0.0,0.0	0.07,0.148,0.18	-0.114	ENSG00000205758,CRYZL1,chr21,34963467,34963534,34963467,34963513,34968036,34968142
2734	4346	ENSG00000205758	CRYZL1	chr21	-	34963467	34963534	34963467	34963517	34968036	34968142	4346	1,0,0	2,1,2	1,3,4	0,0,2	116	99	1.5724e-08	8.94171e-06	0.299,0.0,0.0	1.0,1.0,0.631	-0.777	ENSG00000205758,CRYZL1,chr21,34963467,34963534,34963467,34963517,34968036,34968142
2783	4439	ENSG00000108839	ALOX12	chr17	+	6902624	6902785	6902727	6902785	6902033	6902156	4439	6,4,4	0,0,0	32,19,12	8,3,8	202	99	2.11587e-07	9.65753e-05	1.0,1.0,1.0	0.662,0.756,0.424	0.386	ENSG00000108839,ALOX12,chr17,6902624,6902785,6902727,6902785,6902033,6902156
2816	4498	ENSG00000183207	RUVBL2	chr19	+	49507463	49507675	49507533	49507675	49502575	49502630	4498	4,10,9	0,0,0	13,20,17	3,1,11	169	99	7.22322e-07	0.000225163	1.0,1.0,1.0	0.717,0.921,0.475	0.296	ENSG00000183207,RUVBL2,chr19,49507463,49507675,49507533,49507675,49502575,49502630
2851	4557	ENSG00000160410	SHKBP1	chr19	+	41084002	41084118	41084028	41084118	41083462	41083536	4557	2,0,3	0,4,1	0,0,0	3,6,1	125	99	0.00190667	0.0480114	1.0,0.0,0.704	0.0,0.0,0.0	0.568	ENSG00000160410,SHKBP1,chr19,41084002,41084118,41084028,41084118,41083462,41083536
2857	4564	ENSG00000160410	SHKBP1	chr19	+	41096635	41096759	41096638	41096759	41092679	41092850	4564	7,12,1	0,0,1	7,0,5	3,1,4	102	99	0.000238918	0.0124456	1.0,1.0,0.493	0.694,0.0,0.548	0.417	ENSG00000160410,SHKBP1,chr19,41096635,41096759,41096638,41096759,41092679,41092850
2861	4569	ENSG00000176155	CCDC57	chr17	-	80151631	80152015	80151631	80151706	80153138	80153240	4569	53,59,69	0,0,0	65,80,41	2,0,6	408	99	0.000201239	0.0110577	1.0,1.0,1.0	0.887,1.0,0.624	0.163	ENSG00000176155,CCDC57,chr17,80151631,80152015,80151631,80151706,80153138,80153240
2904	4627	ENSG00000169660	HEXDC	chr17	+	80382269	80382379	80382294	80382379	80377624	80377759	4627	65,51,87	10,17,18	83,68,41	8,2,2	124	99	3.96464e-05	0.00397864	0.838,0.705,0.794	0.892,0.964,0.942	-0.154	ENSG00000169660,HEXDC,chr17,80382269,80382379,80382294,80382379,80377624,80377759
3141	5044	ENSG00000163482	STK36	chr2	+	219561249	219561324	219561312	219561324	219559247	219559358	5044	5,10,10	10,8,8	11,27,17	4,1,6	162	99	0.000680062	0.025056	0.234,0.433,0.433	0.627,0.943,0.634	-0.368	ENSG00000163482,STK36,chr2,219561249,219561324,219561312,219561324,219559247,219559358
3247	5208	ENSG00000157800	SLC37A3	chr7	-	140051072	140051769	140051072	140051251	140051861	140051946	5208	3,2,0	0,2,4	8,5,6	1,0,0	617	99	1.7447e-06	0.000440957	1.0,0.138,0.0	0.562,1.0,1.0	-0.475	ENSG00000157800,SLC37A3,chr7,140051072,140051769,140051072,140051251,140051861,140051946
3249	5210	ENSG00000156650	KAT6B	chr10	+	76741544	76744999	76744837	76744999	76738981	76739097	5210	47,21,46	2,2,0	38,50,28	0,0,0	3392	99	0.00081864	0.0278353	0.407,0.235,1.0	1.0,1.0,1.0	-0.453	ENSG00000156650,KAT6B,chr10,76741544,76744999,76744837,76744999,76738981,76739097
3305	5291	ENSG00000143198	MGST3	chr1	+	165618991	165619201	165619077	165619201	165601476	165601511	5291	32,35,58	7,3,19	44,42,56	27,32,27	185	99	0.000721681	0.025784	0.71,0.862,0.62	0.466,0.413,0.526	0.262	ENSG00000143198,MGST3,chr1,165618991,165619201,165619077,165619201,165601476,165601511
3473	5556	ENSG00000101104	PABPC1L	chr20	+	43566685	43566832	43566742	43566832	43565277	43565371	5556	14,8,19	0,1,1	10,12,16	5,2,3	156	99	0.000194206	0.0108628	1.0,0.835,0.923	0.559,0.792,0.772	0.212	ENSG00000101104,PABPC1L,chr20,43566685,43566832,43566742,43566832,43565277,43565371
3487	5583	ENSG00000108788	MLX	chr17	+	40721221	40721624	40721524	40721624	40719636	40719673	5583	27,22,22	0,3,1	39,28,29	11,5,11	402	99	0.000601962	0.0229485	1.0,0.644,0.844	0.466,0.58,0.394	0.349	ENSG00000108788,MLX,chr17,40721221,40721624,40721524,40721624,40719636,40719673
3528	5655	ENSG00000160345	C9orf116	chr9	-	138387026	138387461	138387026	138387415	138390430	138390509	5655	12,37,73	0,0,1	50,63,26	4,0,9	145	99	7.57943e-05	0.00562196	1.0,1.0,0.98	0.895,1.0,0.664	0.14	ENSG00000160345,C9orf116,chr9,138387026,138387461,138387026,138387415,138390430,138390509
3590	5741	ENSG00000100697	DICER1	chr14	-	95582789	95583032	95582789	95582917	95583958	95584091	5741	38,31,44	1,8,0	37,42,29	0,0,0	214	99	0.000214644	0.0113545	0.946,0.642,1.0	1.0,1.0,1.0	-0.137	ENSG00000100697,DICER1,chr14,95582789,95583032,95582789,95582917,95583958,95584091
3608	5770	ENSG00000215041	NEURL4	chr17	-	7227426	7227589	7227426	7227585	7227713	7227799	5770	45,56,62	16,9,5	74,106,62	8,2,0	103	99	4.64433e-05	0.00433118	0.73,0.857,0.923	0.899,0.981,1.0	-0.123	ENSG00000215041,NEURL4,chr17,7227426,7227589,7227426,7227585,7227713,7227799
3610	5786	ENSG00000122966	CIT	chr12	-	120156503	120156666	120156503	120156621	120158282	120158390	5786	18,15,20	0,0,0	28,17,18	0,3,4	144	99	0.00124748	0.0367925	1.0,1.0,1.0	1.0,0.796,0.756	0.149	ENSG00000122966,CIT,chr12,120156503,120156666,120156503,120156621,120158282,120158390
3651	5855	ENSG00000172943	PHF8	chrX	-	54069063	54069253	54069063	54069242	54070244	54070495	5855	21,16,9	0,0,0	5,17,6	4,0,4	110	99	2.77941e-05	0.00327012	1.0,1.0,1.0	0.529,1.0,0.574	0.299	ENSG00000172943,PHF8,chrX,54069063,54069253,54069063,54069242,54070244,54070495
3677	5901	ENSG00000186654	PRR5	chr22	+	45127609	45127701	45127614	45127701	45122456	45122514	5901	23,29,41	4,6,5	54,53,17	2,3,0	104	99	0.00154879	0.0427893	0.846,0.821,0.886	0.963,0.944,1.0	-0.118	ENSG00000186654,PRR5,chr22,45127609,45127701,45127614,45127701,45122456,45122514
3679	5903	ENSG00000148814	LRRC27	chr10	+	134166385	134166899	134166409	134166899	134165110	134165257	5903	0,3,1	1,0,0	4,0,6	7,4,5	123	99	0.000389375	0.0175967	0.0,1.0,1.0	0.315,0.0,0.491	0.398	ENSG00000148814,LRRC27,chr10,134166385,134166899,134166409,134166899,134165110,134165257
3697	5922	ENSG00000149269	PAK1	chr11	-	77103375	77103586	77103375	77103583	77119198	77119277	5922	12,26,16	0,0,2	25,11,18	4,0,8	102	99	0.000363944	0.016797	1.0,1.0,0.886	0.858,1.0,0.686	0.114	ENSG00000149269,PAK1,chr11,77103375,77103586,77103375,77103583,77119198,77119277
3752	6031	ENSG00000130244	FAM98C	chr19	+	38896158	38897717	38897549	38897717	38895983	38896061	6031	146238259	2,3,2	209163164	0,0,0	1490	99	0.0004901	0.0199074	0.829,0.841,0.896	1.0,1.0,1.0	-0.145	ENSG00000130244,FAM98C,chr19,38896158,38897717,38897549,38897717,38895983,38896061
3835	6177	ENSG00000168826	ZBTB49	chr4	+	4303715	4304818	4304037	4304818	4301653	4301824	6177	31,33,35	3,0,3	61,51,33	0,0,0	421	99	0.00135279	0.0387874	0.708,1.0,0.733	1.0,1.0,1.0	-0.186	ENSG00000168826,ZBTB49,chr4,4303715,4304818,4304037,4304818,4301653,4301824
3897	6284	ENSG00000145979	TBC1D7	chr6	-	13327018	13327195	13327018	13327138	13328064	13328362	6284	9,21,4	0,0,0	8,6,5	0,6,2	156	99	1.85036e-05	0.00265695	1.0,1.0,1.0	1.0,0.388,0.613	0.333	ENSG00000145979,TBC1D7,chr6,13327018,13327195,13327018,13327138,13328064,13328362
3924	6314	ENSG00000114107	CEP70	chr3	-	138291700	138291826	138291700	138291756	138310695	138310798	6314	42,66,71	5,1,2	51,39,40	9,3,12	169	99	0.000582387	0.0225807	0.831,0.975,0.954	0.768,0.884,0.661	0.149	ENSG00000114107,CEP70,chr3,138291700,138291826,138291700,138291756,138310695,138310798
3928	6320	ENSG00000079974	RABL2B	chr22	-	51207882	51207980	51207882	51207977	51208332	51208444	6320	22,16,30	0,2,1	19,22,4	4,7,11	102	99	8.58871e-06	0.0015028	1.0,0.886,0.967	0.822,0.753,0.261	0.339	ENSG00000079974,RABL2B,chr22,51207882,51207980,51207882,51207977,51208332,51208444
3952	6356	ENSG00000172830	SSH3	chr11	+	67077536	67077810	67077634	67077810	67077238	67077439	6356	246222246	39,29,35	263246248	29,26,0	197	99	0.000880255	0.0294454	0.76,0.794,0.779	0.82,0.826,1.0	-0.104	ENSG00000172830,SSH3,chr11,67077536,67077810,67077634,67077810,67077238,67077439
3968	6377	ENSG00000091073	DTX2	chr7	+	76106259	76106495	76106430	76106495	76099616	76099736	6377	13,9,9	1,0,0	17,8,22	2,10,27	270	99	2.12285e-07	9.65753e-05	0.827,1.0,1.0	0.757,0.227,0.23	0.538	ENSG00000091073,DTX2,chr7,76106259,76106495,76106430,76106495,76099616,76099736
4013	6467	ENSG00000163389	POGLUT1	chr3	+	119198754	119199019	119198897	119199019	119197180	119197321	6467	2,8,8	0,0,0	5,0,2	4,3,0	242	99	8.85076e-07	0.000251657	1.0,1.0,1.0	0.338,0.0,1.0	0.554	ENSG00000163389,POGLUT1,chr3,119198754,119199019,119198897,119199019,119197180,119197321
4018	6482	ENSG00000196814	MVB12B	chr9	+	129210304	129210688	129210420	129210688	129184132	129184227	6482	8,5,3	2,2,1	5,3,8	0,0,1	215	99	0.000387036	0.0175967	0.648,0.535,0.58	1.0,1.0,0.786	-0.341	ENSG00000196814,MVB12B,chr9,129210304,129210688,129210420,129210688,129184132,129184227
4088	6571	ENSG00000068831	RASGRP2	chr11	-	64507839	64507921	64507839	64507918	64508419	64508551	6571	87,17,39	15,7,8	71,60,63	4,1,8	102	99	0.000686616	0.025056	0.849,0.702,0.826	0.945,0.983,0.884	-0.145	ENSG00000068831,RASGRP2,chr11,64507839,64507921,64507839,64507918,64508419,64508551
4148	6663	ENSG00000113648	H2AFY	chr5	-	134696186	134696297	134696186	134696294	134705725	134705832	6663	1,6,9	0,2,0	12,9,10	3,6,3	102	99	0.000930204	0.0303752	1.0,0.744,1.0	0.795,0.593,0.764	0.197	ENSG00000113648,H2AFY,chr5,134696186,134696297,134696186,134696294,134705725,134705832
4249	6837	ENSG00000160058	BSDC1	chr1	-	32849430	32849649	32849430	32849540	32852379	32852496	6837	40,63,49	3,5,7	61,76,52	4,0,0	208	99	0.000426366	0.0186508	0.864,0.857,0.769	0.879,1.0,1.0	-0.13	ENSG00000160058,BSDC1,chr1,32849430,32849649,32849430,32849540,32852379,32852496
4318	6954	ENSG00000141480	ARRB2	chr17	+	4618445	4618631	4618494	4618631	4618307	4618338	6954	3,1,4	3,0,2	6,14,1	0,0,0	148	99	0.001091	0.0332489	0.401,1.0,0.572	1.0,1.0,1.0	-0.342	ENSG00000141480,ARRB2,chr17,4618445,4618631,4618494,4618631,4618307,4618338
4386	7051	ENSG00000114745	GORASP1	chr3	-	39141795	39142368	39141795	39141994	39142506	39142593	7051	63,72,116	13,12,8	128113112	12,3,0	473	99	0.00180219	0.046761	0.504,0.557,0.752	0.691,0.887,1.0	-0.255	ENSG00000114745,GORASP1,chr3,39141795,39142368,39141795,39141994,39142506,39142593
4407	7092	ENSG00000105497	ZNF175	chr19	+	52084620	52084770	52084643	52084770	52076580	52076654	7092	0,0,1	8,3,11	1,0,7	9,6,9	122	99	0.00104306	0.0325015	0.0,0.0,0.069	0.083,0.0,0.387	-0.134	ENSG00000105497,ZNF175,chr19,52084620,52084770,52084643,52084770,52076580,52076654
4411	7102	ENSG00000135108	FBXO21	chr12	-	117595677	117595889	117595677	117595868	117603289	117603422	7102	4,5,9	5,8,11	1,0,3	10,6,14	120	99	0.000176538	0.0101536	0.398,0.34,0.403	0.076,0.0,0.15	0.305	ENSG00000135108,FBXO21,chr12,117595677,117595889,117595677,117595868,117603289,117603422
4432	7130	ENSG00000127616	SMARCA4	chr19	+	11094796	11095049	11094799	11095049	11071996	11072405	7130	14,10,23	2,3,2	11,8,11	6,12,4	102	99	0.0012879	0.0373985	0.872,0.764,0.918	0.64,0.393,0.727	0.265	ENSG00000127616,SMARCA4,chr19,11094796,11095049,11094799,11095049,11071996,11072405
4464	7186	ENSG00000156831	NSMCE2	chr8	+	126114255	126114388	126114292	126114388	126106709	126106775	7186	18,16,13	0,0,0	10,22,24	0,0,8	136	99	0.000993293	0.0313593	1.0,1.0,1.0	1.0,1.0,0.686	0.105	ENSG00000156831,NSMCE2,chr8,126114255,126114388,126114292,126114388,126106709,126106775
4506	7251	ENSG00000123411	IKZF4	chr12	+	56413101	56413199	56413104	56413199	56411909	56411961	7251	4,5,2	3,1,6	18,7,19	1,0,0	102	99	7.3746e-07	0.000225163	0.564,0.829,0.244	0.946,1.0,1.0	-0.436	ENSG00000123411,IKZF4,chr12,56413101,56413199,56413104,56413199,56411909,56411961
4620	7420	ENSG00000104783	KCNN4	chr19	-	44273114	44273712	44273114	44273184	44273870	44273981	7420	197211202	6,2,9	473327327	6,3,0	627	99	0.0020219	0.0499907	0.838,0.943,0.78	0.926,0.945,1.0	-0.103	ENSG00000104783,KCNN4,chr19,44273114,44273712,44273114,44273184,44273870,44273981
4628	7428	ENSG00000123473	STIL	chr1	-	47778619	47778828	47778619	47778693	47779707	47779819	7428	8,9,7	7,2,4	9,11,15	0,0,0	234	99	1.04308e-10	1.77949e-07	0.326,0.656,0.425	1.0,1.0,1.0	-0.531	ENSG00000123473,STIL,chr1,47778619,47778828,47778619,47778693,47779707,47779819
4646	7473	ENSG00000175376	EIF1AD	chr11	-	65767773	65767947	65767773	65767877	65769510	65769637	7473	57,64,71	7,14,20	47,44,59	27,16,31	169	99	0.000993723	0.0313593	0.827,0.728,0.675	0.505,0.617,0.527	0.194	ENSG00000175376,EIF1AD,chr11,65767773,65767947,65767773,65767877,65769510,65769637
4658	7488	ENSG00000159176	CSRP1	chr1	-	201454410	201458112	201454410	201454504	201459303	201459472	7488	796857977	2,10,4	130412511118	3,2,0	3707	99	0.000757506	0.0266845	0.914,0.696,0.867	0.921,0.944,1.0	-0.129	ENSG00000159176,CSRP1,chr1,201454410,201458112,201454410,201454504,201459303,201459472
4703	7566	ENSG00000134243	SORT1	chr1	-	109888372	109888503	109888372	109888500	109890104	109890154	7566	1,4,6	5,1,5	11,3,7	1,1,0	102	99	5.5804e-05	0.00475715	0.163,0.795,0.538	0.914,0.744,1.0	-0.387	ENSG00000134243,SORT1,chr1,109888372,109888503,109888372,109888500,109890104,109890154
4761	7649	ENSG00000139436	GIT2	chr12	-	110385060	110386651	110385060	110385309	110388971	110389121	7649	669820851	100,73,102	968812805	72,59,35	1441	99	0.000384257	0.0175967	0.315,0.436,0.364	0.48,0.486,0.612	-0.154	ENSG00000139436,GIT2,chr12,110385060,110386651,110385060,110385309,110388971,110389121
4771	7662	ENSG00000121644	DESI2	chr1	+	244855180	244855322	244855185	244855322	244849898	244849971	7662	22,17,17	4,1,0	12,7,10	5,1,11	104	99	0.000900523	0.0298309	0.84,0.942,1.0	0.696,0.87,0.464	0.251	ENSG00000121644,DESI2,chr1,244855180,244855322,244855185,244855322,244849898,244849971
4964	7952	ENSG00000168487	BMP1	chr8	+	22053693	22054353	22054192	22054353	22052236	22052432	7952	88,5,33	2,0,0	48,25,37	1,3,4	598	99	0.000457153	0.0194976	0.879,1.0,1.0	0.888,0.58,0.605	0.269	ENSG00000168487,BMP1,chr8,22053693,22054353,22054192,22054353,22052236,22052432
4992	7988	ENSG00000197681	TBC1D3	chr17	-	36345438	36345661	36345438	36345478	36346761	36346847	7988	16,0,2	2,4,4	0,0,0	3,2,2	282	99	0.000304007	0.0146095	0.737,0.0,0.149	0.0,0.0,0.0	0.295	ENSG00000197681,TBC1D3,chr17,36345438,36345661,36345438,36345478,36346761,36346847
4998	8001	ENSG00000167766	ZNF83	chr19	-	53119970	53120128	53119970	53120094	53122188	53122315	8001	2,3,1	1,0,0	1,4,2	5,4,5	133	99	3.55775e-06	0.000783163	0.598,1.0,1.0	0.13,0.427,0.229	0.604	ENSG00000167766,ZNF83,chr19,53119970,53120128,53119970,53120094,53122188,53122315
5006	8017	ENSG00000164068	RNF123	chr3	+	49749911	49751020	49750945	49751020	49744223	49744331	8017	194148192	4,3,0	267214206	0,0,0	1133	99	0.00127458	0.037174	0.809,0.812,1.0	1.0,1.0,1.0	-0.126	ENSG00000164068,RNF123,chr3,49749911,49751020,49750945,49751020,49744223,49744331
5024	8053	ENSG00000026508	CD44	chr11	+	35227658	35227790	35227661	35227790	35226058	35226187	8053	16,4,2	0,0,0	7,5,7	3,9,0	102	99	7.96051e-06	0.00146818	1.0,1.0,1.0	0.694,0.35,1.0	0.319	ENSG00000026508,CD44,chr11,35227658,35227790,35227661,35227790,35226058,35226187
5070	8139	ENSG00000008283	CYB561	chr17	-	61514706	61514921	61514706	61514845	61523605	61523667	8139	26,24,28	0,6,5	28,39,26	0,2,0	175	99	0.000192736	0.0108628	1.0,0.694,0.76	1.0,0.917,1.0	-0.154	ENSG00000008283,CYB561,chr17,61514706,61514921,61514706,61514845,61523605,61523667
5105	8201	ENSG00000131626	PPFIA1	chr11	+	70218317	70218496	70218320	70218496	70208393	70208594	8201	13,19,15	60,50,93	13,6,6	113,128,78	102	99	7.16468e-05	0.00537272	0.174,0.269,0.135	0.1,0.044,0.069	0.122	ENSG00000131626,PPFIA1,chr11,70218317,70218496,70218320,70218496,70208393,70208594
5161	8310	ENSG00000001631	KRIT1	chr7	-	91874215	91874485	91874215	91874448	91875103	91875237	8310	7,12,9	5,3,1	8,9,3	0,0,0	136	99	2.10308e-06	0.000512551	0.505,0.744,0.868	1.0,1.0,1.0	-0.294	ENSG00000001631,KRIT1,chr7,91874215,91874485,91874215,91874448,91875103,91875237
5218	8422	ENSG00000111271	ACAD10	chr12	+	112186814	112187007	112186976	112187007	112186120	112186279	8422	44,29,30	40,35,53	35,14,4	79,39,37	261	99	0.000137437	0.00898666	0.294,0.239,0.177	0.144,0.12,0.039	0.136	ENSG00000111271,ACAD10,chr12,112186814,112187007,112186976,112187007,112186120,112186279
5234	8445	ENSG00000077713	SLC25A43	chrX	+	118585812	118586106	118585971	118586106	118533342	118533641	8445	4,5,7	0,0,0	5,6,5	0,1,10	258	99	6.53189e-05	0.00530638	1.0,1.0,1.0	1.0,0.697,0.161	0.381	ENSG00000077713,SLC25A43,chrX,118585812,118586106,118585971,118586106,118533342,118533641
5326	8624	ENSG00000102312	PORCN	chrX	+	48369682	48369875	48369753	48369875	48368171	48368344	8624	3,9,5	1,2,4	6,4,12	0,1,1	170	99	0.000819885	0.0278353	0.636,0.724,0.421	1.0,0.7,0.875	-0.265	ENSG00000102312,PORCN,chrX,48369682,48369875,48369753,48369875,48368171,48368344
5349	8675	ENSG00000110066	SUV420H1	chr11	-	67938698	67938763	67938698	67938718	67941270	67941380	8675	4,3,0	2,7,6	0,1,0	1,7,9	144	99	0.00145837	0.0412943	0.579,0.228,0.0	0.0,0.089,0.0	0.239	ENSG00000110066,SUV420H1,chr11,67938698,67938763,67938698,67938718,67941270,67941380
5380	8728	ENSG00000064201	TSPAN32	chr11	+	2337458	2337897	2337805	2337897	2335714	2335801	8728	111,64,126	0,0,2	152119113	5,3,4	446	99	0.000450032	0.0194368	1.0,1.0,0.933	0.871,0.898,0.862	0.101	ENSG00000064201,TSPAN32,chr11,2337458,2337897,2337805,2337897,2335714,2335801
5392	8748	ENSG00000221978	CCNL2	chr1	-	1326145	1326955	1326145	1326245	1328775	1328840	8748	11827741138	82,45,104	951823743	98100126	809	99	0.000206002	0.0110689	0.638,0.678,0.572	0.543,0.502,0.419	0.141	ENSG00000221978,CCNL2,chr1,1326145,1326955,1326145,1326245,1328775,1328840
5393	8749	ENSG00000221978	CCNL2	chr1	-	1326145	1328183	1326145	1326245	1328775	1328840	8749	264717052557	82,45,104	211717251568	98100126	2037	99	9.51207e-05	0.00682227	0.611,0.648,0.544	0.512,0.456,0.377	0.153	ENSG00000221978,CCNL2,chr1,1326145,1328183,1326145,1326245,1328775,1328840
5448	8840	ENSG00000227232	WASH7P	chr1	-	18267	18369	18267	18366	24737	24891	8840	0,16,0	24,24,42	0,0,0	25,34,27	102	99	0.000338094	0.0159114	0.0,0.393,0.0	0.0,0.0,0.0	0.131	ENSG00000227232,WASH7P,chr1,18267,18369,18267,18366,24737,24891
5541	8983	ENSG00000170037	CNTROB	chr17	+	7852399	7852475	7852402	7852475	7851474	7851645	8983	7,3,10	5,0,5	6,7,9	0,0,0	102	99	2.52868e-06	0.000595026	0.576,1.0,0.66	1.0,1.0,1.0	-0.255	ENSG00000170037,CNTROB,chr17,7852399,7852475,7852402,7852475,7851474,7851645
5614	9102	ENSG00000146707	POMZP3	chr7	-	76247499	76247932	76247499	76247617	76254838	76255000	9102	26,18,9	37,36,36	24,26,14	26,15,5	414	99	0.000396708	0.0176937	0.144,0.107,0.056	0.181,0.293,0.401	-0.189	ENSG00000146707,POMZP3,chr7,76247499,76247932,76247499,76247617,76254838,76255000
5647	9150	ENSG00000164241	C5orf63	chr5	-	126386995	126387639	126386995	126387176	126388304	126388361	9150	5,11,7	0,0,0	11,8,9	1,7,0	562	99	4.86581e-05	0.00442724	1.0,1.0,1.0	0.66,0.168,1.0	0.391	ENSG00000164241,C5orf63,chr5,126386995,126387639,126386995,126387176,126388304,126388361
5702	9235	ENSG00000163467	TSACC	chr1	+	156316558	156316786	156316569	156316786	156314370	156314499	9235	1,3,5	0,0,0	4,4,11	6,5,7	110	99	6.13704e-09	5.23489e-06	1.0,1.0,1.0	0.375,0.419,0.586	0.54	ENSG00000163467,TSACC,chr1,156316558,156316786,156316569,156316786,156314370,156314499
5790	9363	ENSG00000204344	STK19	chr6	+	31947190	31948325	31948227	31948325	31946679	31946775	9363	206248303	2,4,0	344274282	6,6,17	1136	99	0.00053991	0.0215738	0.9,0.844,1.0	0.833,0.799,0.591	0.174	ENSG00000204344,STK19,chr6,31947190,31948325,31948227,31948325,31946679,31946775
5805	9387	ENSG00000171045	TSNARE1	chr8	-	143381846	143382008	143381846	143382005	143399904	143399995	9387	3,3,3	5,9,4	9,6,10	0,3,0	102	99	5.53221e-07	0.00022207	0.368,0.244,0.421	1.0,0.66,1.0	-0.542	ENSG00000171045,TSNARE1,chr8,143381846,143382008,143381846,143382005,143399904,143399995
5811	9393	ENSG00000197119	SLC25A29	chr14	-	100761962	100762330	100761962	100762034	100765178	100765222	9393	11,31,13	0,1,2	47,29,30	9,7,6	395	99	0.0016054	0.0431309	1.0,0.886,0.62	0.567,0.509,0.556	0.291	ENSG00000197119,SLC25A29,chr14,100761962,100762330,100761962,100762034,100765178,100765222
5823	9425	ENSG00000153575	TUBGCP5	chr15	+	22853687	22853849	22853733	22853849	22850906	22851109	9425	8,4,7	26,25,25	5,2,0	41,45,36	145	99	0.000364295	0.016797	0.174,0.098,0.16	0.077,0.029,0.0	0.109	ENSG00000153575,TUBGCP5,chr15,22853687,22853849,22853733,22853849,22850906,22851109
5853	9485	ENSG00000011028	MRC2	chr17	+	60759416	60759738	60759595	60759738	60758422	60758490	9485	82,35,30	4,6,8	43,43,32	23,11,21	278	99	0.00159088	0.0429099	0.88,0.675,0.572	0.4,0.582,0.352	0.264	ENSG00000011028,MRC2,chr17,60759416,60759738,60759595,60759738,60758422,60758490
5865	9502	ENSG00000124574	ABCC10	chr6	+	43410707	43411748	43411670	43411748	43409599	43409698	9502	150112135	0,0,2	179174116	3,0,6	1062	99	0.00141445	0.0403859	1.0,1.0,0.863	0.848,1.0,0.643	0.124	ENSG00000124574,ABCC10,chr6,43410707,43411748,43411670,43411748,43409599,43409698
5869	9506	ENSG00000166788	SAAL1	chr11	-	18105081	18105278	18105081	18105275	18108412	18108601	9506	72,103,77	13,10,7	118,89,72	43,15,26	102	99	0.000199941	0.0110577	0.843,0.909,0.914	0.727,0.852,0.729	0.119	ENSG00000166788,SAAL1,chr11,18105081,18105278,18105081,18105275,18108412,18108601
5879	9522	ENSG00000114120	SLC25A36	chr3	+	140685775	140685878	140685841	140685878	140681968	140682069	9522	21,16,14	0,1,8	32,20,12	0,0,0	165	99	0.000167831	0.0100577	1.0,0.906,0.512	1.0,1.0,1.0	-0.194	ENSG00000114120,SLC25A36,chr3,140685775,140685878,140685841,140685878,140681968,140682069
6119	9949	ENSG00000106723	SPIN1	chr9	+	91033692	91033866	91033764	91033866	91031558	91031681	9949	6,0,0	0,5,1	11,9,6	0,0,0	171	99	3.04583e-05	0.00345293	1.0,0.0,0.0	1.0,1.0,1.0	-0.667	ENSG00000106723,SPIN1,chr9,91033692,91033866,91033764,91033866,91031558,91031681
6147	9991	ENSG00000173598	NUDT4	chr12	+	93792543	93792631	93792546	93792631	93788384	93788495	9991	6,25,19	4,2,9	30,17,20	1,3,0	102	99	0.000970307	0.0310863	0.593,0.924,0.672	0.967,0.846,1.0	-0.208	ENSG00000173598,NUDT4,chr12,93792543,93792631,93792546,93792631,93788384,93788495
6167	10034	ENSG00000187994	RINL	chr19	-	39366970	39367130	39366970	39367114	39367332	39367421	10034	11,6,23	1,4,4	27,21,24	3,0,0	115	99	0.00148882	0.0419822	0.904,0.564,0.832	0.886,1.0,1.0	-0.195	ENSG00000187994,RINL,chr19,39366970,39367130,39366970,39367114,39367332,39367421
6168	10054	ENSG00000153914	SREK1	chr5	+	65451892	65454760	65454636	65454760	65449290	65449318	10054	606250401	9,0,3	399304304	1,0,1	2843	99	0.000394875	0.0176937	0.701,1.0,0.823	0.933,1.0,0.914	-0.108	ENSG00000153914,SREK1,chr5,65451892,65454760,65454636,65454760,65449290,65449318
6230	10136	ENSG00000170909	OSCAR	chr19	-	54600148	54600451	54600148	54600278	54603038	54603071	10136	2,15,39	0,0,0	48,64,26	2,0,6	272	99	0.000361338	0.016797	1.0,1.0,1.0	0.897,1.0,0.612	0.164	ENSG00000170909,OSCAR,chr19,54600148,54600451,54600148,54600278,54603038,54603071
6247	10164	ENSG00000095794	CREM	chr10	+	35500181	35501883	35500583	35501883	35495822	35495979	10164	101,89,92	0,0,1	114,70,84	1,0,8	501	99	0.000448463	0.0194368	1.0,1.0,0.948	0.957,1.0,0.675	0.105	ENSG00000095794,CREM,chr10,35500181,35501883,35500583,35501883,35495822,35495979
6272	10204	ENSG00000181090	EHMT1	chr9	+	140637822	140637980	140637843	140637980	140622800	140622981	10204	26,38,29	55,63,69	53,42,53	56,51,60	120	99	0.00175958	0.0461821	0.281,0.332,0.257	0.438,0.405,0.422	-0.132	ENSG00000181090,EHMT1,chr9,140637822,140637980,140637843,140637980,140622800,140622981
6283	10219	ENSG00000130751	NPAS1	chr19	+	47544235	47544383	47544282	47544383	47543701	47543808	10219	3,6,2	2,2,2	0,0,0	4,7,4	146	99	2.12339e-09	2.07e-06	0.504,0.67,0.404	0.0,0.0,0.0	0.526	ENSG00000130751,NPAS1,chr19,47544235,47544383,47544282,47544383,47543701,47543808
6528	10611	ENSG00000082898	XPO1	chr2	-	61711071	61713097	61711071	61711240	61715299	61715406	10611	106810941195	21,15,16	167013771251	11,9,11	1956	99	0.00107205	0.0329536	0.72,0.787,0.791	0.885,0.886,0.852	-0.108	ENSG00000082898,XPO1,chr2,61711071,61713097,61711071,61711240,61715299,61715406
6671	10859	ENSG00000117480	FAAH	chr1	+	46878746	46878892	46878794	46878892	46877814	46877923	10859	19,107,80	0,3,6	95,77,117	15,25,10	147	99	5.62074e-05	0.00475715	1.0,0.96,0.9	0.81,0.675,0.887	0.163	ENSG00000117480,FAAH,chr1,46878746,46878892,46878794,46878892,46877814,46877923
6785	11032	ENSG00000099622	CIRBP	chr19	+	1273492	1273714	1273599	1273714	1271979	1272050	11032	78,96,117	0,4,1	73,92,48	4,9,4	206	99	0.00027503	0.0137668	1.0,0.92,0.983	0.898,0.831,0.852	0.107	ENSG00000099622,CIRBP,chr19,1273492,1273714,1273599,1273714,1271979,1272050

## Sheet: A3SS_K562_MUT_WT_filter
	ID	GeneID	geneSymbol	chr	strand	longExonStart_0base	longExonEnd	shortES	shortEE	flankingES	flankingEE	ID.1	IJC_SAMPLE_1	SJC_SAMPLE_1	IJC_SAMPLE_2	SJC_SAMPLE_2	IncFormLen	SkipFormLen	PValue	FDR	IncLevel1	IncLevel2	IncLevelDifference	uniqueid
59	79	ENSG00000172575	RASGRP1	chr15	-	38790994	38791385	38790994	38791147	38792303	38792340	79	2,1,3	32,43,26	1,4,1	0,0,0	337	99	8.28894e-11	3.24834e-08	0.018,0.007,0.033	1.0,1.0,1.0	-0.981	ENSG00000172575,RASGRP1,chr15,38790994,38791385,38790994,38791147,38792303,38792340
82	110	ENSG00000213024	NUP62	chr19	-	50430950	50431105	50430950	50431072	50432673	50432761	110	24,23,15	20,14,17	28,45,31	12,15,8	132	99	0.00232578	0.0456993	0.474,0.552,0.398	0.636,0.692,0.744	-0.216	ENSG00000213024,NUP62,chr19,50430950,50431105,50430950,50431072,50432673,50432761
116	152	ENSG00000161265	U2AF1L4	chr19	-	36234055	36234109	36234055	36234106	36234709	36234805	152	3,1,2	0,0,0	1,4,1	3,0,5	102	99	1.03222e-05	0.000800143	1.0,1.0,1.0	0.244,1.0,0.163	0.531	ENSG00000161265,U2AF1L4,chr19,36234055,36234109,36234055,36234106,36234709,36234805
117	153	ENSG00000161265	U2AF1L4	chr19	-	36234055	36234246	36234055	36234106	36234709	36234805	153	46,30,30	0,0,0	32,47,25	3,0,5	239	99	0.00013267	0.00547284	1.0,1.0,1.0	0.815,1.0,0.674	0.17	ENSG00000161265,U2AF1L4,chr19,36234055,36234246,36234055,36234106,36234709,36234805
202	275	ENSG00000159433	STARD9	chr15	+	42955478	42956115	42956017	42956115	42954991	42955089	275	16,10,14	0,0,0	6,2,9	6,0,1	638	99	1.75112e-05	0.00115443	1.0,1.0,1.0	0.134,1.0,0.583	0.428	ENSG00000159433,STARD9,chr15,42955478,42956115,42956017,42956115,42954991,42955089
228	310	ENSG00000159348	CYB5R1	chr1	-	202935014	202935237	202935014	202935121	202935876	202936026	310	7,4,6	4,9,0	4,7,9	0,1,0	215	99	3.2845e-05	0.00182432	0.446,0.17,1.0	1.0,0.763,1.0	-0.382	ENSG00000159348,CYB5R1,chr1,202935014,202935237,202935014,202935121,202935876,202936026
248	341	ENSG00000228288	PCAT6	chr1	+	202780702	202781041	202780816	202781041	202780089	202780498	341	55,40,36	4,4,11	20,15,27	1,2,0	213	99	0.00272558	0.0497689	0.865,0.823,0.603	0.903,0.777,1.0	-0.13	ENSG00000228288,PCAT6,chr1,202780702,202781041,202780816,202781041,202780089,202780498
252	348	ENSG00000148288	GBGT1	chr9	-	136028339	136030699	136028339	136029648	136031287	136031323	348	128,134,83	3,7,1	136108124	3,0,0	1150	99	0.00181348	0.0380722	0.786,0.622,0.877	0.796,1.0,1.0	-0.17	ENSG00000148288,GBGT1,chr9,136028339,136030699,136028339,136029648,136031287,136031323
371	525	ENSG00000013441	CLK1	chr2	-	201721613	201722607	201721613	201721708	201722695	201722812	525	154135114	7,17,13	206212171	6,2,8	998	99	0.00131582	0.0303562	0.686,0.441,0.465	0.773,0.913,0.68	-0.258	ENSG00000013441,CLK1,chr2,201721613,201722607,201721613,201721708,201722695,201722812
376	536	ENSG00000135241	PNPLA8	chr7	-	108154879	108156018	108154879	108155891	108161919	108161965	536	18,24,28	0,0,0	45,49,45	7,2,3	226	99	9.31081e-06	0.00073796	1.0,1.0,1.0	0.738,0.915,0.868	0.16	ENSG00000135241,PNPLA8,chr7,108154879,108156018,108154879,108155891,108161919,108161965
399	562	ENSG00000100401	RANGAP1	chr22	-	41676936	41677216	41676936	41677086	41680904	41681157	562	22,20,25	9,10,12	16,17,9	16,31,17	229	99	8.36719e-05	0.00388304	0.514,0.464,0.474	0.302,0.192,0.186	0.257	ENSG00000100401,RANGAP1,chr22,41676936,41677216,41676936,41677086,41680904,41681157
454	652	ENSG00000129667	RHBDF2	chr17	-	74475814	74476023	74475814	74475936	74477456	74477627	652	9,2,4	18,10,16	0,0,0	3,2,2	186	99	4.13344e-05	0.00220889	0.21,0.096,0.117	0.0,0.0,0.0	0.141	ENSG00000129667,RHBDF2,chr17,74475814,74476023,74475814,74475936,74477456,74477627
464	671	ENSG00000049246	PER3	chr1	+	7854016	7854068	7854019	7854068	7848104	7848306	671	8,5,6	0,0,1	11,7,6	2,4,1	102	99	0.000689206	0.0194466	1.0,1.0,0.853	0.842,0.629,0.853	0.176	ENSG00000049246,PER3,chr1,7854016,7854068,7854019,7854068,7848104,7848306
512	734	ENSG00000154957	ZNF18	chr17	-	11886613	11886724	11886613	11886721	11887429	11887514	734	21,5,8	1,1,4	16,3,6	10,4,14	102	99	0.00028639	0.00980677	0.953,0.829,0.66	0.608,0.421,0.294	0.373	ENSG00000154957,ZNF18,chr17,11886613,11886724,11886613,11886721,11887429,11887514
574	850	ENSG00000170919	TPT1-AS1	chr13	+	45964848	45965037	45964892	45965037	45963869	45963955	850	6,7,1	0,1,1	3,5,9	3,7,4	143	99	0.000296682	0.0100615	1.0,0.829,0.409	0.409,0.331,0.609	0.296	ENSG00000170919,TPT1-AS1,chr13,45964848,45965037,45964892,45965037,45963869,45963955
634	945	ENSG00000123737	EXOSC9	chr4	+	122734909	122735202	122735020	122735202	122732737	122732826	945	19,17,17	0,2,1	16,13,21	7,4,2	210	99	0.000843037	0.0226976	1.0,0.8,0.889	0.519,0.605,0.832	0.244	ENSG00000123737,EXOSC9,chr4,122734909,122735202,122735020,122735202,122732737,122732826
811	1220	ENSG00000110888	CAPRIN2	chr12	-	30867892	30868078	30867892	30868075	30869441	30869610	1220	1,2,0	6,3,8	8,5,4	7,3,3	102	99	0.000119553	0.00496076	0.139,0.393,0.0	0.526,0.618,0.564	-0.392	ENSG00000110888,CAPRIN2,chr12,30867892,30868078,30867892,30868075,30869441,30869610
818	1234	ENSG00000225210	AL589743.1	chr14	+	19655733	19655871	19655757	19655871	19653892	19654004	1234	1,7,6	0,1,0	5,9,4	4,3,1	123	99	2.91547e-05	0.00171381	1.0,0.849,1.0	0.502,0.707,0.763	0.292	ENSG00000225210,AL589743.1,chr14,19655733,19655871,19655757,19655871,19653892,19654004
845	1270	ENSG00000108176	DNAJC12	chr10	-	69575797	69575891	69575797	69575887	69583071	69583150	1270	8,1,3	0,0,2	10,5,3	3,2,6	103	99	0.001218	0.0290995	1.0,1.0,0.59	0.762,0.706,0.325	0.266	ENSG00000108176,DNAJC12,chr10,69575797,69575891,69575797,69575887,69583071,69583150
898	1370	ENSG00000029534	ANK1	chr8	-	41529871	41530047	41529871	41529944	41542061	41542208	1370	369481346	120,119,75	425502432	183224181	202	99	3.22993e-05	0.00180825	0.601,0.665,0.693	0.532,0.523,0.539	0.122	ENSG00000029534,ANK1,chr8,41529871,41530047,41529871,41529944,41542061,41542208
899	1371	ENSG00000029534	ANK1	chr8	-	41529871	41530430	41529871	41529944	41542061	41542208	1371	136416021332	120,119,75	150716821626	183224181	585	99	6.89276e-06	0.000581878	0.658,0.695,0.75	0.582,0.56,0.603	0.119	ENSG00000029534,ANK1,chr8,41529871,41530430,41529871,41529944,41542061,41542208
903	1376	ENSG00000035115	SH3YL1	chr2	-	260084	261130	260084	260702	262630	262786	1376	21,9,27	3,2,0	11,12,5	0,0,0	527	99	0.00196483	0.040645	0.568,0.458,1.0	1.0,1.0,1.0	-0.325	ENSG00000035115,SH3YL1,chr2,260084,261130,260084,260702,262630,262786
934	1434	ENSG00000221968	FADS3	chr11	-	61643830	61644435	61643830	61643927	61644982	61645059	1434	128412011026	4,8,4	203918501930	29,61,51	607	99	1.94511e-13	1.16629e-10	0.981,0.961,0.977	0.92,0.832,0.861	0.102	ENSG00000221968,FADS3,chr11,61643830,61644435,61643830,61643927,61644982,61645059
972	1488	ENSG00000102081	FMR1	chrX	+	147026388	147026571	147026424	147026571	147024650	147024846	1488	27,32,24	0,0,1	61,60,80	13,8,5	135	99	2.4761e-06	0.000239266	1.0,1.0,0.946	0.775,0.846,0.921	0.135	ENSG00000102081,FMR1,chrX,147026388,147026571,147026424,147026571,147024650,147024846
975	1491	ENSG00000144847	IGSF11	chr3	-	118623494	118623645	118623494	118623561	118624442	118624565	1491	6,16,10	3,2,1	12,15,10	0,0,0	183	99	0.00048396	0.014973	0.52,0.812,0.844	1.0,1.0,1.0	-0.275	ENSG00000144847,IGSF11,chr3,118623494,118623645,118623494,118623561,118624442,118624565
985	1507	ENSG00000100949	RABGGTA	chr14	-	24740318	24740454	24740318	24740375	24740692	24740755	1507	12,7,9	55,46,25	20,18,14	21,53,17	178	99	0.0010789	0.027061	0.108,0.078,0.167	0.346,0.159,0.314	-0.155	ENSG00000100949,RABGGTA,chr14,24740318,24740454,24740318,24740375,24740692,24740755
993	1520	ENSG00000172663	TMEM134	chr11	-	67232526	67232738	67232526	67232571	67234782	67234859	1520	32,35,16	84,56,41	50,79,62	63,76,52	266	99	1.91429e-05	0.00123885	0.124,0.189,0.127	0.228,0.279,0.307	-0.125	ENSG00000172663,TMEM134,chr11,67232526,67232738,67232526,67232571,67234782,67234859
1007	1540	ENSG00000137500	CCDC90B	chr11	-	82984993	82985783	82984993	82985035	82991183	82991303	1540	64,73,73	1,0,0	88,70,64	8,0,4	847	99	2.36637e-05	0.0014267	0.882,1.0,1.0	0.563,1.0,0.652	0.222	ENSG00000137500,CCDC90B,chr11,82984993,82985783,82984993,82985035,82991183,82991303
1074	1638	ENSG00000136010	ALDH1L2	chr12	-	105443685	105444485	105443685	105443836	105445867	105445995	1638	0,0,0	3,3,2	4,0,12	9,8,4	748	99	0.000505738	0.0153337	0.0,0.0,0.0	0.056,0.0,0.284	-0.113	ENSG00000136010,ALDH1L2,chr12,105443685,105444485,105443685,105443836,105445867,105445995
1078	1648	ENSG00000118513	MYB	chr6	+	135517863	135518461	135518098	135518461	135516885	135517055	1648	7,10,10	0,0,0	11,13,8	0,3,4	334	99	8.3937e-06	0.000688479	1.0,1.0,1.0	1.0,0.562,0.372	0.355	ENSG00000118513,MYB,chr6,135517863,135518461,135518098,135518461,135516885,135517055
1121	1704	ENSG00000198563	DDX39B	chr6	-	31508098	31508441	31508098	31508311	31509726	31510225	1704	133214571158	628702527	173921801764	388545507	229	99	1.10492e-11	5.19605e-09	0.478,0.473,0.487	0.66,0.634,0.601	-0.152	ENSG00000198563,DDX39B,chr6,31508098,31508441,31508098,31508311,31509726,31510225
1167	1760	ENSG00000108384	RAD51C	chr17	+	56809841	56809905	56809844	56809905	56798106	56798173	1760	0,0,0	6,13,8	4,3,0	17,7,9	102	99	0.000853069	0.0227516	0.0,0.0,0.0	0.186,0.294,0.0	-0.16	ENSG00000108384,RAD51C,chr17,56809841,56809905,56809844,56809905,56798106,56798173
1177	1770	ENSG00000159214	CCDC24	chr1	+	44461272	44461528	44461449	44461528	44460779	44460834	1770	33,20,24	0,0,0	40,24,29	1,4,4	276	99	6.92908e-06	0.000581878	1.0,1.0,1.0	0.935,0.683,0.722	0.22	ENSG00000159214,CCDC24,chr1,44461272,44461528,44461449,44461528,44460779,44460834
1234	1866	ENSG00000205133	TRIQK	chr8	-	93897547	93898963	93897547	93898895	93904216	93904302	1866	3,5,4	0,0,0	38,53,56	15,11,10	167	99	2.10701e-06	0.000209462	1.0,1.0,1.0	0.6,0.741,0.769	0.297	ENSG00000205133,TRIQK,chr8,93897547,93898963,93897547,93898895,93904216,93904302
1244	1885	ENSG00000130731	C16orf13	chr16	-	684888	685063	684888	684956	685280	685340	1885	556555395	429333237	479586565	214223245	206	99	1.10585e-05	0.000838778	0.384,0.445,0.445	0.518,0.558,0.526	-0.109	ENSG00000130731,C16orf13,chr16,684888,685063,684888,684956,685280,685340
1288	1949	ENSG00000187134	AKR1C1	chr10	+	5009118	5010578	5010500	5010578	5005444	5005720	1949	68,68,68	0,0,0	126152140	0,5,2	1481	99	0.000234427	0.0084424	1.0,1.0,1.0	1.0,0.67,0.824	0.169	ENSG00000187134,AKR1C1,chr10,5009118,5010578,5010500,5010578,5005444,5005720
1405	2120	ENSG00000081189	MEF2C	chr5	-	88119551	88119747	88119551	88119744	88176740	88176839	2120	3,6,5	2,5,0	4,3,4	0,0,0	102	99	0.000111504	0.00476901	0.593,0.538,1.0	1.0,1.0,1.0	-0.29	ENSG00000081189,MEF2C,chr5,88119551,88119747,88119551,88119744,88176740,88176839
1426	2161	ENSG00000180902	D2HGDH	chr2	+	242694459	242695429	242695263	242695429	242690660	242690803	2161	584588530	34,42,32	368279268	36,58,48	903	99	1.06108e-05	0.000813574	0.653,0.606,0.645	0.528,0.345,0.38	0.217	ENSG00000180902,D2HGDH,chr2,242694459,242695429,242695263,242695429,242690660,242690803
1474	2231	ENSG00000164877	MICALL2	chr7	-	1478475	1478631	1478475	1478627	1480226	1480320	2231	5,2,1	0,1,0	6,7,7	0,4,5	103	99	0.000312733	0.0105049	1.0,0.658,1.0	1.0,0.627,0.574	0.152	ENSG00000164877,MICALL2,chr7,1478475,1478631,1478475,1478627,1480226,1480320
1687	2579	ENSG00000175550	DRAP1	chr11	+	65687813	65687933	65687886	65687933	65687418	65687468	2579	258252169	67,48,59	350377341	42,38,40	172	99	8.01685e-07	9.27064e-05	0.689,0.751,0.622	0.827,0.851,0.831	-0.149	ENSG00000175550,DRAP1,chr11,65687813,65687933,65687886,65687933,65687418,65687468
1698	2603	ENSG00000050426	LETMD1	chr12	+	51447560	51447643	51447594	51447643	51442816	51442968	2603	29,27,36	49,31,25	87,86,75	35,49,43	133	99	0.00147117	0.0324301	0.306,0.393,0.517	0.649,0.566,0.565	-0.188	ENSG00000050426,LETMD1,chr12,51447560,51447643,51447594,51447643,51442816,51442968
1801	2753	ENSG00000205352	PRR13	chr12	+	53837270	53837557	53837324	53837557	53836478	53836517	2753	627634435	139140100	116410101105	123127119	153	99	1.70518e-09	4.81134e-07	0.745,0.746,0.738	0.86,0.837,0.857	-0.108	ENSG00000205352,PRR13,chr12,53837270,53837557,53837324,53837557,53836478,53836517
1807	2761	ENSG00000165238	WNK2	chr9	+	96054589	96054678	96054592	96054678	96052259	96052329	2761	35,49,30	10,10,14	3,6,1	0,1,0	102	99	9.84482e-05	0.00436763	0.773,0.826,0.675	1.0,0.853,1.0	-0.193	ENSG00000165238,WNK2,chr9,96054589,96054678,96054592,96054678,96052259,96052329
1811	2765	ENSG00000230453	ANKRD18B	chr9	+	33543179	33543253	33543182	33543253	33541144	33541225	2765	6,7,5	22,11,13	1,0,0	5,2,1	102	99	0.00010486	0.00456593	0.209,0.382,0.272	0.163,0.0,0.0	0.233	ENSG00000230453,ANKRD18B,chr9,33543179,33543253,33543182,33543253,33541144,33541225
1874	2850	ENSG00000100031	GGT1	chr22	+	25007041	25007212	25007044	25007212	25006216	25006498	2850	8,6,15	5,6,0	18,10,16	0,0,2	102	99	0.000185248	0.00692512	0.608,0.493,1.0	1.0,1.0,0.886	-0.262	ENSG00000100031,GGT1,chr22,25007041,25007212,25007044,25007212,25006216,25006498
1888	2865	ENSG00000213918	DNASE1	chr16	+	3706964	3707112	3706999	3707112	3706638	3706754	2865	12,4,8	5,2,3	2,1,5	10,15,5	134	99	4.40582e-05	0.0023193	0.639,0.596,0.663	0.129,0.047,0.425	0.432	ENSG00000213918,DNASE1,chr16,3706964,3707112,3706999,3707112,3706638,3706754
1924	2928	ENSG00000198721	ECI2	chr6	-	4117541	4119509	4117541	4117685	4125483	4126471	2928	8261134784	24,30,14	8961163912	14,12,3	1923	99	0.000245751	0.00875521	0.639,0.661,0.742	0.767,0.833,0.94	-0.166	ENSG00000198721,ECI2,chr6,4117541,4119509,4117541,4117685,4125483,4126471
1944	2952	ENSG00000156504	FAM122B	chrX	-	133903596	133906313	133903596	133905384	133915850	133915947	2952	572614518	4,2,5	10571036932	19,26,16	1028	99	3.54109e-05	0.00193691	0.932,0.967,0.909	0.843,0.793,0.849	0.108	ENSG00000156504,FAM122B,chrX,133903596,133906313,133903596,133905384,133915850,133915947
1984	3005	ENSG00000133027	PEMT	chr17	-	17410482	17410516	17410482	17410513	17412747	17412859	3005	1,2,1	0,0,0	1,1,0	1,1,4	102	99	1.22133e-08	2.69227e-06	1.0,1.0,1.0	0.493,0.493,0.0	0.671	ENSG00000133027,PEMT,chr17,17410482,17410516,17410482,17410513,17412747,17412859
2099	3166	ENSG00000068650	ATP11A	chr13	+	113536126	113541482	113536129	113541482	113532530	113532617	3166	0,1,0	2,2,1	4,5,2	1,0,2	102	99	3.54767e-07	5.00505e-05	0.0,0.327,0.0	0.795,1.0,0.493	-0.654	ENSG00000068650,ATP11A,chr13,113536126,113541482,113536129,113541482,113532530,113532617
2116	3187	ENSG00000150593	PDCD4	chr10	+	112640990	112641293	112641032	112641293	112635723	112635828	3187	37,66,41	2,3,0	99,121,91	12,27,20	141	99	8.3997e-07	9.40499e-05	0.929,0.939,1.0	0.853,0.759,0.762	0.165	ENSG00000150593,PDCD4,chr10,112640990,112641293,112641032,112641293,112635723,112635828
2141	3246	ENSG00000197343	ZNF655	chr7	+	99159510	99160117	99159990	99160117	99158155	99158318	3246	287293264	33,34,25	521524452	26,34,31	579	99	0.000822297	0.0222241	0.598,0.596,0.644	0.774,0.725,0.714	-0.125	ENSG00000197343,ZNF655,chr7,99159510,99160117,99159990,99160117,99158155,99158318
2168	3290	ENSG00000000971	CFH	chr1	+	196709748	196711181	196711004	196711181	196706604	196706790	3290	730848611	23,23,23	391285327	5,3,1	1355	99	1.73779e-05	0.00115443	0.699,0.729,0.66	0.851,0.874,0.96	-0.199	ENSG00000000971,CFH,chr1,196709748,196711181,196711004,196711181,196706604,196706790
2169	3292	ENSG00000068745	IP6K2	chr3	-	48732522	48732854	48732522	48732851	48745552	48745670	3292	12,13,16	1,2,1	10,18,6	7,9,5	102	99	3.9292e-05	0.00213204	0.921,0.863,0.94	0.581,0.66,0.538	0.315	ENSG00000068745,IP6K2,chr3,48732522,48732854,48732522,48732851,48745552,48745670
2276	3465	ENSG00000120318	ARAP3	chr5	-	141041250	141041822	141041250	141041356	141044488	141044652	3465	13,23,16	0,0,0	109,100,94	3,10,8	565	99	1.5085e-06	0.000156484	1.0,1.0,1.0	0.864,0.637,0.673	0.275	ENSG00000120318,ARAP3,chr5,141041250,141041822,141041250,141041356,141044488,141044652
2316	3525	ENSG00000186908	ZDHHC17	chr12	+	77209636	77209799	77209677	77209799	77208925	77208990	3525	38,32,23	0,2,5	38,47,52	15,15,11	140	99	0.000264616	0.00928659	1.0,0.919,0.765	0.642,0.689,0.77	0.194	ENSG00000186908,ZDHHC17,chr12,77209636,77209799,77209677,77209799,77208925,77208990
2427	3694	ENSG00000110075	PPP6R3	chr11	+	68355394	68355492	68355412	68355492	68343425	68343511	3694	32,41,33	4,1,2	30,32,39	14,9,2	117	99	0.00234825	0.0458852	0.871,0.972,0.933	0.645,0.751,0.943	0.146	ENSG00000110075,PPP6R3,chr11,68355394,68355492,68355412,68355492,68343425,68343511
2457	3741	ENSG00000076928	ARHGEF1	chr19	+	42432982	42433138	42433005	42433138	42432741	42432874	3741	13,11,3	4,0,2	9,5,4	0,0,0	122	99	0.00254457	0.0476111	0.725,1.0,0.549	1.0,1.0,1.0	-0.242	ENSG00000076928,ARHGEF1,chr19,42432982,42433138,42433005,42433138,42432741,42432874
2475	3786	ENSG00000164638	SLC29A4	chr7	+	5331323	5331452	5331360	5331452	5330754	5330868	3786	10,18,9	6,3,4	1,1,2	0,0,0	136	99	3.76408e-07	5.10612e-05	0.548,0.814,0.621	1.0,1.0,1.0	-0.339	ENSG00000164638,SLC29A4,chr7,5331323,5331452,5331360,5331452,5330754,5330868
2513	3834	ENSG00000104894	CD37	chr19	+	49840882	49841286	49841181	49841286	49840403	49840478	3834	20,13,8	5,2,2	12,17,11	80,91,94	398	99	0	0	0.499,0.618,0.499	0.036,0.044,0.028	0.503	ENSG00000104894,CD37,chr19,49840882,49841286,49841181,49841286,49840403,49840478
2528	3856	ENSG00000120963	ZNF706	chr8	-	102214560	102214680	102214560	102214675	102216877	102217007	3856	11,20,21	21,26,21	17,8,12	38,43,47	104	99	0.00122544	0.0291053	0.333,0.423,0.488	0.299,0.15,0.196	0.2	ENSG00000120963,ZNF706,chr8,102214560,102214680,102214560,102214675,102216877,102217007
2571	3918	ENSG00000187742	SECISBP2	chr9	+	91949436	91949645	91949550	91949645	91948939	91949070	3918	24,47,30	1,0,0	27,25,46	2,6,0	213	99	0.000713612	0.0199755	0.918,1.0,1.0	0.863,0.659,1.0	0.132	ENSG00000187742,SECISBP2,chr9,91949436,91949645,91949550,91949645,91948939,91949070
2653	4057	ENSG00000085276	MECOM	chr3	-	168833170	168834527	168833170	168833555	168838843	168838997	4057	250273190	36,31,38	251282262	12,23,7	1071	99	8.62814e-05	0.00397797	0.391,0.449,0.316	0.659,0.531,0.776	-0.27	ENSG00000085276,MECOM,chr3,168833170,168834527,168833170,168833555,168838843,168838997
2712	4174	ENSG00000142794	NBPF3	chr1	+	21793488	21793802	21793674	21793802	21792579	21792649	4174	15,10,8	4,2,0	13,10,6	0,2,0	285	99	0.00125413	0.0294887	0.566,0.635,1.0	1.0,0.635,1.0	-0.145	ENSG00000142794,NBPF3,chr1,21793488,21793802,21793674,21793802,21792579,21792649
2847	4382	ENSG00000150433	TMEM218	chr11	-	124971096	124971199	124971096	124971152	124972629	124972705	4382	46,40,30	0,0,1	43,44,40	7,5,3	146	99	4.08365e-06	0.000367023	1.0,1.0,0.953	0.806,0.856,0.9	0.13	ENSG00000150433,TMEM218,chr11,124971096,124971199,124971096,124971152,124972629,124972705
2889	4443	ENSG00000198131	ZNF544	chr19	+	58758076	58758160	58758111	58758160	58757666	58757793	4443	85,106,79	31,34,52	106,92,68	68,83,64	134	99	0.00241064	0.0462568	0.67,0.697,0.529	0.535,0.45,0.44	0.157	ENSG00000198131,ZNF544,chr19,58758076,58758160,58758111,58758160,58757666,58757793
2900	4467	ENSG00000123349	PFDN5	chr12	+	53690213	53691708	53691633	53691708	53689622	53689725	4467	186131137	0,2,1	232145156	6,10,2	1519	99	0.000263944	0.00928659	1.0,0.81,0.899	0.716,0.486,0.836	0.224	ENSG00000123349,PFDN5,chr12,53690213,53691708,53691633,53691708,53689622,53689725
2904	4476	ENSG00000215068	AC025171.1	chr5	+	43044494	43045370	43044800	43045370	43042234	43043669	4476	32,37,38	1,3,3	39,45,27	1,0,0	405	99	0.000416619	0.0132526	0.887,0.751,0.756	0.905,1.0,1.0	-0.17	ENSG00000215068,AC025171.1,chr5,43044494,43045370,43044800,43045370,43042234,43043669
2918	4501	ENSG00000117143	UAP1	chr1	+	162562521	162562572	162562524	162562572	162560112	162560301	4501	37,55,40	8,5,0	63,49,59	22,29,18	102	99	8.9589e-06	0.000718137	0.818,0.914,1.0	0.735,0.621,0.761	0.205	ENSG00000117143,UAP1,chr1,162562521,162562572,162562524,162562572,162560112,162560301
2925	4511	ENSG00000165948	IFI27L1	chr14	+	94563201	94563311	94563232	94563311	94561095	94561245	4511	17,13,5	3,4,1	10,12,10	1,0,0	130	99	0.000173665	0.0066578	0.812,0.712,0.792	0.884,1.0,1.0	-0.189	ENSG00000165948,IFI27L1,chr14,94563201,94563311,94563232,94563311,94561095,94561245
2973	4587	ENSG00000188690	UROS	chr10	-	127477851	127478097	127477851	127477932	127483448	127483547	4587	24,21,20	23,20,16	33,34,33	10,16,14	264	99	0.00233339	0.0457214	0.281,0.283,0.319	0.553,0.443,0.469	-0.194	ENSG00000188690,UROS,chr10,127477851,127478097,127477851,127477932,127483448,127483547
3016	4655	ENSG00000115282	TTC31	chr2	+	74717782	74718311	74718254	74718311	74717370	74717600	4655	83,102,57	0,0,0	89,97,112	0,3,4	571	99	0.00205073	0.0419301	1.0,1.0,1.0	1.0,0.849,0.829	0.107	ENSG00000115282,TTC31,chr2,74717782,74718311,74718254,74718311,74717370,74717600
3030	4675	ENSG00000118308	LRMP	chr12	+	25232589	25232697	25232635	25232697	25232331	25232396	4675	27,46,26	4,12,1	23,30,15	0,0,0	145	99	6.60517e-07	7.8971e-05	0.822,0.724,0.947	1.0,1.0,1.0	-0.169	ENSG00000118308,LRMP,chr12,25232589,25232697,25232635,25232697,25232331,25232396
3069	4745	ENSG00000095906	NUBP2	chr16	+	1836537	1837832	1837677	1837832	1832932	1833037	4745	140915211055	16,13,1	848845948	69,62,57	1239	99	0	0	0.876,0.903,0.988	0.495,0.521,0.571	0.393	ENSG00000095906,NUBP2,chr16,1836537,1837832,1837677,1837832,1832932,1833037
3078	4768	ENSG00000124508	BTN2A2	chr6	+	26383880	26384143	26384019	26384143	26383340	26383472	4768	1,4,3	20,20,13	6,3,11	10,9,8	238	99	0.000817275	0.0222241	0.02,0.077,0.088	0.2,0.122,0.364	-0.167	ENSG00000124508,BTN2A2,chr6,26383880,26384143,26384019,26384143,26383340,26383472
3098	4798	ENSG00000090554	FLT3LG	chr19	+	49989220	49989408	49989271	49989408	49979679	49979823	4798	3,2,4	0,0,1	3,7,1	1,3,1	150	99	0.00102535	0.026206	1.0,1.0,0.725	0.664,0.606,0.398	0.352	ENSG00000090554,FLT3LG,chr19,49989220,49989408,49989271,49989408,49979679,49979823
3108	4812	ENSG00000198089	SFI1	chr22	+	32012985	32013064	32012989	32013064	32012730	32012863	4812	48,24,27	0,6,6	40,55,42	0,2,0	103	99	0.000101605	0.00445169	1.0,0.794,0.812	1.0,0.964,1.0	-0.119	ENSG00000198089,SFI1,chr22,32012985,32013064,32012989,32013064,32012730,32012863
3284	5120	ENSG00000140650	PMM2	chr16	+	8895937	8896246	8896117	8896246	8895655	8895767	5120	10,4,4	0,0,0	1,2,1	0,2,2	279	99	7.61082e-05	0.00362748	1.0,1.0,1.0	1.0,0.262,0.151	0.529	ENSG00000140650,PMM2,chr16,8895937,8896246,8896117,8896246,8895655,8895767
3293	5139	ENSG00000135297	MTO1	chr6	+	74190719	74190839	74190723	74190839	74190397	74190528	5139	3,3,3	0,0,3	2,2,3	2,2,8	103	99	0.00134611	0.030532	1.0,1.0,0.49	0.49,0.49,0.265	0.415	ENSG00000135297,MTO1,chr6,74190719,74190839,74190723,74190839,74190397,74190528
3328	5189	ENSG00000204536	CCHCR1	chr6	-	31124799	31124932	31124799	31124866	31125947	31125971	5189	31,29,23	0,0,0	29,32,40	9,7,0	165	99	9.97054e-07	0.000108203	1.0,1.0,1.0	0.659,0.733,1.0	0.203	ENSG00000204536,CCHCR1,chr6,31124799,31124932,31124799,31124866,31125947,31125971
3341	5214	ENSG00000123562	MORF4L2	chrX	-	102933426	102933579	102933426	102933528	102939608	102939657	5214	83,84,68	56,62,52	160160179	66,56,72	150	99	5.31476e-05	0.00276211	0.494,0.472,0.463	0.615,0.653,0.621	-0.153	ENSG00000123562,MORF4L2,chrX,102933426,102933579,102933426,102933528,102939608,102939657
3344	5217	ENSG00000123562	MORF4L2	chrX	-	102933426	102933579	102933426	102933528	102940098	102940188	5217	143145126	171171173	308328351	234275269	150	99	6.65226e-05	0.00328147	0.356,0.359,0.325	0.465,0.44,0.463	-0.109	ENSG00000123562,MORF4L2,chrX,102933426,102933579,102933426,102933528,102940098,102940188
3345	5218	ENSG00000123562	MORF4L2	chrX	-	102933426	102933579	102933426	102933548	102940098	102940188	5218	130131119	23,28,17	288312314	15,22,22	130	99	8.34249e-07	9.40499e-05	0.811,0.781,0.842	0.936,0.915,0.916	-0.111	ENSG00000123562,MORF4L2,chrX,102933426,102933579,102933426,102933548,102940098,102940188
3366	5247	ENSG00000121281	ADCY7	chr16	+	50321792	50322261	50321822	50322261	50308063	50308109	5247	3,3,3	0,1,0	6,4,8	2,3,10	129	99	1.40154e-05	0.000999433	1.0,0.697,1.0	0.697,0.506,0.38	0.371	ENSG00000121281,ADCY7,chr16,50321792,50322261,50321822,50322261,50308063,50308109
3419	5314	ENSG00000110074	FOXRED1	chr11	+	126141114	126141552	126141331	126141552	126139103	126139310	5314	37,41,26	2,4,4	31,19,23	0,0,1	316	99	5.3253e-05	0.00276211	0.853,0.763,0.671	1.0,1.0,0.878	-0.197	ENSG00000110074,FOXRED1,chr11,126141114,126141552,126141331,126141552,126139103,126139310
3438	5345	ENSG00000219626	FAM228B	chr2	+	24303745	24303825	24303748	24303825	24299797	24299839	5345	1,1,1	0,0,0	3,4,4	3,5,3	102	99	2.45668e-08	5.25134e-06	1.0,1.0,1.0	0.493,0.437,0.564	0.502	ENSG00000219626,FAM228B,chr2,24303745,24303825,24303748,24303825,24299797,24299839
3485	5426	ENSG00000111752	PHC1	chr12	+	9075228	9075384	9075252	9075384	9074196	9074346	5426	11,22,16	0,2,0	5,12,15	3,6,2	123	99	3.54213e-05	0.00193691	1.0,0.899,1.0	0.573,0.617,0.858	0.284	ENSG00000111752,PHC1,chr12,9075228,9075384,9075252,9075384,9074196,9074346
3490	5435	ENSG00000137221	TJAP1	chr6	+	43466712	43466838	43466715	43466838	43465618	43465715	5435	74,72,74	92,84,93	98146112	69,124,87	102	99	0.00210837	0.0428819	0.438,0.454,0.436	0.58,0.533,0.555	-0.113	ENSG00000137221,TJAP1,chr6,43466712,43466838,43466715,43466838,43465618,43465715
3505	5456	ENSG00000154845	PPP4R1	chr18	-	9595015	9595151	9595015	9595100	9614223	9614268	5456	60,86,63	135124108	91117110	96120102	150	99	9.75001e-05	0.00436763	0.227,0.314,0.278	0.385,0.392,0.416	-0.125	ENSG00000154845,PPP4R1,chr18,9595015,9595151,9595015,9595100,9614223,9614268
3518	5476	ENSG00000161013	MGAT4B	chr5	-	179225512	179225591	179225512	179225576	179226064	179226121	5476	36,67,53	15,32,18	84,73,83	4,4,4	114	99	1.14908e-13	9.00624e-11	0.676,0.645,0.719	0.948,0.941,0.947	-0.265	ENSG00000161013,MGAT4B,chr5,179225512,179225591,179225512,179225576,179226064,179226121
3590	5596	ENSG00000132305	IMMT	chr2	-	86398330	86398468	86398330	86398435	86400772	86400884	5596	178168151	303337246	285300261	325296283	132	99	3.45137e-06	0.000320342	0.306,0.272,0.315	0.397,0.432,0.409	-0.115	ENSG00000132305,IMMT,chr2,86398330,86398468,86398330,86398435,86400772,86400884
3649	5695	ENSG00000136425	CIB2	chr15	-	78401576	78401851	78401576	78401724	78402997	78403075	5695	16,30,15	0,1,0	22,15,20	2,4,1	226	99	0.000330073	0.0108295	1.0,0.929,1.0	0.828,0.622,0.898	0.194	ENSG00000136425,CIB2,chr15,78401576,78401851,78401576,78401724,78402997,78403075
3651	5697	ENSG00000136425	CIB2	chr15	-	78401576	78401851	78401576	78401724	78416046	78416081	5697	22,34,23	1,2,2	25,25,28	5,16,8	226	99	7.77537e-05	0.0036565	0.906,0.882,0.834	0.687,0.406,0.605	0.308	ENSG00000136425,CIB2,chr15,78401576,78401851,78401576,78401724,78416046,78416081
3663	5718	ENSG00000176472	ZNF575	chr19	+	44038488	44038653	44038557	44038653	44037946	44038054	5718	12,10,6	0,5,2	6,2,14	0,0,0	168	99	8.84569e-05	0.00402565	1.0,0.541,0.639	1.0,1.0,1.0	-0.273	ENSG00000176472,ZNF575,chr19,44038488,44038653,44038557,44038653,44037946,44038054
3691	5766	ENSG00000214193	SH3D21	chr1	+	36786656	36787379	36787324	36787379	36786515	36786579	5766	37,47,44	0,0,0	81,76,77	3,4,0	767	99	0.000273184	0.00953979	1.0,1.0,1.0	0.777,0.71,1.0	0.171	ENSG00000214193,SH3D21,chr1,36786656,36787379,36787324,36787379,36786515,36786579
3701	5777	ENSG00000142186	SCYL1	chr11	+	65304456	65304599	65304507	65304599	65304056	65304221	5777	567637485	111,137,82	573600652	207254183	150	99	3.94035e-07	5.24438e-05	0.771,0.754,0.796	0.646,0.609,0.702	0.121	ENSG00000142186,SCYL1,chr11,65304456,65304599,65304507,65304599,65304056,65304221
3721	5805	ENSG00000100697	DICER1	chr14	-	95569682	95570463	95569682	95570386	95571407	95571583	5805	39,61,37	2,0,0	32,25,26	1,5,2	176	99	0.00112677	0.027791	0.916,1.0,1.0	0.947,0.738,0.88	0.117	ENSG00000100697,DICER1,chr14,95569682,95570463,95569682,95570386,95571407,95571583
3729	5819	ENSG00000106078	COBL	chr7	-	51092805	51093069	51092805	51092928	51094242	51094362	5819	61,56,33	12,18,22	1,2,3	0,0,0	240	99	1.77741e-06	0.000181708	0.677,0.562,0.382	1.0,1.0,1.0	-0.46	ENSG00000106078,COBL,chr7,51092805,51093069,51092805,51092928,51094242,51094362
3733	5824	ENSG00000011600	TYROBP	chr19	-	36398119	36398166	36398119	36398163	36398347	36398482	5824	1,2,1	0,0,0	34,37,50	2,7,6	102	99	0.000250152	0.0088672	1.0,1.0,1.0	0.943,0.837,0.89	0.11	ENSG00000011600,TYROBP,chr19,36398119,36398166,36398119,36398163,36398347,36398482
3748	5853	ENSG00000143416	SELENBP1	chr1	-	151338243	151338929	151338243	151338322	151339197	151339380	5853	283311235	8,10,6	558664527	40,33,52	706	99	0.000111811	0.00476901	0.832,0.813,0.846	0.662,0.738,0.587	0.168	ENSG00000143416,SELENBP1,chr1,151338243,151338929,151338243,151338322,151339197,151339380
3826	5985	ENSG00000239382	ALKBH6	chr19	-	36501795	36501979	36501795	36501967	36503922	36503991	5985	4,3,10	0,2,0	5,10,5	3,3,4	111	99	0.000991249	0.0255192	1.0,0.572,1.0	0.598,0.748,0.527	0.233	ENSG00000239382,ALKBH6,chr19,36501795,36501979,36501795,36501967,36503922,36503991
3851	6039	ENSG00000113108	APBB3	chr5	-	139941171	139941307	139941171	139941286	139941428	139941434	6039	3,7,4	4,11,2	17,20,6	3,5,2	120	99	0.00159896	0.0347049	0.382,0.344,0.623	0.824,0.767,0.712	-0.318	ENSG00000113108,APBB3,chr5,139941171,139941307,139941171,139941286,139941428,139941434
3852	6040	ENSG00000113108	APBB3	chr5	-	139941171	139941307	139941171	139941286	139941684	139941812	6040	4,7,4	0,0,1	17,15,6	10,15,11	120	99	2.44864e-07	3.75494e-05	1.0,1.0,0.767	0.584,0.452,0.31	0.474	ENSG00000113108,APBB3,chr5,139941171,139941307,139941171,139941286,139941684,139941812
3922	6180	ENSG00000161513	FDXR	chr17	-	72862905	72863001	72862905	72862998	72866072	72866225	6180	8,8,10	0,0,0	3,5,10	0,4,2	102	99	0.00159842	0.0347049	1.0,1.0,1.0	1.0,0.548,0.829	0.208	ENSG00000161513,FDXR,chr17,72862905,72863001,72862905,72862998,72866072,72866225
3958	6229	ENSG00000077157	PPP1R12B	chr1	+	202536905	202536959	202536908	202536959	202533570	202533675	6229	5,13,6	4,4,7	16,10,9	3,2,0	102	99	0.0027375	0.0497689	0.548,0.759,0.454	0.838,0.829,1.0	-0.302	ENSG00000077157,PPP1R12B,chr1,202536905,202536959,202536908,202536959,202533570,202533675
3996	6289	ENSG00000167543	TP53I13	chr17	+	27898849	27899075	27898874	27899075	27896335	27896377	6289	1,2,1	0,0,0	1,7,1	3,2,4	124	99	1.06421e-08	2.48058e-06	1.0,1.0,1.0	0.21,0.736,0.166	0.629	ENSG00000167543,TP53I13,chr17,27898849,27899075,27898874,27899075,27896335,27896377
4030	6352	ENSG00000145979	TBC1D7	chr6	-	13327018	13327195	13327018	13327138	13328547	13328815	6352	50,39,28	26,33,18	75,105,79	15,33,31	156	99	0.00104391	0.0265838	0.55,0.429,0.497	0.76,0.669,0.618	-0.19	ENSG00000145979,TBC1D7,chr6,13327018,13327195,13327018,13327138,13328547,13328815
4121	6510	ENSG00000080822	CLDND1	chr3	-	98234326	98235723	98234326	98234676	98235895	98236033	6510	657728576	19,12,16	865788915	75,68,68	1146	99	2.52831e-12	1.27391e-09	0.749,0.84,0.757	0.499,0.5,0.538	0.27	ENSG00000080822,CLDND1,chr3,98234326,98235723,98234326,98234676,98235895,98236033
4124	6515	ENSG00000080822	CLDND1	chr3	-	98240496	98240547	98240496	98240540	98241692	98241910	6515	3,8,9	0,0,0	5,10,9	3,2,2	106	99	0.00010154	0.00445169	1.0,1.0,1.0	0.609,0.824,0.808	0.253	ENSG00000080822,CLDND1,chr3,98240496,98240547,98240496,98240540,98241692,98241910
4184	6601	ENSG00000143851	PTPN7	chr1	-	202127245	202127448	202127245	202127376	202128408	202128582	6601	37,47,43	1,2,0	601700746	78,80,65	171	99	4.8596e-06	0.000423205	0.955,0.932,1.0	0.817,0.835,0.869	0.122	ENSG00000143851,PTPN7,chr1,202127245,202127448,202127245,202127376,202128408,202128582
4261	6714	ENSG00000135424	ITGA7	chr12	-	56090682	56090852	56090682	56090834	56090999	56091061	6714	7,13,6	5,6,0	2,4,3	1,0,0	117	99	0.000276423	0.00955827	0.542,0.647,1.0	0.629,1.0,1.0	-0.147	ENSG00000135424,ITGA7,chr12,56090682,56090852,56090682,56090834,56090999,56091061
4337	6835	ENSG00000106290	TAF6	chr7	-	99710971	99711392	99710971	99711028	99711490	99711577	6835	340396334	3,3,1	534541470	16,10,27	463	99	2.64176e-07	3.96489e-05	0.96,0.966,0.986	0.877,0.92,0.788	0.109	ENSG00000106290,TAF6,chr7,99710971,99711392,99710971,99711028,99711490,99711577
4355	6860	ENSG00000117543	DPH5	chr1	-	101467022	101467143	101467022	101467100	101487196	101487321	6860	80,89,82	28,14,17	123125145	15,15,11	142	99	0.00126074	0.0295457	0.666,0.816,0.771	0.851,0.853,0.902	-0.118	ENSG00000117543,DPH5,chr1,101467022,101467143,101467022,101467100,101487196,101487321
4422	6981	ENSG00000088833	NSFL1C	chr20	-	1436358	1436515	1436358	1436364	1438844	1438919	6981	6,2,10	18,0,13	1,1,4	0,0,0	250	99	5.14447e-08	9.3049e-06	0.117,1.0,0.233	1.0,1.0,1.0	-0.55	ENSG00000088833,NSFL1C,chr20,1436358,1436515,1436358,1436364,1438844,1438919
4445	7027	ENSG00000143093	STRIP1	chr1	+	110591733	110593031	110592964	110593031	110590393	110590491	7027	108,134,88	13,14,6	183206161	8,4,8	1330	99	0.0024289	0.0464321	0.382,0.416,0.522	0.63,0.793,0.6	-0.234	ENSG00000143093,STRIP1,chr1,110591733,110593031,110592964,110593031,110590393,110590491
4455	7046	ENSG00000196268	ZNF493	chr19	+	21588559	21588658	21588562	21588658	21587930	21588057	7046	6,13,7	5,2,7	0,4,2	5,6,8	102	99	0.00158244	0.034559	0.538,0.863,0.493	0.0,0.393,0.195	0.435	ENSG00000196268,ZNF493,chr19,21588559,21588658,21588562,21588658,21587930,21588057
4518	7130	ENSG00000167549	CORO6	chr17	-	27941773	27942875	27941773	27942872	27942962	27943193	7130	0,0,0	5,5,2	14,4,2	31,23,17	102	99	8.01846e-06	0.000665438	0.0,0.0,0.0	0.305,0.144,0.102	-0.184	ENSG00000167549,CORO6,chr17,27941773,27942875,27941773,27942872,27942962,27943193
4531	7156	ENSG00000102710	SUPT20H	chr13	-	37596147	37596454	37596147	37596217	37598171	37598330	7156	99108106	76,67,58	143157141	27,58,63	336	99	0.00164876	0.0352435	0.277,0.322,0.35	0.609,0.444,0.397	-0.167	ENSG00000102710,SUPT20H,chr13,37596147,37596454,37596147,37596217,37598171,37598330
4538	7167	ENSG00000143418	CERS2	chr1	-	150941393	150941607	150941393	150941567	150944324	150944411	7167	15,17,8	7,7,12	22,23,22	3,0,8	139	99	0.00272205	0.0497689	0.604,0.634,0.322	0.839,1.0,0.662	-0.314	ENSG00000143418,CERS2,chr1,150941393,150941607,150941393,150941567,150944324,150944411
4558	7192	ENSG00000070047	PHRF1	chr11	+	581961	582081	581964	582081	581491	581606	7192	72,84,72	12,25,16	67,108,86	36,53,29	102	99	0.00118518	0.0285333	0.853,0.765,0.814	0.644,0.664,0.742	0.127	ENSG00000070047,PHRF1,chr11,581961,582081,581964,582081,581491,581606
4602	7270	ENSG00000240303	ACAD11	chr3	-	132297639	132297900	132297639	132297725	132298335	132298402	7270	1,0,3	4,7,4	5,8,2	2,6,1	274	99	0.000721586	0.0201188	0.083,0.0,0.213	0.475,0.325,0.419	-0.308	ENSG00000240303,ACAD11,chr3,132297639,132297900,132297639,132297725,132298335,132298402
4607	7279	ENSG00000182986	ZNF320	chr19	-	53397031	53397180	53397031	53397109	53400900	53400946	7279	5,7,5	0,0,0	3,4,3	5,1,5	170	99	2.24242e-10	8.32527e-08	1.0,1.0,1.0	0.259,0.7,0.259	0.594	ENSG00000182986,ZNF320,chr19,53397031,53397180,53397031,53397109,53400900,53400946
4613	7287	ENSG00000196535	MYO18A	chr17	-	27442681	27442870	27442681	27442858	27445062	27445207	7287	0,0,2	4,6,2	3,2,6	5,2,1	111	99	0.000166389	0.00644896	0.0,0.0,0.471	0.349,0.471,0.843	-0.397	ENSG00000196535,MYO18A,chr17,27442681,27442870,27442681,27442858,27445062,27445207
4620	7296	ENSG00000172250	SERHL	chr22	+	42898356	42898774	42898754	42898774	42897924	42898038	7296	8,4,6	0,2,0	2,5,2	1,1,3	497	99	0.00117138	0.028395	1.0,0.285,1.0	0.285,0.499,0.117	0.461	ENSG00000172250,SERHL,chr22,42898356,42898774,42898754,42898774,42897924,42898038
4623	7307	ENSG00000112531	QKI	chr6	+	163985698	163991177	163986977	163991177	163984451	163984751	7307	115147141	67,100,93	107115107	28,39,20	1378	99	2.32154e-07	3.72185e-05	0.11,0.096,0.098	0.215,0.175,0.278	-0.121	ENSG00000112531,QKI,chr6,163985698,163991177,163986977,163991177,163984451,163984751
4635	7322	ENSG00000121274	PAPD5	chr16	+	50259008	50259196	50259149	50259196	50258801	50258905	7322	59,96,71	40,46,42	119,80,125	32,20,37	240	99	5.57802e-05	0.00285683	0.378,0.463,0.411	0.605,0.623,0.582	-0.186	ENSG00000121274,PAPD5,chr16,50259008,50259196,50259149,50259196,50258801,50258905
4637	7326	ENSG00000091140	DLD	chr7	+	107545307	107545503	107545402	107545503	107545107	107545191	7326	4,7,11	5,0,1	4,8,7	0,0,0	194	99	0.00212446	0.0429397	0.29,1.0,0.849	1.0,1.0,1.0	-0.287	ENSG00000091140,DLD,chr7,107545307,107545503,107545402,107545503,107545107,107545191
4666	7360	ENSG00000072415	MPP5	chr14	+	67745734	67746254	67745966	67746254	67736417	67736500	7360	20,20,17	5,9,12	46,60,37	6,2,3	331	99	2.24595e-05	0.00138468	0.545,0.399,0.298	0.696,0.9,0.787	-0.38	ENSG00000072415,MPP5,chr14,67745734,67746254,67745966,67746254,67736417,67736500
4722	7447	ENSG00000125835	SNRPB	chr20	-	2442279	2442585	2442279	2442439	2443281	2443407	7447	635459304707	386336412579	390642764434	148715711841	245	99	6.55765e-07	7.8971e-05	0.399,0.397,0.424	0.515,0.524,0.493	-0.104	ENSG00000125835,SNRPB,chr20,2442279,2442585,2442279,2442439,2443281,2443407
4742	7468	ENSG00000127507	EMR2	chr19	-	14876469	14877193	14876469	14876616	14883153	14883309	7468	18,4,11	0,0,0	14,8,13	2,3,0	676	99	0.000184265	0.00692512	1.0,1.0,1.0	0.506,0.281,1.0	0.404	ENSG00000127507,EMR2,chr19,14876469,14877193,14876469,14876616,14883153,14883309
4744	7470	ENSG00000106829	TLE4	chr9	+	82267504	82267714	82267507	82267714	82264734	82264773	7470	1,1,1	3,0,2	2,3,4	0,1,1	102	99	0.00133405	0.0303562	0.244,1.0,0.327	1.0,0.744,0.795	-0.323	ENSG00000106829,TLE4,chr9,82267504,82267714,82267507,82267714,82264734,82264773
4796	7562	ENSG00000133624	ZNF767	chr7	-	149249891	149250107	149249891	149250104	149317014	149317128	7562	7,6,16	1,2,0	1,3,1	1,3,2	102	99	0.000537663	0.0158689	0.872,0.744,1.0	0.493,0.493,0.327	0.434	ENSG00000133624,ZNF767,chr7,149249891,149250107,149249891,149250104,149317014,149317128
4872	7676	ENSG00000125746	EML2	chr19	-	46144898	46145006	46144898	46145003	46145175	46145299	7676	15,28,24	4,3,3	3,13,8	9,4,10	102	99	0.000433365	0.0136471	0.784,0.901,0.886	0.244,0.759,0.437	0.377	ENSG00000125746,EML2,chr19,46144898,46145006,46144898,46145003,46145175,46145299
4898	7712	ENSG00000137802	MAPKBP1	chr15	+	42107456	42107997	42107821	42107997	42106747	42106937	7712	66,45,49	4,1,2	32,42,37	0,1,0	464	99	0.00106477	0.0269068	0.779,0.906,0.839	1.0,0.9,1.0	-0.125	ENSG00000137802,MAPKBP1,chr15,42107456,42107997,42107821,42107997,42106747,42106937
4909	7731	ENSG00000215513	PI4KAP1	chr22	-	20397112	20397288	20397112	20397240	20397877	20397985	7731	6,6,9	14,18,10	4,2,0	17,14,17	147	99	0.00122961	0.0291062	0.224,0.183,0.377	0.137,0.088,0.0	0.186	ENSG00000215513,PI4KAP1,chr22,20397112,20397288,20397112,20397240,20397877,20397985
4944	7783	ENSG00000090372	STRN4	chr19	-	47230708	47230948	47230708	47230824	47231150	47231264	7783	82,67,81	50,49,43	73,66,79	63,86,82	223	99	0.00115765	0.0283544	0.421,0.378,0.455	0.34,0.254,0.3	0.12	ENSG00000090372,STRN4,chr19,47230708,47230948,47230708,47230824,47231150,47231264
4970	7818	ENSG00000137070	IL11RA	chr9	+	34660800	34660933	34660850	34660933	34660500	34660597	7818	6,5,5	8,9,6	1,1,0	1,3,7	149	99	0.000519769	0.0154703	0.333,0.27,0.356	0.399,0.181,0.0	0.126	ENSG00000137070,IL11RA,chr9,34660800,34660933,34660850,34660933,34660500,34660597
5005	7876	ENSG00000175110	MRPS22	chr3	+	139065719	139065886	139065722	139065886	139063406	139063560	7876	23,19,22	0,1,0	28,22,29	3,8,3	102	99	1.70065e-05	0.00115443	1.0,0.949,1.0	0.901,0.727,0.904	0.139	ENSG00000175110,MRPS22,chr3,139065719,139065886,139065722,139065886,139063406,139063560
5042	7935	ENSG00000197530	MIB2	chr1	+	1564413	1564691	1564512	1564691	1563868	1564102	7935	43,29,27	90,62,58	6,11,15	55,51,70	198	99	2.00743e-05	0.00128731	0.193,0.19,0.189	0.052,0.097,0.097	0.109	ENSG00000197530,MIB2,chr1,1564413,1564691,1564512,1564691,1563868,1564102
5047	7941	ENSG00000073331	ALPK1	chr4	+	113332878	113333181	113332982	113333181	113303659	113303708	7941	0,0,2	10,9,8	5,0,8	8,10,5	203	99	0.000285883	0.00980677	0.0,0.0,0.109	0.234,0.0,0.438	-0.188	ENSG00000073331,ALPK1,chr4,113332878,113333181,113332982,113333181,113303659,113303708
5052	7948	ENSG00000140400	MAN2C1	chr15	-	75650802	75651494	75650802	75650959	75651960	75652116	7948	92,109,86	4,2,1	89,84,77	0,0,0	634	99	0.000982579	0.0253887	0.782,0.895,0.931	1.0,1.0,1.0	-0.131	ENSG00000140400,MAN2C1,chr15,75650802,75651494,75650802,75650959,75651960,75652116
5060	7956	ENSG00000140400	MAN2C1	chr15	-	75659851	75660318	75659851	75659986	75660413	75660539	7956	1,12,3	0,0,1	4,3,9	4,4,1	431	99	2.9967e-05	0.00173268	1.0,1.0,0.408	0.187,0.147,0.674	0.467	ENSG00000140400,MAN2C1,chr15,75659851,75660318,75659851,75659986,75660413,75660539
5073	7976	ENSG00000155229	MMS19	chr10	-	99227261	99227360	99227261	99227340	99229402	99229480	7976	5,2,2	5,4,7	1,0,0	2,7,5	119	99	9.83371e-05	0.00436763	0.454,0.294,0.192	0.294,0.0,0.0	0.215	ENSG00000155229,MMS19,chr10,99227261,99227360,99227261,99227340,99229402,99229480
5110	8028	ENSG00000183963	SMTN	chr22	+	31478895	31478988	31478901	31478988	31477303	31477442	8028	3,1,0	1,1,3	1,1,1	0,0,0	105	99	0.000152371	0.00607246	0.739,0.485,0.0	1.0,1.0,1.0	-0.592	ENSG00000183963,SMTN,chr22,31478895,31478988,31478901,31478988,31477303,31477442
5136	8067	ENSG00000166199	ALKBH3	chr11	+	43908155	43908203	43908158	43908203	43904634	43904738	8067	5,13,8	0,0,0	7,4,8	0,3,3	102	99	0.00132204	0.0303562	1.0,1.0,1.0	1.0,0.564,0.721	0.238	ENSG00000166199,ALKBH3,chr11,43908155,43908203,43908158,43908203,43904634,43904738
5165	8111	ENSG00000144895	EIF2A	chr3	+	150285799	150285833	150285803	150285833	150285688	150285716	8111	3,7,11	4,8,4	14,11,3	0,3,1	103	99	0.00116737	0.028395	0.419,0.457,0.726	1.0,0.779,0.742	-0.306	ENSG00000144895,EIF2A,chr3,150285799,150285833,150285803,150285833,150285688,150285716
5206	8171	ENSG00000156873	PHKG2	chr16	+	30767675	30767841	30767687	30767841	30764714	30764878	8171	7,8,8	2,4,4	15,13,9	21,17,17	111	99	0.00240757	0.0462568	0.757,0.641,0.641	0.389,0.405,0.321	0.308	ENSG00000156873,PHKG2,chr16,30767675,30767841,30767687,30767841,30764714,30764878
5232	8215	ENSG00000102103	PQBP1	chrX	+	48759509	48760072	48760008	48760072	48759206	48759319	8215	420143483045	72,81,37	357438223663	116162153	598	99	1.49991e-13	1.05804e-10	0.906,0.899,0.932	0.836,0.796,0.799	0.102	ENSG00000102103,PQBP1,chrX,48759509,48760072,48760008,48760072,48759206,48759319
5259	8257	ENSG00000132507	EIF5A	chr17	+	7212915	7213119	7212933	7213119	7211292	7211432	8257	42,64,29	152135110	37,41,47	232281275	117	99	1.71443e-05	0.00115443	0.189,0.286,0.182	0.119,0.11,0.126	0.101	ENSG00000132507,EIF5A,chr17,7212915,7213119,7212933,7213119,7211292,7211432
5288	8308	ENSG00000127419	TMEM175	chr4	+	945433	945505	945469	945505	944994	945046	8308	49,46,46	59,57,65	35,17,31	68,77,81	135	99	0.000168585	0.00649837	0.379,0.372,0.342	0.274,0.139,0.219	0.154	ENSG00000127419,TMEM175,chr4,945433,945505,945469,945505,944994,945046
5370	8453	ENSG00000167522	ANKRD11	chr16	-	89383340	89383486	89383340	89383483	89556652	89556969	8453	13,14,9	68,49,37	20,4,13	1,3,2	102	99	5.79432e-11	2.4043e-08	0.157,0.217,0.191	0.951,0.564,0.863	-0.604	ENSG00000167522,ANKRD11,chr16,89383340,89383486,89383340,89383483,89556652,89556969
5401	8504	ENSG00000183337	BCOR	chrX	-	39922860	39923205	39922860	39923103	39923588	39923852	8504	222288196	187222184	330332261	146155153	201	99	2.47607e-06	0.000239266	0.369,0.39,0.344	0.527,0.513,0.457	-0.131	ENSG00000183337,BCOR,chrX,39922860,39923205,39922860,39923103,39923588,39923852
5408	8515	ENSG00000077713	SLC25A43	chrX	+	118585812	118586106	118585971	118586106	118560144	118560317	8515	2,5,7	0,0,0	3,6,2	1,4,1	258	99	5.91178e-07	7.44673e-05	1.0,1.0,1.0	0.535,0.365,0.434	0.555	ENSG00000077713,SLC25A43,chrX,118585812,118586106,118585971,118586106,118560144,118560317
5414	8538	ENSG00000099957	P2RX6	chr22	+	21372209	21372349	21372277	21372349	21370230	21370381	8538	5,7,3	11,12,8	2,2,2	17,23,18	167	99	0.00110118	0.0272552	0.212,0.257,0.182	0.065,0.049,0.062	0.158	ENSG00000099957,P2RX6,chr22,21372209,21372349,21372277,21372349,21370230,21370381
5434	8566	ENSG00000161082	CELF5	chr19	+	3295041	3297074	3296755	3297074	3293316	3293484	8566	302251197	1,0,3	8,9,23	0,3,2	1813	99	0.000808238	0.0220981	0.943,1.0,0.782	1.0,0.141,0.386	0.399	ENSG00000161082,CELF5,chr19,3295041,3297074,3296755,3297074,3293316,3293484
5525	8736	ENSG00000255036	RP11-23J9.4	chr9	+	100122263	100122383	100122267	100122383	100119908	100120007	8736	2,5,6	0,0,0	6,2,2	5,3,0	103	99	1.28932e-05	0.000937618	1.0,1.0,1.0	0.536,0.391,1.0	0.358	ENSG00000255036,RP11-23J9.4,chr9,100122263,100122383,100122267,100122383,100119908,100120007
5599	8854	ENSG00000162572	SCNN1D	chr1	+	1217621	1217695	1217655	1217695	1216790	1216990	8854	1,0,1	4,3,0	2,4,1	0,3,0	133	99	0.000175894	0.00670679	0.157,0.0,1.0	1.0,0.498,1.0	-0.447	ENSG00000162572,SCNN1D,chr1,1217621,1217695,1217655,1217695,1216790,1216990
5636	8905	ENSG00000227232	WASH7P	chr1	-	18267	18379	18267	18366	24737	24891	8905	8,3,0	47,8,42	0,1,0	43,48,8	112	99	0.000374965	0.0120776	0.131,0.249,0.0	0.0,0.018,0.0	0.121	ENSG00000227232,WASH7P,chr1,18267,18379,18267,18366,24737,24891
5657	8928	ENSG00000164180	TMEM161B	chr5	-	87502845	87502997	87502845	87502959	87516379	87516536	8928	29,28,19	3,7,1	40,49,53	0,0,2	137	99	3.16106e-05	0.00178385	0.875,0.743,0.932	1.0,1.0,0.95	-0.133	ENSG00000164180,TMEM161B,chr5,87502845,87502997,87502845,87502959,87516379,87516536
5661	8935	ENSG00000073792	IGF2BP2	chr3	-	185410486	185410568	185410486	185410550	185410964	185411016	8935	15,16,11	7,20,13	6,10,6	29,30,11	117	99	0.00142229	0.0316494	0.645,0.404,0.417	0.149,0.22,0.316	0.26	ENSG00000073792,IGF2BP2,chr3,185410486,185410568,185410486,185410550,185410964,185411016
5749	9059	ENSG00000113240	CLK4	chr5	-	178046838	178047674	178046838	178046897	178049393	178049460	9059	32,64,57	2,0,0	46,46,36	0,3,3	876	99	0.000763848	0.0210476	0.644,1.0,1.0	1.0,0.634,0.576	0.145	ENSG00000113240,CLK4,chr5,178046838,178047674,178046838,178046897,178049393,178049460
5766	9078	ENSG00000090661	CERS4	chr19	+	8315927	8316133	8315959	8316133	8275589	8275746	9078	3,4,6	5,5,5	1,0,0	4,1,3	131	99	1.72997e-05	0.00115443	0.312,0.377,0.476	0.159,0.0,0.0	0.335	ENSG00000090661,CERS4,chr19,8315927,8316133,8315959,8316133,8275589,8275746
5848	9226	ENSG00000168066	SF1	chr11	-	64532077	64533627	64532077	64532990	64534663	64534723	9226	391540153205	100,98,73	430046414577	22,29,24	736	99	0	0	0.84,0.846,0.855	0.963,0.956,0.962	-0.113	ENSG00000168066,SF1,chr11,64532077,64533627,64532077,64532990,64534663,64534723
5868	9254	ENSG00000180229	HERC2P3	chr15	-	20657620	20657841	20657620	20657812	20658603	20658755	9254	5,0,4	3,4,4	1,1,0	1,3,5	128	99	0.00273572	0.0497689	0.563,0.0,0.436	0.436,0.205,0.0	0.119	ENSG00000180229,HERC2P3,chr15,20657620,20657841,20657620,20657812,20658603,20658755
5949	9379	ENSG00000165810	BTNL9	chr5	+	180480468	180481259	180481238	180481259	180480199	180480316	9379	236210154	0,0,0	627518537	10,6,7	869	99	2.52878e-06	0.000241054	1.0,1.0,1.0	0.877,0.908,0.897	0.106	ENSG00000165810,BTNL9,chr5,180480468,180481259,180481238,180481259,180480199,180480316
5987	9431	ENSG00000204344	STK19	chr6	+	31947190	31948325	31948227	31948325	31946679	31946775	9431	272292204	1,2,1	339327244	9,9,7	1136	99	1.70915e-05	0.00115443	0.96,0.927,0.947	0.766,0.76,0.752	0.185	ENSG00000204344,STK19,chr6,31947190,31948325,31948227,31948325,31946679,31946775
6077	9576	ENSG00000124574	ABCC10	chr6	+	43410707	43411748	43411670	43411748	43409599	43409698	9576	173179147	0,3,0	131118143	4,8,3	1062	99	4.05112e-05	0.00218142	1.0,0.848,1.0	0.753,0.579,0.816	0.233	ENSG00000124574,ABCC10,chr6,43410707,43411748,43411670,43411748,43409599,43409698
6115	9647	ENSG00000176014	TUBB6	chr18	+	12320534	12320743	12320627	12320743	12310941	12311052	9647	11,9,9	0,1,0	14,8,12	2,1,5	192	99	2.76901e-05	0.00164139	1.0,0.823,1.0	0.783,0.805,0.553	0.227	ENSG00000176014,TUBB6,chr18,12320534,12320743,12320627,12320743,12310941,12311052
6185	9773	ENSG00000140451	PIF1	chr15	-	65112045	65112218	65112045	65112185	65113180	65113287	9773	26,33,32	20,39,28	17,33,38	11,8,14	132	99	0.00237411	0.046034	0.494,0.388,0.462	0.537,0.756,0.671	-0.207	ENSG00000140451,PIF1,chr15,65112045,65112218,65112045,65112185,65113180,65113287
6228	9832	ENSG00000091640	SPAG7	chr17	-	4863316	4863485	4863316	4863406	4863753	4863842	9832	9,14,15	4,1,3	15,5,5	7,8,12	178	99	0.00133404	0.0303562	0.556,0.886,0.736	0.544,0.258,0.188	0.396	ENSG00000091640,SPAG7,chr17,4863316,4863485,4863316,4863406,4863753,4863842
6230	9841	ENSG00000109323	MANBA	chr4	-	103585841	103590206	103585841	103586009	103592437	103592555	9841	65,50,53	2,2,0	29,38,40	0,0,0	4296	99	0.00240401	0.0462568	0.428,0.366,1.0	1.0,1.0,1.0	-0.402	ENSG00000109323,MANBA,chr4,103585841,103590206,103585841,103586009,103592437,103592555
6263	9908	ENSG00000185507	IRF7	chr11	-	614475	614534	614475	614531	614796	615007	9908	34,27,18	2,4,2	49,37,38	19,10,14	102	99	0.000234578	0.0084424	0.943,0.868,0.897	0.715,0.782,0.725	0.162	ENSG00000185507,IRF7,chr11,614475,614534,614475,614531,614796,615007
6266	9913	ENSG00000123415	SMUG1	chr12	-	54581602	54581689	54581602	54581686	54582294	54582380	9913	6,7,1	0,0,1	5,3,3	5,2,0	102	99	0.000908221	0.0238163	1.0,1.0,0.493	0.493,0.593,1.0	0.136	ENSG00000123415,SMUG1,chr12,54581602,54581689,54581602,54581686,54582294,54582380
6330	10019	ENSG00000106258	CYP3A5	chr7	-	99273737	99274199	99273737	99273831	99277448	99277619	10019	8,4,9	0,4,0	6,7,6	4,14,7	467	99	0.00226089	0.0448499	1.0,0.175,1.0	0.241,0.096,0.154	0.561	ENSG00000106258,CYP3A5,chr7,99273737,99274199,99273737,99273831,99277448,99277619
6374	10077	ENSG00000152457	DCLRE1C	chr10	-	14984112	14984434	14984112	14984239	14987103	14987188	10077	9,7,1	0,0,0	5,6,10	5,2,0	294	99	1.40266e-05	0.000999433	1.0,1.0,1.0	0.252,0.503,1.0	0.415	ENSG00000152457,DCLRE1C,chr10,14984112,14984434,14984112,14984239,14987103,14987188
6396	10118	ENSG00000166510	CCDC68	chr18	-	52609905	52610034	52609905	52610030	52612618	52612708	10118	0,0,1	2,2,0	4,12,1	5,7,0	103	99	0.000509753	0.0153337	0.0,0.0,1.0	0.435,0.622,1.0	-0.352	ENSG00000166510,CCDC68,chr18,52609905,52610034,52609905,52610030,52612618,52612708
6449	10205	ENSG00000175061	FAM211A-AS1	chr17	+	16342841	16343017	16342894	16343017	16342640	16342728	10205	11861304978	12681297938	668840757	350512437	152	99	6.39388e-10	2.05011e-07	0.379,0.396,0.404	0.554,0.517,0.53	-0.141	ENSG00000175061,FAM211A-AS1,chr17,16342841,16343017,16342894,16343017,16342640,16342728
6451	10207	ENSG00000175061	FAM211A-AS1	chr17	+	16342894	16343017	16342973	16343017	16342640	16342728	10207	189319141441	386367294	597818739	259277286	178	99	2.22989e-11	9.83105e-09	0.732,0.744,0.732	0.562,0.622,0.59	0.145	ENSG00000175061,FAM211A-AS1,chr17,16342894,16343017,16342973,16343017,16342640,16342728
6525	10305	ENSG00000130751	NPAS1	chr19	+	47539117	47539387	47539221	47539387	47535900	47535990	10305	9,9,5	24,21,19	7,6,11	1,3,3	203	99	3.98034e-06	0.00036464	0.155,0.173,0.114	0.773,0.494,0.641	-0.489	ENSG00000130751,NPAS1,chr19,47539117,47539387,47539221,47539387,47535900,47535990
6535	10321	ENSG00000135363	LMO2	chr11	-	33886147	33886475	33886147	33886363	33903369	33903433	10321	14,21,12	12,15,2	15,21,16	2,2,0	211	99	0.000116705	0.0048712	0.354,0.396,0.738	0.779,0.831,1.0	-0.374	ENSG00000135363,LMO2,chr11,33886147,33886475,33886147,33886363,33903369,33903433
6537	10326	ENSG00000102100	SLC35A2	chrX	-	48762022	48762759	48762022	48762169	48763668	48763820	10326	747713571	60,54,33	548602618	87,104,88	689	99	3.21804e-09	8.73079e-07	0.641,0.655,0.713	0.475,0.454,0.502	0.193	ENSG00000102100,SLC35A2,chrX,48762022,48762759,48762022,48762169,48763668,48763820
6614	10444	ENSG00000040487	PQLC2	chr1	+	19651988	19652076	19652019	19652076	19651126	19651256	10444	50,93,70	11,13,8	141212183	65,78,87	130	99	3.08295e-07	4.43819e-05	0.776,0.845,0.87	0.623,0.674,0.616	0.193	ENSG00000040487,PQLC2,chr1,19651988,19652076,19652019,19652076,19651126,19651256
6665	10538	ENSG00000171608	PIK3CD	chr1	+	9780491	9780719	9780668	9780719	9780169	9780300	10538	5,12,4	16,16,14	4,4,2	28,45,34	276	99	0.000150833	0.00604715	0.101,0.212,0.093	0.049,0.031,0.021	0.102	ENSG00000171608,PIK3CD,chr1,9780491,9780719,9780668,9780719,9780169,9780300
6666	10539	ENSG00000171608	PIK3CD	chr1	+	9781501	9781918	9781818	9781918	9781184	9781306	10539	69,80,91	1,1,0	68,91,100	10,7,4	416	99	5.71089e-07	7.32448e-05	0.943,0.95,1.0	0.618,0.756,0.856	0.221	ENSG00000171608,PIK3CD,chr1,9781501,9781918,9781818,9781918,9781184,9781306
6700	10585	ENSG00000184863	RBM33	chr7	+	155503866	155504149	155503896	155504149	155499553	155499762	10585	37,31,34	113120101	68,65,96	103146124	129	99	5.62943e-05	0.00285683	0.201,0.165,0.205	0.336,0.255,0.373	-0.131	ENSG00000184863,RBM33,chr7,155503866,155504149,155503896,155504149,155499553,155499762
6711	10602	ENSG00000161996	WDR90	chr16	+	712672	712844	712678	712844	712219	712331	10602	3,5,10	1,2,3	6,8,7	0,0,0	105	99	0.000206435	0.00758435	0.739,0.702,0.759	1.0,1.0,1.0	-0.267	ENSG00000161996,WDR90,chr16,712672,712844,712678,712844,712219,712331
6732	10634	ENSG00000068366	ACSL4	chrX	-	108926364	108926604	108926364	108926601	108976367	108976632	10634	15,13,6	0,2,1	14,14,11	4,9,2	102	99	0.000820026	0.0222241	1.0,0.863,0.853	0.773,0.602,0.842	0.166	ENSG00000068366,ACSL4,chrX,108926364,108926604,108926364,108926601,108976367,108976632
6835	10818	ENSG00000231346	LINC01160	chr1	-	112144813	112144955	112144813	112144877	112146990	112147122	10818	1,0,2	0,1,0	3,0,2	1,4,1	177	99	0.00108183	0.027061	1.0,0.0,1.0	0.627,0.0,0.528	0.282	ENSG00000231346,LINC01160,chr1,112144813,112144955,112144813,112144877,112146990,112147122
6861	10866	ENSG00000108509	CAMTA2	chr17	-	4884972	4885126	4884972	4885037	4886051	4886187	10866	76,36,55	2,0,3	34,44,36	5,2,7	188	99	0.00193299	0.0402222	0.952,1.0,0.906	0.782,0.921,0.73	0.142	ENSG00000108509,CAMTA2,chr17,4884972,4885126,4884972,4885037,4886051,4886187
6873	10881	ENSG00000108786	HSD17B1	chr17	+	40706419	40706600	40706422	40706600	40705456	40705636	10881	1,4,2	0,0,0	14,12,21	33,32,39	102	99	4.35907e-09	1.13885e-06	1.0,1.0,1.0	0.292,0.267,0.343	0.699	ENSG00000108786,HSD17B1,chr17,40706419,40706600,40706422,40706600,40705456,40705636
6994	11079	ENSG00000111679	PTPN6	chr12	+	7069825	7070108	7069968	7070108	7069506	7069598	11079	3,7,2	4,6,4	1,3,0	42,32,28	242	99	4.11089e-07	5.37004e-05	0.235,0.323,0.17	0.01,0.037,0.0	0.227	ENSG00000111679,PTPN6,chr12,7069825,7070108,7069968,7070108,7069506,7069598
7036	11151	ENSG00000101665	SMAD7	chr18	-	46468850	46468925	46468850	46468922	46474753	46474807	11151	6,9,5	6,2,0	4,3,6	0,0,1	102	99	0.000321028	0.0106818	0.493,0.814,1.0	1.0,1.0,0.853	-0.182	ENSG00000101665,SMAD7,chr18,46468850,46468925,46468850,46468922,46474753,46474807

## Sheet: A5SS_K562_MUT_WT_filter
	ID	GeneID	geneSymbol	chr	strand	longExonStart_0base	longExonEnd	shortES	shortEE	flankingES	flankingEE	ID.1	IJC_SAMPLE_1	SJC_SAMPLE_1	IJC_SAMPLE_2	SJC_SAMPLE_2	IncFormLen	SkipFormLen	PValue	FDR	IncLevel1	IncLevel2	IncLevelDifference	uniqueid
49	70	ENSG00000140553	UNC45A	chr15	+	91478514	91478605	91478514	91478560	91478773	91478935	70	86,68,68	34,41,26	106,94,91	70,83,76	144	99	0.00239677	0.0373523	0.635,0.533,0.643	0.51,0.438,0.452	0.137	ENSG00000140553,UNC45A,chr15,91478514,91478605,91478514,91478560,91478773,91478935
72	104	ENSG00000132781	MUTYH	chr1	-	45798589	45798996	45798956	45798996	45798434	45798506	104	87,82,79	1,0,0	87,84,75	9,0,2	466	99	7.75136e-05	0.00286204	0.949,1.0,1.0	0.673,1.0,0.888	0.129	ENSG00000132781,MUTYH,chr1,45798589,45798996,45798956,45798996,45798434,45798506
111	165	ENSG00000106462	EZH2	chr7	-	148513775	148515209	148514968	148515209	148512597	148512638	165	124513761058	6,4,3	132713241202	27,18,18	1292	99	7.68026e-09	1.75549e-06	0.941,0.963,0.964	0.79,0.849,0.837	0.131	ENSG00000106462,EZH2,chr7,148513775,148515209,148514968,148515209,148512597,148512638
123	183	ENSG00000130714	POMT1	chr9	+	134378288	134378700	134378288	134378460	134381789	134381840	183	20,13,12	3,1,0	22,22,22	7,15,12	339	99	0.000260952	0.0069976	0.661,0.792,1.0	0.479,0.3,0.349	0.442	ENSG00000130714,POMT1,chr9,134378288,134378700,134378288,134378460,134381789,134381840
213	324	ENSG00000122970	IFT81	chr12	+	110562139	110562666	110562139	110562248	110565164	110565329	324	153136121	3,2,1	144122163	5,10,10	517	99	0.000236029	0.00651115	0.907,0.929,0.959	0.847,0.7,0.757	0.164	ENSG00000122970,IFT81,chr12,110562139,110562666,110562139,110562248,110565164,110565329
214	325	ENSG00000177683	THAP5	chr7	-	108206273	108206466	108206395	108206466	108205436	108205549	325	47,57,41	10,7,9	47,27,48	21,15,18	221	99	0.00116954	0.022022	0.678,0.785,0.671	0.501,0.446,0.544	0.214	ENSG00000177683,THAP5,chr7,108206273,108206466,108206395,108206466,108205436,108205549
216	327	ENSG00000102984	ZNF821	chr16	-	71901795	71901940	71901814	71901940	71898040	71898145	327	3,2,1	5,2,4	7,4,3	2,0,2	118	99	0.00214271	0.0347467	0.335,0.456,0.173	0.746,1.0,0.557	-0.446	ENSG00000102984,ZNF821,chr16,71901795,71901940,71901814,71901940,71898040,71898145
245	363	ENSG00000148498	PARD3	chr10	-	34636883	34637043	34636892	34637043	34635125	34635377	363	5,7,4	9,13,9	1,0,0	3,1,3	108	99	7.52314e-05	0.0028054	0.337,0.33,0.289	0.234,0.0,0.0	0.241	ENSG00000148498,PARD3,chr10,34636883,34637043,34636892,34637043,34635125,34635377
284	423	ENSG00000214432	AC068831.10	chr15	+	91566542	91567201	91566542	91566824	91573110	91573471	423	1,3,1	0,0,0	0,0,3	1,7,0	476	99	3.64053e-08	7.11786e-06	1.0,1.0,1.0	0.0,0.0,1.0	0.667	ENSG00000214432,AC068831.10,chr15,91566542,91567201,91566542,91566824,91573110,91573471
293	436	ENSG00000178935	ZNF552	chr19	-	58325900	58326281	58326078	58326281	58324661	58324788	436	18,19,13	7,7,4	9,21,22	20,13,21	277	99	0.00331147	0.0490588	0.479,0.492,0.537	0.139,0.366,0.272	0.244	ENSG00000178935,ZNF552,chr19,58325900,58326281,58326078,58326281,58324661,58324788
303	448	ENSG00000132436	FIGNL1	chr7	-	50516815	50517421	50517197	50517421	50515878	50515987	448	75,61,42	0,0,0	72,41,42	0,8,1	481	99	9.82868e-05	0.00339408	1.0,1.0,1.0	1.0,0.513,0.896	0.197	ENSG00000132436,FIGNL1,chr7,50516815,50517421,50517197,50517421,50515878,50515987
310	455	ENSG00000132436	FIGNL1	chr7	-	50517242	50517421	50517253	50517421	50515878	50515987	455	5,1,2	0,2,2	0,1,0	3,2,1	110	99	7.9966e-06	0.000617943	1.0,0.31,0.474	0.0,0.31,0.0	0.491	ENSG00000132436,FIGNL1,chr7,50517242,50517421,50517253,50517421,50515878,50515987
392	585	ENSG00000198208	RPS6KL1	chr14	-	75388680	75389188	75389043	75389188	75387979	75388264	585	35,56,60	0,0,0	56,55,71	3,2,4	462	99	2.59166e-05	0.00133763	1.0,1.0,1.0	0.8,0.855,0.792	0.184	ENSG00000198208,RPS6KL1,chr14,75388680,75389188,75389043,75389188,75387979,75388264
415	630	ENSG00000140854	KATNB1	chr16	+	57770889	57770979	57770889	57770975	57771137	57771195	630	12,14,13	3,4,3	8,8,7	0,0,0	103	99	1.50595e-05	0.000976835	0.794,0.771,0.806	1.0,1.0,1.0	-0.21	ENSG00000140854,KATNB1,chr16,57770889,57770979,57770889,57770975,57771137,57771195
434	657	ENSG00000213397	HAUS7	chrX	-	152719851	152721224	152720999	152721224	152713127	152713367	657	172234204	0,0,0	391387403	4,9,5	1247	99	7.03636e-07	9.64986e-05	1.0,1.0,1.0	0.886,0.773,0.865	0.159	ENSG00000213397,HAUS7,chrX,152719851,152721224,152720999,152721224,152713127,152713367
438	661	ENSG00000179818	PCBP1-AS1	chr2	-	70310638	70310819	70310669	70310819	70278334	70278437	661	4,13,17	1,4,0	3,4,2	7,2,4	130	99	0.000175926	0.00518065	0.753,0.712,1.0	0.246,0.604,0.276	0.446	ENSG00000179818,PCBP1-AS1,chr2,70310638,70310819,70310669,70310819,70278334,70278437
472	709	ENSG00000172890	NADSYN1	chr11	+	71185440	71186668	71185440	71185572	71187246	71188271	709	63,55,63	0,0,0	55,47,33	1,9,0	1195	99	4.4813e-05	0.00197342	1.0,1.0,1.0	0.82,0.302,1.0	0.293	ENSG00000172890,NADSYN1,chr11,71185440,71186668,71185440,71185572,71187246,71188271
501	753	ENSG00000071462	WBSCR22	chr7	+	73098096	73098231	73098096	73098134	73105245	73105342	753	92,76,61	7,14,5	109,122,93	2,3,4	196	99	0.000120803	0.00393747	0.869,0.733,0.86	0.965,0.954,0.922	-0.126	ENSG00000071462,WBSCR22,chr7,73098096,73098231,73098096,73098134,73105245,73105342
507	759	ENSG00000124275	MTRR	chr5	+	7869216	7869328	7869216	7869302	7870882	7871036	759	63,62,80	32,22,28	77,80,87	12,6,18	125	99	2.32264e-05	0.00129636	0.609,0.691,0.694	0.836,0.913,0.793	-0.183	ENSG00000124275,MTRR,chr5,7869216,7869328,7869216,7869302,7870882,7871036
508	760	ENSG00000124275	MTRR	chr5	+	7869260	7869328	7869260	7869302	7875370	7875488	760	2,3,15	0,2,0	10,5,5	2,6,2	125	99	0.00104776	0.0202348	1.0,0.543,1.0	0.798,0.398,0.664	0.228	ENSG00000124275,MTRR,chr5,7869260,7869328,7869260,7869302,7875370,7875488
523	777	ENSG00000230590	FTX	chrX	-	73500211	73500329	73500228	73500329	73494176	73494245	777	4,5,0	4,9,3	0,1,0	2,5,5	116	99	0.000148487	0.00458228	0.46,0.322,0.0	0.0,0.146,0.0	0.212	ENSG00000230590,FTX,chrX,73500211,73500329,73500228,73500329,73494176,73494245
524	783	ENSG00000129810	SGOL1	chr3	-	20215740	20216547	20216496	20216547	20212534	20212724	783	441378385	26,28,20	511514501	14,15,22	855	99	0.00257525	0.0397466	0.663,0.61,0.69	0.809,0.799,0.725	-0.123	ENSG00000129810,SGOL1,chr3,20215740,20216547,20216496,20216547,20212534,20212724
594	897	ENSG00000183060	LYSMD4	chr15	-	100271562	100272212	100271922	100272212	100271377	100271403	897	5,7,1	4,2,0	15,4,11	0,1,0	459	99	2.73914e-05	0.00139871	0.212,0.43,1.0	1.0,0.463,1.0	-0.274	ENSG00000183060,LYSMD4,chr15,100271562,100272212,100271922,100272212,100271377,100271403
612	926	ENSG00000162585	C1orf86	chr1	-	2130192	2132664	2132488	2132664	2129445	2129581	926	169127107	1,0,0	95102122	2,2,1	2395	99	0.00227655	0.0364488	0.875,1.0,1.0	0.663,0.678,0.835	0.233	ENSG00000162585,C1orf86,chr1,2130192,2132664,2132488,2132664,2129445,2129581
625	946	ENSG00000035115	SH3YL1	chr2	-	262200	262786	262630	262786	260084	261130	946	34,20,7	2,2,4	2,13,14	1,0,0	529	99	0.000374455	0.00931286	0.761,0.652,0.247	0.272,1.0,1.0	-0.204	ENSG00000035115,SH3YL1,chr2,262200,262786,262630,262786,260084,261130
631	958	ENSG00000141030	COPS3	chr17	-	17174071	17174322	17174209	17174322	17171198	17171291	958	369499368	36,38,28	538627562	11,8,21	237	99	6.55979e-11	2.24907e-08	0.811,0.846,0.846	0.953,0.97,0.918	-0.113	ENSG00000141030,COPS3,chr17,17174071,17174322,17174209,17174322,17171198,17171291
646	992	ENSG00000221968	FADS3	chr11	-	61643576	61643662	61643582	61643662	61643322	61643475	992	20,18,14	13,12,14	26,27,18	48,69,54	105	99	2.24445e-05	0.00126745	0.592,0.586,0.485	0.338,0.27,0.239	0.272	ENSG00000221968,FADS3,chr11,61643576,61643662,61643582,61643662,61643322,61643475
655	1002	ENSG00000198931	APRT	chr16	-	88877904	88878064	88877957	88878064	88876477	88876556	1002	199140102	7,9,5	98137126	16,18,20	152	99	8.68475e-06	0.000651356	0.949,0.91,0.93	0.8,0.832,0.804	0.118	ENSG00000198931,APRT,chr16,88877904,88878064,88877957,88878064,88876477,88876556
716	1078	ENSG00000166825	ANPEP	chr15	-	90348176	90348448	90348308	90348448	90347721	90347848	1078	2,3,1	2,0,0	7,13,2	13,24,14	231	99	0.00182606	0.0310818	0.3,1.0,1.0	0.188,0.188,0.058	0.622	ENSG00000166825,ANPEP,chr15,90348176,90348448,90348308,90348448,90347721,90347848
755	1129	ENSG00000221914	PPP2R2A	chr8	+	26220199	26221406	26220199	26220364	26223830	26223922	1129	300402298	2,0,1	329300304	4,12,1	1141	99	0.000110763	0.00370712	0.929,1.0,0.963	0.877,0.684,0.963	0.123	ENSG00000221914,PPP2R2A,chr8,26220199,26221406,26220199,26220364,26223830,26223922
803	1205	ENSG00000165568	AKR1E2	chr10	+	4889339	4889491	4889339	4889422	4889679	4890254	1205	0,1,1	4,4,1	15,2,11	7,11,9	168	99	0.000402444	0.0099063	0.0,0.128,0.371	0.558,0.097,0.419	-0.192	ENSG00000165568,AKR1E2,chr10,4889339,4889491,4889339,4889422,4889679,4890254
804	1206	ENSG00000160226	C21orf2	chr21	-	45750345	45750799	45750705	45750799	45749773	45750209	1206	79,67,56	92,58,35	105,99,132	35,51,45	459	99	4.33441e-06	0.000392551	0.156,0.199,0.257	0.393,0.295,0.388	-0.155	ENSG00000160226,C21orf2,chr21,45750345,45750799,45750705,45750799,45749773,45750209
806	1208	ENSG00000160226	C21orf2	chr21	-	45753943	45755687	45755640	45755687	45752915	45753145	1208	321257263	53,46,29	157134171	41,49,38	1796	99	0.000281435	0.0073021	0.25,0.235,0.333	0.174,0.131,0.199	0.105	ENSG00000160226,C21orf2,chr21,45753943,45755687,45755640,45755687,45752915,45753145
813	1218	ENSG00000159214	CCDC24	chr1	+	44457518	44458059	44457518	44457676	44458194	44458311	1218	47,30,38	0,1,0	22,43,49	1,0,5	482	99	0.00259866	0.0398516	1.0,0.86,1.0	0.819,1.0,0.668	0.124	ENSG00000159214,CCDC24,chr1,44457518,44458059,44457518,44457676,44458194,44458311
909	1371	ENSG00000170581	STAT2	chr12	-	56743128	56743293	56743209	56743293	56742312	56742407	1371	7,5,6	0,0,0	19,13,17	2,2,2	180	99	0.000805217	0.0167318	1.0,1.0,1.0	0.839,0.781,0.824	0.185	ENSG00000170581,STAT2,chr12,56743128,56743293,56743209,56743293,56742312,56742407
910	1372	ENSG00000170581	STAT2	chr12	-	56743128	56743293	56743209	56743293	56742535	56742588	1372	7,7,6	0,0,0	25,16,21	0,4,4	180	99	5.85454e-05	0.00242257	1.0,1.0,1.0	1.0,0.688,0.743	0.19	ENSG00000170581,STAT2,chr12,56743128,56743293,56743209,56743293,56742535,56742588
928	1391	ENSG00000096746	HNRNPH3	chr10	+	70096955	70098444	70096955	70097090	70098896	70098983	1391	283231912579	25,24,18	323729052930	60,70,60	1453	99	2.31153e-10	6.93458e-08	0.885,0.901,0.907	0.786,0.739,0.769	0.133	ENSG00000096746,HNRNPH3,chr10,70096955,70098444,70096955,70097090,70098896,70098983
938	1410	ENSG00000060971	ACAA1	chr3	-	38167652	38168191	38168000	38168191	38167316	38167372	1410	562565428	24,19,15	546545588	49,63,55	447	99	4.32751e-09	1.0386e-06	0.838,0.868,0.863	0.712,0.657,0.703	0.166	ENSG00000060971,ACAA1,chr3,38167652,38168191,38168000,38168191,38167316,38167372
948	1429	ENSG00000131844	MCCC2	chr5	+	70936829	70936910	70936829	70936902	70939597	70939722	1429	5,13,4	0,0,1	10,7,2	2,3,1	107	99	0.00112397	0.021409	1.0,1.0,0.787	0.822,0.683,0.649	0.211	ENSG00000131844,MCCC2,chr5,70936829,70936910,70936829,70936902,70939597,70939722
950	1431	ENSG00000141994	DUS3L	chr19	-	5786759	5787182	5787071	5787182	5786477	5786553	1431	717635545	5,20,12	547591597	29,34,33	411	99	2.41389e-07	3.86222e-05	0.972,0.884,0.916	0.82,0.807,0.813	0.111	ENSG00000141994,DUS3L,chr19,5786759,5787182,5787071,5787182,5786477,5786553
1024	1528	ENSG00000130734	ATG4D	chr19	+	10657514	10657791	10657514	10657747	10657864	10657929	1528	102,113,63	22,33,16	157136149	10,17,20	143	99	5.2143e-05	0.00221492	0.762,0.703,0.732	0.916,0.847,0.838	-0.135	ENSG00000130734,ATG4D,chr19,10657514,10657791,10657514,10657747,10657864,10657929
1076	1598	ENSG00000135124	P2RX4	chr12	+	121659896	121660846	121659896	121659969	121661060	121661237	1598	15,3,3	0,0,0	19,14,15	2,4,0	976	99	1.19163e-05	0.000828961	1.0,1.0,1.0	0.491,0.262,1.0	0.416	ENSG00000135124,P2RX4,chr12,121659896,121660846,121659896,121659969,121661060,121661237
1110	1651	ENSG00000248215	RP11-722M1.1	chr4	-	36617039	36617148	36617075	36617148	36584278	36584352	1651	7,6,2	1,0,0	5,5,3	2,3,3	135	99	7.43296e-06	0.000584889	0.837,1.0,1.0	0.647,0.55,0.423	0.406	ENSG00000248215,RP11-722M1.1,chr4,36617039,36617148,36617075,36617148,36584278,36584352
1121	1672	ENSG00000145495	2022-03-06	chr5	+	10417381	10417522	10417381	10417516	10422042	10422148	1672	4,2,1	0,1,0	4,8,6	2,1,3	105	99	0.0019108	0.0317365	1.0,0.653,1.0	0.653,0.883,0.653	0.155	ENSG00000145495,MARCH6,chr5,10417381,10417522,10417381,10417516,10422042,10422148
1212	1798	ENSG00000175866	BAIAP2	chr17	+	79027467	79027591	79027467	79027539	79031680	79031767	1798	14,32,11	0,1,0	18,10,9	6,2,0	151	99	8.64993e-05	0.0031077	1.0,0.955,1.0	0.663,0.766,1.0	0.175	ENSG00000175866,BAIAP2,chr17,79027467,79027591,79027467,79027539,79031680,79031767
1247	1850	ENSG00000165359	DDX26B	chrX	+	134711117	134711352	134711117	134711220	134713712	134714087	1850	130163174	6,9,6	346258334	38,36,32	231	99	4.09016e-05	0.00186979	0.903,0.886,0.926	0.796,0.754,0.817	0.116	ENSG00000165359,DDX26B,chrX,134711117,134711352,134711117,134711220,134713712,134714087
1274	1897	ENSG00000159588	CCDC17	chr1	-	46087229	46087407	46087309	46087407	46086952	46087156	1897	5,3,9	0,0,1	4,9,6	1,2,1	179	99	0.00190687	0.0317365	1.0,1.0,0.833	0.689,0.713,0.768	0.221	ENSG00000159588,CCDC17,chr1,46087229,46087407,46087309,46087407,46086952,46087156
1277	1902	ENSG00000129187	DCTD	chr4	-	183837438	183837692	183837571	183837692	183837033	183837041	1902	87,87,62	6,0,0	43,51,47	4,7,5	232	99	0.000520876	0.0116832	0.861,1.0,1.0	0.821,0.757,0.8	0.161	ENSG00000129187,DCTD,chr4,183837438,183837692,183837571,183837692,183837033,183837041
1397	2097	ENSG00000108773	KAT2A	chr17	-	40271071	40271454	40271262	40271454	40270314	40270421	2097	371389313	142138115	253210205	185220230	290	99	2.55351e-15	3.06422e-12	0.471,0.49,0.482	0.318,0.246,0.233	0.215	ENSG00000108773,KAT2A,chr17,40271071,40271454,40271262,40271454,40270314,40270421
1403	2107	ENSG00000115947	ORC4	chr2	-	148778176	148778319	148778201	148778319	148733470	148733544	2107	63,48,58	117,155,99	29,32,33	128138120	124	99	0.000478816	0.0111581	0.301,0.198,0.319	0.153,0.156,0.18	0.11	ENSG00000115947,ORC4,chr2,148778176,148778319,148778201,148778319,148733470,148733544
1409	2118	ENSG00000173559	NABP1	chr2	+	192542861	192543431	192542861	192542967	192543715	192543854	2118	95,107,60	10,16,6	68,58,130	31,45,43	563	99	3.70722e-08	7.11786e-06	0.626,0.54,0.637	0.278,0.185,0.347	0.331	ENSG00000173559,NABP1,chr2,192542861,192543431,192542861,192542967,192543715,192543854
1451	2197	ENSG00000197935	ZNF311	chr6	-	28967263	28967824	28967732	28967824	28966510	28966615	2197	22,33,22	0,1,0	26,38,38	1,1,5	568	99	4.07949e-05	0.00186979	1.0,0.852,1.0	0.819,0.869,0.57	0.198	ENSG00000197935,ZNF311,chr6,28967263,28967824,28967732,28967824,28966510,28966615
1471	2240	ENSG00000269893	SNHG8	chr4	+	119199863	119200292	119199863	119199947	119200543	119200586	2240	329434482690	407380325	130616751419	378505376	444	99	0	0	0.643,0.669,0.649	0.435,0.425,0.457	0.215	ENSG00000269893,SNHG8,chr4,119199863,119200292,119199863,119199947,119200543,119200586
1492	2268	ENSG00000167384	ZNF180	chr19	-	45004249	45004574	45004326	45004574	45001335	45001424	2268	3,3,2	3,0,0	0,1,1	2,1,1	176	99	4.3306e-05	0.0019427	0.36,1.0,1.0	0.0,0.36,0.36	0.547	ENSG00000167384,ZNF180,chr19,45004249,45004574,45004326,45004574,45001335,45001424
1545	2356	ENSG00000188917	TRMT2B	chrX	-	100306772	100307105	100306805	100307105	100290601	100290672	2356	11,3,8	1,1,0	5,19,17	4,2,11	132	99	0.00031504	0.00808658	0.892,0.692,1.0	0.484,0.877,0.537	0.229	ENSG00000188917,TRMT2B,chrX,100306772,100307105,100306805,100307105,100290601,100290672
1560	2373	ENSG00000116698	SMG7	chr1	+	183511210	183511637	183511210	183511499	183513487	183513632	2373	265317239	244264194	183169165	265250264	237	99	3.61826e-07	5.4274e-05	0.312,0.334,0.34	0.224,0.22,0.207	0.112	ENSG00000116698,SMG7,chr1,183511210,183511637,183511210,183511499,183513487,183513632
1579	2401	ENSG00000089685	BIRC5	chr17	+	76210760	76210874	76210760	76210870	76212046	76212115	2401	22,20,16	109,96,55	19,27,33	48,54,43	103	99	0.000169478	0.00505275	0.162,0.167,0.219	0.276,0.325,0.425	-0.159	ENSG00000089685,BIRC5,chr17,76210760,76210874,76210760,76210870,76212046,76212115
1729	2608	ENSG00000185842	DNAH14	chr1	+	225155132	225155285	225155132	225155216	225156460	225156576	2608	77,79,70	6,13,9	128120107	0,4,3	168	99	5.50327e-07	7.76932e-05	0.883,0.782,0.821	1.0,0.946,0.955	-0.138	ENSG00000185842,DNAH14,chr1,225155132,225155285,225155132,225155216,225156460,225156576
1735	2621	ENSG00000089737	DDX24	chr14	-	94521341	94524243	94524167	94524243	94519343	94519473	2621	824879681	5,3,6	806784716	0,1,3	2925	99	0.00329838	0.0490162	0.848,0.908,0.793	1.0,0.964,0.89	-0.102	ENSG00000089737,DDX24,chr14,94521341,94524243,94524167,94524243,94519343,94519473
1747	2635	ENSG00000183426	NPIPA1	chr16	+	15029016	15029254	15029016	15029133	15035668	15035797	2635	62,79,73	13,0,0	91248193	0,0,0	220	99	6.89141e-05	0.00266042	0.682,1.0,1.0	1.0,1.0,1.0	-0.106	ENSG00000183426,NPIPA1,chr16,15029016,15029254,15029016,15029133,15035668,15035797
1798	2725	ENSG00000135502	SLC26A10	chr12	+	58019018	58019113	58019018	58019101	58019192	58019247	2725	4,4,1	7,7,5	11,9,13	5,2,0	111	99	1.52665e-05	0.000977058	0.338,0.338,0.151	0.662,0.801,1.0	-0.545	ENSG00000135502,SLC26A10,chr12,58019018,58019113,58019018,58019101,58019192,58019247
1852	2809	ENSG00000087088	BAX	chr19	+	49458804	49459090	49458804	49458856	49459454	49459590	2809	11791248848	40,36,34	94011841056	92,94,91	333	99	3.70437e-12	1.48175e-09	0.898,0.912,0.881	0.752,0.789,0.775	0.125	ENSG00000087088,BAX,chr19,49458804,49459090,49458804,49458856,49459454,49459590
1856	2813	ENSG00000160193	WDR4	chr21	-	44293660	44293801	44293712	44293801	44283549	44283706	2813	359427316	82,86,68	356412418	46,54,28	151	99	1.36405e-06	0.000159694	0.742,0.765,0.753	0.835,0.833,0.907	-0.105	ENSG00000160193,WDR4,chr21,44293660,44293801,44293712,44293801,44283549,44283706
1858	2817	ENSG00000072310	SREBF1	chr17	-	17720861	17721230	17721009	17721230	17720271	17720450	2817	72,88,83	2,3,0	102,111,93	6,9,8	247	99	0.000507872	0.0116085	0.935,0.922,1.0	0.872,0.832,0.823	0.11	ENSG00000072310,SREBF1,chr17,17720861,17721230,17721009,17721230,17720271,17720450
1864	2823	ENSG00000152234	ATP5A1	chr18	-	43674945	43675097	43675018	43675097	43673145	43673331	2823	47,61,34	2,2,0	41,41,38	6,4,10	172	99	3.59112e-05	0.00170667	0.931,0.946,1.0	0.797,0.855,0.686	0.18	ENSG00000152234,ATP5A1,chr18,43674945,43675097,43675018,43675097,43673145,43673331
1891	2872	ENSG00000152556	PFKM	chr12	+	48528725	48529166	48528725	48528821	48531503	48531629	2872	120,121,98	21,28,7	111148137	7,7,5	444	99	0.00034637	0.00870458	0.56,0.491,0.757	0.78,0.825,0.859	-0.219	ENSG00000152556,PFKM,chr12,48528725,48529166,48528725,48528821,48531503,48531629
1915	2915	ENSG00000150433	TMEM218	chr11	-	124972532	124972705	124972629	124972705	124971096	124971152	2915	34,45,20	0,0,1	44,75,34	7,5,3	196	99	1.38097e-05	0.000933616	1.0,1.0,0.91	0.76,0.883,0.851	0.139	ENSG00000150433,TMEM218,chr11,124972532,124972705,124972629,124972705,124971096,124971152
1929	2935	ENSG00000130816	DNMT1	chr19	-	10247751	10247956	10247760	10247956	10244892	10244983	2935	7,17,9	2,5,0	14,15,16	0,1,0	108	99	0.00102908	0.0199984	0.762,0.757,1.0	1.0,0.932,1.0	-0.138	ENSG00000130816,DNMT1,chr19,10247751,10247956,10247760,10247956,10244892,10244983
1943	2954	ENSG00000123349	PFDN5	chr12	+	53690213	53690335	53690213	53690251	53691633	53691708	2954	37,41,23	14,8,4	55,58,41	3,7,0	183	99	0.000410182	0.00999428	0.588,0.735,0.757	0.908,0.818,1.0	-0.215	ENSG00000123349,PFDN5,chr12,53690213,53690335,53690213,53690251,53691633,53691708
2032	3085	ENSG00000115317	HTRA2	chr2	+	74758465	74758538	74758465	74758498	74759946	74760472	3085	4,10,7	0,4,2	7,6,13	0,0,0	139	99	0.000708902	0.0149243	1.0,0.64,0.714	1.0,1.0,1.0	-0.215	ENSG00000115317,HTRA2,chr2,74758465,74758538,74758465,74758498,74759946,74760472
2033	3086	ENSG00000183762	KREMEN1	chr22	+	29534611	29534821	29534611	29534770	29536269	29536354	3086	31,43,16	13,10,12	34,35,36	39,54,66	150	99	2.56879e-05	0.00133763	0.611,0.739,0.468	0.365,0.3,0.265	0.296	ENSG00000183762,KREMEN1,chr22,29534611,29534821,29534611,29534770,29536269,29536354
2035	3088	ENSG00000169660	HEXDC	chr17	+	80397506	80398210	80397506	80397589	80398872	80398951	3088	128147132	29,17,13	98105104	35,34,40	720	99	0.00017372	0.00514725	0.378,0.543,0.583	0.278,0.298,0.263	0.222	ENSG00000169660,HEXDC,chr17,80397506,80398210,80397506,80397589,80398872,80398951
2055	3120	ENSG00000095906	NUBP2	chr16	+	1836537	1836956	1836537	1836656	1837677	1837832	3120	12011318907	133,81,82	633649768	128203165	399	99	8.36442e-13	4.01492e-10	0.691,0.801,0.733	0.551,0.442,0.536	0.232	ENSG00000095906,NUBP2,chr16,1836537,1836956,1836537,1836656,1837677,1837832
2074	3149	ENSG00000008128	CDK11A	chr1	-	1654026	1654270	1654146	1654270	1650766	1650894	3149	2,15,1	3,5,0	10,11,6	0,0,0	219	99	7.02833e-06	0.000562266	0.232,0.576,1.0	1.0,1.0,1.0	-0.397	ENSG00000008128,CDK11A,chr1,1654026,1654270,1654146,1654270,1650766,1650894
2076	3153	ENSG00000109685	WHSC1	chr4	+	1944065	1944292	1944065	1944159	1952798	1952930	3153	16,16,10	0,0,0	35,27,35	4,2,1	232	99	0.000938689	0.0186959	1.0,1.0,1.0	0.789,0.852,0.937	0.141	ENSG00000109685,WHSC1,chr4,1944065,1944292,1944065,1944159,1952798,1952930
2092	3178	ENSG00000127415	IDUA	chr4	+	997336	997417	997336	997413	997799	997900	3178	0,1,0	40,33,28	6,8,6	52,32,46	103	99	1.13382e-06	0.000139547	0.0,0.028,0.0	0.1,0.194,0.111	-0.126	ENSG00000127415,IDUA,chr4,997336,997417,997336,997413,997799,997900
2108	3205	ENSG00000006282	SPATA20	chr17	+	48625025	48625315	48625025	48625128	48625643	48625814	3205	0,1,0	11,16,13	3,2,2	6,4,5	286	99	0.00195163	0.0323028	0.0,0.021,0.0	0.148,0.148,0.122	-0.132	ENSG00000006282,SPATA20,chr17,48625025,48625315,48625025,48625128,48625643,48625814
2110	3208	ENSG00000038274	MAT2B	chr5	+	162939007	162940675	162939007	162939202	162940847	162941000	3208	210267177	0,0,2	256236282	6,3,2	1572	99	0.000319106	0.00810978	1.0,1.0,0.848	0.729,0.832,0.899	0.129	ENSG00000038274,MAT2B,chr5,162939007,162940675,162939007,162939202,162940847,162941000
2131	3238	ENSG00000139644	TMBIM6	chr12	+	50135739	50136063	50135739	50135898	50137199	50137348	3238	7,12,7	1,2,3	9,12,10	2,0,0	264	99	0.00263345	0.0402566	0.724,0.692,0.467	0.628,1.0,1.0	-0.248	ENSG00000139644,TMBIM6,chr12,50135739,50136063,50135739,50135898,50137199,50137348
2175	3300	ENSG00000131504	DIAPH1	chr5	-	140951488	140951607	140951492	140951607	140913901	140914000	3300	0,1,0	2,6,2	5,6,0	3,5,2	103	99	4.99452e-05	0.00215979	0.0,0.138,0.0	0.616,0.536,0.0	-0.338	ENSG00000131504,DIAPH1,chr5,140951488,140951607,140951492,140951607,140913901,140914000
2194	3342	ENSG00000146067	FAM193B	chr5	-	176980168	176981508	176981249	176981508	176951185	176952206	3342	776769635	3,4,3	627479506	7,15,5	1180	99	0.00027166	0.00720423	0.956,0.942,0.947	0.883,0.728,0.895	0.113	ENSG00000146067,FAM193B,chr5,176980168,176981508,176981249,176981508,176951185,176952206
2222	3374	ENSG00000120705	ETF1	chr5	-	137878322	137878625	137878521	137878625	137865243	137865367	3374	135122133	12,17,17	83116111	30,39,30	298	99	1.07091e-06	0.000135273	0.789,0.705,0.722	0.479,0.497,0.551	0.23	ENSG00000120705,ETF1,chr5,137878322,137878625,137878521,137878625,137865243,137865367
2285	3478	ENSG00000116353	MECR	chr1	-	29547345	29547433	29547349	29547433	29543099	29543197	3478	0,1,0	5,4,6	2,3,1	7,6,11	103	99	0.00334145	0.0493507	0.0,0.194,0.0	0.215,0.325,0.08	-0.142	ENSG00000116353,MECR,chr1,29547345,29547433,29547349,29547433,29543099,29543197
2347	3566	ENSG00000076864	RAP1GAP	chr1	-	21930150	21930405	21930327	21930405	21929296	21929406	3566	19,20,11	1,0,0	21,19,15	5,1,4	276	99	1.74586e-05	0.00106078	0.872,1.0,1.0	0.601,0.872,0.574	0.275	ENSG00000076864,RAP1GAP,chr1,21930150,21930405,21930327,21930405,21929296,21929406
2375	3609	ENSG00000161013	MGAT4B	chr5	-	179226505	179227068	179226953	179227068	179226202	179226250	3609	282259218	11,24,15	379378363	12,9,6	547	99	0.000166623	0.00499869	0.823,0.661,0.725	0.851,0.884,0.916	-0.147	ENSG00000161013,MGAT4B,chr5,179226505,179227068,179226953,179227068,179226202,179226250
2442	3692	ENSG00000174197	MGA	chr15	+	42028378	42028896	42028378	42028566	42032103	42032401	3692	72,134,94	0,0,0	71,70,59	0,2,5	429	99	0.00147901	0.0263913	1.0,1.0,1.0	1.0,0.89,0.731	0.126	ENSG00000174197,MGA,chr15,42028378,42028896,42028378,42028566,42032103,42032401
2522	3809	ENSG00000167280	ENGASE	chr17	+	77077979	77078959	77077979	77078145	77079101	77079205	3809	249294242	46,64,52	130134109	33,57,46	913	99	0.000577195	0.0125898	0.37,0.332,0.335	0.299,0.203,0.204	0.11	ENSG00000167280,ENGASE,chr17,77077979,77078959,77077979,77078145,77079101,77079205
2550	3848	ENSG00000162191	UBXN1	chr11	-	62446161	62446530	62446336	62446530	62445810	62445880	3848	32,44,30	0,0,0	34,58,40	6,0,1	274	99	0.00231211	0.0367488	1.0,1.0,1.0	0.672,1.0,0.935	0.131	ENSG00000162191,UBXN1,chr11,62446161,62446530,62446336,62446530,62445810,62445880
2575	3890	ENSG00000273000	KB-1572G7.2	chr22	-	24029017	24029182	24029024	24029182	24025911	24026054	3890	2,1,3	7,6,6	8,10,10	8,4,0	106	99	0.000219017	0.0061121	0.211,0.135,0.318	0.483,0.7,1.0	-0.506	ENSG00000273000,KB-1572G7.2,chr22,24029017,24029182,24029024,24029182,24025911,24026054
2626	3960	ENSG00000197256	KANK2	chr19	-	11306231	11306496	11306297	11306496	11305150	11305266	3960	84,86,60	2,2,5	146156184	20,15,25	165	99	0.000104458	0.00353109	0.962,0.963,0.878	0.814,0.862,0.815	0.104	ENSG00000197256,KANK2,chr19,11306231,11306496,11306297,11306496,11305150,11305266
2698	4074	ENSG00000134825	TMEM258	chr11	-	61557846	61558074	61557894	61558074	61556601	61556707	4074	18,30,15	5,0,6	18,18,33	0,0,0	147	99	4.76282e-06	0.000415664	0.708,1.0,0.627	1.0,1.0,1.0	-0.222	ENSG00000134825,TMEM258,chr11,61557846,61558074,61557894,61558074,61556601,61556707
2776	4186	ENSG00000006757	PNPLA4	chrX	-	7895711	7895780	7895726	7895780	7890044	7890139	4186	18,17,8	5,1,6	7,4,10	0,1,1	114	99	0.00133301	0.0242365	0.758,0.937,0.537	1.0,0.776,0.897	-0.147	ENSG00000006757,PNPLA4,chrX,7895711,7895780,7895726,7895780,7890044,7890139
2786	4201	ENSG00000079974	RABL2B	chr22	-	51221196	51221473	51221318	51221473	51220615	51220779	4201	6,3,3	0,2,2	1,2,0	4,6,5	221	99	7.9537e-05	0.00291433	1.0,0.402,0.402	0.101,0.13,0.0	0.524	ENSG00000079974,RABL2B,chr22,51221196,51221473,51221318,51221473,51220615,51220779
2807	4230	ENSG00000107404	DVL1	chr1	-	1274666	1274819	1274741	1274819	1273901	1274033	4230	242248178	306277304	321374414	291317273	174	99	4.89979e-06	0.000419982	0.31,0.337,0.25	0.386,0.402,0.463	-0.118	ENSG00000107404,DVL1,chr1,1274666,1274819,1274741,1274819,1273901,1274033
2845	4292	ENSG00000198001	IRAK4	chr12	+	44166714	44166875	44166714	44166789	44167767	44167832	4292	28,18,10	0,1,0	36,48,42	1,7,5	185	99	0.000118891	0.00390875	1.0,0.906,1.0	0.951,0.786,0.818	0.117	ENSG00000198001,IRAK4,chr12,44166714,44166875,44166714,44166789,44167767,44167832
2863	4313	ENSG00000148187	MRRF	chr9	+	125047447	125048225	125047447	125047566	125048317	125048445	4313	52,65,55	1,2,1	35,38,39	14,6,3	758	99	2.02571e-05	0.0011715	0.872,0.809,0.878	0.246,0.453,0.629	0.41	ENSG00000148187,MRRF,chr9,125047447,125048225,125047447,125047566,125048317,125048445
2866	4320	ENSG00000143774	GUK1	chr1	+	228328824	228329208	228328824	228328989	228329326	228329530	4320	90,111,88	15,10,5	58,64,48	0,1,1	318	99	3.84182e-07	5.58811e-05	0.651,0.776,0.846	1.0,0.952,0.937	-0.205	ENSG00000143774,GUK1,chr1,228328824,228329208,228328824,228328989,228329326,228329530
2959	4470	ENSG00000104529	EEF1D	chr8	-	144676044	144676241	144676062	144676241	144668898	144669022	4470	11,4,13	4,2,5	5,3,2	0,0,0	117	99	1.78445e-06	0.000199195	0.699,0.629,0.688	1.0,1.0,1.0	-0.328	ENSG00000104529,EEF1D,chr8,144676044,144676241,144676062,144676241,144668898,144669022
3047	4620	ENSG00000168488	ATXN2L	chr16	+	28847253	28847497	28847253	28847443	28847646	28847811	4620	120,126,87	91,97,87	112115117	57,65,53	153	99	0.000860692	0.0176552	0.46,0.457,0.393	0.56,0.534,0.588	-0.124	ENSG00000168488,ATXN2L,chr16,28847253,28847497,28847253,28847443,28847646,28847811
3048	4621	ENSG00000168488	ATXN2L	chr16	+	28847253	28847497	28847253	28847443	28847769	28847806	4621	105,112,75	146,119,83	83103107	61,70,58	153	99	3.34609e-05	0.0016558	0.318,0.378,0.369	0.468,0.488,0.544	-0.145	ENSG00000168488,ATXN2L,chr16,28847253,28847497,28847253,28847443,28847769,28847806
3049	4622	ENSG00000168488	ATXN2L	chr16	+	28847253	28847806	28847253	28847443	28848048	28848558	4622	813902758	157167149	724724682	317268279	462	99	4.51417e-13	2.7085e-10	0.526,0.536,0.522	0.329,0.367,0.344	0.181	ENSG00000168488,ATXN2L,chr16,28847253,28847806,28847253,28847443,28848048,28848558
3099	4699	ENSG00000203875	SNHG5	chr6	-	86387512	86387750	86387671	86387750	86387141	86387210	4699	372038972975	466498361	270227952622	169117161	258	99	1.11022e-16	2.66454e-13	0.754,0.75,0.76	0.86,0.902,0.862	-0.12	ENSG00000203875,SNHG5,chr6,86387512,86387750,86387671,86387750,86387141,86387210
3121	4731	ENSG00000196535	MYO18A	chr17	-	27423778	27424368	27424240	27424368	27421953	27422077	4731	158184132	2,1,1	226187218	11,4,6	561	99	0.00043145	0.0102349	0.933,0.97,0.959	0.784,0.892,0.865	0.107	ENSG00000196535,MYO18A,chr17,27423778,27424368,27424240,27424368,27421953,27422077
3141	4763	ENSG00000172269	DPAGT1	chr11	-	118971727	118972852	118972204	118972852	118970971	118971118	4763	213240196	8,8,8	177201217	3,1,0	576	99	1.19024e-05	0.000828961	0.821,0.838,0.808	0.91,0.972,1.0	-0.138	ENSG00000172269,DPAGT1,chr11,118971727,118972852,118972204,118972852,118970971,118971118
3171	4807	ENSG00000259024	TVP23C-CDRT4	chr17	-	15456998	15457143	15457078	15457143	15450372	15450462	4807	19,23,19	0,0,0	26,20,27	2,6,0	179	99	0.000180864	0.00526149	1.0,1.0,1.0	0.878,0.648,1.0	0.158	ENSG00000259024,TVP23C-CDRT4,chr17,15456998,15457143,15457078,15457143,15450372,15450462
3178	4818	ENSG00000225697	SLC26A6	chr3	-	48668656	48668739	48668685	48668739	48668425	48668573	4818	35,35,32	18,21,17	50,75,48	18,16,6	128	99	0.00143524	0.025899	0.601,0.563,0.593	0.682,0.784,0.861	-0.19	ENSG00000225697,SLC26A6,chr3,48668656,48668739,48668685,48668739,48668425,48668573
3196	4840	ENSG00000167355	AC104389.28	chr11	-	5526580	5526882	5526798	5526882	5367002	5367129	4840	373467362	89,94,72	224305250	12,17,21	317	99	7.88258e-13	4.01492e-10	0.567,0.608,0.611	0.854,0.849,0.788	-0.235	ENSG00000167355,AC104389.28,chr11,5526580,5526882,5526798,5526882,5367002,5367129
3197	4841	ENSG00000167355	AC104389.28	chr11	-	5526580	5526882	5526798	5526882	5367491	5367583	4841	375465364	147175126	226309247	40,49,60	317	99	2.30673e-06	0.000250919	0.443,0.454,0.474	0.638,0.663,0.562	-0.164	ENSG00000167355,AC104389.28,chr11,5526580,5526882,5526798,5526882,5367491,5367583
3237	4899	ENSG00000012171	SEMA3B	chr3	+	50312442	50312890	50312442	50312484	50312990	50313046	4899	8,10,2	0,0,0	8,1,12	0,3,3	505	99	3.52124e-06	0.000325037	1.0,1.0,1.0	1.0,0.061,0.44	0.5	ENSG00000012171,SEMA3B,chr3,50312442,50312890,50312442,50312484,50312990,50313046
3269	4957	ENSG00000136286	MYO1G	chr7	-	45008518	45009082	45009011	45009082	45007482	45007557	4957	3,1,1	1,0,0	0,0,2	2,3,4	592	99	0.000183392	0.00530291	0.334,1.0,1.0	0.0,0.0,0.077	0.752	ENSG00000136286,MYO1G,chr7,45008518,45009082,45009011,45009082,45007482,45007557
3292	4990	ENSG00000153208	MERTK	chr2	+	112686696	112687117	112686696	112686881	112702536	112702637	4990	11,31,15	2,0,0	6,13,1	4,2,0	335	99	0.000911828	0.0183129	0.619,1.0,1.0	0.307,0.658,1.0	0.218	ENSG00000153208,MERTK,chr2,112686696,112687117,112686696,112686881,112702536,112702637
3296	4998	ENSG00000130822	PNCK	chrX	-	152937334	152937655	152937580	152937655	152937003	152937127	4998	9,14,6	0,1,1	6,3,0	1,1,3	345	99	6.92818e-05	0.00266042	1.0,0.801,0.633	0.633,0.463,0.0	0.446	ENSG00000130822,PNCK,chrX,152937334,152937655,152937580,152937655,152937003,152937127
3334	5066	ENSG00000214021	TTLL3	chr3	+	9859328	9860604	9859328	9859443	9862229	9862425	5066	458452442	4,12,4	716512635	14,25,29	1260	99	0.00209447	0.0341955	0.9,0.747,0.897	0.801,0.617,0.632	0.165	ENSG00000214021,TTLL3,chr3,9859328,9860604,9859328,9859443,9862229,9862425
3403	5163	ENSG00000139350	NEDD1	chr12	+	97301381	97301634	97301381	97301402	97311398	97311515	5163	42,40,22	3,1,4	60,57,81	1,0,0	331	99	6.05064e-05	0.00248104	0.807,0.923,0.622	0.947,1.0,1.0	-0.198	ENSG00000139350,NEDD1,chr12,97301381,97301634,97301381,97301402,97311398,97311515
3410	5172	ENSG00000167613	LAIR1	chr19	-	54872522	54872816	54872616	54872816	54871628	54871679	5172	7,8,5	0,0,1	18,12,26	3,5,4	193	99	8.81855e-05	0.00313549	1.0,1.0,0.719	0.755,0.552,0.769	0.214	ENSG00000167613,LAIR1,chr19,54872522,54872816,54872616,54872816,54871628,54871679
3412	5175	ENSG00000183010	PYCR1	chr17	-	79895055	79895115	79895068	79895115	79894623	79894737	5175	0,6,1	2,4,1	0,2,0	3,8,3	112	99	0.0016323	0.0283878	0.0,0.57,0.469	0.0,0.181,0.0	0.286	ENSG00000183010,PYCR1,chr17,79895055,79895115,79895068,79895115,79894623,79894737
3443	5216	ENSG00000135686	KLHL36	chr16	+	84690476	84691550	84690476	84691519	84695183	84695920	5216	57,42,36	0,2,2	27,50,46	4,9,7	130	99	4.81098e-05	0.00209934	1.0,0.941,0.932	0.837,0.809,0.833	0.131	ENSG00000135686,KLHL36,chr16,84690476,84691550,84690476,84691519,84695183,84695920
3538	5356	ENSG00000165410	CFL2	chr14	-	35182602	35182767	35182713	35182767	35182265	35182342	5356	19,7,11	4,1,1	19,20,18	0,2,0	210	99	0.00301525	0.0453705	0.691,0.767,0.838	1.0,0.825,1.0	-0.176	ENSG00000165410,CFL2,chr14,35182602,35182767,35182713,35182767,35182265,35182342
3540	5359	ENSG00000162923	WDR26	chr1	-	224619178	224619283	224619226	224619283	224612219	224612356	5359	107114116	50,64,45	147152136	107138128	147	99	4.46741e-05	0.00197342	0.59,0.545,0.635	0.481,0.426,0.417	0.149	ENSG00000162923,WDR26,chr1,224619178,224619283,224619226,224619283,224612219,224612356
3542	5363	ENSG00000141279	NPEPPS	chr17	+	45656755	45660215	45656755	45656877	45662865	45663066	5363	126150107	2,0,0	95,83,94	7,2,1	3437	99	0.000121405	0.00393747	0.645,1.0,1.0	0.281,0.544,0.73	0.363	ENSG00000141279,NPEPPS,chr17,45656755,45660215,45656755,45656877,45662865,45663066
3569	5401	ENSG00000139531	SUOX	chr12	+	56393116	56393374	56393116	56393242	56395669	56395732	5401	6,5,3	1,0,0	4,11,3	2,0,5	231	99	0.000111214	0.00370712	0.72,1.0,1.0	0.462,1.0,0.205	0.351	ENSG00000139531,SUOX,chr12,56393116,56393374,56393116,56393242,56395669,56395732
3587	5427	ENSG00000127419	TMEM175	chr4	+	941903	942403	941903	941942	944208	944306	5427	206207159	15,26,17	94,87,77	37,37,40	560	99	3.32845e-13	2.28236e-10	0.708,0.585,0.623	0.31,0.294,0.254	0.353	ENSG00000127419,TMEM175,chr4,941903,942403,941903,941942,944208,944306
3603	5460	ENSG00000104852	SNRNP70	chr19	+	49605370	49606844	49605370	49605430	49607890	49607992	5460	305927502709	39,50,21	237216601966	51,50,49	1513	99	2.53865e-05	0.00133763	0.837,0.783,0.894	0.753,0.685,0.724	0.117	ENSG00000104852,SNRNP70,chr19,49605370,49606844,49605370,49605430,49607890,49607992
3618	5488	ENSG00000203791	METTL10	chr10	-	126477607	126477726	126477611	126477726	126453960	126454177	5488	3,5,8	0,0,2	4,1,3	4,3,5	103	99	3.10256e-06	0.000303222	1.0,1.0,0.794	0.49,0.243,0.366	0.565	ENSG00000203791,METTL10,chr10,126477607,126477726,126477611,126477726,126453960,126454177
3633	5530	ENSG00000104064	GABPB1	chr15	-	50593417	50593565	50593453	50593565	50592985	50593099	5530	78,80,61	47,32,34	62,49,66	87,74,48	135	99	0.000245479	0.00668283	0.549,0.647,0.568	0.343,0.327,0.502	0.197	ENSG00000104064,GABPB1,chr15,50593417,50593565,50593453,50593565,50592985,50593099
3698	5625	ENSG00000074370	ATP2A3	chr17	-	3831520	3831621	3831533	3831621	3831274	3831332	5625	2,0,1	2,1,2	3,1,6	2,0,0	112	99	7.53952e-05	0.0028054	0.469,0.0,0.307	0.57,1.0,1.0	-0.598	ENSG00000074370,ATP2A3,chr17,3831520,3831621,3831533,3831621,3831274,3831332
3701	5633	ENSG00000099377	HSD3B7	chr16	+	30996973	30997268	30996973	30997145	30997743	30997852	5633	2,5,4	0,0,0	21,14,21	6,8,9	222	99	1.53071e-07	2.62407e-05	1.0,1.0,1.0	0.609,0.438,0.51	0.481	ENSG00000099377,HSD3B7,chr16,30996973,30997268,30996973,30997145,30997743,30997852
3711	5645	ENSG00000115159	GPD2	chr2	+	157435400	157435676	157435400	157435513	157436201	157436300	5645	23,36,28	2,4,2	29,24,28	0,0,0	262	99	5.32352e-05	0.00224148	0.813,0.773,0.841	1.0,1.0,1.0	-0.191	ENSG00000115159,GPD2,chr2,157435400,157435676,157435400,157435513,157436201,157436300
3758	5714	ENSG00000198015	MRPL42	chr12	+	93864261	93864366	93864261	93864281	93870729	93870793	5714	0,4,1	1,0,0	2,1,1	5,2,3	184	99	0.000520656	0.0116832	0.0,1.0,1.0	0.177,0.212,0.152	0.486	ENSG00000198015,MRPL42,chr12,93864261,93864366,93864261,93864281,93870729,93870793
3789	5753	ENSG00000111237	VPS29	chr12	-	110937261	110937351	110937339	110937351	110936624	110936664	5753	17,18,16	18,28,19	25,21,36	91,96,78	177	99	0.000246429	0.00668283	0.346,0.264,0.32	0.133,0.109,0.205	0.161	ENSG00000111237,VPS29,chr12,110937261,110937351,110937339,110937351,110936624,110936664
3791	5755	ENSG00000135838	NPL	chr1	+	182775279	182775666	182775279	182775367	182781290	182781348	5755	91,81,118	65,59,52	66,56,77	107129101	398	99	1.14114e-09	2.88288e-07	0.258,0.255,0.361	0.133,0.097,0.159	0.162	ENSG00000135838,NPL,chr1,182775279,182775666,182775279,182775367,182781290,182781348
3879	5876	ENSG00000129103	SUMF2	chr7	+	56136174	56136340	56136174	56136331	56144526	56144582	5876	8,9,6	4,2,3	1,1,3	5,2,4	108	99	0.00218503	0.0353135	0.647,0.805,0.647	0.155,0.314,0.407	0.408	ENSG00000129103,SUMF2,chr7,56136174,56136340,56136174,56136331,56144526,56144582
3898	5900	ENSG00000163138	PACRGL	chr4	+	20702080	20702370	20702080	20702234	20706088	20706156	5900	109,98,65	1,5,0	69,91,79	14,4,6	235	99	0.000193983	0.00557556	0.979,0.892,1.0	0.675,0.906,0.847	0.148	ENSG00000163138,PACRGL,chr4,20702080,20702370,20702080,20702234,20706088,20706156
3900	5902	ENSG00000163138	PACRGL	chr4	+	20702081	20702370	20702081	20702240	20706088	20706156	5902	102,94,65	6,0,0	64,86,77	2,3,18	229	99	0.0021195	0.0344867	0.88,1.0,1.0	0.933,0.925,0.649	0.124	ENSG00000163138,PACRGL,chr4,20702081,20702370,20702081,20702240,20706088,20706156
3911	5913	ENSG00000135046	ANXA1	chr9	+	75769113	75769258	75769113	75769256	75773437	75773517	5913	1,0,0	1,2,1	0,5,7	3,2,3	101	99	0.000148924	0.00458228	0.495,0.0,0.0	0.0,0.71,0.696	-0.304	ENSG00000135046,ANXA1,chr9,75769113,75769258,75769113,75769256,75773437,75773517
3913	5916	ENSG00000173171	MTX1	chr1	+	155180338	155182010	155180338	155180418	155182175	155182358	5916	692736562	15,35,21	559611429	41,41,31	1691	99	0.000840336	0.0173116	0.73,0.552,0.61	0.444,0.466,0.448	0.178	ENSG00000173171,MTX1,chr1,155180338,155182010,155180338,155180418,155182175,155182358
3933	5948	ENSG00000261008	AC004158.2	chr16	-	72604333	72604414	72604349	72604414	72557230	72557314	5948	1,0,0	0,2,1	1,0,2	0,1,0	115	99	0.000132278	0.00420488	1.0,0.0,0.0	1.0,0.0,1.0	-0.333	ENSG00000261008,AC004158.2,chr16,72604333,72604414,72604349,72604414,72557230,72557314
3947	5973	ENSG00000157224	CLDN12	chr7	+	90034832	90034926	90034832	90034922	90041957	90045268	5973	1,1,3	8,23,8	5,11,7	14,19,8	103	99	0.00119034	0.0222319	0.107,0.04,0.265	0.256,0.358,0.457	-0.22	ENSG00000157224,CLDN12,chr7,90034832,90034926,90034832,90034922,90041957,90045268
3976	6011	ENSG00000197989	SNHG12	chr1	-	28906423	28906493	28906453	28906493	28906044	28906099	6011	129106108	77,88,60	192181187	68,68,62	129	99	6.09922e-05	0.00248104	0.563,0.48,0.58	0.684,0.671,0.698	-0.143	ENSG00000197989,SNHG12,chr1,28906423,28906493,28906453,28906493,28906044,28906099
3981	6017	ENSG00000110841	PPFIBP1	chr12	+	27817294	27817379	27817294	27817370	27820098	27820253	6017	13,9,7	2,4,8	2,1,1	0,0,1	108	99	0.000363899	0.00909747	0.856,0.673,0.445	1.0,1.0,0.478	-0.168	ENSG00000110841,PPFIBP1,chr12,27817294,27817379,27817294,27817370,27820098,27820253
3998	6041	ENSG00000180229	HERC2P3	chr15	-	20648591	20648774	20648623	20648774	20645726	20645895	6041	7,16,23	20,20,23	2,2,0	45,29,29	131	99	4.49607e-12	1.66009e-09	0.209,0.377,0.43	0.032,0.05,0.0	0.311	ENSG00000180229,HERC2P3,chr15,20648591,20648774,20648623,20648774,20645726,20645895
4041	6107	ENSG00000143537	ADAM15	chr1	+	155034379	155034593	155034379	155034451	155034720	155034845	6107	42,45,52	90,77,79	61,53,61	48,44,39	241	99	8.7038e-07	0.000112914	0.161,0.194,0.213	0.343,0.331,0.391	-0.166	ENSG00000143537,ADAM15,chr1,155034379,155034593,155034379,155034451,155034720,155034845
4099	6177	ENSG00000179532	DNHD1	chr11	+	6554910	6555403	6554910	6555036	6559841	6560040	6177	19,23,18	6,3,0	14,13,16	1,0,0	466	99	0.000101703	0.00348697	0.402,0.62,1.0	0.748,1.0,1.0	-0.242	ENSG00000179532,DNHD1,chr11,6554910,6555403,6554910,6555036,6559841,6560040
4101	6179	ENSG00000179532	DNHD1	chr11	+	6591238	6591626	6591238	6591330	6591847	6592653	6179	10,2,11	0,0,1	9,18,4	1,3,3	395	99	1.87313e-05	0.00111742	1.0,1.0,0.734	0.693,0.601,0.25	0.397	ENSG00000179532,DNHD1,chr11,6591238,6591626,6591238,6591330,6591847,6592653
4154	6281	ENSG00000186376	ZNF75D	chrX	-	134475692	134478012	134477185	134478012	134424934	134425061	6281	42,65,52	0,0,0	101,88,95	0,1,5	1592	99	0.000920645	0.0184129	1.0,1.0,1.0	1.0,0.845,0.542	0.204	ENSG00000186376,ZNF75D,chrX,134475692,134478012,134477185,134478012,134424934,134425061
4202	6367	ENSG00000171469	ZNF561	chr19	-	9731591	9731907	9731837	9731907	9730107	9730258	6367	27,40,31	56,54,27	29,48,44	23,33,15	345	99	0.0012277	0.0228409	0.122,0.175,0.248	0.266,0.294,0.457	-0.157	ENSG00000171469,ZNF561,chr19,9731591,9731907,9731837,9731907,9730107,9730258
4226	6399	ENSG00000166881	TMEM194A	chr12	-	57464456	57464676	57464602	57464676	57458428	57458522	6399	59,56,49	5,8,4	89,102,83	4,2,2	245	99	0.00206495	0.0338285	0.827,0.739,0.832	0.9,0.954,0.944	-0.133	ENSG00000166881,TMEM194A,chr12,57464456,57464676,57464602,57464676,57458428,57458522
4235	6414	ENSG00000176261	ZBTB8OS	chr1	-	33116002	33116126	33116033	33116126	33099245	33099328	6414	16,15,8	1,0,0	14,21,26	2,0,7	130	99	0.000417381	0.0100675	0.924,1.0,1.0	0.842,1.0,0.739	0.114	ENSG00000176261,ZBTB8OS,chr1,33116002,33116126,33116033,33116126,33099245,33099328
4245	6429	ENSG00000158805	ZNF276	chr16	+	89793686	89793765	89793686	89793733	89795642	89795726	6429	43,37,36	85,57,45	48,49,42	33,39,26	131	99	3.4412e-05	0.00166833	0.277,0.329,0.377	0.524,0.487,0.55	-0.193	ENSG00000158805,ZNF276,chr16,89793686,89793765,89793686,89793733,89795642,89795726
4249	6435	ENSG00000123415	SMUG1	chr12	-	54582294	54582380	54582298	54582380	54577439	54577743	6435	1,0,1	2,8,1	15,32,7	12,17,13	103	99	0.000127712	0.00408678	0.325,0.0,0.49	0.546,0.644,0.341	-0.239	ENSG00000123415,SMUG1,chr12,54582294,54582380,54582298,54582380,54577439,54577743
4268	6461	ENSG00000182400	TRAPPC6B	chr14	-	39628653	39628754	39628686	39628754	39627488	39627606	6461	9,16,11	21,24,22	4,9,9	52,36,42	132	99	0.00027714	0.00722996	0.243,0.333,0.273	0.055,0.158,0.138	0.166	ENSG00000182400,TRAPPC6B,chr14,39628653,39628754,39628686,39628754,39627488,39627606
4298	6502	ENSG00000174483	BBS1	chr11	+	66294119	66294393	66294119	66294278	66298364	66298499	6502	13,18,23	2,2,3	7,12,10	0,0,0	214	99	0.000142753	0.00450798	0.75,0.806,0.78	1.0,1.0,1.0	-0.221	ENSG00000174483,BBS1,chr11,66294119,66294393,66294119,66294278,66298364,66298499
4333	6555	ENSG00000132768	DPH2	chr1	+	44436267	44436489	44436267	44436380	44437829	44438006	6555	17,13,18	0,0,0	16,23,18	6,4,0	208	99	5.1454e-06	0.000433297	1.0,1.0,1.0	0.559,0.732,1.0	0.236	ENSG00000132768,DPH2,chr1,44436267,44436489,44436267,44436380,44437829,44438006
4334	6556	ENSG00000132768	DPH2	chr1	+	44436637	44436892	44436637	44436861	44437829	44438006	6556	16,15,6	1,3,1	7,12,16	9,5,5	130	99	0.00338181	0.0496413	0.924,0.792,0.82	0.372,0.646,0.709	0.27	ENSG00000132768,DPH2,chr1,44436637,44436892,44436637,44436861,44437829,44438006
4416	6676	ENSG00000116580	GON4L	chr1	-	155744753	155744964	155744792	155744964	155742856	155743001	6676	1,2,1	31,29,23	4,6,11	29,36,22	138	99	0.00014699	0.00458228	0.023,0.047,0.03	0.09,0.107,0.264	-0.12	ENSG00000116580,GON4L,chr1,155744753,155744964,155744792,155744964,155742856,155743001
4434	6698	ENSG00000164620	RELL2	chr5	+	141016516	141017976	141016516	141017308	141018361	141018427	6698	408409349	0,1,0	317306352	9,9,13	767	99	3.33866e-12	1.45687e-09	1.0,0.981,1.0	0.82,0.814,0.778	0.19	ENSG00000164620,RELL2,chr5,141016516,141017976,141016516,141017308,141018361,141018427
4482	6775	ENSG00000101361	NOP56	chr20	+	2636579	2636860	2636579	2636680	2637046	2637195	6775	353439102841	9671050777	164619141794	779923790	279	99	9.9669e-10	2.65784e-07	0.565,0.569,0.565	0.428,0.424,0.446	0.134	ENSG00000101361,NOP56,chr20,2636579,2636860,2636579,2636680,2637046,2637195
4511	6814	ENSG00000135596	MICAL1	chr6	-	109772802	109773604	109773448	109773604	109767898	109767975	6814	80,64,55	0,0,2	84,61,71	5,3,0	745	99	0.00130895	0.0238895	1.0,1.0,0.785	0.691,0.73,1.0	0.121	ENSG00000135596,MICAL1,chr6,109772802,109773604,109773448,109773604,109767898,109767975
4525	6832	ENSG00000188283	ZNF383	chr19	+	37726450	37726660	37726450	37726577	37726880	37726976	6832	2,7,5	12,18,7	0,0,1	11,11,13	182	99	1.15966e-05	0.000828961	0.083,0.175,0.28	0.0,0.0,0.04	0.166	ENSG00000188283,ZNF383,chr19,37726450,37726660,37726450,37726577,37726880,37726976
4534	6848	ENSG00000237978	RP11-385J1.2	chr3	-	178466833	178467024	178466897	178467024	178466191	178466273	6848	36,37,31	0,0,2	23,28,20	3,4,4	163	99	4.18724e-05	0.00189611	1.0,1.0,0.904	0.823,0.81,0.752	0.173	ENSG00000237978,RP11-385J1.2,chr3,178466833,178467024,178466897,178467024,178466191,178466273
4639	6997	ENSG00000140992	PDPK1	chr16	+	2616356	2616458	2616356	2616454	2631295	2631364	6997	0,2,4	4,6,7	7,2,3	0,2,0	103	99	2.83511e-06	0.000289543	0.0,0.243,0.355	1.0,0.49,1.0	-0.631	ENSG00000140992,PDPK1,chr16,2616356,2616458,2616356,2616454,2631295,2631364
4640	6998	ENSG00000113504	SLC12A7	chr5	-	1076005	1076351	1076252	1076351	1075485	1075605	6998	31,28,34	33,42,30	0,0,2	2,2,11	346	99	2.43823e-06	0.000254424	0.212,0.16,0.245	0.0,0.0,0.049	0.189	ENSG00000113504,SLC12A7,chr5,1076005,1076351,1076252,1076351,1075485,1075605
4660	7035	ENSG00000171163	ZNF692	chr1	-	249150482	249150621	249150571	249150621	249149926	249150145	7035	115104102	19,21,25	106118128	6,13,11	188	99	0.00020081	0.00566994	0.761,0.723,0.682	0.903,0.827,0.86	-0.141	ENSG00000171163,ZNF692,chr1,249150482,249150621,249150571,249150621,249149926,249150145
4672	7052	ENSG00000148356	LRSAM1	chr9	+	130248014	130248119	130248014	130248114	130249954	130250042	7052	4,10,7	26,22,15	3,2,1	34,46,37	104	99	1.62972e-05	0.00101593	0.128,0.302,0.308	0.077,0.04,0.025	0.199	ENSG00000148356,LRSAM1,chr9,130248014,130248119,130248014,130248114,130249954,130250042
4682	7066	ENSG00000130703	OSBPL2	chr20	+	60854212	60854405	60854212	60854395	60855064	60855277	7066	2,1,2	1,0,0	1,2,2	1,1,2	109	99	0.00271344	0.0412168	0.645,1.0,1.0	0.476,0.645,0.476	0.349	ENSG00000130703,OSBPL2,chr20,60854212,60854405,60854212,60854395,60855064,60855277
4793	7232	ENSG00000197774	EME2	chr16	+	1825041	1825189	1825041	1825133	1825239	1825430	7232	15,12,6	3,1,3	10,13,14	0,0,0	155	99	7.03037e-05	0.00267824	0.762,0.885,0.561	1.0,1.0,1.0	-0.264	ENSG00000197774,EME2,chr16,1825041,1825189,1825041,1825133,1825239,1825430

## Sheet: A5SS_AML2_MUT_WT_filter
	ID	GeneID	geneSymbol	chr	strand	longExonStart_0base	longExonEnd	shortES	shortEE	flankingES	flankingEE	ID.1	IJC_SAMPLE_1	SJC_SAMPLE_1	IJC_SAMPLE_2	SJC_SAMPLE_2	IncFormLen	SkipFormLen	PValue	FDR	IncLevel1	IncLevel2	IncLevelDifference	uniqueid
8	7	ENSG00000242612	DECR2	chr16	+	456684	456952	456684	456833	457424	457560	7	24,23,21,22	3,2,0,1	19,15,15	4,4,6	218	99	0.000643465	0.0137794	0.784,0.839,1.0,0.909	0.683,0.63,0.532	0.268	ENSG00000242612,DECR2,chr16,456684,456952,456684,456833,457424,457560
36	47	ENSG00000101574	METTL4	chr18	-	2566819	2567653	2567510	2567653	2563795	2563858	47	135,75,93,109	1,7,8,10	111105114	2,3,0	790	99	0.0013028	0.0233717	0.944,0.573,0.593,0.577	0.874,0.814,1.0	-0.224	ENSG00000101574,METTL4,chr18,2566819,2567653,2567510,2567653,2563795,2563858
136	189	ENSG00000130714	POMT1	chr9	+	134385289	134385449	134385289	134385383	134385743	134385802	189	18,25,14,19	0,0,0,0	13,22,35	8,4,3	165	99	6.94001e-09	1.22196e-06	1.0,1.0,1.0,1.0	0.494,0.767,0.875	0.288	ENSG00000130714,POMT1,chr9,134385289,134385449,134385289,134385383,134385743,134385802
142	203	ENSG00000086758	HUWE1	chrX	-	53570801	53570929	53570846	53570929	53569403	53569500	203	158172183173	83,93,74,150	244326231	60,114,95	144	99	0.00123644	0.0226952	0.567,0.56,0.63,0.442	0.737,0.663,0.626	-0.126	ENSG00000086758,HUWE1,chrX,53570801,53570929,53570846,53570929,53569403,53569500
155	221	ENSG00000158092	NCK1	chr3	+	136581049	136581195	136581049	136581161	136646825	136647069	221	17,9,9,24	38,18,25,26	11,8,3	29,39,37	133	99	0.00207782	0.0330412	0.25,0.271,0.211,0.407	0.22,0.132,0.057	0.148	ENSG00000158092,NCK1,chr3,136581049,136581195,136581049,136581161,136646825,136647069
180	260	ENSG00000115307	AUP1	chr2	-	74755877	74756409	74756258	74756409	74755543	74755616	260	2102146219052000	129116104156	312626872985	119,88,85	480	99	1.80457e-11	5.71928e-09	0.771,0.722,0.791,0.726	0.844,0.863,0.879	-0.11	ENSG00000115307,AUP1,chr2,74755877,74756409,74756258,74756409,74755543,74755616
227	332	ENSG00000102984	ZNF821	chr16	-	71901795	71901940	71901814	71901940	71898040	71898145	332	1,3,0,4	6,2,4,7	7,10,1	5,3,0	118	99	0.00338906	0.0476674	0.123,0.557,0.0,0.324	0.54,0.737,1.0	-0.508	ENSG00000102984,ZNF821,chr16,71901795,71901940,71901814,71901940,71898040,71898145
260	382	ENSG00000079277	MKNK1	chr1	-	47069856	47069966	47069898	47069966	47059784	47059952	382	41,44,41,50	27,30,33,27	64,86,79	17,26,13	141	99	1.73604e-06	0.000133115	0.516,0.507,0.466,0.565	0.726,0.699,0.81	-0.231	ENSG00000079277,MKNK1,chr1,47069856,47069966,47069898,47069966,47059784,47059952
266	390	ENSG00000070882	OSBPL3	chr7	-	24873705	24874355	24874104	24874355	24870386	24870524	390	132,95,90,193	31,23,21,23	31,40,25	7,18,30	498	99	0.00269508	0.0405455	0.458,0.451,0.46,0.625	0.468,0.306,0.142	0.193	ENSG00000070882,OSBPL3,chr7,24873705,24874355,24874104,24874355,24870386,24870524
302	444	ENSG00000132436	FIGNL1	chr7	-	50516815	50517421	50517197	50517421	50515878	50515987	444	14,30,38,48	7,2,5,3	24,42,33	1,1,1	481	99	0.00175123	0.0291096	0.292,0.755,0.61,0.767	0.832,0.896,0.872	-0.261	ENSG00000132436,FIGNL1,chr7,50516815,50517421,50517197,50517421,50515878,50515987
304	446	ENSG00000132436	FIGNL1	chr7	-	50516815	50517421	50517253	50517421	50515878	50515987	446	17,34,41,57	0,1,3,0	24,46,44	3,5,1	537	99	0.00328789	0.0465526	1.0,0.862,0.716,1.0	0.596,0.629,0.89	0.19	ENSG00000132436,FIGNL1,chr7,50516815,50517421,50517253,50517421,50515878,50515987
307	449	ENSG00000132436	FIGNL1	chr7	-	50517197	50517421	50517253	50517421	50515878	50515987	449	10,6,8,12	0,1,3,0	1,5,12	3,5,1	155	99	0.00167519	0.0281408	1.0,0.793,0.63,1.0	0.176,0.39,0.885	0.372	ENSG00000132436,FIGNL1,chr7,50517197,50517421,50517253,50517421,50515878,50515987
320	469	ENSG00000049246	PER3	chr1	+	7870497	7870648	7870497	7870627	7879344	7879480	469	5,8,3,2	8,0,4,0	1,13,3	0,0,1	120	99	0.000413654	0.0102422	0.34,1.0,0.382,1.0	1.0,1.0,0.712	-0.223	ENSG00000049246,PER3,chr1,7870497,7870648,7870497,7870627,7879344,7879480
379	546	ENSG00000126581	BECN1	chr17	-	40970804	40971627	40971565	40971627	40970238	40970433	546	198152177203	0,1,0,3	78144178	5,5,9	860	99	3.83903e-08	5.70335e-06	1.0,0.946,1.0,0.886	0.642,0.768,0.695	0.256	ENSG00000126581,BECN1,chr17,40970804,40971627,40971565,40971627,40970238,40970433
395	573	ENSG00000012817	KDM5D	chrY	-	21877469	21877625	21877500	21877625	21872261	21872358	573	16,15,19,24	5,5,2,5	6,9,2	2,0,0	130	99	0.0029821	0.0433545	0.709,0.696,0.879,0.785	0.696,1.0,1.0	-0.131	ENSG00000012817,KDM5D,chrY,21877469,21877625,21877500,21877625,21872261,21872358
404	586	ENSG00000198208	RPS6KL1	chr14	-	75388680	75389188	75389043	75389188	75387979	75388264	586	161113140139	3,0,0,0	98130118	2,5,4	462	99	7.20789e-05	0.00267706	0.92,1.0,1.0,1.0	0.913,0.848,0.863	0.105	ENSG00000198208,RPS6KL1,chr14,75388680,75389188,75389043,75389188,75387979,75388264
415	604	ENSG00000150776	C11orf57	chr11	+	111946290	111946408	111946290	111946374	111948938	111949039	604	4,3,2,4	3,0,1,11	8,4,7	0,0,2	133	99	0.000239997	0.00679707	0.498,1.0,0.598,0.213	1.0,1.0,0.723	-0.33	ENSG00000150776,C11orf57,chr11,111946290,111946408,111946290,111946374,111948938,111949039
425	627	ENSG00000183628	DGCR6	chr22	+	18894077	18894599	18894077	18894238	18898400	18898541	627	29,16,10,17	0,1,0,0	17,11,23	1,3,2	460	99	5.67494e-05	0.00226528	1.0,0.775,1.0,1.0	0.785,0.441,0.712	0.298	ENSG00000183628,DGCR6,chr22,18894077,18894599,18894077,18894238,18898400,18898541
450	657	ENSG00000179818	PCBP1-AS1	chr2	-	70310638	70310819	70310669	70310819	70286774	70286812	657	8,2,4,2	0,6,6,7	1,1,0	12,4,15	130	99	2.92464e-05	0.00141875	1.0,0.202,0.337,0.179	0.06,0.16,0.0	0.356	ENSG00000179818,PCBP1-AS1,chr2,70310638,70310819,70310669,70310819,70286774,70286812
455	663	ENSG00000258388	PPT2-EGFL8	chr6	+	32132355	32132458	32132355	32132434	32133914	32134397	663	4,1,2,2	2,3,1,6	1,0,5	0,1,0	123	99	0.000447503	0.0108542	0.617,0.212,0.617,0.212	1.0,0.0,1.0	-0.252	ENSG00000258388,PPT2-EGFL8,chr6,32132355,32132458,32132355,32132434,32133914,32134397
474	698	ENSG00000172890	NADSYN1	chr11	+	71169473	71169602	71169473	71169590	71171767	71171993	698	3,3,2,4	14,0,4,4	0,3,0	21,8,18	111	99	0.000191617	0.00580222	0.16,1.0,0.308,0.471	0.0,0.251,0.0	0.401	ENSG00000172890,NADSYN1,chr11,71169473,71169602,71169473,71169590,71171767,71171993
563	838	ENSG00000166004	KIAA1731	chr11	+	93428662	93428839	93428662	93428800	93429485	93429583	838	4,5,3,10	0,2,0,0	9,2,8	2,6,1	138	99	6.24507e-05	0.00237513	1.0,0.642,1.0,1.0	0.763,0.193,0.852	0.308	ENSG00000166004,KIAA1731,chr11,93428662,93428839,93428662,93428800,93429485,93429583
667	1002	ENSG00000172954	LCLAT1	chr2	+	30670101	30670270	30670101	30670249	30748452	30748621	1002	3,7,0,2	5,4,1,10	0,0,1	5,6,5	120	99	8.77845e-05	0.00311439	0.331,0.591,0.0,0.142	0.0,0.0,0.142	0.219	ENSG00000172954,LCLAT1,chr2,30670101,30670270,30670101,30670249,30748452,30748621
671	1008	ENSG00000186088	GSAP	chr7	-	76959498	76959684	76959555	76959684	76958649	76958708	1008	10,2,13,12	13,7,10,12	10,1,1	20,18,8	156	99	0.00307459	0.0440691	0.328,0.153,0.452,0.388	0.241,0.034,0.073	0.214	ENSG00000186088,GSAP,chr7,76959498,76959684,76959555,76959684,76958649,76958708
685	1029	ENSG00000114346	ECT2	chr3	+	172469939	172470262	172469939	172470226	172472298	172472450	1029	1,5,7,6	4,3,5,4	5,19,16	1,0,0	135	99	9.86452e-09	1.6171e-06	0.155,0.55,0.507,0.524	0.786,1.0,1.0	-0.495	ENSG00000114346,ECT2,chr3,172469939,172470262,172469939,172470226,172472298,172472450
780	1149	ENSG00000118513	MYB	chr6	+	135521427	135521812	135521427	135521695	135522776	135522887	1149	6,15,6,7	0,2,3,2	2,6,7	7,11,3	216	99	0.000950248	0.0185143	1.0,0.775,0.478,0.616	0.116,0.2,0.517	0.44	ENSG00000118513,MYB,chr6,135521427,135521812,135521427,135521695,135522776,135522887
784	1153	ENSG00000228624	RP3-399L15.3	chr6	+	114313056	114313284	114313056	114313182	114314506	114314651	1153	6,9,9,12	0,0,4,0	2,9,9	5,5,1	201	99	0.000708445	0.0148368	1.0,1.0,0.526,1.0	0.165,0.47,0.816	0.398	ENSG00000228624,RP3-399L15.3,chr6,114313056,114313284,114313056,114313182,114314506,114314651
785	1154	ENSG00000228624	RP3-399L15.3	chr6	+	114313056	114313351	114313056	114313182	114314506	114314651	1154	22,18,16,29	0,0,4,0	5,22,14	5,5,1	268	99	0.000399254	0.00998975	1.0,1.0,0.596,1.0	0.27,0.619,0.838	0.323	ENSG00000228624,RP3-399L15.3,chr6,114313056,114313351,114313056,114313182,114314506,114314651
835	1234	ENSG00000142453	CARM1	chr19	+	11019225	11019423	11019225	11019344	11019778	11019883	1234	4,10,9,9	3,0,5,6	14,16,11	1,2,0	178	99	0.00102517	0.0196518	0.426,1.0,0.5,0.455	0.886,0.816,1.0	-0.305	ENSG00000142453,CARM1,chr19,11019225,11019423,11019225,11019344,11019778,11019883
882	1309	ENSG00000147548	WHSC1L1	chr8	-	38138984	38139101	38139017	38139101	38137057	38137199	1309	13,16,10,27	33,24,27,63	29,28,33	34,36,34	132	99	0.00297258	0.0433545	0.228,0.333,0.217,0.243	0.39,0.368,0.421	-0.138	ENSG00000147548,WHSC1L1,chr8,38138984,38139101,38139017,38139101,38137057,38137199
927	1375	ENSG00000096746	HNRNPH3	chr10	+	70096955	70098444	70096955	70097090	70098896	70098983	1375	1566150815471680	94,81,86,114	173620521763	60,68,66	1453	99	6.48532e-06	0.000390269	0.532,0.559,0.551,0.502	0.663,0.673,0.645	-0.124	ENSG00000096746,HNRNPH3,chr10,70096955,70098444,70096955,70097090,70098896,70098983
938	1396	ENSG00000006534	ALDH3B1	chr11	+	67782766	67786106	67782766	67782929	67786241	67786362	1396	172150200379	14,6,9,30	293283275	3,4,1	3276	99	1.32619e-07	1.65914e-05	0.271,0.43,0.402,0.276	0.747,0.681,0.893	-0.429	ENSG00000006534,ALDH3B1,chr11,67782766,67786106,67782766,67782929,67786241,67786362
973	1443	ENSG00000196547	MAN2A2	chr15	+	91446460	91446964	91446460	91446662	91447419	91447569	1443	25,24,21,37	47,38,38,42	30,43,40	22,43,26	401	99	0.00105324	0.0199259	0.116,0.135,0.12,0.179	0.252,0.198,0.275	-0.104	ENSG00000196547,MAN2A2,chr15,91446460,91446964,91446460,91446662,91447419,91447569
977	1449	ENSG00000249915	PDCD6	chr5	+	304291	306869	304291	304336	311407	311517	1449	958728824982	85,78,68,100	100910731017	72,60,54	2632	99	0.000154458	0.00489528	0.298,0.26,0.313,0.27	0.345,0.402,0.415	-0.102	ENSG00000249915,PDCD6,chr5,304291,306869,304291,304336,311407,311517
1074	1579	ENSG00000135124	P2RX4	chr12	+	121659896	121660846	121659896	121659969	121661060	121661237	1579	24,18,7,9	2,0,0,0	6,10,22	3,1,0	976	99	0.00238864	0.0367495	0.549,1.0,1.0,1.0	0.169,0.504,1.0	0.33	ENSG00000135124,P2RX4,chr12,121659896,121660846,121659896,121659969,121661060,121661237
1133	1669	ENSG00000111012	CYP27B1	chr12	-	58158793	58159282	58159079	58159282	58158160	58158333	1669	70,48,46,63	0,7,2,3	56,48,42	0,1,0	385	99	0.000120503	0.00403431	1.0,0.638,0.855,0.844	1.0,0.925,1.0	-0.141	ENSG00000111012,CYP27B1,chr12,58158793,58159282,58159079,58159282,58158160,58158333
1155	1698	ENSG00000015479	MATR3	chr5	+	138629438	138629717	138629438	138629494	138650363	138650425	1698	56,52,47,53	18,25,21,41	40,48,43	35,57,50	322	99	0.000222014	0.0063967	0.489,0.39,0.408,0.284	0.26,0.206,0.209	0.168	ENSG00000015479,MATR3,chr5,138629438,138629717,138629438,138629494,138650363,138650425
1202	1775	ENSG00000175866	BAIAP2	chr17	+	79027467	79027591	79027467	79027539	79031680	79031767	1775	5,4,0,3	0,2,3,2	6,1,3	0,1,0	151	99	0.000375646	0.00944878	1.0,0.567,0.0,0.496	1.0,0.396,1.0	-0.283	ENSG00000175866,BAIAP2,chr17,79027467,79027591,79027467,79027539,79031680,79031767
1208	1785	ENSG00000115694	STK25	chr2	-	242436596	242436793	242436714	242436793	242435812	242435949	1785	5,5,6,13	0,0,0,3	11,39,27	4,3,5	217	99	0.00175882	0.029134	1.0,1.0,1.0,0.664	0.556,0.856,0.711	0.208	ENSG00000115694,STK25,chr2,242436596,242436793,242436714,242436793,242435812,242435949
1215	1795	ENSG00000105171	POP4	chr19	+	30099563	30099651	30099563	30099616	30102768	30102846	1795	4,8,7,9	13,8,13,8	4,6,3	28,22,15	134	99	0.0028685	0.0425062	0.185,0.425,0.285,0.454	0.095,0.168,0.129	0.207	ENSG00000105171,POP4,chr19,30099563,30099651,30099563,30099616,30102768,30102846
1235	1824	ENSG00000165359	DDX26B	chrX	+	134711117	134711352	134711117	134711220	134713712	134714087	1824	68,53,65,44	16,22,15,13	43,61,87	5,8,5	231	99	8.96064e-05	0.00315547	0.646,0.508,0.65,0.592	0.787,0.766,0.882	-0.213	ENSG00000165359,DDX26B,chrX,134711117,134711352,134711117,134711220,134713712,134714087
1248	1846	ENSG00000071564	TCF3	chr19	-	1615283	1615820	1615684	1615820	1612205	1612429	1846	9708558921099	70,55,95,93	868800826	152,155,99	500	99	5.84784e-07	5.42321e-05	0.733,0.755,0.65,0.701	0.531,0.505,0.623	0.157	ENSG00000071564,TCF3,chr19,1615283,1615820,1615684,1615820,1612205,1612429
1265	1872	ENSG00000197808	ZNF461	chr19	-	37149200	37149327	37149237	37149327	37147349	37147445	1872	7,6,3,1	10,1,0,0	4,7,2	0,0,0	136	99	0.000943539	0.0184592	0.338,0.814,1.0,1.0	1.0,1.0,1.0	-0.212	ENSG00000197808,ZNF461,chr19,37149200,37149327,37149237,37149327,37147349,37147445
1268	1876	ENSG00000129187	DCTD	chr4	-	183837438	183837692	183837571	183837692	183837033	183837041	1876	74,70,53,76	0,3,0,0	60,46,46	2,5,5	232	99	1.21999e-05	0.00066665	1.0,0.909,1.0,1.0	0.928,0.797,0.797	0.137	ENSG00000129187,DCTD,chr4,183837438,183837692,183837571,183837692,183837033,183837041
1283	1896	ENSG00000178802	MPI	chr15	+	75182382	75182542	75182382	75182430	75183719	75183920	1896	6,9,4,8	10,2,0,9	9,9,1	29,20,19	211	99	0.00320171	0.0455716	0.22,0.679,1.0,0.294	0.127,0.174,0.024	0.44	ENSG00000178802,MPI,chr15,75182382,75182542,75182382,75182430,75183719,75183920
1304	1943	ENSG00000213930	GALT	chr9	+	34647085	34647564	34647085	34647255	34648111	34648168	1943	21,25,17,30	1,0,1,0	21,16,29	6,2,4	408	99	4.44163e-07	4.43227e-05	0.836,1.0,0.805,1.0	0.459,0.66,0.638	0.325	ENSG00000213930,GALT,chr9,34647085,34647564,34647085,34647255,34648111,34648168
1335	1981	ENSG00000213963	AC074286.1	chr2	-	178187812	178188124	178188031	178188124	178186334	178186965	1981	22,16,7,19	1,0,0,0	16,6,22	12,0,4	318	99	1.35784e-06	0.000109409	0.873,1.0,1.0,1.0	0.293,1.0,0.631	0.327	ENSG00000213963,AC074286.1,chr2,178187812,178188124,178188031,178188124,178186334,178186965
1336	1982	ENSG00000213963	AC074286.1	chr2	-	178187966	178188124	178188031	178188124	178186334	178186965	1982	9,6,2,7	1,0,0,0	3,5,6	12,0,4	164	99	2.16816e-06	0.000154796	0.845,1.0,1.0,1.0	0.131,1.0,0.475	0.426	ENSG00000213963,AC074286.1,chr2,178187966,178188124,178188031,178188124,178186334,178186965
1382	2075	ENSG00000108773	KAT2A	chr17	-	40271071	40271454	40271262	40271454	40270314	40270421	2075	478483338559	174161162212	332332366	293248294	290	99	1.40887e-13	7.05141e-11	0.484,0.506,0.416,0.474	0.279,0.314,0.298	0.173	ENSG00000108773,KAT2A,chr17,40271071,40271454,40271262,40271454,40270314,40270421
1412	2128	ENSG00000111231	GPN3	chr12	-	110905930	110906069	110906000	110906069	110902910	110903019	2128	55,41,69,51	11,2,5,8	60,71,55	36,30,12	169	99	5.76566e-05	0.00226528	0.745,0.923,0.89,0.789	0.494,0.581,0.729	0.235	ENSG00000111231,GPN3,chr12,110905930,110906069,110906000,110906069,110902910,110903019
1418	2137	ENSG00000168002	POLR2G	chr11	+	62529266	62530338	62529266	62529376	62532653	62532704	2137	252239211276	0,1,7,3	240236265	9,11,8	1061	99	0.000289193	0.00781149	1.0,0.957,0.738,0.896	0.713,0.667,0.756	0.186	ENSG00000168002,POLR2G,chr11,62529266,62530338,62529266,62529376,62532653,62532704
1434	2158	ENSG00000251369	ZNF550	chr19	-	58055018	58055951	58055604	58055951	58053207	58054611	2158	57,43,90,115	1,0,0,0	55,63,55	1,5,0	685	99	0.00227848	0.0355144	0.892,1.0,1.0,1.0	0.888,0.646,1.0	0.128	ENSG00000251369,ZNF550,chr19,58055018,58055951,58055604,58055951,58053207,58054611
1479	2247	ENSG00000197620	CXorf40A	chrX	+	148623563	148623630	148623563	148623611	148626913	148627046	2247	28,39,20,25	94,147,85,111	50,33,60	88,100,85	118	99	0.000255479	0.00706132	0.2,0.182,0.165,0.159	0.323,0.217,0.372	-0.127	ENSG00000197620,CXorf40A,chrX,148623563,148623630,148623563,148623611,148626913,148627046
1486	2256	ENSG00000160326	SLC2A6	chr9	-	136338536	136339210	136339101	136339210	136338226	136338372	2256	30,36,30,19	0,4,0,1	33,40,37	14,6,3	664	99	0.000980656	0.0190211	1.0,0.573,1.0,0.739	0.26,0.498,0.648	0.359	ENSG00000160326,SLC2A6,chr9,136338536,136339210,136339101,136339210,136338226,136338372
1509	2307	ENSG00000105223	PLD3	chr19	+	40871459	40871837	40871459	40871492	40872325	40872417	2307	568395578551	15,11,19,7	681594609	47,55,58	444	99	1.48326e-13	7.05141e-11	0.894,0.889,0.872,0.946	0.764,0.707,0.701	0.176	ENSG00000105223,PLD3,chr19,40871459,40871837,40871459,40871492,40872325,40872417
1542	2353	ENSG00000168000	BSCL2	chr11	-	62473674	62473816	62473730	62473816	62472772	62473089	2353	86,68,58,70	3,4,2,7	103,120,98	22,14,19	155	99	2.61515e-05	0.00130867	0.948,0.916,0.949,0.865	0.749,0.846,0.767	0.132	ENSG00000168000,BSCL2,chr11,62473674,62473816,62473730,62473816,62472772,62473089
1551	2364	ENSG00000125107	CNOT1	chr16	-	58590750	58590897	58590765	58590897	58589687	58589812	2364	160148157186	100,73,64,117	231220220	71,89,68	114	99	0.000564961	0.0127896	0.581,0.638,0.681,0.58	0.739,0.682,0.738	-0.1	ENSG00000125107,CNOT1,chr16,58590750,58590897,58590765,58590897,58589687,58589812
1560	2375	ENSG00000125459	MSTO1	chr1	+	155583447	155583557	155583447	155583524	155583849	155584726	2375	40,199,26,45	19,16,26,24	210192204	33,30,5	132	99	0.000330662	0.00856746	0.612,0.903,0.429,0.584	0.827,0.828,0.968	-0.242	ENSG00000125459,MSTO1,chr1,155583447,155583557,155583447,155583524,155583849,155584726
1563	2378	ENSG00000137871	ZNF280D	chr15	-	56958876	56959184	56958997	56959184	56950621	56950684	2378	22,23,31,31	1,2,0,1	15,20,22	6,1,4	220	99	0.000250388	0.00700203	0.908,0.838,1.0,0.933	0.529,0.9,0.712	0.206	ENSG00000137871,ZNF280D,chr15,56958876,56959184,56958997,56959184,56950621,56950684
1670	2536	ENSG00000160867	FGFR4	chr5	+	176520406	176520552	176520406	176520502	176520654	176520776	2536	6,3,9,16	0,2,0,1	10,13,5	0,6,3	149	99	0.00166013	0.0280864	1.0,0.499,1.0,0.914	1.0,0.59,0.525	0.148	ENSG00000160867,FGFR4,chr5,176520406,176520552,176520406,176520502,176520654,176520776
1675	2544	ENSG00000165233	C9orf89	chr9	+	95869955	95870109	95869955	95870098	95874160	95874220	2544	53,19,44,54	1,0,3,2	29,29,22	1,7,13	110	99	1.63752e-05	0.000855471	0.979,1.0,0.93,0.96	0.963,0.789,0.604	0.182	ENSG00000165233,C9orf89,chr9,95869955,95870109,95869955,95870098,95874160,95874220
1715	2601	ENSG00000047410	TPR	chr1	-	186310383	186312605	186312457	186312605	186310159	186310291	2601	270271252343	0,1,0,0	336425320	3,2,6	2173	99	2.09831e-06	0.000153467	1.0,0.925,1.0,1.0	0.836,0.906,0.708	0.165	ENSG00000047410,TPR,chr1,186310383,186312605,186312457,186312605,186310159,186310291
1728	2618	ENSG00000132950	ZMYM5	chr13	-	20425494	20426330	20425828	20426330	20412839	20413125	2618	48,62,56,50	4,4,3,4	66,55,89	2,2,0	433	99	0.00267855	0.0404248	0.733,0.78,0.81,0.741	0.883,0.863,1.0	-0.149	ENSG00000132950,ZMYM5,chr13,20425494,20426330,20425828,20426330,20412839,20413125
1742	2639	ENSG00000204120	GIGYF2	chr2	+	233595831	233595968	233595831	233595944	233599864	233599948	2639	1,1,4,2	1,2,1,0	0,2,2	3,8,8	123	99	0.000842967	0.0168396	0.446,0.287,0.763,1.0	0.0,0.168,0.168	0.512	ENSG00000204120,GIGYF2,chr2,233595831,233595968,233595831,233595944,233599864,233599948
1765	2687	ENSG00000164211	STARD4	chr5	-	110848082	110848233	110848088	110848233	110842027	110842077	2687	7,4,7,7	0,0,0,0	3,4,3	2,2,5	105	99	2.84977e-09	6.1581e-07	1.0,1.0,1.0,1.0	0.586,0.653,0.361	0.467	ENSG00000164211,STARD4,chr5,110848082,110848233,110848088,110848233,110842027,110842077
1809	2755	ENSG00000125454	SLC25A19	chr17	-	73284468	73284672	73284582	73284672	73282384	73282540	2755	1,1,3,3	0,0,5,0	1,1,1	2,3,6	213	99	0.000732175	0.0151998	1.0,1.0,0.218,1.0	0.189,0.134,0.072	0.673	ENSG00000125454,SLC25A19,chr17,73284468,73284672,73284582,73284672,73282384,73282540
1811	2757	ENSG00000125454	SLC25A19	chr17	-	73284468	73284672	73284582	73284672	73282713	73282883	2757	192116143207	85,50,88,90	255296239	63,64,89	213	99	0.000292307	0.00785099	0.512,0.519,0.43,0.517	0.653,0.683,0.555	-0.136	ENSG00000125454,SLC25A19,chr17,73284468,73284672,73284582,73284672,73282713,73282883
1820	2767	ENSG00000173588	CCDC41	chr12	-	94806093	94806367	94806292	94806367	94805472	94805623	2767	46,23,35,50	1,0,0,0	35,46,59	4,5,3	298	99	5.21568e-07	4.95907e-05	0.939,1.0,1.0,1.0	0.744,0.753,0.867	0.197	ENSG00000173588,CCDC41,chr12,94806093,94806367,94806292,94806367,94805472,94805623
1825	2773	ENSG00000160193	WDR4	chr21	-	44293660	44293801	44293712	44293801	44283549	44283706	2773	126157146153	20,17,14,31	424482385	18,15,23	151	99	6.28184e-09	1.19455e-06	0.805,0.858,0.872,0.764	0.939,0.955,0.916	-0.112	ENSG00000160193,WDR4,chr21,44293660,44293801,44293712,44293801,44283549,44283706
1831	2781	ENSG00000152234	ATP5A1	chr18	-	43674945	43675097	43675018	43675097	43673145	43673328	2781	49,45,42,50	6,3,4,12	68,65,43	0,0,3	172	99	1.85684e-06	0.000137928	0.825,0.896,0.858,0.706	1.0,1.0,0.892	-0.143	ENSG00000152234,ATP5A1,chr18,43674945,43675097,43675018,43675097,43673145,43673328
1858	2828	ENSG00000152556	PFKM	chr12	+	48528725	48529166	48528725	48528821	48531503	48531629	2828	15,2,2,11	5,4,1,11	20,15,17	1,0,5	444	99	0.000686966	0.0145796	0.401,0.1,0.308,0.182	0.817,1.0,0.431	-0.502	ENSG00000152556,PFKM,chr12,48528725,48529166,48528725,48528821,48531503,48531629
1887	2876	ENSG00000160117	ANKLE1	chr19	+	17394033	17394771	17394033	17394693	17394897	17395075	2876	712610548710	33,46,35,49	448419360	72,67,54	177	99	1.43348e-11	4.86767e-09	0.923,0.881,0.898,0.89	0.777,0.778,0.789	0.117	ENSG00000160117,ANKLE1,chr19,17394033,17394771,17394033,17394693,17394897,17395075
1888	2877	ENSG00000160117	ANKLE1	chr19	+	17394033	17394771	17394033	17394693	17396239	17396399	2877	408339323432	8,2,9,6	332293272	38,36,22	177	99	0	0	0.966,0.99,0.953,0.976	0.83,0.82,0.874	0.13	ENSG00000160117,ANKLE1,chr19,17394033,17394771,17394033,17394693,17396239,17396399
1909	2908	ENSG00000147124	ZNF41	chrX	-	47326722	47326947	47326808	47326947	47315670	47315837	2908	2,3,2,3	0,0,3,3	1,3,2	0,0,0	185	99	0.00151361	0.0263578	1.0,1.0,0.263,0.349	1.0,1.0,1.0	-0.347	ENSG00000147124,ZNF41,chrX,47326722,47326947,47326808,47326947,47315670,47315837
1918	2923	ENSG00000119408	NEK6	chr9	+	127023751	127023862	127023751	127023858	127064214	127064333	2923	2,2,8,6	1,0,2,9	7,4,2	0,0,0	103	99	8.56508e-06	0.000496566	0.658,1.0,0.794,0.391	1.0,1.0,1.0	-0.289	ENSG00000119408,NEK6,chr9,127023751,127023862,127023751,127023858,127064214,127064333
1931	2944	ENSG00000100796	SMEK1	chr14	-	91942154	91942310	91942193	91942310	91939582	91939714	2944	140101114134	34,34,46,46	96,102,89	62,84,55	138	99	7.1184e-07	6.26683e-05	0.747,0.681,0.64,0.676	0.526,0.466,0.537	0.176	ENSG00000100796,SMEK1,chr14,91942154,91942310,91942193,91942310,91939582,91939714
1966	2991	ENSG00000143569	UBAP2L	chr1	+	154207066	154207268	154207066	154207235	154207671	154207767	2991	68,58,91,97	547525575690	204189195	643699542	132	99	1.66533e-15	1.3195e-12	0.085,0.077,0.106,0.095	0.192,0.169,0.212	-0.1	ENSG00000143569,UBAP2L,chr1,154207066,154207268,154207066,154207235,154207671,154207767
1982	3020	ENSG00000124496	TRERF1	chr6	-	42230997	42231306	42231057	42231306	42227076	42227461	3020	32,35,21,35	24,46,37,40	53,34,55	26,26,33	159	99	0.00238712	0.0367495	0.454,0.321,0.261,0.353	0.559,0.449,0.509	-0.158	ENSG00000124496,TRERF1,chr6,42230997,42231306,42231057,42231306,42227076,42227461
2027	3078	ENSG00000095906	NUBP2	chr16	+	1836537	1836956	1836537	1836656	1837677	1837832	3078	1010764837956	121,73,111,133	1264943991	205204241	399	99	4.46632e-06	0.000283105	0.674,0.722,0.652,0.641	0.605,0.534,0.505	0.124	ENSG00000095906,NUBP2,chr16,1836537,1836956,1836537,1836656,1837677,1837832
2037	3098	ENSG00000204406	MBD5	chr2	+	149240678	149241704	149240678	149241005	149243310	149243519	3098	36,34,27,20	0,2,2,3	36,13,23	0,0,2	798	99	0.000761895	0.0155453	1.0,0.678,0.626,0.453	1.0,1.0,0.588	-0.173	ENSG00000204406,MBD5,chr2,149240678,149241704,149240678,149241005,149243310,149243519
2045	3112	ENSG00000128973	CLN6	chr15	-	68503893	68504201	68503986	68504201	68503600	68503656	3112	36,19,21,46	4,1,2,6	12,27,28	8,13,6	192	99	0.000431329	0.0106246	0.823,0.907,0.844,0.798	0.436,0.517,0.706	0.29	ENSG00000128973,CLN6,chr15,68503893,68504201,68503986,68504201,68503600,68503656
2054	3125	ENSG00000158220	ESYT3	chr3	+	138191204	138191935	138191204	138191701	138192377	138192476	3125	24,13,8,20	1,1,3,3	10,16,6	0,2,0	333	99	0.00162952	0.027766	0.877,0.794,0.442,0.665	1.0,0.704,1.0	-0.207	ENSG00000158220,ESYT3,chr3,138191204,138191935,138191204,138191701,138192377,138192476
2081	3167	ENSG00000139626	ITGB7	chr12	-	53594855	53594978	53594901	53594978	53594026	53594230	3167	42,48,100,56	0,0,21,0	61,58,56	16,6,12	145	99	0.000925204	0.0181753	1.0,1.0,0.765,1.0	0.722,0.868,0.761	0.158	ENSG00000139626,ITGB7,chr12,53594855,53594978,53594901,53594978,53594026,53594230
2131	3229	ENSG00000055955	ITIH4	chr3	-	52852067	52852299	52852272	52852299	52850899	52851074	3229	55,52,55,109	2,0,0,0	52,52,43	3,2,4	304	99	5.75422e-05	0.00226528	0.9,1.0,1.0,1.0	0.85,0.894,0.778	0.134	ENSG00000055955,ITIH4,chr3,52852067,52852299,52852272,52852299,52850899,52851074
2165	3297	ENSG00000146067	FAM193B	chr5	-	176950159	176950266	176950163	176950266	176948974	176949072	3297	4,3,5,5	0,1,0,0	8,5,2	0,3,4	103	99	0.000207838	0.00609916	1.0,0.742,1.0,1.0	1.0,0.616,0.325	0.288	ENSG00000146067,FAM193B,chr5,176950159,176950266,176950163,176950266,176948974,176949072
2166	3298	ENSG00000146067	FAM193B	chr5	-	176980168	176981508	176981249	176981508	176951185	176952206	3298	506460448592	5,1,1,3	350463476	5,10,8	1180	99	0.000122436	0.0040465	0.895,0.975,0.974,0.943	0.855,0.795,0.833	0.119	ENSG00000146067,FAM193B,chr5,176980168,176981508,176981249,176981508,176951185,176952206
2169	3301	ENSG00000117308	GALE	chr1	-	24122998	24123272	24123186	24123272	24122640	24122755	3301	65,75,77,57	5,15,10,11	112116101	8,4,3	287	99	0.000170651	0.00526802	0.818,0.633,0.726,0.641	0.828,0.909,0.921	-0.182	ENSG00000117308,GALE,chr1,24122998,24123272,24123186,24123272,24122640,24122755
2265	3436	ENSG00000116353	MECR	chr1	-	29547345	29547433	29547349	29547433	29543099	29543197	3436	3,3,0,2	11,13,8,22	0,0,0	21,19,22	103	99	0.00287011	0.0425062	0.208,0.182,0.0,0.08	0.0,0.0,0.0	0.118	ENSG00000116353,MECR,chr1,29547345,29547433,29547349,29547433,29543099,29543197
2287	3470	ENSG00000138496	PARP9	chr3	-	122277175	122277314	122277280	122277314	122274132	122274968	3470	1,4,0,3	4,3,5,6	0,0,0	5,8,5	204	99	0.00179502	0.0296303	0.108,0.393,0.0,0.195	0.0,0.0,0.0	0.174	ENSG00000138496,PARP9,chr3,122277175,122277314,122277280,122277314,122274132,122274968
2313	3509	ENSG00000125375	ATP5S	chr14	+	50789228	50789524	50789228	50789437	50790662	50790834	3509	4,8,7,1	34,25,37,27	10,13,11	25,28,27	186	99	0.00148654	0.0260776	0.059,0.146,0.091,0.019	0.176,0.198,0.178	-0.105	ENSG00000125375,ATP5S,chr14,50789228,50789524,50789228,50789437,50790662,50790834
2417	3648	ENSG00000174197	MGA	chr15	+	42028378	42028896	42028378	42028566	42032250	42032401	3648	65,41,48,47	0,0,0,0	57,54,58	5,2,1	429	99	4.82404e-05	0.00202453	1.0,1.0,1.0,1.0	0.725,0.862,0.93	0.161	ENSG00000174197,MGA,chr15,42028378,42028896,42028378,42028566,42032250,42032401
2462	3719	ENSG00000121578	B4GALT4	chr3	-	118937496	118937619	118937558	118937619	118935086	118935191	3719	24,20,34,19	9,12,7,4	45,23,34	0,5,2	161	99	0.000260622	0.00716182	0.621,0.506,0.749,0.745	1.0,0.739,0.913	-0.229	ENSG00000121578,B4GALT4,chr3,118937496,118937619,118937558,118937619,118935086,118935191
2514	3791	ENSG00000185920	PTCH1	chr9	-	98212122	98215902	98215759	98215902	98209192	98209733	3791	132208123234	2,0,0,0	150217265	4,5,0	3736	99	5.95001e-05	0.00231855	0.636,1.0,1.0,1.0	0.498,0.535,1.0	0.231	ENSG00000185920,PTCH1,chr9,98212122,98215902,98215759,98215902,98209192,98209733
2561	3853	ENSG00000273000	KB-1572G7.2	chr22	-	24029017	24029182	24029024	24029182	24025911	24026054	3853	6,3,3,7	0,0,0,2	6,17,18	8,5,7	106	99	6.15182e-06	0.000374945	1.0,1.0,1.0,0.766	0.412,0.761,0.706	0.315	ENSG00000273000,KB-1572G7.2,chr22,24029017,24029182,24029024,24029182,24025911,24026054
2579	3874	ENSG00000239382	ALKBH6	chr19	-	36503902	36503991	36503922	36503991	36501468	36501585	3874	10,7,8,7	0,1,0,0	19,9,12	3,0,4	119	99	0.000680151	0.0144997	1.0,0.853,1.0,1.0	0.84,1.0,0.714	0.112	ENSG00000239382,ALKBH6,chr19,36503902,36503991,36503922,36503991,36501468,36501585
2580	3875	ENSG00000239382	ALKBH6	chr19	-	36503902	36503991	36503922	36503991	36501795	36501947	3875	10,7,8,8	7,3,7,5	19,8,13	0,3,2	119	99	0.000553113	0.0126418	0.543,0.66,0.487,0.571	1.0,0.689,0.844	-0.279	ENSG00000239382,ALKBH6,chr19,36503902,36503991,36503922,36503991,36501795,36501947
2587	3883	ENSG00000151746	BICD1	chr12	+	32490432	32490750	32490432	32490640	32520603	32520679	3883	8,10,5,8	0,3,4,2	5,7,5	0,2,0	209	99	0.00314619	0.0449159	1.0,0.612,0.372,0.655	1.0,0.624,1.0	-0.215	ENSG00000151746,BICD1,chr12,32490432,32490750,32490432,32490640,32520603,32520679
2614	3923	ENSG00000156253	RWDD2B	chr21	-	30380560	30380942	30380715	30380942	30380081	30380444	3923	86,55,70,71	3,7,5,6	95,77,83	21,14,9	254	99	0.00345467	0.0483044	0.918,0.754,0.845,0.822	0.638,0.682,0.782	0.134	ENSG00000156253,RWDD2B,chr21,30380560,30380942,30380715,30380942,30380081,30380444
2636	3953	ENSG00000143110	C1orf162	chr1	+	112019419	112019700	112019419	112019489	112020272	112020397	3953	0,2,1,0	1,0,1,1	20,24,28	3,2,0	310	99	4.59103e-05	0.00194873	0.0,1.0,0.242,0.0	0.68,0.793,1.0	-0.514	ENSG00000143110,C1orf162,chr1,112019419,112019700,112019419,112019489,112020272,112020397
2700	4052	ENSG00000197622	CDC42SE1	chr1	-	151027491	151028469	151028152	151028469	151026706	151026797	4052	1367126612011180	69,42,27,53	123112141199	7,5,0	760	99	0	0	0.721,0.797,0.853,0.744	0.958,0.969,1.0	-0.197	ENSG00000197622,CDC42SE1,chr1,151027491,151028469,151028152,151028469,151026706,151026797
2711	4071	ENSG00000112715	VEGFA	chr6	+	43748468	43748591	43748468	43748540	43749692	43749824	4071	0,1,0,0	2,9,4,6	3,2,2	4,2,3	150	99	1.48993e-05	0.000795855	0.0,0.068,0.0,0.0	0.331,0.398,0.306	-0.328	ENSG00000112715,VEGFA,chr6,43748468,43748591,43748468,43748540,43749692,43749824
2761	4144	ENSG00000078674	PCM1	chr8	+	17849050	17849209	17849050	17849185	17850991	17851128	4144	289232206382	74,78,81,145	303379303	170214201	123	99	4.66358e-07	4.52463e-05	0.759,0.705,0.672,0.68	0.589,0.588,0.548	0.129	ENSG00000078674,PCM1,chr8,17849050,17849209,17849050,17849185,17850991,17851128
2785	4175	ENSG00000134291	TMEM106C	chr12	+	48357991	48358245	48357991	48358206	48360465	48360515	4175	25,15,31,21	1,3,2,10	36,29,36	0,2,0	138	99	3.45814e-05	0.00161177	0.947,0.782,0.917,0.601	1.0,0.912,1.0	-0.159	ENSG00000134291,TMEM106C,chr12,48357991,48358245,48357991,48358206,48360465,48360515
2787	4177	ENSG00000134291	TMEM106C	chr12	+	48359871	48360012	48359871	48359955	48360465	48360515	4177	220142193169	206163197208	344283321	234178213	156	99	3.44673e-06	0.000234082	0.404,0.356,0.383,0.34	0.483,0.502,0.489	-0.121	ENSG00000134291,TMEM106C,chr12,48359871,48360012,48359871,48359955,48360465,48360515
2801	4196	ENSG00000181027	FKRP	chr19	+	47250490	47250562	47250490	47250551	47251283	47251345	4196	14,10,14,7	11,10,11,15	11,27,11	0,6,6	110	99	0.000843044	0.0168396	0.534,0.474,0.534,0.296	1.0,0.802,0.623	-0.349	ENSG00000181027,FKRP,chr19,47250490,47250562,47250490,47250551,47251283,47251345
2802	4199	ENSG00000107404	DVL1	chr1	-	1274666	1274819	1274741	1274819	1273901	1274033	4199	57,43,58,54	178136146178	117119129	121151105	174	99	1.24345e-14	7.3892e-12	0.154,0.152,0.184,0.147	0.355,0.31,0.411	-0.199	ENSG00000107404,DVL1,chr1,1274666,1274819,1274741,1274819,1273901,1274033
2815	4223	ENSG00000178922	HYI	chr1	-	43917080	43917215	43917098	43917215	43916824	43916982	4223	3,7,2,10	2,5,2,2	2,4,4	12,12,4	117	99	0.00193285	0.0316854	0.559,0.542,0.458,0.809	0.124,0.22,0.458	0.325	ENSG00000178922,HYI,chr1,43917080,43917215,43917098,43917215,43916824,43916982
2818	4226	ENSG00000178922	HYI	chr1	-	43919056	43919168	43919083	43919168	43918573	43918675	4226	13,9,8,8	0,2,0,0	3,11,1	6,2,0	126	99	0.000518358	0.0119625	1.0,0.78,1.0,1.0	0.282,0.812,1.0	0.247	ENSG00000178922,HYI,chr1,43919056,43919168,43919083,43919168,43918573,43918675
2838	4256	ENSG00000173230	GOLGB1	chr3	-	121388043	121388202	121388058	121388202	121387160	121387355	4256	3,7,4,2	2,3,2,2	4,3,5	0,2,0	114	99	0.00197417	0.0319225	0.566,0.67,0.635,0.465	1.0,0.566,1.0	-0.271	ENSG00000173230,GOLGB1,chr3,121388043,121388202,121388058,121388202,121387160,121387355
2858	4278	ENSG00000107521	HPS1	chr10	-	100193696	100193848	100193739	100193848	100190887	100191048	4278	124,72,118,122	362228240265	137138135	203183209	142	99	1.72038e-06	0.000133115	0.193,0.18,0.255,0.243	0.32,0.345,0.311	-0.108	ENSG00000107521,HPS1,chr10,100193696,100193848,100193739,100193848,100190887,100191048
2903	4352	ENSG00000114503	NCBP2	chr3	-	196666121	196666303	196666263	196666303	196664380	196664502	4352	358313331366	13,9,7,22	367431380	48,59,35	241	99	8.68794e-12	3.17711e-09	0.919,0.935,0.951,0.872	0.759,0.75,0.817	0.144	ENSG00000114503,NCBP2,chr3,196666121,196666303,196666263,196666303,196664380,196664502
2966	4438	ENSG00000225138	CTD-2228K2.7	chr5	+	477358	477580	477358	477451	477920	477964	4438	168195186261	55,59,40,73	275309339	44,49,17	228	99	6.60595e-06	0.000392559	0.57,0.589,0.669,0.608	0.731,0.732,0.896	-0.177	ENSG00000225138,CTD-2228K2.7,chr5,477358,477580,477358,477451,477920,477964
2974	4446	ENSG00000104529	EEF1D	chr8	-	144676044	144676241	144676062	144676241	144674816	144674830	4446	0,0,2,11	2,1,2,0	5,4,3	0,0,0	117	99	0.00257553	0.0391185	0.0,0.0,0.458,1.0	1.0,1.0,1.0	-0.635	ENSG00000104529,EEF1D,chr8,144676044,144676241,144676062,144676241,144674816,144674830
2993	4482	ENSG00000070476	ZXDC	chr3	-	126180112	126181063	126180377	126181063	126178495	126178580	4482	125,84,85,112	56,53,50,44	55,94,86	99,91,80	364	99	2.46847e-07	2.86222e-05	0.378,0.301,0.316,0.409	0.131,0.219,0.226	0.159	ENSG00000070476,ZXDC,chr3,126180112,126181063,126180377,126181063,126178495,126178580
2999	4490	ENSG00000145916	RMND5B	chr5	+	177565108	177565397	177565108	177565259	177569633	177569729	4490	17,15,18,26	0,0,0,3	10,23,11	4,3,1	237	99	9.56072e-05	0.00334203	1.0,1.0,1.0,0.784	0.511,0.762,0.821	0.248	ENSG00000145916,RMND5B,chr5,177565108,177565397,177565108,177565259,177569633,177569729
3017	4517	ENSG00000167930	ITFG3	chr16	+	299547	299657	299547	299653	303831	303928	4517	0,2,2,3	4,2,1,0	0,0,0	3,4,6	103	99	3.57099e-05	0.00163236	0.0,0.49,0.658,1.0	0.0,0.0,0.0	0.537	ENSG00000167930,ITFG3,chr16,299547,299657,299547,299653,303831,303928
3024	4529	ENSG00000118518	RNF146	chr6	+	127588027	127588189	127588027	127588070	127601375	127601485	4529	12,21,9,10	44,38,39,41	27,43,18	29,35,32	218	99	2.74695e-05	0.00136031	0.11,0.201,0.095,0.1	0.297,0.358,0.203	-0.16	ENSG00000118518,RNF146,chr6,127588027,127588189,127588027,127588070,127601375,127601485
3025	4530	ENSG00000118518	RNF146	chr6	+	127588027	127588240	127588027	127588070	127601375	127601485	4530	32,33,27,21	44,38,39,41	43,71,32	29,35,32	269	99	0.000488723	0.0114972	0.211,0.242,0.203,0.159	0.353,0.427,0.269	-0.146	ENSG00000118518,RNF146,chr6,127588027,127588240,127588027,127588070,127601375,127601485
3026	4531	ENSG00000118518	RNF146	chr6	+	127588027	127588240	127588027	127588189	127601375	127601485	4531	20,12,18,11	0,0,0,0	20,33,17	4,5,3	150	99	2.03061e-07	2.47526e-05	1.0,1.0,1.0,1.0	0.767,0.813,0.789	0.21	ENSG00000118518,RNF146,chr6,127588027,127588240,127588027,127588189,127601375,127601485
3100	4659	ENSG00000205581	HMGN1	chr21	-	40717755	40719218	40719172	40719218	40717071	40717200	4659	8087927771061	38,40,48,31	85610131009	10,25,22	1516	99	2.79874e-05	0.00137167	0.581,0.564,0.514,0.691	0.848,0.726,0.75	-0.187	ENSG00000205581,HMGN1,chr21,40717755,40719218,40719172,40719218,40717071,40717200
3103	4663	ENSG00000196678	ERI2	chr16	-	20817331	20817772	20817368	20817772	20814924	20814992	4663	9,8,8,4	0,0,1,1	7,9,4	3,3,0	136	99	0.00108012	0.020296	1.0,1.0,0.853,0.744	0.629,0.686,1.0	0.128	ENSG00000196678,ERI2,chr16,20817331,20817772,20817368,20817772,20814924,20814992
3183	4787	ENSG00000225697	SLC26A6	chr3	-	48668656	48668739	48668685	48668739	48668425	48668573	4787	61,74,62,131	28,30,22,38	96106146	16,20,13	128	99	2.82178e-06	0.000194417	0.628,0.656,0.686,0.727	0.823,0.804,0.897	-0.167	ENSG00000225697,SLC26A6,chr3,48668656,48668739,48668685,48668739,48668425,48668573
3259	4900	ENSG00000204498	NFKBIL1	chr6	+	31525404	31525626	31525404	31525581	31525798	31526606	4900	80,77,78,82	25,31,29,37	118,101,87	24,24,17	144	99	0.00132565	0.0236923	0.688,0.631,0.649,0.604	0.772,0.743,0.779	-0.122	ENSG00000204498,NFKBIL1,chr6,31525404,31525626,31525404,31525581,31525798,31526606
3260	4903	ENSG00000173715	C11orf80	chr11	+	66568501	66568632	66568501	66568573	66571465	66571665	4903	1,1,0,3	20,3,5,14	2,2,10	11,9,13	158	99	0.00232531	0.0361258	0.03,0.173,0.0,0.118	0.102,0.122,0.325	-0.103	ENSG00000173715,C11orf80,chr11,66568501,66568632,66568501,66568573,66571465,66571665
3301	4962	ENSG00000178821	TMEM52	chr1	-	1850331	1850527	1850483	1850527	1849691	1849870	4962	0,3,4,10	3,2,2,0	5,14,19	0,0,0	251	99	9.28905e-07	7.74739e-05	0.0,0.372,0.441,1.0	1.0,1.0,1.0	-0.547	ENSG00000178821,TMEM52,chr1,1850331,1850527,1850483,1850527,1849691,1849870
3353	5041	ENSG00000214021	TTLL3	chr3	+	9859328	9860604	9859328	9859443	9862229	9862425	5041	381383309568	11,19,9,13	185279292	21,19,13	1260	99	0.00330648	0.0466439	0.731,0.613,0.73,0.774	0.409,0.536,0.638	0.184	ENSG00000214021,TTLL3,chr3,9859328,9860604,9859328,9859443,9862229,9862425
3359	5047	ENSG00000214021	TTLL3	chr3	+	9874787	9874957	9874787	9874929	9876110	9876187	5047	9,6,6,9	2,0,2,4	10,5,10	1,0,0	127	99	0.00012459	0.00408484	0.778,1.0,0.7,0.637	0.886,1.0,1.0	-0.183	ENSG00000214021,TTLL3,chr3,9874787,9874957,9874787,9874929,9876110,9876187
3395	5105	ENSG00000197530	MIB2	chr1	+	1558768	1559079	1558768	1558862	1559153	1559325	5105	130118116178	43,36,25,37	166168169	21,32,15	316	99	0.00140057	0.024752	0.486,0.507,0.592,0.601	0.712,0.622,0.779	-0.158	ENSG00000197530,MIB2,chr1,1558768,1559079,1558768,1558862,1559153,1559325
3407	5121	ENSG00000145348	TBCK	chr4	-	107237083	107237423	107237087	107237423	107229924	107230146	5121	0,0,0,0	24,18,24,32	3,0,7	19,27,24	103	99	3.8184e-05	0.00169651	0.0,0.0,0.0,0.0	0.132,0.0,0.219	-0.117	ENSG00000145348,TBCK,chr4,107237083,107237423,107237087,107237423,107229924,107230146
3412	5127	ENSG00000111247	RAD51AP1	chr12	+	4652928	4653077	4652928	4653070	4657257	4657344	5127	2,3,5,9	5,4,1,7	6,14,4	0,1,2	106	99	0.000326822	0.00853687	0.272,0.412,0.824,0.546	1.0,0.929,0.651	-0.346	ENSG00000111247,RAD51AP1,chr12,4652928,4653077,4652928,4653070,4657257,4657344
3415	5132	ENSG00000185386	MAPK11	chr22	-	50705681	50705715	50705685	50705715	50705555	50705603	5132	0,0,0,2	7,4,2,6	2,1,2	6,5,7	103	99	0.00298119	0.0433545	0.0,0.0,0.0,0.243	0.243,0.161,0.215	-0.146	ENSG00000185386,MAPK11,chr22,50705681,50705715,50705685,50705715,50705555,50705603
3449	5176	ENSG00000145191	EIF2B5	chr3	+	183860839	183861353	183860839	183860930	183861886	183862012	5176	570547542623	41,33,31,33	673784770	10,15,35	522	99	7.49085e-06	0.000439648	0.725,0.759,0.768,0.782	0.927,0.908,0.807	-0.122	ENSG00000145191,EIF2B5,chr3,183860839,183861353,183860839,183860930,183861886,183862012
3452	5181	ENSG00000134253	TRIM45	chr1	-	117660655	117661389	117660709	117661389	117659237	117659367	5181	10,8,4,8	1,0,0,0	11,10,7	6,1,0	153	99	0.0004465	0.0108542	0.866,1.0,1.0,1.0	0.543,0.866,1.0	0.164	ENSG00000134253,TRIM45,chr1,117660655,117661389,117660709,117661389,117659237,117659367
3467	5209	ENSG00000130529	TRPM4	chr19	+	49685834	49686179	49685834	49686124	49686334	49686469	5209	5,10,14,2	0,1,0,0	13,8,13	2,2,4	154	99	1.58398e-05	0.000836694	1.0,0.865,1.0,1.0	0.807,0.72,0.676	0.232	ENSG00000130529,TRPM4,chr19,49685834,49686179,49685834,49686124,49686334,49686469
3477	5221	ENSG00000245680	ZNF585B	chr19	-	37701342	37701451	37701360	37701451	37697941	37698156	5221	2,9,8,3	3,6,4,8	1,1,1	5,3,16	117	99	3.25079e-05	0.00153849	0.361,0.559,0.629,0.241	0.145,0.22,0.05	0.309	ENSG00000245680,ZNF585B,chr19,37701342,37701451,37701360,37701451,37697941,37698156
3487	5239	ENSG00000026508	CD44	chr11	+	35229651	35229756	35229651	35229753	35232792	35232996	5239	15,5,2,13	7,5,3,9	19,23,14	5,0,3	102	99	0.000467817	0.0111759	0.675,0.493,0.393,0.584	0.787,1.0,0.819	-0.332	ENSG00000026508,CD44,chr11,35229651,35229756,35229651,35229753,35232792,35232996
3490	5242	ENSG00000186166	CCDC84	chr11	+	118881930	118882021	118881930	118881993	118882648	118882713	5242	19,17,22,40	5,11,10,11	9,9,36	30,19,27	127	99	0.00010401	0.00355729	0.748,0.546,0.632,0.739	0.19,0.27,0.51	0.343	ENSG00000186166,CCDC84,chr11,118881930,118882021,118881930,118881993,118882648,118882713
3498	5253	ENSG00000077235	GTF3C1	chr16	-	27475640	27476157	27475715	27476157	27474861	27474913	5253	35,37,52,48	44,50,58,61	69,107,80	34,57,48	174	99	3.85839e-07	3.98756e-05	0.312,0.296,0.338,0.309	0.536,0.516,0.487	-0.199	ENSG00000077235,GTF3C1,chr16,27475640,27476157,27475715,27476157,27474861,27474913
3574	5355	ENSG00000105221	AKT2	chr19	-	40742163	40743998	40743875	40743998	40741796	40742011	5355	475343347427	4,4,7,8	519495411	17,15,16	1811	99	0.000851746	0.0169423	0.867,0.824,0.73,0.745	0.625,0.643,0.584	0.174	ENSG00000105221,AKT2,chr19,40742163,40743998,40743875,40743998,40741796,40742011
3577	5358	ENSG00000174652	ZNF266	chr19	-	9529437	9529975	9529726	9529975	9529180	9529307	5358	6,6,2,2	0,0,1,0	9,6,10	4,6,1	388	99	1.49286e-06	0.000118284	1.0,1.0,0.338,1.0	0.365,0.203,0.718	0.406	ENSG00000174652,ZNF266,chr19,9529437,9529975,9529726,9529975,9529180,9529307
3612	5412	ENSG00000174083	PIK3R6	chr17	-	8741612	8741972	8741880	8741972	8741119	8741188	5412	8,10,1,4	2,7,5,4	0,0,1	5,3,5	367	99	5.79015e-06	0.000357485	0.519,0.278,0.051,0.212	0.0,0.0,0.051	0.248	ENSG00000174083,PIK3R6,chr17,8741612,8741972,8741880,8741972,8741119,8741188
3618	5425	ENSG00000164323	KIAA1430	chr4	-	186124938	186125182	186125051	186125182	186111296	186112366	5425	63,41,54,64	73,62,55,65	73,84,77	59,51,50	212	99	0.000830252	0.0167246	0.287,0.236,0.314,0.315	0.366,0.435,0.418	-0.118	ENSG00000164323,KIAA1430,chr4,186124938,186125182,186125051,186125182,186111296,186112366
3645	5475	ENSG00000182095	TNRC18	chr7	-	5354610	5354779	5354614	5354779	5352133	5353490	5475	7,7,9,16	7,0,0,3	7,11,12	0,0,0	103	99	0.000331597	0.00856746	0.49,1.0,1.0,0.837	1.0,1.0,1.0	-0.168	ENSG00000182095,TNRC18,chr7,5354610,5354779,5354614,5354779,5352133,5353490
3656	5504	ENSG00000144357	UBR3	chr2	+	170863499	170863712	170863499	170863700	170865313	170865450	5504	31,46,40,43	35,38,28,52	38,15,42	66,69,60	111	99	0.00142645	0.0251161	0.441,0.519,0.56,0.424	0.339,0.162,0.384	0.191	ENSG00000144357,UBR3,chr2,170863499,170863712,170863499,170863700,170865313,170865450
3657	5505	ENSG00000104064	GABPB1	chr15	-	50593417	50593565	50593453	50593565	50592985	50593099	5505	44,41,35,48	36,22,40,36	33,48,24	53,60,54	135	99	0.00109781	0.0204666	0.473,0.577,0.391,0.494	0.313,0.37,0.246	0.174	ENSG00000104064,GABPB1,chr15,50593417,50593565,50593453,50593565,50592985,50593099
3725	5606	ENSG00000183401	CCDC159	chr19	+	11457180	11457310	11457180	11457303	11460329	11460363	5606	28,15,31,19	44,51,49,52	30,32,27	24,27,34	106	99	0.000759597	0.0155453	0.373,0.215,0.371,0.254	0.539,0.525,0.426	-0.193	ENSG00000183401,CCDC159,chr19,11457180,11457310,11457180,11457303,11460329,11460363
3754	5641	ENSG00000140474	ULK3	chr15	-	75134875	75135017	75134879	75135017	75134620	75134761	5641	9,8,2,12	8,3,7,8	2,7,12	0,0,4	103	99	0.00156907	0.0268322	0.52,0.719,0.215,0.59	1.0,1.0,0.742	-0.403	ENSG00000140474,ULK3,chr15,75134875,75135017,75134879,75135017,75134620,75134761
3759	5647	ENSG00000026036	RTEL1-TNFRSF6B	chr20	+	62326680	62327003	62326680	62326833	62327130	62327207	5647	155161137193	24,30,44,52	104158173	55,72,74	269	99	3.97894e-05	0.0017354	0.704,0.664,0.534,0.577	0.41,0.447,0.462	0.18	ENSG00000026036,RTEL1-TNFRSF6B,chr20,62326680,62327003,62326680,62326833,62327130,62327207
3764	5656	ENSG00000132535	DLG4	chr17	-	7111393	7111558	7111492	7111558	7107517	7107571	5656	2,2,2,0	22,25,19,13	3,6,10	23,18,11	198	99	0.000133209	0.00433751	0.043,0.038,0.05,0.0	0.061,0.143,0.313	-0.14	ENSG00000132535,DLG4,chr17,7111393,7111558,7111492,7111558,7107517,7107571
3802	5715	ENSG00000241489	IDS	chrX	-	148608068	148608607	148608474	148608607	148582479	148582568	5715	19,41,28,23	3,2,1,2	28,16,23	1,0,0	505	99	3.68418e-05	0.00165232	0.554,0.801,0.846,0.693	0.846,1.0,1.0	-0.225	ENSG00000241489,IDS,chrX,148608068,148608607,148608474,148608607,148582479,148582568
3820	5740	ENSG00000204305	AGER	chr6	-	32150315	32150475	32150344	32150475	32149382	32149409	5740	3,2,2,2	0,2,2,1	2,0,1	4,11,5	128	99	0.000136706	0.0044211	1.0,0.436,0.436,0.607	0.279,0.0,0.134	0.482	ENSG00000204305,AGER,chr6,32150315,32150475,32150344,32150475,32149382,32149409
3892	5843	ENSG00000160828	STAG3L2	chr7	-	74306391	74306687	74306508	74306687	74304432	74304518	5843	122,81,64,102	12,11,18,8	72,79,75	24,23,24	216	99	0.000599625	0.0132587	0.823,0.771,0.62,0.854	0.579,0.612,0.589	0.174	ENSG00000160828,STAG3L2,chr7,74306391,74306687,74306508,74306687,74304432,74304518
3912	5869	ENSG00000138434	SSFA2	chr2	+	182779942	182781732	182779942	182781154	182783324	182783402	5869	249240226307	50,69,55,58	100175204	74,70,71	677	99	1.18185e-05	0.000661003	0.421,0.337,0.375,0.436	0.165,0.268,0.296	0.149	ENSG00000138434,SSFA2,chr2,182779942,182781732,182779942,182781154,182783324,182783402
3937	5909	ENSG00000261008	AC004158.2	chr16	-	72604333	72604414	72604349	72604414	72589163	72589225	5909	2,2,0,2	2,5,1,4	6,3,5	2,0,3	115	99	0.00226915	0.0355144	0.463,0.256,0.0,0.301	0.721,1.0,0.589	-0.515	ENSG00000261008,AC004158.2,chr16,72604333,72604414,72604349,72604414,72589163,72589225
3951	5932	ENSG00000157224	CLDN12	chr7	+	90034832	90034926	90034832	90034922	90041957	90045268	5932	0,1,1,1	1,5,7,2	3,5,3	0,7,16	103	99	0.000613918	0.0133268	0.0,0.161,0.121,0.325	1.0,0.407,0.153	-0.368	ENSG00000157224,CLDN12,chr7,90034832,90034926,90034832,90034922,90041957,90045268
3979	5967	ENSG00000162298	SYVN1	chr11	-	64899718	64900251	64900202	64900251	64898940	64899067	5967	158108143171	8,4,0,3	119175157	0,0,2	583	99	0.000158898	0.00496975	0.77,0.821,1.0,0.906	1.0,1.0,0.93	-0.102	ENSG00000162298,SYVN1,chr11,64899718,64900251,64900202,64900251,64898940,64899067
4012	6015	ENSG00000138074	SLC5A6	chr2	-	27425680	27426213	27426100	27426213	27424533	27424715	6015	35,39,35,66	0,0,2,0	40,40,74	8,0,5	519	99	1.90962e-05	0.000986778	1.0,1.0,0.769,1.0	0.488,1.0,0.738	0.2	ENSG00000138074,SLC5A6,chr2,27425680,27426213,27426100,27426213,27424533,27424715
4064	6098	ENSG00000160256	FAM207A	chr21	+	46363598	46363752	46363598	46363707	46380014	46380083	6098	215165207177	199193159191	392299333	221205187	144	99	1.37284e-05	0.000741643	0.426,0.37,0.472,0.389	0.549,0.501,0.55	-0.119	ENSG00000160256,FAM207A,chr21,46363598,46363752,46363598,46363707,46380014,46380083
4077	6116	ENSG00000111445	RFC5	chr12	+	118455494	118455858	118455494	118455620	118456876	118456941	6116	8,10,7,17	1,0,1,1	29,36,44	12,5,5	337	99	0.000295674	0.00789683	0.702,1.0,0.673,0.833	0.415,0.679,0.721	0.197	ENSG00000111445,RFC5,chr12,118455494,118455858,118455494,118455620,118456876,118456941
4081	6120	ENSG00000179532	DNHD1	chr11	+	6591238	6591626	6591238	6591330	6591847	6592653	6120	16,22,17,52	0,4,0,0	27,28,15	8,2,2	395	99	0.000523018	0.0120117	1.0,0.58,1.0,1.0	0.458,0.778,0.653	0.265	ENSG00000179532,DNHD1,chr11,6591238,6591626,6591238,6591330,6591847,6592653
4099	6155	ENSG00000067829	IDH3G	chrX	-	153056250	153056306	153056264	153056306	153055649	153055747	6155	4,29,16,12	1,4,0,3	9,10,6	5,3,10	113	99	0.000743931	0.0153102	0.778,0.864,1.0,0.778	0.612,0.745,0.345	0.288	ENSG00000067829,IDH3G,chrX,153056250,153056306,153056264,153056306,153055649,153055747
4117	6183	ENSG00000168653	NDUFS5	chr1	+	39491989	39492074	39491989	39492070	39500063	39500308	6183	0,2,0,0	2,3,1,1	1,1,1	1,0,1	103	99	0.00300897	0.0434792	0.0,0.391,0.0,0.0	0.49,1.0,0.49	-0.562	ENSG00000168653,NDUFS5,chr1,39491989,39492074,39491989,39492070,39500063,39500308
4129	6214	ENSG00000186376	ZNF75D	chrX	-	134475692	134478012	134477185	134478012	134426206	134426399	6214	144,97,65,111	8,1,0,3	99,109,77	0,1,0	1592	99	6.22661e-05	0.00237513	0.528,0.858,1.0,0.697	1.0,0.871,1.0	-0.186	ENSG00000186376,ZNF75D,chrX,134475692,134478012,134477185,134478012,134426206,134426399
4193	6322	ENSG00000122783	C7orf49	chr7	-	134853496	134853812	134853537	134853812	134852483	134852559	6322	40,30,34,45	10,12,8,14	40,45,51	26,23,33	140	99	0.00172189	0.0287223	0.739,0.639,0.75,0.694	0.521,0.58,0.522	0.164	ENSG00000122783,C7orf49,chr7,134853496,134853812,134853537,134853812,134852483,134852559
4223	6362	ENSG00000158805	ZNF276	chr16	+	89793686	89793765	89793686	89793733	89795642	89795726	6362	54,39,64,52	84,66,65,84	46,75,70	40,45,56	131	99	0.000163284	0.00507353	0.327,0.309,0.427,0.319	0.465,0.557,0.486	-0.157	ENSG00000158805,ZNF276,chr16,89793686,89793765,89793686,89793733,89795642,89795726
4252	6401	ENSG00000204852	TCTN1	chr12	+	111051930	111052268	111051930	111052207	111057640	111057761	6401	1,2,0,1	48,22,24,26	5,8,7	30,28,22	160	99	6.04607e-07	5.42321e-05	0.013,0.053,0.0,0.023	0.093,0.15,0.164	-0.113	ENSG00000204852,TCTN1,chr12,111051930,111052268,111051930,111052207,111057640,111057761
4303	6480	ENSG00000132768	DPH2	chr1	+	44435700	44435994	44435700	44435942	44436267	44436380	6480	189172221250	40,36,19,46	284308253	19,27,18	151	99	1.16255e-05	0.000657949	0.756,0.758,0.884,0.781	0.907,0.882,0.902	-0.102	ENSG00000132768,DPH2,chr1,44435700,44435994,44435700,44435942,44436267,44436380
4306	6483	ENSG00000132768	DPH2	chr1	+	44436637	44436892	44436637	44436861	44437829	44438006	6483	13,7,8,3	0,1,1,0	8,10,8	7,5,2	130	99	7.75072e-07	6.57981e-05	1.0,0.842,0.859,1.0	0.465,0.604,0.753	0.318	ENSG00000132768,DPH2,chr1,44436637,44436892,44436637,44436861,44437829,44438006
4345	6541	ENSG00000108039	XPNPEP1	chr10	-	111635285	111637625	111637547	111637625	111633124	111633185	6541	699608636824	6,11,18,16	595725601	2,2,1	2361	99	5.87206e-08	7.97594e-06	0.83,0.699,0.597,0.683	0.926,0.938,0.962	-0.24	ENSG00000108039,XPNPEP1,chr10,111635285,111637625,111637547,111637625,111633124,111633185
4362	6565	ENSG00000162104	ADCY9	chr16	-	4043349	4043511	4043406	4043511	4042146	4042364	6565	32,55,46,49	47,60,52,57	15,34,38	51,75,56	156	99	0.00354464	0.0490842	0.302,0.368,0.36,0.353	0.157,0.223,0.301	0.119	ENSG00000162104,ADCY9,chr16,4043349,4043511,4043406,4043511,4042146,4042364
4376	6580	ENSG00000104756	KCTD9	chr8	-	25303595	25303766	25303644	25303766	25298092	25298189	6580	4,1,2,4	2,0,0,0	1,0,0	0,2,2	148	99	3.83069e-07	3.98756e-05	0.572,1.0,1.0,1.0	1.0,0.0,0.0	0.56	ENSG00000104756,KCTD9,chr8,25303595,25303766,25303644,25303766,25298092,25298189
4414	6642	ENSG00000133943	C14orf159	chr14	+	91636346	91636545	91636346	91636530	91639632	91639783	6642	109108110107	0,0,0,0	97,98,106	15,17,15	114	99	0	0	1.0,1.0,1.0,1.0	0.849,0.834,0.86	0.152	ENSG00000133943,C14orf159,chr14,91636346,91636545,91636346,91636530,91639632,91639783
4424	6652	ENSG00000163040	CCDC74A	chr2	+	132289236	132290354	132289236	132289375	132290436	132290510	6652	38,30,47,42	0,0,0,0	29,64,36	2,1,2	1078	99	0.00199328	0.0321222	1.0,1.0,1.0,1.0	0.571,0.855,0.623	0.317	ENSG00000163040,CCDC74A,chr2,132289236,132290354,132289236,132289375,132290436,132290510
4434	6664	ENSG00000169231	THBS3	chr1	-	155172876	155172928	155172883	155172928	155172602	155172751	6664	36,18,37,46	1,4,5,4	20,40,34	12,8,8	106	99	0.00227385	0.0355144	0.971,0.808,0.874,0.915	0.609,0.824,0.799	0.148	ENSG00000169231,THBS3,chr1,155172876,155172928,155172883,155172928,155172602,155172751
4435	6665	ENSG00000169231	THBS3	chr1	-	155175983	155176197	155175990	155176197	155174850	155175107	6665	0,0,1,1	21,15,22,29	7,4,4	35,17,25	106	99	2.18161e-06	0.000154796	0.0,0.0,0.041,0.031	0.157,0.18,0.13	-0.138	ENSG00000169231,THBS3,chr1,155175983,155176197,155175990,155176197,155174850,155175107
4485	6740	ENSG00000165801	ARHGEF40	chr14	+	21543490	21543924	21543490	21543658	21544518	21544615	6740	16,21,16,23	5,0,1,1	32,36,50	0,0,0	365	99	0.00129513	0.0233222	0.465,1.0,0.813,0.862	1.0,1.0,1.0	-0.215	ENSG00000165801,ARHGEF40,chr14,21543490,21543924,21543490,21543658,21544518,21544615
4570	6867	ENSG00000106052	TAX1BP1	chr7	+	27855967	27856139	27855967	27856013	27867356	27867439	6867	44,27,32,58	14,6,12,7	37,30,31	1,0,0	225	99	4.23155e-10	1.05878e-07	0.58,0.664,0.54,0.785	0.942,1.0,1.0	-0.338	ENSG00000106052,TAX1BP1,chr7,27855967,27856139,27855967,27856013,27867356,27867439
4587	6890	ENSG00000138050	THUMPD2	chr2	-	39998644	39998780	39998654	39998780	39995563	39995641	6890	15,4,1,1	0,1,0,1	0,3,8	3,5,6	109	99	5.94558e-07	5.42321e-05	1.0,0.784,1.0,0.476	0.0,0.353,0.548	0.515	ENSG00000138050,THUMPD2,chr2,39998644,39998780,39998654,39998780,39995563,39995641
4599	6913	ENSG00000140992	PDPK1	chr16	+	2616356	2616458	2616356	2616454	2631295	2631364	6913	8,1,1,2	7,5,1,7	1,4,2	0,0,2	103	99	0.000157855	0.00496975	0.523,0.161,0.49,0.215	1.0,1.0,0.49	-0.483	ENSG00000140992,PDPK1,chr16,2616356,2616458,2616356,2616454,2631295,2631364
4631	6967	ENSG00000168961	LGALS9	chr17	+	25974055	25974458	25974055	25974144	25975861	25976581	6967	2774233522843030	142140139201	280530302822	352311335	413	99	9.55236e-13	4.12836e-10	0.824,0.8,0.798,0.783	0.656,0.7,0.669	0.126	ENSG00000168961,LGALS9,chr17,25974055,25974458,25974055,25974144,25975861,25976581
4633	6969	ENSG00000132514	CLEC10A	chr17	-	6979294	6979390	6979303	6979390	6979049	6979204	6969	0,5,2,3	1,2,2,8	0,2,0	8,14,23	108	99	7.605e-05	0.00275986	0.0,0.696,0.478,0.256	0.0,0.116,0.0	0.319	ENSG00000132514,CLEC10A,chr17,6979294,6979390,6979303,6979390,6979049,6979204
4695	7056	ENSG00000173064	HECTD4	chr12	-	112701887	112702016	112701893	112702016	112699108	112699233	7056	15,4,6,7	6,5,7,14	14,18,16	3,6,3	105	99	0.00102391	0.0196518	0.702,0.43,0.447,0.32	0.815,0.739,0.834	-0.321	ENSG00000173064,HECTD4,chr12,112701887,112702016,112701893,112702016,112699108,112699233
4702	7065	ENSG00000160299	PCNT	chr21	+	47851442	47852129	47851442	47851892	47855816	47856061	7065	313320307456	18,0,12,18	308390397	22,34,26	336	99	0.00012257	0.0040465	0.837,1.0,0.883,0.882	0.805,0.772,0.818	0.102	ENSG00000160299,PCNT,chr21,47851442,47852129,47851442,47851892,47855816,47856061
4703	7066	ENSG00000153094	BCL2L11	chr2	+	111881309	111881716	111881309	111881446	111907620	111907724	7066	155132160127	12,17,20,20	192144155	9,10,6	369	99	0.000440777	0.0108013	0.776,0.676,0.682,0.63	0.851,0.794,0.874	-0.149	ENSG00000153094,BCL2L11,chr2,111881309,111881716,111881309,111881446,111907620,111907724
4717	7092	ENSG00000169609	C15orf40	chr15	-	83660683	83660798	83660707	83660798	83657192	83657580	7092	8,10,3,0	1,2,5,1	3,6,1	1,0,0	123	99	0.000696569	0.0146526	0.866,0.801,0.326,0.0	0.707,1.0,1.0	-0.404	ENSG00000169609,C15orf40,chr15,83660683,83660798,83660707,83660798,83657192,83657580
4745	7135	ENSG00000100038	TOP3B	chr22	-	22330276	22330559	22330352	22330559	22330011	22330179	7135	9,9,6,13	23,18,12,27	2,3,1	12,16,15	175	99	0.000984262	0.0190211	0.181,0.22,0.22,0.214	0.086,0.096,0.036	0.136	ENSG00000100038,TOP3B,chr22,22330276,22330559,22330352,22330559,22330011,22330179

## Sheet: A5SS_MARIMO_MUT_WT_filter
	ID	GeneID	geneSymbol	chr	strand	longExonStart_0base	longExonEnd	shortES	shortEE	flankingES	flankingEE	ID.1	IJC_SAMPLE_1	SJC_SAMPLE_1	IJC_SAMPLE_2	SJC_SAMPLE_2	IncFormLen	SkipFormLen	PValue	FDR	IncLevel1	IncLevel2	IncLevelDifference	uniqueid
16	19	ENSG00000162910	MRPL55	chr1	-	228296137	228296722	228296655	228296722	228295935	228296019	19	69511281218	222417209	812887880	365465330	617	99	0.00273381	0.0413442	0.334,0.303,0.483	0.263,0.234,0.3	0.108	ENSG00000162910,MRPL55,chr1,228296137,228296722,228296655,228296722,228295935,228296019
18	22	ENSG00000144381	HSPD1	chr2	-	198363890	198364162	198363982	198364162	198363398	198363574	22	1,2,8	1,4,3	1,10,1	0,0,0	191	99	5.40075e-09	1.49061e-06	0.341,0.206,0.58	1.0,1.0,1.0	-0.624	ENSG00000144381,HSPD1,chr2,198363890,198364162,198363982,198364162,198363398,198363574
44	69	ENSG00000140553	UNC45A	chr15	+	91478514	91478605	91478514	91478560	91478773	91478935	69	32,25,44	15,15,30	43,32,31	43,53,38	144	99	0.00103778	0.0200123	0.595,0.534,0.502	0.407,0.293,0.359	0.191	ENSG00000140553,UNC45A,chr15,91478514,91478605,91478514,91478560,91478773,91478935
76	112	ENSG00000002016	RAD52	chr12	-	1038929	1039310	1039216	1039310	1036310	1036429	112	2,2,3	2,1,3	2,4,12	0,0,1	386	99	4.46517e-07	5.18899e-05	0.204,0.339,0.204	1.0,1.0,0.755	-0.669	ENSG00000002016,RAD52,chr12,1038929,1039310,1039216,1039310,1036310,1036429
77	113	ENSG00000002016	RAD52	chr12	-	1038984	1039310	1039216	1039310	1036310	1036429	113	24,20,27	2,1,3	31,31,33	0,0,1	331	99	0.000836088	0.0170254	0.782,0.857,0.729	1.0,1.0,0.908	-0.18	ENSG00000002016,RAD52,chr12,1038984,1039310,1039216,1039310,1036310,1036429
111	169	ENSG00000106462	EZH2	chr7	-	148513775	148515209	148514968	148515209	148512597	148512638	169	604311284	28,34,22	463566517	7,17,19	1292	99	0.000266427	0.00717404	0.623,0.412,0.497	0.835,0.718,0.676	-0.232	ENSG00000106462,EZH2,chr7,148513775,148515209,148514968,148515209,148512597,148512638
121	186	ENSG00000130714	POMT1	chr9	+	134378288	134378700	134378288	134378460	134381789	134381840	186	13,24,28	1,0,2	25,27,25	6,5,11	339	99	4.9155e-05	0.00195557	0.792,1.0,0.803	0.549,0.612,0.399	0.345	ENSG00000130714,POMT1,chr9,134378288,134378700,134378288,134378460,134381789,134381840
130	202	ENSG00000086758	HUWE1	chrX	-	53570801	53570929	53570846	53570929	53569403	53569500	202	269247206	146202157	345311362	141108162	144	99	1.8528e-05	0.00098578	0.559,0.457,0.474	0.627,0.664,0.606	-0.136	ENSG00000086758,HUWE1,chrX,53570801,53570929,53570846,53570929,53569403,53569500
152	233	ENSG00000159069	FBXW5	chr9	-	139836206	139836918	139836551	139836918	139835988	139836136	233	638779927	16,15,4	602641600	28,33,23	444	99	1.00519e-07	1.47964e-05	0.899,0.921,0.981	0.827,0.812,0.853	0.103	ENSG00000159069,FBXW5,chr9,139836206,139836918,139836551,139836918,139835988,139836136
202	322	ENSG00000127191	TRAF2	chr9	+	139794873	139795128	139794873	139794972	139804371	139804446	322	6,7,11	0,2,3	9,8,11	0,0,0	255	99	0.00238156	0.0374269	1.0,0.576,0.587	1.0,1.0,1.0	-0.279	ENSG00000127191,TRAF2,chr9,139794873,139795128,139794873,139794972,139804371,139804446
247	387	ENSG00000070882	OSBPL3	chr7	-	24873705	24874355	24874104	24874355	24870386	24870524	387	211111308	19,11,13	32,44,22	11,14,10	498	99	2.32971e-08	5.71555e-06	0.688,0.667,0.825	0.366,0.385,0.304	0.375	ENSG00000070882,OSBPL3,chr7,24873705,24874355,24874104,24874355,24870386,24870524
356	540	ENSG00000131771	PPP1R1B	chr17	+	37784750	37784959	37784750	37784875	37785422	37785483	540	182,2,1	29,5,0	4,7,6	0,0,1	183	99	0.000209104	0.00586856	0.772,0.178,1.0	1.0,1.0,0.764	-0.271	ENSG00000131771,PPP1R1B,chr17,37784750,37784959,37784750,37784875,37785422,37785483
387	597	ENSG00000204410	MSH5	chr6	+	31707724	31707997	31707724	31707839	31708939	31709063	597	52,42,91	9,8,20	32,56,37	1,1,3	257	99	1.64229e-05	0.000906543	0.69,0.669,0.637	0.925,0.956,0.826	-0.237	ENSG00000204410,MSH5,chr6,31707724,31707997,31707724,31707839,31708939,31709063
392	612	ENSG00000140854	KATNB1	chr16	+	57770889	57770979	57770889	57770975	57771137	57771195	612	5,11,19	2,11,11	15,13,8	0,0,1	103	99	7.85515e-09	2.04049e-06	0.706,0.49,0.624	1.0,1.0,0.885	-0.355	ENSG00000140854,KATNB1,chr16,57770889,57770979,57770889,57770975,57771137,57771195
585	916	ENSG00000141030	COPS3	chr17	-	17174071	17174322	17174209	17174322	17171198	17171359	916	11,7,17	3,0,4	3,9,5	0,0,0	237	99	3.3059e-05	0.00144543	0.605,1.0,0.64	1.0,1.0,1.0	-0.252	ENSG00000141030,COPS3,chr17,17174071,17174322,17174209,17174322,17171198,17171359
612	965	ENSG00000114388	NPRL2	chr3	-	50386816	50387259	50387095	50387259	50386304	50386441	965	163261210	12,14,9	194217198	0,0,2	378	99	8.52063e-11	3.76271e-08	0.781,0.83,0.859	1.0,1.0,0.963	-0.164	ENSG00000114388,NPRL2,chr3,50386816,50387259,50387095,50387259,50386304,50386441
632	997	ENSG00000114346	ECT2	chr3	+	172469939	172470262	172469939	172470226	172472298	172472450	997	9,8,11	0,0,1	18,17,16	2,5,3	135	99	0.000126855	0.00414117	1.0,1.0,0.89	0.868,0.714,0.796	0.171	ENSG00000114346,ECT2,chr3,172469939,172470262,172469939,172470226,172472298,172472450
679	1057	ENSG00000127054	CPSF3L	chr1	-	1258271	1258667	1258526	1258667	1256375	1256473	1057	41,11,36	0,5,3	24,19,24	0,0,0	354	99	4.07966e-05	0.00173229	1.0,0.381,0.77	1.0,1.0,1.0	-0.283	ENSG00000127054,CPSF3L,chr1,1258271,1258667,1258526,1258667,1256375,1256473
717	1109	ENSG00000118513	MYB	chr6	+	135517863	135518461	135517863	135518046	135520045	135520188	1109	136,88,75	0,0,1	132188125	4,3,6	514	99	4.27433e-05	0.00177322	1.0,1.0,0.935	0.864,0.923,0.801	0.116	ENSG00000118513,MYB,chr6,135517863,135518461,135517863,135518046,135520045,135520188
740	1146	ENSG00000187838	TMEM256-PLSCR3	chr17	-	7296919	7297586	7297422	7297586	7296785	7296828	1146	24,39,30	0,0,2	40,20,38	3,2,3	602	99	0.000782702	0.0161515	1.0,1.0,0.712	0.687,0.622,0.676	0.242	ENSG00000187838,TMEM256-PLSCR3,chr17,7296919,7297586,7297422,7297586,7296785,7296828
791	1220	ENSG00000142330	CAPN10	chr2	+	241530231	241530428	241530231	241530417	241531349	241531567	1220	29,32,19	10,14,6	27,19,22	19,20,25	110	99	0.0010801	0.0205591	0.723,0.673,0.74	0.561,0.461,0.442	0.224	ENSG00000142330,CAPN10,chr2,241530231,241530428,241530231,241530417,241531349,241531567
829	1297	ENSG00000143578	CREB3L4	chr1	+	153940997	153941175	153940997	153941115	153941405	153941652	1297	81122134	12,15,20	67,77,60	20,17,20	159	99	0.00264045	0.0403468	0.808,0.835,0.807	0.676,0.738,0.651	0.128	ENSG00000143578,CREB3L4,chr1,153940997,153941175,153940997,153941115,153941405,153941652
850	1329	ENSG00000096746	HNRNPH3	chr10	+	70096955	70098444	70096955	70097090	70098896	70098983	1329	282525632477	49,58,63	257931322802	15,36,28	1453	99	3.23311e-08	6.79876e-06	0.797,0.751,0.728	0.921,0.856,0.872	-0.124	ENSG00000096746,HNRNPH3,chr10,70096955,70098444,70096955,70097090,70098896,70098983
883	1380	ENSG00000161395	PGAP3	chr17	-	37829766	37830307	37830245	37830307	37829303	37829508	1380	50,69,58	0,0,0	39,50,58	5,0,1	578	99	0.00261875	0.0401541	1.0,1.0,1.0	0.572,1.0,0.909	0.173	ENSG00000161395,PGAP3,chr17,37829766,37830307,37830245,37830307,37829303,37829508
903	1415	ENSG00000066427	ATXN3	chr14	-	92547296	92547405	92547308	92547405	92545758	92545812	1415	1,9,5	2,0,4	4,3,3	0,0,1	111	99	0.00256425	0.0395935	0.308,1.0,0.527	1.0,1.0,0.728	-0.298	ENSG00000066427,ATXN3,chr14,92547296,92547405,92547308,92547405,92545758,92545812
987	1523	ENSG00000169696	ASPSCR1	chr17	+	79974816	79974989	79974816	79974964	79975184	79975279	1523	120136159	26,40,36	164136131	9,15,24	124	99	0.000142436	0.00455778	0.787,0.731,0.779	0.936,0.879,0.813	-0.11	ENSG00000169696,ASPSCR1,chr17,79974816,79974989,79974816,79974964,79975184,79975279
1126	1743	ENSG00000139998	RAB15	chr14	-	65417660	65417869	65417791	65417869	65417042	65417132	1743	3,1,5	18,11,4	8,2,2	2,1,1	230	99	0.000772957	0.0160796	0.067,0.038,0.35	0.633,0.463,0.463	-0.368	ENSG00000139998,RAB15,chr14,65417660,65417869,65417791,65417869,65417042,65417132
1128	1745	ENSG00000166845	C18orf54	chr18	+	51888012	51888801	51888012	51888318	51889140	51889291	1745	25,20,46	0,4,2	29,34,23	0,1,0	582	99	0.0010432	0.0200294	1.0,0.46,0.796	1.0,0.853,1.0	-0.199	ENSG00000166845,C18orf54,chr18,51888012,51888801,51888012,51888318,51889140,51889291
1175	1818	ENSG00000197808	ZNF461	chr19	-	37149200	37149327	37149237	37149327	37147349	37147445	1818	9,9,8	5,5,9	19,12,11	1,3,2	136	99	0.000570854	0.0128723	0.567,0.567,0.393	0.933,0.744,0.8	-0.317	ENSG00000197808,ZNF461,chr19,37149200,37149327,37149237,37149327,37147349,37147445
1185	1830	ENSG00000115459	ELMOD3	chr2	+	85582677	85583019	85582677	85582839	85584089	85584375	1830	12,18,13	2,3,1	15,18,20	0,2,0	279	99	0.00332714	0.0486512	0.68,0.68,0.822	1.0,0.762,1.0	-0.193	ENSG00000115459,ELMOD3,chr2,85582677,85583019,85582677,85582839,85584089,85584375
1234	1907	ENSG00000234741	GAS5	chr1	-	173834608	173834685	173834647	173834685	173833812	173833842	1907	301488542	77130178	258350267	29,61,38	138	99	4.65247e-07	5.26803e-05	0.737,0.729,0.686	0.865,0.805,0.834	-0.117	ENSG00000234741,GAS5,chr1,173834608,173834685,173834647,173834685,173833812,173833842
1268	1961	ENSG00000180353	HCLS1	chr3	-	121376048	121376199	121376125	121376199	121374905	121375113	1961	24,37,42	6,3,6	32,38,34	0,1,2	176	99	0.000205319	0.00581212	0.692,0.874,0.797	1.0,0.955,0.905	-0.166	ENSG00000180353,HCLS1,chr3,121376048,121376199,121376125,121376199,121374905,121375113
1276	1981	ENSG00000171204	TMEM126B	chr11	+	85340175	85340306	85340175	85340247	85342188	85342360	1981	42,22,35	1,6,2	29,20,24	0,0,0	158	99	0.000108393	0.00371033	0.963,0.697,0.916	1.0,1.0,1.0	-0.141	ENSG00000171204,TMEM126B,chr11,85340175,85340306,85340175,85340247,85342188,85342360
1286	2014	ENSG00000108773	KAT2A	chr17	-	40271071	40271454	40271262	40271454	40270314	40270421	2014	5166651099	163186255	419329392	205218203	290	99	2.10725e-11	1.30612e-08	0.519,0.55,0.595	0.411,0.34,0.397	0.172	ENSG00000108773,KAT2A,chr17,40271071,40271454,40271262,40271454,40270314,40270421
1301	2036	ENSG00000091262	ABCC6	chr16	-	16315469	16315688	16315505	16315688	16313678	16313804	2036	0,1,1	1,7,0	6,3,4	0,1,1	135	99	1.57095e-05	0.0008894	0.0,0.095,1.0	1.0,0.688,0.746	-0.446	ENSG00000091262,ABCC6,chr16,16315469,16315688,16315505,16315688,16313678,16313804
1340	2097	ENSG00000140181	HERC2P2	chr15	-	23311161	23311537	23311306	23311537	23310008	23310147	2097	37,58,31	74120120	67,53,54	73,67,72	244	99	2.12819e-05	0.00108024	0.169,0.164,0.095	0.271,0.243,0.233	-0.106	ENSG00000140181,HERC2P2,chr15,23311161,23311537,23311306,23311537,23310008,23310147
1347	2116	ENSG00000068745	IP6K2	chr3	-	48732126	48732854	48732522	48732854	48731891	48731958	2116	78,59,81	1,4,2	70,70,69	13,8,7	495	99	0.000259873	0.00704048	0.94,0.747,0.89	0.519,0.636,0.663	0.253	ENSG00000068745,IP6K2,chr3,48732126,48732854,48732522,48732854,48731891,48731958
1355	2130	ENSG00000141295	SCRN2	chr17	-	45915635	45915816	45915701	45915816	45915085	45915368	2130	61,81,96	3,3,1	87,109,87	16,15,20	165	99	2.50775e-08	5.82853e-06	0.924,0.942,0.983	0.765,0.813,0.723	0.183	ENSG00000141295,SCRN2,chr17,45915635,45915816,45915701,45915816,45915085,45915368
1406	2226	ENSG00000114626	ABTB1	chr3	+	127393233	127393296	127393233	127393261	127393387	127393443	2226	10,12,7	15,2,6	12,11,4	1,0,1	134	99	1.35384e-05	0.00078665	0.33,0.816,0.463	0.899,1.0,0.747	-0.346	ENSG00000114626,ABTB1,chr3,127393233,127393296,127393233,127393261,127393387,127393443
1422	2257	ENSG00000087586	AURKA	chr20	-	54967209	54967351	54967223	54967351	54965611	54965721	2257	17,34,21	42,54,67	45,40,59	44,51,42	113	99	0.000204005	0.00581212	0.262,0.356,0.215	0.473,0.407,0.552	-0.2	ENSG00000087586,AURKA,chr20,54967209,54967351,54967223,54967351,54965611,54965721
1464	2313	ENSG00000125459	MSTO1	chr1	+	155581006	155581146	155581006	155581082	155581339	155581394	2313	24,29,40	178323313	30,25,21	3,279,8	163	99	0.000399973	0.00981267	0.076,0.052,0.072	0.859,0.052,0.615	-0.442	ENSG00000125459,MSTO1,chr1,155581006,155581146,155581006,155581082,155581339,155581394
1471	2323	ENSG00000164308	ERAP2	chr5	+	96235824	96235949	96235824	96235893	96237209	96237385	2323	2,3,10	2,13,1	2,1,5	0,0,0	155	99	5.33204e-08	9.41852e-06	0.39,0.128,0.865	1.0,1.0,1.0	-0.539	ENSG00000164308,ERAP2,chr5,96235824,96235949,96235824,96235893,96237209,96237385
1482	2335	ENSG00000239779	WBP1	chr2	+	74685958	74686244	74685958	74686046	74686769	74686872	2335	19,30,48	0,4,4	22,16,24	1,0,0	297	99	0.000214339	0.00591575	1.0,0.714,0.8	0.88,1.0,1.0	-0.122	ENSG00000239779,WBP1,chr2,74685958,74686244,74685958,74686046,74686769,74686872
1490	2348	ENSG00000146556	WASH2P	chr2	+	114353957	114354159	114353957	114354155	114354247	114354406	2348	0,0,0	24,22,20	0,6,4	21,17,30	103	99	6.46003e-05	0.00245679	0.0,0.0,0.0	0.0,0.253,0.114	-0.122	ENSG00000146556,WASH2P,chr2,114353957,114354159,114353957,114354155,114354247,114354406
1600	2515	ENSG00000017621	MAGIX	chrX	+	49021044	49021428	49021044	49021127	49021527	49021699	2515	1,4,5	0,1,0	0,5,2	3,4,0	400	99	1.26355e-05	0.000743977	1.0,0.497,1.0	0.0,0.236,1.0	0.42	ENSG00000017621,MAGIX,chrX,49021044,49021428,49021044,49021127,49021527,49021699
1623	2552	ENSG00000132950	ZMYM5	chr13	-	20425494	20426330	20425828	20426330	20409616	20409829	2552	17,20,16	0,1,0	29,15,16	0,5,1	433	99	0.00164693	0.0287463	1.0,0.821,1.0	1.0,0.407,0.785	0.21	ENSG00000132950,ZMYM5,chr13,20425494,20426330,20425828,20426330,20409616,20409829
1635	2566	ENSG00000175048	ZDHHC14	chr6	+	158049380	158049518	158049380	158049406	158053865	158053914	2566	68,46,31	7,3,3	50,33,40	0,0,0	211	99	2.04428e-06	0.000184236	0.82,0.878,0.829	1.0,1.0,1.0	-0.158	ENSG00000175048,ZDHHC14,chr6,158049380,158049518,158049380,158049406,158053865,158053914
1707	2696	ENSG00000125454	SLC25A19	chr17	-	73284468	73284672	73284582	73284672	73282713	73282883	2696	99,116,73	79103107	176270179	88,78,110	213	99	7.40364e-05	0.00268873	0.368,0.344,0.241	0.482,0.617,0.431	-0.192	ENSG00000125454,SLC25A19,chr17,73284468,73284672,73284582,73284672,73282713,73282883
1711	2701	ENSG00000247774	PCED1B-AS1	chr12	-	47609947	47610217	47610166	47610217	47604422	47604544	2701	25,8,4	4,3,0	1,1,1	0,0,0	318	99	2.27399e-05	0.00111577	0.661,0.454,1.0	1.0,1.0,1.0	-0.295	ENSG00000247774,PCED1B-AS1,chr12,47609947,47610217,47610166,47610217,47604422,47604544
1726	2721	ENSG00000197713	RPE	chr2	+	210868161	210868192	210868161	210868181	210874380	210874460	2721	4,3,10	2,0,7	2,13,4	0,2,0	110	99	0.0011225	0.0211836	0.643,1.0,0.563	1.0,0.854,1.0	-0.216	ENSG00000197713,RPE,chr2,210868161,210868192,210868161,210868181,210874380,210874460
1735	2734	ENSG00000172766	NAA16	chr13	+	41936166	41937009	41936166	41936295	41941574	41941788	2734	56,61,47	18,13,13	31,29,27	23,17,15	813	99	0.000608637	0.0133056	0.275,0.364,0.306	0.141,0.172,0.18	0.151	ENSG00000172766,NAA16,chr13,41936166,41937009,41936166,41936295,41941574,41941788
1752	2765	ENSG00000152556	PFKM	chr12	+	48528725	48529166	48528725	48528821	48531503	48531629	2765	281337257	54,70,111	435474400	18,13,18	444	99	0	0	0.537,0.518,0.34	0.843,0.89,0.832	-0.39	ENSG00000152556,PFKM,chr12,48528725,48529166,48528725,48528821,48531503,48531629
1769	2799	ENSG00000154328	NEIL2	chr8	+	11628954	11629099	11628954	11629094	11640711	11640908	2799	4,3,2	0,0,2	1,5,2	4,3,1	104	99	0.00103343	0.0200123	1.0,1.0,0.488	0.192,0.613,0.656	0.342	ENSG00000154328,NEIL2,chr8,11628954,11629099,11628954,11629094,11640711,11640908
1775	2805	ENSG00000188511	C22orf34	chr22	-	50050271	50051190	50051052	50051190	50020490	50020695	2805	71,61,79	3,0,1	67,55,39	3,5,4	880	99	0.00343233	0.0498591	0.727,1.0,0.899	0.715,0.553,0.523	0.278	ENSG00000188511,C22orf34,chr22,50050271,50051190,50051052,50051190,50020490,50020695
1777	2810	ENSG00000150433	TMEM218	chr11	-	124972532	124972705	124972629	124972705	124971096	124971152	2810	27,50,32	2,7,3	51,76,58	3,0,2	196	99	0.00316011	0.046829	0.872,0.783,0.843	0.896,1.0,0.936	-0.111	ENSG00000150433,TMEM218,chr11,124972532,124972705,124972629,124972705,124971096,124971152
1817	2867	ENSG00000165948	IFI27L1	chr14	+	94568159	94568405	94568159	94568321	94568822	94569055	2867	13,10,13	20,23,18	5,10,10	28,52,40	183	99	0.000864738	0.0174369	0.26,0.19,0.281	0.088,0.094,0.119	0.143	ENSG00000165948,IFI27L1,chr14,94568159,94568405,94568159,94568321,94568822,94569055
1881	2970	ENSG00000074582	BCS1L	chr2	+	219525029	219525205	219525029	219525144	219525661	219526030	2970	29,27,32	16,27,27	14,28,30	29,41,51	160	99	0.00225136	0.0360217	0.529,0.382,0.423	0.23,0.297,0.267	0.18	ENSG00000074582,BCS1L,chr2,219525029,219525205,219525029,219525144,219525661,219526030
1882	2971	ENSG00000074582	BCS1L	chr2	+	219524759	219524968	219524759	219524889	219526128	219526268	2971	42,44,48	4,0,0	50,48,62	5,9,4	178	99	0.00103538	0.0200123	0.854,1.0,1.0	0.848,0.748,0.896	0.121	ENSG00000074582,BCS1L,chr2,219524759,219524968,219524759,219524889,219526128,219526268
1909	3013	ENSG00000011021	CLCN6	chr1	+	11886212	11886281	11886212	11886271	11887171	11887278	3013	0,2,2	2,3,5	2,0,3	0,1,0	109	99	9.43092e-05	0.00327929	0.0,0.377,0.266	1.0,0.0,1.0	-0.452	ENSG00000011021,CLCN6,chr1,11886212,11886281,11886212,11886271,11887171,11887278
1919	3033	ENSG00000104231	ZFAND1	chr8	-	82626152	82627130	82627038	82627130	82615203	82615359	3033	261266263	0,8,13	249296258	0,0,0	985	99	5.85283e-08	9.94081e-06	1.0,0.77,0.67	1.0,1.0,1.0	-0.187	ENSG00000104231,ZFAND1,chr8,82626152,82627130,82627038,82627130,82615203,82615359
1932	3051	ENSG00000128973	CLN6	chr15	-	68503893	68504201	68503986	68504201	68503600	68503656	3051	42,38,76	5,5,6	23,39,33	7,18,7	192	99	0.000654451	0.0140978	0.812,0.797,0.867	0.629,0.528,0.709	0.203	ENSG00000128973,CLN6,chr15,68503893,68504201,68503986,68504201,68503600,68503656
1940	3071	ENSG00000163812	ZDHHC3	chr3	-	45000618	45000952	45000622	45000952	45000079	45000177	3071	26,26,29	7,6,8	36,35,23	3,1,0	103	99	1.63268e-05	0.000906543	0.781,0.806,0.777	0.92,0.971,1.0	-0.176	ENSG00000163812,ZDHHC3,chr3,45000618,45000952,45000622,45000952,45000079,45000177
1993	3151	ENSG00000137817	PARP6	chr15	-	72552818	72553029	72552878	72553029	72551948	72552002	3151	154171137	32,55,44	75,72,84	42,31,50	159	99	0.000421656	0.010175	0.75,0.659,0.66	0.526,0.591,0.511	0.147	ENSG00000137817,PARP6,chr15,72552818,72553029,72552878,72553029,72551948,72552002
2062	3260	ENSG00000161618	ALDH16A1	chr19	+	49964875	49965293	49964875	49965057	49965826	49966012	3260	179204245	14,31,30	253249208	5,18,7	335	99	3.09225e-05	0.00139341	0.791,0.66,0.707	0.937,0.803,0.898	-0.16	ENSG00000161618,ALDH16A1,chr19,49964875,49965293,49964875,49965057,49965826,49966012
2072	3278	ENSG00000161914	ZNF653	chr19	-	11594856	11594956	11594894	11594956	11594241	11594674	3278	38,27,26	5,3,16	19,17,25	0,3,0	137	99	0.000288636	0.00754212	0.846,0.867,0.54	1.0,0.804,1.0	-0.184	ENSG00000161914,ZNF653,chr19,11594856,11594956,11594894,11594956,11594241,11594674
2088	3307	ENSG00000106268	NUDT1	chr7	+	2282539	2282683	2282539	2282610	2284197	2284361	3307	37,51,20	43,42,31	88,89,85	47,53,46	172	99	0.000906873	0.0181211	0.331,0.411,0.271	0.519,0.491,0.515	-0.171	ENSG00000106268,NUDT1,chr7,2282539,2282683,2282539,2282610,2284197,2284361
2110	3346	ENSG00000156650	KAT6B	chr10	+	76735156	76735539	76735156	76735212	76737073	76737195	3346	88,98,146	1,0,2	56,69,65	10,10,2	426	99	1.87244e-07	2.60672e-05	0.953,1.0,0.944	0.565,0.616,0.883	0.278	ENSG00000156650,KAT6B,chr10,76735156,76735539,76735156,76735212,76737073,76737195
2111	3347	ENSG00000156650	KAT6B	chr10	+	76735156	76736088	76735156	76735212	76737073	76737195	3347	207286393	1,0,2	180180166	10,10,2	975	99	8.17093e-08	1.28867e-05	0.955,1.0,0.952	0.646,0.646,0.894	0.24	ENSG00000156650,KAT6B,chr10,76735156,76736088,76735156,76735212,76737073,76737195
2113	3349	ENSG00000156650	KAT6B	chr10	+	76741544	76744999	76741544	76741686	76748776	76748870	3349	45,44,62	5,1,0	34,36,47	1,0,0	3412	99	0.000249084	0.00678985	0.207,0.561,1.0	0.497,1.0,1.0	-0.243	ENSG00000156650,KAT6B,chr10,76741544,76744999,76741544,76741686,76748776,76748870
2141	3390	ENSG00000138496	PARP9	chr3	-	122277175	122277314	122277280	122277314	122274132	122274968	3390	0,1,2	3,9,8	12,7,2	14,5,8	204	99	0.000342468	0.0086916	0.0,0.051,0.108	0.294,0.405,0.108	-0.216	ENSG00000138496,PARP9,chr3,122277175,122277314,122277280,122277314,122274132,122274968
2179	3456	ENSG00000115257	PCSK4	chr19	-	1482351	1482474	1482400	1482474	1481426	1482206	3456	9,8,13	0,5,2	14,4,6	1,0,0	148	99	0.000714006	0.0150864	1.0,0.517,0.813	0.904,1.0,1.0	-0.191	ENSG00000115257,PCSK4,chr19,1482351,1482474,1482400,1482474,1481426,1482206
2200	3484	ENSG00000089063	TMEM230	chr20	-	5093375	5093688	5093388	5093688	5092145	5092251	3484	10,11,14	2,4,2	12,17,14	0,1,1	112	99	0.00121482	0.0225406	0.815,0.709,0.861	1.0,0.938,0.925	-0.159	ENSG00000089063,TMEM230,chr20,5093375,5093688,5093388,5093688,5092145,5092251
2354	3713	ENSG00000214719	AC005562.1	chr17	+	28958772	28958945	28958772	28958913	28960115	28960408	3713	21,18,19	8,2,2	20,30,18	0,1,0	131	99	8.2484e-06	0.00056914	0.665,0.872,0.878	1.0,0.958,1.0	-0.181	ENSG00000214719,AC005562.1,chr17,28958772,28958945,28958772,28958913,28960115,28960408
2369	3737	ENSG00000172716	SLFN11	chr17	-	33694559	33694719	33694621	33694719	33693965	33694062	3737	6,4,6	2,2,1	1,9,5	9,12,6	161	99	0.00161648	0.0284398	0.648,0.552,0.787	0.064,0.316,0.339	0.423	ENSG00000172716,SLFN11,chr17,33694559,33694719,33694621,33694719,33693965,33694062
2373	3741	ENSG00000172716	SLFN11	chr17	-	33694559	33694719	33694668	33694719	33693965	33694082	3741	28,37,26	6,5,10	52,70,59	0,7,0	208	99	3.21514e-05	0.00141981	0.69,0.779,0.553	1.0,0.826,1.0	-0.268	ENSG00000172716,SLFN11,chr17,33694559,33694719,33694668,33694719,33693965,33694082
2374	3742	ENSG00000172716	SLFN11	chr17	-	33694621	33694719	33694668	33694719	33693965	33694082	3742	58,86,39	6,5,10	126195136	0,7,0	146	99	1.03811e-06	0.000104097	0.868,0.921,0.726	1.0,0.95,1.0	-0.145	ENSG00000172716,SLFN11,chr17,33694621,33694719,33694668,33694719,33693965,33694082
2376	3744	ENSG00000172716	SLFN11	chr17	-	33700492	33700639	33700600	33700639	33694559	33694719	3744	97161126	7,9,6	131204138	24,28,29	207	99	3.51619e-06	0.000272412	0.869,0.895,0.909	0.723,0.777,0.695	0.159	ENSG00000172716,SLFN11,chr17,33700492,33700639,33700600,33700639,33694559,33694719
2430	3823	ENSG00000156253	RWDD2B	chr21	-	30381915	30382013	30381947	30382013	30380715	30380942	3823	12,24,23	3,5,0	17,19,9	2,0,0	131	99	0.00245085	0.0382437	0.751,0.784,1.0	0.865,1.0,1.0	-0.11	ENSG00000156253,RWDD2B,chr21,30381915,30382013,30381947,30382013,30380715,30380942
2487	3909	ENSG00000143702	CEP170	chr1	-	243305617	243305765	243305668	243305765	243303238	243303409	3909	48,48,77	6,14,13	76,73,76	9,0,5	150	99	0.000836622	0.0170254	0.841,0.694,0.796	0.848,1.0,0.909	-0.142	ENSG00000143702,CEP170,chr1,243305617,243305765,243305668,243305765,243303238,243303409
2494	3919	ENSG00000048140	TSPAN17	chr5	+	176083078	176083135	176083078	176083126	176083700	176083817	3919	0,0,0	33,53,33	7,4,1	31,30,37	108	99	1.84447e-05	0.00098578	0.0,0.0,0.0	0.171,0.109,0.024	-0.101	ENSG00000048140,TSPAN17,chr5,176083078,176083135,176083078,176083126,176083700,176083817
2619	4124	ENSG00000178922	HYI	chr1	-	43919056	43919168	43919083	43919168	43918573	43918675	4124	2,5,10	0,0,2	6,13,8	7,4,3	126	99	0.000210987	0.00586856	1.0,1.0,0.797	0.402,0.719,0.677	0.333	ENSG00000178922,HYI,chr1,43919056,43919168,43919083,43919168,43918573,43918675
2660	4177	ENSG00000107521	HPS1	chr10	-	100193696	100193848	100193739	100193848	100190887	100191048	4177	72,72,55	110186203	102166118	90,94,125	142	99	2.86637e-08	6.32894e-06	0.313,0.213,0.159	0.441,0.552,0.397	-0.235	ENSG00000107521,HPS1,chr10,100193696,100193848,100193739,100193848,100190887,100191048
2672	4200	ENSG00000130713	EXOSC2	chr9	+	133572968	133573638	133572968	133573014	133577520	133577697	4200	39,63,84	1,1,1	40,27,44	2,3,5	723	99	0.000588669	0.0130633	0.842,0.896,0.92	0.733,0.552,0.546	0.276	ENSG00000130713,EXOSC2,chr9,133572968,133573638,133572968,133573014,133577520,133577697
2701	4251	ENSG00000112031	MTRF1L	chr6	-	153316270	153316454	153316378	153316454	153315647	153315811	4251	112,90,76	26,22,33	86123104	17,14,12	207	99	0.00219034	0.0356832	0.673,0.662,0.524	0.708,0.808,0.806	-0.154	ENSG00000112031,MTRF1L,chr6,153316270,153316454,153316378,153316454,153315647,153315811
2760	4331	ENSG00000225138	CTD-2228K2.7	chr5	+	477358	477580	477358	477451	477920	477964	4331	25,99,95	5,17,35	34,25,31	0,2,2	228	99	1.13107e-05	0.00068422	0.685,0.717,0.541	1.0,0.844,0.871	-0.257	ENSG00000225138,CTD-2228K2.7,chr5,477358,477580,477358,477451,477920,477964
2762	4333	ENSG00000153113	CAST	chr5	+	96058342	96058422	96058342	96058402	96062497	96062563	4333	1,6,0	0,1,2	1,0,0	1,2,1	119	99	0.00267418	0.0407213	1.0,0.833,0.0	0.454,0.0,0.0	0.46	ENSG00000153113,CAST,chr5,96058342,96058422,96058342,96058402,96062497,96062563
2766	4337	ENSG00000104529	EEF1D	chr8	-	144676044	144676241	144676062	144676241	144668898	144669022	4337	5,10,7	0,0,0	6,4,3	6,4,1	117	99	3.06419e-09	9.02096e-07	1.0,1.0,1.0	0.458,0.458,0.717	0.456	ENSG00000104529,EEF1D,chr8,144676044,144676241,144676062,144676241,144668898,144669022
2784	4373	ENSG00000070476	ZXDC	chr3	-	126180112	126181063	126180377	126181063	126178495	126178580	4373	175103130	29,28,17	85,120,99	52,90,63	364	99	4.31849e-10	1.46696e-07	0.621,0.5,0.675	0.308,0.266,0.299	0.308	ENSG00000070476,ZXDC,chr3,126180112,126181063,126180377,126181063,126178495,126178580
2839	4468	ENSG00000173020	ADRBK1	chr11	+	67048202	67048655	67048202	67048254	67048929	67049029	4468	142112761327	71,27,85	139013041385	34,10,25	500	99	3.45276e-07	4.23538e-05	0.799,0.903,0.756	0.89,0.963,0.916	-0.104	ENSG00000173020,ADRBK1,chr11,67048202,67048655,67048202,67048254,67048929,67049029
2857	4494	ENSG00000114745	GORASP1	chr3	-	39142278	39142593	39142506	39142593	39141795	39141945	4494	12,24,32	23,17,46	25,20,23	8,4,7	327	99	5.43285e-06	0.000393303	0.136,0.299,0.174	0.486,0.602,0.499	-0.326	ENSG00000114745,GORASP1,chr3,39142278,39142593,39142506,39142593,39141795,39141945
2859	4496	ENSG00000114745	GORASP1	chr3	-	39142278	39142593	39142506	39142593	39141795	39141994	4496	9,22,20	7,16,13	22,20,25	3,3,4	327	99	2.1169e-05	0.00108024	0.28,0.294,0.318	0.689,0.669,0.654	-0.373	ENSG00000114745,GORASP1,chr3,39142278,39142593,39142506,39142593,39141795,39141994
2962	4669	ENSG00000163608	C3orf17	chr3	-	112732795	112732879	112732799	112732879	112729891	112730012	4669	3,5,4	5,9,16	3,4,5	3,0,0	103	99	4.52347e-05	0.00183007	0.366,0.348,0.194	0.49,1.0,1.0	-0.527	ENSG00000163608,C3orf17,chr3,112732795,112732879,112732799,112732879,112729891,112730012
2970	4679	ENSG00000186814	ZSCAN30	chr18	-	32870047	32870196	32870094	32870196	32847439	32847646	4679	7,6,12	5,2,3	9,5,13	2,0,0	146	99	0.000185262	0.00553898	0.487,0.67,0.731	0.753,1.0,1.0	-0.288	ENSG00000186814,ZSCAN30,chr18,32870047,32870196,32870094,32870196,32847439,32847646
3021	4747	ENSG00000132256	TRIM5	chr11	-	5706097	5706339	5706245	5706339	5700990	5701468	4747	4,30,17	7,30,29	19,41,22	12,14,13	247	99	0.000949923	0.0188958	0.186,0.286,0.19	0.388,0.54,0.404	-0.223	ENSG00000132256,TRIM5,chr11,5706097,5706339,5706245,5706339,5700990,5701468
3028	4761	ENSG00000237765	FAM200B	chr4	+	15683378	15683591	15683378	15683524	15687858	15688085	4761	4,11,6	10,33,30	32,47,23	23,30,40	166	99	3.17369e-05	0.00141566	0.193,0.166,0.107	0.453,0.483,0.255	-0.242	ENSG00000237765,FAM200B,chr4,15683378,15683591,15683378,15683524,15687858,15688085
3051	4804	ENSG00000164039	BDH2	chr4	-	104006505	104007697	104007636	104007697	104004027	104004086	4804	161147148	3,0,3	124139180	8,12,6	1230	99	0.000296447	0.00766253	0.812,1.0,0.799	0.555,0.482,0.707	0.289	ENSG00000164039,BDH2,chr4,104006505,104007697,104007636,104007697,104004027,104004086
3079	4847	ENSG00000178821	TMEM52	chr1	-	1850331	1850527	1850483	1850527	1849691	1849870	4847	9,4,4	2,2,3	12,12,5	0,2,0	251	99	0.000144349	0.00455778	0.64,0.441,0.345	1.0,0.703,1.0	-0.426	ENSG00000178821,TMEM52,chr1,1850331,1850527,1850483,1850527,1849691,1849870
3085	4859	ENSG00000165533	TTC8	chr14	+	89307380	89307858	89307380	89307540	89310149	89310194	4859	53,51,64	16,11,5	36,37,28	31,43,23	417	99	8.32007e-07	8.74796e-05	0.44,0.524,0.752	0.216,0.17,0.224	0.369	ENSG00000165533,TTC8,chr14,89307380,89307858,89307380,89307540,89310149,89310194
3093	4874	ENSG00000222011	FAM185A	chr7	+	102389417	102390105	102389417	102390083	102392138	102392248	4874	24,17,18	0,0,1	12,30,21	2,2,3	121	99	0.00246022	0.0382547	1.0,1.0,0.936	0.831,0.925,0.851	0.11	ENSG00000222011,FAM185A,chr7,102389417,102390105,102389417,102390083,102392138,102392248
3128	4929	ENSG00000250462	LRRC37BP1	chr17	+	28958772	28959117	28958772	28958913	28960115	28960408	4929	57,47,39	8,2,2	48,59,32	0,1,0	303	99	1.06112e-05	0.000670661	0.7,0.885,0.864	1.0,0.951,1.0	-0.167	ENSG00000250462,LRRC37BP1,chr17,28958772,28959117,28958772,28958913,28960115,28960408
3175	5002	ENSG00000111247	RAD51AP1	chr12	+	4652928	4653077	4652928	4653070	4654384	4654478	5002	3,5,4	6,1,2	4,7,3	2,0,0	106	99	0.000751453	0.0157271	0.318,0.824,0.651	0.651,1.0,1.0	-0.286	ENSG00000111247,RAD51AP1,chr12,4652928,4653077,4652928,4653070,4654384,4654478
3195	5027	ENSG00000124120	TTPAL	chr20	+	43112976	43113170	43112976	43113068	43115235	43115346	5027	15,18,37	0,0,0	18,33,20	3,4,3	201	99	4.32791e-06	0.000323933	1.0,1.0,1.0	0.747,0.803,0.767	0.228	ENSG00000124120,TTPAL,chr20,43112976,43113170,43112976,43113068,43115235,43115346
3203	5040	ENSG00000198000	NOL8	chr9	-	95087187	95087632	95087587	95087632	95086304	95086491	5040	73,82,127	54,42,62	49,80,79	84,107,76	499	99	2.30963e-07	3.0907e-05	0.211,0.279,0.289	0.104,0.129,0.171	0.125	ENSG00000198000,NOL8,chr9,95087187,95087632,95087587,95087632,95086304,95086491
3218	5062	ENSG00000197114	ZGPAT	chr20	+	62364938	62365127	62364938	62365091	62365996	62366176	5062	10,11,5	0,1,2	4,8,12	6,4,3	135	99	0.00156737	0.0278603	1.0,0.89,0.647	0.328,0.595,0.746	0.289	ENSG00000197114,ZGPAT,chr20,62364938,62365127,62364938,62365091,62365996,62366176
3293	5181	ENSG00000115677	HDLBP	chr2	-	242208615	242208710	242208620	242208710	242208368	242208520	5181	1,18,20	1,1,7	7,5,2	0,0,0	104	99	0.000185636	0.00553898	0.488,0.945,0.731	1.0,1.0,1.0	-0.279	ENSG00000115677,HDLBP,chr2,242208615,242208710,242208620,242208710,242208368,242208520
3320	5222	ENSG00000105221	AKT2	chr19	-	40742163	40743998	40743875	40743998	40741796	40742011	5222	477514395	2,10,4	442431438	0,2,1	1811	99	0.000191154	0.00562756	0.929,0.738,0.844	1.0,0.922,0.96	-0.124	ENSG00000105221,AKT2,chr19,40742163,40743998,40743875,40743998,40741796,40742011
3377	5324	ENSG00000203791	METTL10	chr10	-	126477607	126477726	126477611	126477726	126463243	126463351	5324	9,9,8	21,44,28	16,22,18	27,21,31	103	99	0.00236978	0.0373748	0.292,0.164,0.215	0.363,0.502,0.358	-0.184	ENSG00000203791,METTL10,chr10,126477607,126477726,126477611,126477726,126463243,126463351
3484	5499	ENSG00000026036	RTEL1-TNFRSF6B	chr20	+	62326680	62327003	62326680	62326833	62327130	62327207	5499	228250423	43,41,44	171152190	70,48,67	269	99	4.94244e-08	9.09409e-06	0.661,0.692,0.78	0.473,0.538,0.511	0.204	ENSG00000026036,RTEL1-TNFRSF6B,chr20,62326680,62327003,62326680,62326833,62327130,62327207
3523	5566	ENSG00000135838	NPL	chr1	+	182775279	182775666	182775279	182775367	182781290	182781348	5566	35,17,50	30,20,11	23,26,16	62,67,53	398	99	2.91401e-05	0.00134044	0.225,0.175,0.531	0.084,0.088,0.07	0.23	ENSG00000135838,NPL,chr1,182775279,182775666,182775279,182775367,182781290,182781348
3537	5588	ENSG00000105939	ZC3HAV1	chr7	-	138763849	138764989	138764215	138764989	138763297	138763399	5588	133,97,169	41,58,57	45,99,80	43,64,48	465	99	0.00311439	0.0463069	0.409,0.263,0.387	0.182,0.248,0.262	0.122	ENSG00000105939,ZC3HAV1,chr7,138763849,138764989,138764215,138764989,138763297,138763399
3540	5592	ENSG00000126214	KLC1	chr14	+	104145720	104145882	104145720	104145855	104153417	104153548	5592	79,94,93	26,19,28	113114125	10,20,16	126	99	0.000688544	0.0146889	0.705,0.795,0.723	0.899,0.817,0.86	-0.118	ENSG00000126214,KLC1,chr14,104145720,104145882,104145720,104145855,104153417,104153548
3602	5691	ENSG00000163138	PACRGL	chr4	+	20702080	20702234	20702080	20702201	20706088	20706156	5691	34,71,55	10,14,8	36,65,42	20,35,19	132	99	0.000162188	0.00503226	0.718,0.792,0.838	0.574,0.582,0.624	0.189	ENSG00000163138,PACRGL,chr4,20702080,20702234,20702080,20702201,20706088,20706156
3603	5692	ENSG00000163138	PACRGL	chr4	+	20702080	20702370	20702080	20702201	20706088	20706156	5692	72136118	10,14,8	51,118,78	20,35,19	268	99	6.59522e-06	0.000462294	0.727,0.782,0.845	0.485,0.555,0.603	0.237	ENSG00000163138,PACRGL,chr4,20702080,20702370,20702080,20702201,20706088,20706156
3605	5694	ENSG00000163138	PACRGL	chr4	+	20702081	20702329	20702081	20702240	20706088	20706156	5694	30,58,46	2,3,6	18,35,32	4,9,12	188	99	0.000571324	0.0128723	0.888,0.911,0.801	0.703,0.672,0.584	0.214	ENSG00000163138,PACRGL,chr4,20702081,20702329,20702081,20702240,20706088,20706156
3606	5695	ENSG00000163138	PACRGL	chr4	+	20702081	20702370	20702081	20702240	20706088	20706156	5695	43,79,69	2,3,6	25,69,44	4,9,12	229	99	0.00158616	0.0280178	0.903,0.919,0.833	0.73,0.768,0.613	0.181	ENSG00000163138,PACRGL,chr4,20702081,20702370,20702081,20702240,20706088,20706156
3607	5696	ENSG00000163138	PACRGL	chr4	+	20702081	20702410	20702081	20702240	20706088	20706156	5696	89,92,122	2,3,6	56,113,69	4,9,12	269	99	0.00297457	0.0445278	0.942,0.919,0.882	0.837,0.822,0.679	0.135	ENSG00000163138,PACRGL,chr4,20702081,20702410,20702081,20702240,20706088,20706156
3608	5697	ENSG00000163138	PACRGL	chr4	+	20702081	20702370	20702081	20702329	20706088	20706156	5697	17,28,33	4,7,6	7,36,14	0,0,2	140	99	2.95971e-05	0.00134743	0.75,0.739,0.795	1.0,1.0,0.832	-0.183	ENSG00000163138,PACRGL,chr4,20702081,20702370,20702081,20702329,20706088,20706156
3609	5698	ENSG00000163138	PACRGL	chr4	+	20702081	20702410	20702081	20702329	20706088	20706156	5698	63,41,87	4,7,6	38,80,39	0,0,2	180	99	2.23205e-05	0.00111577	0.897,0.763,0.889	1.0,1.0,0.915	-0.122	ENSG00000163138,PACRGL,chr4,20702081,20702410,20702081,20702329,20706088,20706156
3678	5802	ENSG00000162298	SYVN1	chr11	-	64899718	64900251	64900202	64900251	64898940	64899067	5802	146142168	1,4,8	169156158	0,0,0	583	99	2.12893e-06	0.000185808	0.961,0.858,0.781	1.0,1.0,1.0	-0.133	ENSG00000162298,SYVN1,chr11,64899718,64900251,64900202,64900251,64898940,64899067
3679	5803	ENSG00000197989	SNHG12	chr1	-	28906423	28906493	28906453	28906493	28906044	28906099	5803	31,42,55	11,26,39	40,71,51	15,2,8	129	99	0.000109973	0.00371033	0.684,0.554,0.52	0.672,0.965,0.83	-0.236	ENSG00000197989,SNHG12,chr1,28906423,28906493,28906453,28906493,28906044,28906099
3686	5814	ENSG00000196576	PLXNB2	chr22	-	50733147	50733207	50733154	50733207	50727945	50729026	5814	1,4,3	1,1,0	8,9,7	4,6,5	106	99	0.00154671	0.0277654	0.483,0.789,1.0	0.651,0.583,0.567	0.157	ENSG00000196576,PLXNB2,chr22,50733147,50733207,50733154,50733207,50727945,50729026
3689	5817	ENSG00000166140	ZFYVE19	chr15	+	41099286	41100066	41099286	41099869	41101316	41101438	5817	76,101,91	4,8,3	71,126,93	0,2,1	296	99	0.000111621	0.00372486	0.864,0.809,0.91	1.0,0.955,0.969	-0.114	ENSG00000166140,ZFYVE19,chr15,41099286,41100066,41099286,41099869,41101316,41101438
3693	5822	ENSG00000007372	PAX6	chr11	-	31822777	31823324	31823309	31823324	31822238	31822404	5822	2,37,34	1,4,2	20,42,40	0,0,1	631	99	1.43081e-05	0.000820577	0.239,0.592,0.727	1.0,1.0,0.863	-0.435	ENSG00000007372,PAX6,chr11,31822777,31823324,31823309,31823324,31822238,31822404
3694	5823	ENSG00000007372	PAX6	chr11	-	31823108	31823324	31823309	31823324	31822238	31822404	5823	2,53,42	1,4,2	21,52,50	0,0,1	300	99	0.0019605	0.0329185	0.398,0.814,0.874	1.0,1.0,0.943	-0.286	ENSG00000007372,PAX6,chr11,31823108,31823324,31823309,31823324,31822238,31822404
3759	5930	ENSG00000160256	FAM207A	chr21	+	46363598	46363752	46363598	46363707	46380014	46380083	5930	182236149	154232225	303366311	176224192	144	99	4.5586e-05	0.00183007	0.448,0.412,0.313	0.542,0.529,0.527	-0.142	ENSG00000160256,FAM207A,chr21,46363598,46363752,46363598,46363707,46380014,46380083
3776	5952	ENSG00000179532	DNHD1	chr11	+	6584211	6584485	6584211	6584361	6584611	6584794	5952	3,0,0	0,1,2	2,3,0	0,0,1	223	99	0.000242922	0.00666299	1.0,0.0,0.0	1.0,1.0,0.0	-0.333	ENSG00000179532,DNHD1,chr11,6584211,6584485,6584211,6584361,6584611,6584794
3846	6087	ENSG00000105393	BABAM1	chr19	+	17378251	17378336	17378251	17378325	17379610	17379900	6087	14,12,21	3,4,2	15,18,14	1,0,0	110	99	0.000112185	0.00372486	0.808,0.73,0.904	0.931,1.0,1.0	-0.163	ENSG00000105393,BABAM1,chr19,17378251,17378336,17378251,17378325,17379610,17379900
3851	6098	ENSG00000048052	HDAC9	chr7	+	18631138	18631265	18631138	18631259	18633530	18633652	6098	1,6,13	0,0,2	20,37,30	4,8,7	105	99	0.00140021	0.025551	1.0,1.0,0.86	0.825,0.813,0.802	0.14	ENSG00000048052,HDAC9,chr7,18631138,18631265,18631138,18631259,18633530,18633652
3875	6137	ENSG00000100445	SDR39U1	chr14	-	24911303	24911466	24911314	24911466	24909988	24910132	6137	12,12,20	0,1,0	8,13,13	2,1,4	110	99	0.000741105	0.0155844	1.0,0.915,1.0	0.783,0.921,0.745	0.155	ENSG00000100445,SDR39U1,chr14,24911303,24911466,24911314,24911466,24909988,24910132
3914	6190	ENSG00000176261	ZBTB8OS	chr1	-	33100302	33100393	33100368	33100393	33099551	33099711	6190	14,17,15	20,34,19	23,33,18	14,16,8	165	99	5.18721e-05	0.00203378	0.296,0.231,0.321	0.496,0.553,0.574	-0.258	ENSG00000176261,ZBTB8OS,chr1,33100302,33100393,33100368,33100393,33099551,33099711
3921	6201	ENSG00000158805	ZNF276	chr16	+	89793686	89793765	89793686	89793733	89795642	89795726	6201	24,38,49	34,43,70	38,45,46	19,32,17	131	99	5.20419e-05	0.00203378	0.348,0.4,0.346	0.602,0.515,0.672	-0.232	ENSG00000158805,ZNF276,chr16,89793686,89793765,89793686,89793733,89795642,89795726
3978	6290	ENSG00000170852	KBTBD2	chr7	-	32919046	32919554	32919312	32919554	32914603	32914769	6290	253259204	2,4,4	145188169	8,8,11	365	99	7.54987e-05	0.00268873	0.972,0.946,0.933	0.831,0.864,0.806	0.117	ENSG00000170852,KBTBD2,chr7,32919046,32919554,32919312,32919554,32914603,32914769
4031	6371	ENSG00000108039	XPNPEP1	chr10	-	111635285	111637625	111637547	111637625	111633124	111633185	6371	349510553	8,8,8	432449473	1,0,3	2361	99	9.23367e-06	0.000627321	0.647,0.728,0.743	0.948,1.0,0.869	-0.233	ENSG00000108039,XPNPEP1,chr10,111635285,111637625,111637547,111637625,111633124,111633185
4047	6394	ENSG00000223960	AC009948.5	chr2	+	179291092	179291388	179291092	179291232	179295421	179295616	6394	18,33,24	16,15,11	25,42,23	5,5,3	255	99	0.000107195	0.00369824	0.304,0.461,0.459	0.66,0.765,0.749	-0.317	ENSG00000223960,AC009948.5,chr2,179291092,179291388,179291092,179291232,179295421,179295616
4048	6395	ENSG00000223960	AC009948.5	chr2	+	179291092	179291430	179291092	179291232	179295421	179295616	6395	16,33,25	16,15,11	22,41,27	5,5,3	297	99	0.000204116	0.00581212	0.25,0.423,0.431	0.595,0.732,0.75	-0.324	ENSG00000223960,AC009948.5,chr2,179291092,179291430,179291092,179291232,179295421,179295616
4089	6450	ENSG00000164620	RELL2	chr5	+	141016516	141017976	141016516	141017308	141018361	141018427	6450	24146246	1,0,2	152148125	6,4,8	767	99	5.28588e-05	0.00204194	0.756,1.0,0.941	0.766,0.827,0.669	0.145	ENSG00000164620,RELL2,chr5,141016516,141017976,141016516,141017308,141018361,141018427
4106	6481	ENSG00000068137	PLEKHH3	chr17	-	40823011	40823148	40823020	40823148	40822590	40822723	6481	2,16,7	0,2,2	36,27,34	16,16,16	108	99	0.00304461	0.0454222	1.0,0.88,0.762	0.673,0.607,0.661	0.234	ENSG00000068137,PLEKHH3,chr17,40823011,40823148,40823020,40823148,40822590,40822723
4109	6485	ENSG00000169231	THBS3	chr1	-	155172876	155172928	155172883	155172928	155172602	155172751	6485	10,15,17	1,6,9	32,41,16	1,0,2	106	99	2.96695e-06	0.000238219	0.903,0.7,0.638	0.968,1.0,0.882	-0.203	ENSG00000169231,THBS3,chr1,155172876,155172928,155172883,155172928,155172602,155172751
4147	6543	ENSG00000170325	PRDM10	chr11	-	129781979	129782120	129782018	129782120	129780370	129780551	6543	38,33,57	2,5,3	33,41,33	7,10,8	138	99	0.00243643	0.0381535	0.932,0.826,0.932	0.772,0.746,0.747	0.142	ENSG00000170325,PRDM10,chr11,129781979,129782120,129782018,129782120,129780370,129780551
4152	6551	ENSG00000161996	WDR90	chr16	+	703745	705147	703745	703803	705306	705468	6551	7959011278	83,78,203	773647752	14,14,27	1443	99	4.68514e-14	1.03448e-10	0.397,0.442,0.302	0.791,0.76,0.656	-0.355	ENSG00000161996,WDR90,chr16,703745,705147,703745,703803,705306,705468
4168	6572	ENSG00000163126	ANKRD23	chr2	-	97506523	97506649	97506563	97506649	97506152	97506251	6572	15,23,22	1,8,0	17,16,14	0,0,0	139	99	9.3199e-05	0.0032664	0.914,0.672,1.0	1.0,1.0,1.0	-0.138	ENSG00000163126,ANKRD23,chr2,97506523,97506649,97506563,97506649,97506152,97506251
4230	6674	ENSG00000124222	STX16	chr20	+	57227062	57227194	57227062	57227143	57243042	57243183	6674	20,27,24	9,3,9	21,22,27	3,0,0	150	99	2.24985e-05	0.00111577	0.595,0.856,0.638	0.822,1.0,1.0	-0.244	ENSG00000124222,STX16,chr20,57227062,57227194,57227062,57227143,57243042,57243183
4245	6693	ENSG00000172530	BANP	chr16	+	88008653	88008813	88008653	88008809	88014641	88014733	6693	1,3,5	1,1,1	1,2,2	4,4,3	103	99	0.000994028	0.0195095	0.49,0.742,0.828	0.194,0.325,0.391	0.383	ENSG00000172530,BANP,chr16,88008653,88008813,88008653,88008809,88014641,88014733
4319	6809	ENSG00000185101	ANO9	chr11	-	429473	429652	429569	429652	428721	428826	6809	11,1,0	145,8,17	12,8,13	42,29,37	195	99	1.07828e-05	0.000670661	0.037,0.06,0.0	0.127,0.123,0.151	-0.101	ENSG00000185101,ANO9,chr11,429473,429652,429569,429652,428721,428826
4366	6875	ENSG00000119723	COQ6	chr14	+	74426117	74428078	74426117	74426225	74428439	74428606	6875	107,87,122	2,3,2	83,81,102	0,0,0	1952	99	9.68377e-06	0.000638262	0.731,0.595,0.756	1.0,1.0,1.0	-0.306	ENSG00000119723,COQ6,chr14,74426117,74428078,74426117,74426225,74428439,74428606

## Sheet: A5SS_MOLM14_MUT_WT_filter
	ID	GeneID	geneSymbol	chr	strand	longExonStart_0base	longExonEnd	shortES	shortEE	flankingES	flankingEE	ID.1	IJC_SAMPLE_1	SJC_SAMPLE_1	IJC_SAMPLE_2	SJC_SAMPLE_2	IncFormLen	SkipFormLen	PValue	FDR	IncLevel1	IncLevel2	IncLevelDifference	uniqueid
71	106	ENSG00000132781	MUTYH	chr1	-	45798589	45798996	45798956	45798996	45798434	45798506	106	22,50,49	3,3,1	51,47,49	2,0,0	466	99	0.000517383	0.0218428	0.609,0.78,0.912	0.844,1.0,1.0	-0.181	ENSG00000132781,MUTYH,chr1,45798589,45798996,45798956,45798996,45798434,45798506
77	112	ENSG00000002016	RAD52	chr12	-	1039138	1039310	1039216	1039310	1038984	1039052	112	4,0,0	11,14,9	6,1,6	11,4,7	177	99	0.0013416	0.0417102	0.169,0.0,0.0	0.234,0.123,0.324	-0.171	ENSG00000002016,RAD52,chr12,1039138,1039310,1039216,1039310,1038984,1039052
167	256	ENSG00000115307	AUP1	chr2	-	74755877	74756409	74756258	74756409	74755543	74755616	256	68012771361	124142170	203318311681	109104121	480	99	1.25641e-09	2.87404e-06	0.531,0.65,0.623	0.794,0.784,0.741	-0.172	ENSG00000115307,AUP1,chr2,74755877,74756409,74756258,74756409,74755543,74755616
180	278	ENSG00000183763	TRAIP	chr3	-	49877153	49877293	49877204	49877293	49867452	49867501	278	5,4,2	1,1,3	3,4,11	0,0,0	150	99	0.00101708	0.0347249	0.767,0.725,0.306	1.0,1.0,1.0	-0.401	ENSG00000183763,TRAIP,chr3,49877153,49877293,49877204,49877293,49867452,49867501
214	325	ENSG00000127191	TRAF2	chr9	+	139794873	139795128	139794873	139794972	139804371	139804446	325	3,12,5	0,0,0	6,3,7	1,0,6	255	99	0.000110595	0.0088767	1.0,1.0,1.0	0.7,1.0,0.312	0.329	ENSG00000127191,TRAF2,chr9,139794873,139795128,139794873,139794972,139804371,139804446
222	335	ENSG00000100395	L3MBTL2	chr22	+	41613126	41615540	41613126	41613206	41616737	41616872	335	184170214	3,0,5	238200188	2,0,0	2433	99	0.000799811	0.0292731	0.714,1.0,0.635	0.829,1.0,1.0	-0.16	ENSG00000100395,L3MBTL2,chr22,41613126,41615540,41613126,41613206,41616737,41616872
238	359	ENSG00000137841	PLCB2	chr15	-	40588946	40589109	40588958	40589109	40588496	40588593	359	15,13,13	3,0,0	6,1,3	3,2,2	111	99	0.000252782	0.0138356	0.817,1.0,1.0	0.641,0.308,0.572	0.432	ENSG00000137841,PLCB2,chr15,40588946,40589109,40588958,40589109,40588496,40588593
250	375	ENSG00000101844	ATG4A	chrX	+	107381033	107381221	107381033	107381114	107393381	107393527	375	42,48,56	1,2,9	53,64,51	0,1,0	206	99	2.50962e-05	0.00410054	0.953,0.92,0.749	1.0,0.969,1.0	-0.116	ENSG00000101844,ATG4A,chrX,107381033,107381221,107381033,107381114,107393381,107393527
282	427	ENSG00000133195	SLC39A11	chr17	-	70943666	70944014	70943869	70944014	70845772	70845943	427	4,0,2	12,11,22	6,8,8	20,15,6	302	99	0.00104058	0.0352642	0.099,0.0,0.029	0.09,0.149,0.304	-0.138	ENSG00000133195,SLC39A11,chr17,70943666,70944014,70943869,70944014,70845772,70845943
292	439	ENSG00000132436	FIGNL1	chr7	-	50516815	50517421	50517242	50517421	50515878	50515987	439	45,25,33	0,1,1	48,32,31	0,4,6	526	99	0.000708798	0.0263638	1.0,0.825,0.861	1.0,0.601,0.493	0.197	ENSG00000132436,FIGNL1,chr7,50516815,50517421,50517242,50517421,50515878,50515987
321	482	ENSG00000127527	EPS15L1	chr19	-	16513125	16513296	16513131	16513296	16504761	16504812	482	1,2,3	3,5,10	0,0,0	2,1,5	105	99	0.000394908	0.0184357	0.239,0.274,0.22	0.0,0.0,0.0	0.244	ENSG00000127527,EPS15L1,chr19,16513125,16513296,16513131,16513296,16504761,16504812
352	521	ENSG00000154920	EME1	chr17	+	48452545	48453344	48452545	48452873	48453426	48453554	521	239274299	0,1,0	340260284	0,8,13	570	99	6.20556e-07	0.000298152	1.0,0.979,1.0	1.0,0.85,0.791	0.113	ENSG00000154920,EME1,chr17,48452545,48453344,48452545,48452873,48453426,48453554
391	581	ENSG00000198208	RPS6KL1	chr14	-	75375803	75376851	75376245	75376851	75375552	75375635	581	13,2,22	0,0,0	18,18,12	4,4,0	541	99	1.21104e-06	0.000395749	1.0,1.0,1.0	0.452,0.452,1.0	0.365	ENSG00000198208,RPS6KL1,chr14,75375803,75376851,75376245,75376851,75375552,75375635
427	637	ENSG00000077463	SIRT6	chr19	-	4175676	4175934	4175838	4175934	4174700	4174943	637	43,46,56	0,0,0	42,61,50	1,0,11	261	99	4.24118e-05	0.00497523	1.0,1.0,1.0	0.941,1.0,0.633	0.142	ENSG00000077463,SIRT6,chr19,4175676,4175934,4175838,4175934,4174700,4174943
464	694	ENSG00000172890	NADSYN1	chr11	+	71169473	71169602	71169473	71169590	71171767	71171993	694	1,7,3	10,6,28	0,0,2	21,29,24	111	99	0.000146675	0.0104653	0.082,0.51,0.087	0.0,0.0,0.069	0.203	ENSG00000172890,NADSYN1,chr11,71169473,71169602,71169473,71169590,71171767,71171993
466	696	ENSG00000172890	NADSYN1	chr11	+	71185440	71186668	71185440	71185572	71187246	71188271	696	13,4,8	1,1,2	10,13,6	1,0,0	1195	99	5.35433e-05	0.0058324	0.519,0.249,0.249	0.453,1.0,1.0	-0.479	ENSG00000172890,NADSYN1,chr11,71185440,71186668,71185440,71185572,71187246,71188271
509	758	ENSG00000105369	CD79A	chr19	+	42383059	42383359	42383059	42383245	42383604	42383723	758	11,5,7	0,0,0	6,9,3	1,0,6	213	99	0.000548058	0.0222248	1.0,1.0,1.0	0.736,1.0,0.189	0.358	ENSG00000105369,CD79A,chr19,42383059,42383359,42383059,42383245,42383604,42383723
664	1015	ENSG00000172663	TMEM134	chr11	-	67234635	67234859	67234782	67234859	67232526	67232571	1015	3,13,2	7,23,36	1,0,0	33,31,48	246	99	6.51698e-07	0.000298152	0.147,0.185,0.022	0.012,0.0,0.0	0.114	ENSG00000172663,TMEM134,chr11,67234635,67234859,67234782,67234859,67232526,67232571
665	1016	ENSG00000172663	TMEM134	chr11	-	67234635	67234859	67234782	67234859	67232526	67232738	1016	1,13,1	1,1,0	1,0,2	9,5,0	246	99	5.05017e-05	0.00577613	0.287,0.84,1.0	0.043,0.0,1.0	0.361	ENSG00000172663,TMEM134,chr11,67234635,67234859,67234782,67234859,67232526,67232738
887	1344	ENSG00000170581	STAT2	chr12	-	56743880	56744216	56744195	56744216	56743372	56743420	1344	48,35,65	1,2,7	46,31,60	0,0,2	414	99	0.000460144	0.0200491	0.92,0.807,0.689	1.0,1.0,0.878	-0.154	ENSG00000170581,STAT2,chr12,56743880,56744216,56744195,56744216,56743372,56743420
938	1413	ENSG00000129219	PLD2	chr17	+	4722723	4722877	4722723	4722844	4725087	4725202	1413	1,5,1	0,0,1	8,0,6	6,4,0	132	99	0.000446037	0.0199195	1.0,1.0,0.429	0.5,0.0,1.0	0.31	ENSG00000129219,PLD2,chr17,4722723,4722877,4722723,4722844,4725087,4725202
971	1466	ENSG00000164877	MICALL2	chr7	-	1477069	1477244	1477170	1477244	1476377	1476492	1466	1,1,0	9,6,5	1,5,6	20,13,7	200	99	0.00180544	0.0491673	0.052,0.076,0.0	0.024,0.16,0.298	-0.118	ENSG00000164877,MICALL2,chr7,1477069,1477244,1477170,1477244,1476377,1476492
997	1494	ENSG00000130734	ATG4D	chr19	+	10657514	10657758	10657514	10657751	10657864	10657929	1494	8,0,13	2,11,1	10,4,1	0,0,0	106	99	1.66423e-05	0.00302977	0.789,0.0,0.924	1.0,1.0,1.0	-0.429	ENSG00000130734,ATG4D,chr19,10657514,10657758,10657514,10657751,10657864,10657929
1012	1512	ENSG00000115425	PECR	chr2	-	216916167	216916268	216916171	216916268	216913985	216914096	1512	6,6,3	20,21,14	0,4,0	33,24,21	103	99	0.000239742	0.0137103	0.224,0.215,0.171	0.0,0.138,0.0	0.157	ENSG00000115425,PECR,chr2,216916167,216916268,216916171,216916268,216913985,216914096
1056	1572	ENSG00000250510	GPR162	chr12	+	6932633	6933931	6932633	6932929	6934648	6934838	1572	15,22,23	0,0,0	34,32,45	3,3,2	1101	99	5.58723e-08	5.11231e-05	1.0,1.0,1.0	0.505,0.49,0.669	0.445	ENSG00000250510,GPR162,chr12,6932633,6933931,6932633,6932929,6934648,6934838
1067	1594	ENSG00000166261	ZNF202	chr11	-	123611100	123611244	123611124	123611244	123601194	123601693	1594	1,1,0	4,4,8	5,3,2	5,0,4	123	99	9.01337e-05	0.00790809	0.168,0.168,0.0	0.446,1.0,0.287	-0.466	ENSG00000166261,ZNF202,chr11,123611100,123611244,123611124,123611244,123601194,123601693
1081	1611	ENSG00000185596	WASH3P	chr15	+	102514107	102514309	102514107	102514287	102514397	102514556	1611	28,21,51	2,3,2	35,28,32	12,9,6	121	99	0.000224738	0.0134999	0.92,0.851,0.954	0.705,0.718,0.814	0.163	ENSG00000185596,WASH3P,chr15,102514107,102514309,102514107,102514287,102514397,102514556
1119	1664	ENSG00000105483	CARD8	chr19	-	48735709	48737800	48737659	48737800	48734916	48735067	1664	275276351	2,0,1	266260227	5,5,18	2049	99	8.12492e-07	0.000322377	0.869,1.0,0.944	0.72,0.715,0.379	0.333	ENSG00000105483,CARD8,chr19,48735709,48737800,48737659,48737800,48734916,48735067
1121	1667	ENSG00000184343	SRPK3	chrX	+	153049428	153049479	153049428	153049476	153049575	153049668	1667	2,0,0	1,1,4	6,4,2	8,4,0	102	99	0.00186332	0.0491927	0.66,0.0,0.0	0.421,0.493,1.0	-0.418	ENSG00000184343,SRPK3,chrX,153049428,153049479,153049428,153049476,153049575,153049668
1219	1825	ENSG00000187535	IFT140	chr16	-	1576619	1576797	1576733	1576797	1575887	1576078	1825	21,21,12	0,0,0	22,18,14	0,1,7	213	99	0.000263143	0.0141633	1.0,1.0,1.0	1.0,0.893,0.482	0.208	ENSG00000187535,IFT140,chr16,1576619,1576797,1576733,1576797,1575887,1576078
1234	1844	ENSG00000122678	POLM	chr7	-	44118152	44118410	44118338	44118410	44117920	44118037	1844	49,17,23	1,7,4	9,19,11	0,0,0	285	99	1.05509e-06	0.000371311	0.945,0.458,0.666	1.0,1.0,1.0	-0.31	ENSG00000122678,POLM,chr7,44118152,44118410,44118338,44118410,44117920,44118037
1306	1962	ENSG00000213963	AC074286.1	chr2	-	178187812	178188124	178188031	178188124	178186334	178186965	1962	2,13,7	0,0,1	28,10,7	5,4,0	318	99	0.00015841	0.0108168	1.0,1.0,0.685	0.635,0.438,1.0	0.204	ENSG00000213963,AC074286.1,chr2,178187812,178188124,178188031,178188124,178186334,178186965
1475	2285	ENSG00000106400	ZNHIT1	chr7	+	100861599	100865077	100861599	100861766	100865884	100866055	2285	188200172	10,5,12	195196150	32,19,22	3410	99	0.000606247	0.0237058	0.353,0.537,0.294	0.15,0.23,0.165	0.213	ENSG00000106400,ZNHIT1,chr7,100861599,100865077,100861599,100861766,100865884,100866055
1483	2296	ENSG00000239665	RP11-295P9.3	chr10	+	13686916	13687136	13686916	13687074	13696352	13697482	2296	8,23,27	3,3,1	8,25,16	0,0,0	161	99	0.00054894	0.0222248	0.621,0.825,0.943	1.0,1.0,1.0	-0.204	ENSG00000239665,RP11-295P9.3,chr10,13686916,13687136,13686916,13687074,13696352,13697482
1499	2317	ENSG00000188917	TRMT2B	chrX	-	100306772	100307105	100306805	100307105	100296305	100296360	2317	9,10,15	1,3,3	9,7,4	0,0,0	132	99	0.000169479	0.0112372	0.871,0.714,0.789	1.0,1.0,1.0	-0.209	ENSG00000188917,TRMT2B,chrX,100306772,100307105,100306805,100307105,100296305,100296360
1575	2431	ENSG00000168876	ANKRD49	chr11	+	94229769	94230284	94229769	94230117	94231067	94231130	2431	14,13,14	4,2,3	13,15,22	0,0,0	266	99	1.47463e-07	9.63776e-05	0.566,0.708,0.635	1.0,1.0,1.0	-0.364	ENSG00000168876,ANKRD49,chr11,94229769,94230284,94229769,94230117,94231067,94231130
1614	2494	ENSG00000156802	ATAD2	chr8	-	124360422	124360513	124360426	124360513	124358857	124358990	2494	14,1,8	0,0,0	5,7,6	2,5,0	103	99	0.000150975	0.0104653	1.0,1.0,1.0	0.706,0.574,1.0	0.24	ENSG00000156802,ATAD2,chr8,124360422,124360513,124360426,124360513,124358857,124358990
1617	2498	ENSG00000196155	PLEKHG4	chr16	+	67311412	67314709	67311412	67314446	67314784	67314908	2498	19,17,39	2,2,2	14,10,6	0,0,0	362	99	0.00053953	0.0222248	0.722,0.699,0.842	1.0,1.0,1.0	-0.246	ENSG00000196155,PLEKHG4,chr16,67311412,67314709,67311412,67314446,67314784,67314908
1643	2536	ENSG00000165233	C9orf89	chr9	+	95869955	95870109	95869955	95870098	95874160	95874220	2536	6,4,16	0,0,0	13,13,16	4,3,4	110	99	4.06049e-06	0.00116105	1.0,1.0,1.0	0.745,0.796,0.783	0.225	ENSG00000165233,C9orf89,chr9,95869955,95870109,95869955,95870098,95874160,95874220
1739	2704	ENSG00000125703	ATG4C	chr1	+	63249805	63249944	63249805	63249896	63269448	63269533	2704	9,12,5	1,0,0	8,11,7	3,0,4	147	99	0.000124609	0.00966244	0.858,1.0,1.0	0.642,1.0,0.541	0.225	ENSG00000125703,ATG4C,chr1,63249805,63249944,63249805,63249896,63269448,63269533
1755	2729	ENSG00000008517	IL32	chr16	+	3115610	3115711	3115610	3115656	3115784	3115827	2729	2,3,2	0,0,0	1,2,2	1,0,7	154	99	0.000104008	0.00849709	1.0,1.0,1.0	0.391,1.0,0.155	0.485	ENSG00000008517,IL32,chr16,3115610,3115711,3115610,3115656,3115784,3115827
1756	2730	ENSG00000008517	IL32	chr16	+	3115631	3115688	3115631	3115656	3115784	3115827	2730	7,8,11	0,0,0	1,5,8	1,0,7	131	99	0.000254031	0.0138356	1.0,1.0,1.0	0.43,1.0,0.463	0.369	ENSG00000008517,IL32,chr16,3115631,3115688,3115631,3115656,3115784,3115827
1771	2750	ENSG00000112739	PRPF4B	chr6	+	4062790	4062994	4062790	4062867	4063307	4063353	2750	67,79,96	20,39,33	82,62,41	61,47,28	226	99	0.00080769	0.0293268	0.595,0.47,0.56	0.371,0.366,0.391	0.166	ENSG00000112739,PRPF4B,chr6,4062790,4062994,4062790,4062867,4063307,4063353
1800	2791	ENSG00000172766	NAA16	chr13	+	41936166	41937009	41936166	41936295	41941574	41941788	2791	43,47,51	17,21,34	30,36,39	32,48,36	813	99	0.000283938	0.0149312	0.235,0.214,0.154	0.102,0.084,0.117	0.1	ENSG00000172766,NAA16,chr13,41936166,41937009,41936166,41936295,41941574,41941788
1815	2822	ENSG00000152556	PFKM	chr12	+	48528725	48529166	48528725	48528821	48531503	48531629	2822	3,4,4	1,0,8	14,3,10	0,0,0	444	99	9.77962e-06	0.00206164	0.401,1.0,0.1	1.0,1.0,1.0	-0.5	ENSG00000152556,PFKM,chr12,48528725,48529166,48528725,48528821,48531503,48531629
1852	2885	ENSG00000130816	DNMT1	chr19	-	10247751	10247956	10247760	10247956	10244892	10244983	2885	17,30,14	0,1,2	17,16,23	5,12,3	108	99	2.99426e-05	0.00428085	1.0,0.965,0.865	0.757,0.55,0.875	0.216	ENSG00000130816,DNMT1,chr19,10247751,10247956,10247760,10247956,10244892,10244983
1853	2886	ENSG00000130816	DNMT1	chr19	-	10247751	10247956	10247760	10247956	10246411	10246528	2886	16,30,14	1,0,0	17,16,23	3,9,0	108	99	5.23093e-05	0.0058324	0.936,1.0,1.0	0.839,0.62,1.0	0.159	ENSG00000130816,DNMT1,chr19,10247751,10247956,10247760,10247956,10246411,10246528
1863	2899	ENSG00000065357	DGKA	chr12	+	56346124	56346716	56346124	56346215	56346823	56346944	2899	65,17,34	0,0,0	97,52,79	3,5,0	600	99	8.23598e-05	0.00753592	1.0,1.0,1.0	0.842,0.632,1.0	0.175	ENSG00000065357,DGKA,chr12,56346124,56346716,56346124,56346215,56346823,56346944
1897	2960	ENSG00000116288	PARK7	chr1	+	8021722	8021853	8021722	8021795	8025383	8025485	2960	15,31,35	0,0,14	30,44,43	0,0,0	157	99	8.1372e-05	0.00753592	1.0,1.0,0.612	1.0,1.0,1.0	-0.129	ENSG00000116288,PARK7,chr1,8021722,8021853,8021722,8021795,8025383,8025485
1982	3083	ENSG00000008128	CDK11A	chr1	-	1640917	1641079	1640956	1641079	1640476	1640572	3083	2,0,0	1,1,3	3,0,5	1,2,0	138	99	0.00183918	0.0491927	0.589,0.0,0.0	0.683,0.0,1.0	-0.365	ENSG00000008128,CDK11A,chr1,1640917,1641079,1640956,1641079,1640476,1640572
1985	3088	ENSG00000109685	WHSC1	chr4	+	1944065	1944292	1944065	1944159	1952798	1952930	3088	8,14,8	0,4,2	16,12,17	0,0,0	232	99	0.000365637	0.0174249	1.0,0.599,0.631	1.0,1.0,1.0	-0.257	ENSG00000109685,WHSC1,chr4,1944065,1944292,1944065,1944159,1952798,1952930
1986	3090	ENSG00000148399	DPH7	chr9	-	140470160	140470619	140470531	140470619	140469203	140469298	3090	64,52,67	1,5,7	41,31,23	8,7,9	470	99	0.00158151	0.0452212	0.931,0.687,0.668	0.519,0.483,0.35	0.311	ENSG00000148399,DPH7,chr9,140470160,140470619,140470531,140470619,140469203,140469298
2023	3152	ENSG00000185347	C14orf80	chr14	+	105957317	105957469	105957317	105957463	105957958	105958037	3152	1,0,0	1,8,8	0,2,7	12,4,1	105	99	0.00181341	0.0491673	0.485,0.0,0.0	0.0,0.32,0.868	-0.234	ENSG00000185347,C14orf80,chr14,105957317,105957469,105957317,105957463,105957958,105958037
2076	3218	ENSG00000108465	CDK5RAP3	chr17	+	46050884	46051062	46050884	46051059	46051296	46051397	3218	2,0,0	22,29,22	4,2,2	14,10,7	102	99	0.000238414	0.0137103	0.081,0.0,0.0	0.217,0.163,0.217	-0.172	ENSG00000108465,CDK5RAP3,chr17,46050884,46051062,46050884,46051059,46051296,46051397
2146	3332	ENSG00000273018	CTD-2303H24.2	chr17	-	18426964	18427191	18427090	18427191	18422795	18422988	3332	5,4,0	12,8,9	10,8,6	11,4,1	225	99	0.00153773	0.0448095	0.155,0.18,0.0	0.286,0.468,0.725	-0.381	ENSG00000273018,CTD-2303H24.2,chr17,18426964,18427191,18427090,18427191,18422795,18422988
2307	3575	ENSG00000163472	TMEM79	chr1	+	156254974	156255774	156254974	156255058	156256050	156256264	3575	129138116	3,7,5	193127164	2,1,0	815	99	3.66721e-05	0.00477479	0.839,0.705,0.738	0.921,0.939,1.0	-0.193	ENSG00000163472,TMEM79,chr1,156254974,156255774,156254974,156255058,156256050,156256264
2381	3679	ENSG00000177595	PIDD	chr11	-	801001	801120	801017	801120	800761	800912	3679	57,46,51	3,16,11	66,71,84	0,13,0	115	99	0.00138066	0.0423928	0.942,0.712,0.8	1.0,0.825,1.0	-0.124	ENSG00000177595,PIDD,chr11,801001,801120,801017,801120,800761,800912
2421	3733	ENSG00000163636	PSMD6	chr3	-	64008318	64008477	64008414	64008477	64007993	64008199	3733	90,67,98	2,0,0	93,96,38	1,0,11	195	99	0.00112493	0.0372937	0.958,1.0,1.0	0.979,1.0,0.637	0.114	ENSG00000163636,PSMD6,chr3,64008318,64008477,64008414,64008477,64007993,64008199
2490	3830	ENSG00000109180	OCIAD1	chr4	+	48833243	48833513	48833243	48833450	48834636	48834699	3830	32,98,103	9,4,14	114,108,91	5,0,6	162	99	0.00113679	0.0374158	0.685,0.937,0.818	0.933,1.0,0.903	-0.132	ENSG00000109180,OCIAD1,chr4,48833243,48833513,48833243,48833450,48834636,48834699
2528	3885	ENSG00000156253	RWDD2B	chr21	-	30381915	30382013	30381947	30382013	30380715	30380942	3885	8,8,16	1,1,0	11,20,14	4,1,5	131	99	0.000910945	0.0320583	0.858,0.858,1.0	0.675,0.938,0.679	0.141	ENSG00000156253,RWDD2B,chr21,30381915,30382013,30381947,30382013,30380715,30380942
2549	3909	ENSG00000137822	TUBGCP4	chr15	+	43695880	43696040	43695880	43695997	43696610	43696750	3909	9,8,9	49,27,34	8,2,2	66,43,50	142	99	0.00101371	0.0347249	0.114,0.171,0.156	0.078,0.031,0.027	0.102	ENSG00000137822,TUBGCP4,chr15,43695880,43696040,43695880,43695997,43696610,43696750
2555	3919	ENSG00000228340	RP5-1043L13.1	chr20	+	58673983	58674087	58673983	58674018	58675225	58675274	3919	0,0,1	1,6,0	1,2,2	0,0,3	168	99	0.000574136	0.0228406	0.0,0.0,1.0	1.0,1.0,0.282	-0.427	ENSG00000228340,RP5-1043L13.1,chr20,58673983,58674087,58673983,58674018,58675225,58675274
2585	3967	ENSG00000143702	CEP170	chr1	-	243305587	243305765	243305617	243305765	243303238	243303409	3967	7,12,10	63,71,83	28,16,21	102,71,36	129	99	0.000997065	0.0345574	0.079,0.115,0.085	0.174,0.147,0.309	-0.117	ENSG00000143702,CEP170,chr1,243305587,243305765,243305617,243305765,243303238,243303409
2661	4096	ENSG00000054277	OPN3	chr1	-	241767561	241767881	241767721	241767881	241761047	241761299	4096	170,51,95	1,1,0	75,50,29	0,5,12	259	99	5.78496e-06	0.00139296	0.985,0.951,1.0	1.0,0.793,0.48	0.221	ENSG00000054277,OPN3,chr1,241767561,241767881,241767721,241767881,241761047,241761299
2702	4160	ENSG00000181027	FKRP	chr19	+	47250490	47250562	47250490	47250551	47251283	47251345	4160	7,1,3	0,0,0	11,9,14	23,8,6	110	99	1.62338e-08	2.47565e-05	1.0,1.0,1.0	0.301,0.503,0.677	0.506	ENSG00000181027,FKRP,chr19,47250490,47250562,47250490,47250551,47251283,47251345
2704	4163	ENSG00000107404	DVL1	chr1	-	1274666	1274819	1274741	1274819	1273901	1274033	4163	54,99,107	153209210	164,147,94	184165150	174	99	1.04515e-05	0.00207894	0.167,0.212,0.225	0.336,0.336,0.263	-0.11	ENSG00000107404,DVL1,chr1,1274666,1274819,1274741,1274819,1273901,1274033
2870	4431	ENSG00000175634	RPS6KB2	chr11	+	67196997	67200128	67196997	67197066	67200207	67200308	4431	499693783	7,1,7	855789674	0,0,0	3161	99	1.3794e-07	9.63776e-05	0.691,0.956,0.778	1.0,1.0,1.0	-0.192	ENSG00000175634,RPS6KB2,chr11,67196997,67200128,67196997,67197066,67200207,67200308
2873	4437	ENSG00000070476	ZXDC	chr3	-	126180112	126181063	126180377	126181063	126178495	126178580	4437	91,48,84	41,38,94	49,52,45	117,84,78	364	99	6.91085e-06	0.00158086	0.376,0.256,0.196	0.102,0.144,0.136	0.149	ENSG00000070476,ZXDC,chr3,126180112,126181063,126180377,126181063,126178495,126178580
2908	4495	ENSG00000169758	C15orf27	chr15	+	76448944	76449099	76448944	76448993	76452435	76452509	4495	1,5,2	0,2,0	3,0,1	7,3,0	205	99	6.2805e-05	0.00653029	1.0,0.547,1.0	0.171,0.0,1.0	0.459	ENSG00000169758,C15orf27,chr15,76448944,76449099,76448944,76448993,76452435,76452509
2980	4618	ENSG00000196678	ERI2	chr16	-	20817331	20817772	20817368	20817772	20814924	20814992	4618	6,9,8	0,0,0	9,8,8	1,3,3	136	99	3.75721e-05	0.00477479	1.0,1.0,1.0	0.868,0.66,0.66	0.271	ENSG00000196678,ERI2,chr16,20817331,20817772,20817368,20817772,20814924,20814992
3306	5110	ENSG00000198000	NOL8	chr9	-	95087587	95087632	95087599	95087632	95086304	95086491	5110	50,52,74	47,28,44	88,81,73	29,27,24	111	99	0.000703692	0.0263638	0.487,0.624,0.6	0.73,0.728,0.731	-0.159	ENSG00000198000,NOL8,chr9,95087587,95087632,95087599,95087632,95086304,95086491
3317	5130	ENSG00000197114	ZGPAT	chr20	+	62364938	62365127	62364938	62365091	62365996	62366176	5130	7,14,2	0,1,0	9,11,24	7,7,3	135	99	5.39562e-06	0.00139296	1.0,0.911,1.0	0.485,0.535,0.854	0.346	ENSG00000197114,ZGPAT,chr20,62364938,62365127,62364938,62365091,62365996,62366176
3374	5213	ENSG00000148337	CIZ1	chr9	-	130941267	130941694	130941351	130941694	130940987	130941183	5213	113125134	27,40,37	182162137	108,92,53	183	99	0.000245773	0.0137123	0.694,0.628,0.662	0.477,0.488,0.583	0.145	ENSG00000148337,CIZ1,chr9,130941267,130941694,130941351,130941694,130940987,130941183
3411	5270	ENSG00000135473	PAN2	chr12	-	56717820	56717966	56717832	56717966	56717590	56717697	5270	9,9,14	15,18,40	4,5,2	29,21,31	111	99	0.000876423	0.0310824	0.349,0.308,0.238	0.11,0.175,0.054	0.185	ENSG00000135473,PAN2,chr12,56717820,56717966,56717832,56717966,56717590,56717697
3534	5487	ENSG00000183474	GTF2H2C	chr5	+	68856049	68856230	68856049	68856069	68860926	68861015	5487	67,66,99	15,40,45	104,87,87	11,3,26	260	99	0.0015587	0.0451154	0.63,0.386,0.456	0.783,0.917,0.56	-0.263	ENSG00000183474,GTF2H2C,chr5,68856049,68856230,68856049,68856069,68860926,68861015
3546	5500	ENSG00000119801	YPEL5	chr2	+	30371110	30371407	30371110	30371171	30378715	30378776	5500	17,11,13	0,0,0	13,8,10	0,2,3	335	99	0.00156794	0.0451154	1.0,1.0,1.0	1.0,0.542,0.496	0.321	ENSG00000119801,YPEL5,chr2,30371110,30371407,30371110,30371171,30378715,30378776
3612	5595	ENSG00000109184	DCUN1D4	chr4	+	52752733	52753410	52752733	52752804	52765435	52765544	5595	18,9,29	0,0,0	34,29,9	0,3,3	705	99	6.09007e-05	0.00647956	1.0,1.0,1.0	1.0,0.576,0.296	0.376	ENSG00000109184,DCUN1D4,chr4,52752733,52753410,52752733,52752804,52765435,52765544
3615	5602	ENSG00000124587	PEX6	chr6	-	42934241	42934395	42934262	42934395	42933418	42933527	5602	14,4,5	5,4,0	6,2,5	0,0,0	120	99	1.24708e-05	0.00237725	0.698,0.452,1.0	1.0,1.0,1.0	-0.283	ENSG00000124587,PEX6,chr6,42934241,42934395,42934262,42934395,42933418,42933527
3711	5744	ENSG00000149532	CPSF7	chr11	-	61187941	61189080	61188861	61189080	61187393	61187566	5744	190156188	27,26,23	337243212	18,17,13	1019	99	2.85956e-05	0.00428085	0.406,0.368,0.443	0.645,0.581,0.613	-0.207	ENSG00000149532,CPSF7,chr11,61187941,61189080,61188861,61189080,61187393,61187566
3740	5792	ENSG00000163138	PACRGL	chr4	+	20702081	20702329	20702081	20702240	20706088	20706156	5792	35,30,44	3,3,7	30,27,30	17,11,8	188	99	0.000381008	0.0179702	0.86,0.84,0.768	0.482,0.564,0.664	0.253	ENSG00000163138,PACRGL,chr4,20702081,20702329,20702081,20702240,20706088,20706156
3741	5793	ENSG00000163138	PACRGL	chr4	+	20702081	20702370	20702081	20702240	20706088	20706156	5793	47,35,62	3,3,7	58,53,35	17,11,8	229	99	0.0014223	0.0425955	0.871,0.835,0.793	0.596,0.676,0.654	0.191	ENSG00000163138,PACRGL,chr4,20702081,20702370,20702081,20702240,20706088,20706156
3743	5795	ENSG00000163138	PACRGL	chr4	+	20702081	20702370	20702081	20702329	20706088	20706156	5795	17,6,20	5,1,2	28,26,5	0,0,0	140	99	3.09119e-05	0.00428552	0.706,0.809,0.876	1.0,1.0,1.0	-0.203	ENSG00000163138,PACRGL,chr4,20702081,20702370,20702081,20702329,20706088,20706156
3810	5899	ENSG00000168066	SF1	chr11	-	64535038	64535316	64535042	64535316	64534371	64534551	5899	10,14,9	1,0,0	8,8,15	4,0,5	103	99	0.000130695	0.00983825	0.906,1.0,1.0	0.658,1.0,0.743	0.168	ENSG00000168066,SF1,chr11,64535038,64535316,64535042,64535316,64534371,64534551
3989	6196	ENSG00000167220	HDHD2	chr18	-	44662672	44662820	44662709	44662820	44660866	44661048	6196	4,4,8	4,7,5	19,10,12	0,1,4	136	99	7.92403e-05	0.00753592	0.421,0.294,0.538	1.0,0.879,0.686	-0.437	ENSG00000167220,HDHD2,chr18,44662672,44662820,44662709,44662820,44660866,44661048
4063	6307	ENSG00000083168	KAT6A	chr8	-	41907093	41907225	41907137	41907225	41905895	41906820	6307	17,16,28	5,5,3	31,29,22	1,0,2	143	99	0.000138797	0.0102418	0.702,0.689,0.866	0.955,1.0,0.884	-0.194	ENSG00000083168,KAT6A,chr8,41907093,41907225,41907137,41907225,41905895,41906820
4156	6445	ENSG00000162946	DISC1	chr1	+	232144530	232144795	232144530	232144729	232162180	232162300	6445	2,5,9	6,1,2	20,3,6	0,0,0	165	99	3.85804e-07	0.000220632	0.167,0.75,0.73	1.0,1.0,1.0	-0.451	ENSG00000162946,DISC1,chr1,232144530,232144795,232144530,232144729,232162180,232162300
4259	6596	ENSG00000068137	PLEKHH3	chr17	-	40821935	40822394	40821960	40822394	40821447	40821639	6596	85,119,92	13,12,13	105,64,91	30,20,18	124	99	0.00176169	0.0485527	0.839,0.888,0.85	0.736,0.719,0.801	0.107	ENSG00000068137,PLEKHH3,chr17,40821935,40822394,40821960,40822394,40821447,40821639
4277	6629	ENSG00000022976	ZNF839	chr14	+	102805430	102805566	102805430	102805560	102807659	102808704	6629	2,7,8	28,41,35	3,1,0	46,56,41	105	99	6.86195e-05	0.00684328	0.063,0.139,0.177	0.058,0.017,0.0	0.101	ENSG00000022976,ZNF839,chr14,102805430,102805566,102805430,102805560,102807659,102808704
4314	6681	ENSG00000165801	ARHGEF40	chr14	+	21543490	21543924	21543490	21543658	21544518	21544615	6681	135142149	7,12,9	184139159	7,2,0	365	99	0.000243727	0.0137123	0.84,0.762,0.818	0.877,0.95,1.0	-0.136	ENSG00000165801,ARHGEF40,chr14,21543490,21543924,21543490,21543658,21544518,21544615
4418	6837	ENSG00000250155	CTD-2353F22.1	chr5	-	36705781	36705953	36705822	36705953	36668666	36668813	6837	0,1,0	4,4,8	7,4,3	4,2,1	140	99	2.1674e-08	2.47896e-05	0.0,0.15,0.0	0.553,0.586,0.68	-0.556	ENSG00000250155,CTD-2353F22.1,chr5,36705781,36705953,36705822,36705953,36668666,36668813
4419	6838	ENSG00000135090	TAOK3	chr12	-	118797310	118797525	118797325	118797525	118704459	118704564	6838	4,1,1	6,0,9	8,6,2	1,2,0	114	99	0.00165295	0.0466806	0.367,1.0,0.088	0.874,0.723,1.0	-0.381	ENSG00000135090,TAOK3,chr12,118797310,118797525,118797325,118797525,118704459,118704564
4438	6874	ENSG00000183597	TANGO2	chr22	+	20024281	20024617	20024281	20024377	20030877	20030966	6874	43,61,58	29,52,32	76,38,44	83,67,66	339	99	0.00019072	0.0119526	0.302,0.255,0.346	0.211,0.142,0.163	0.129	ENSG00000183597,TANGO2,chr22,20024281,20024617,20024281,20024377,20030877,20030966
4558	7063	ENSG00000031823	RANBP3	chr19	-	5957917	5957984	5957928	5957984	5933424	5933490	7063	5,5,14	5,26,22	15,16,9	7,13,0	110	99	0.00182549	0.0491673	0.474,0.148,0.364	0.659,0.526,1.0	-0.4	ENSG00000031823,RANBP3,chr19,5957917,5957984,5957928,5957984,5933424,5933490
4568	7075	ENSG00000196209	SIRPB2	chr20	-	1460344	1460710	1460638	1460710	1458910	1459252	7075	27,10,12	5,0,2	4,4,4	0,0,1	393	99	0.000319682	0.015636	0.576,1.0,0.602	1.0,1.0,0.502	-0.108	ENSG00000196209,SIRPB2,chr20,1460344,1460710,1460638,1460710,1458910,1459252

## Sheet: MXE_AML2_MUT_WT_filter
	ID	GeneID	geneSymbol	chr	strand	X1stExonStart_0base	X1stExonEnd	X2ndExonStart_0base	X2ndExonEnd	upstreamES	upstreamEE	downstreamES	downstreamEE	ID.1	IJC_SAMPLE_1	SJC_SAMPLE_1	IJC_SAMPLE_2	SJC_SAMPLE_2	IncFormLen	SkipFormLen	PValue	FDR	IncLevel1	IncLevel2	IncLevelDifference	uniqueid
55	59	ENSG00000149657	LSM14B	chr20	+	60702640	60702757	60704840	60705008	60701359	60701495	60705274	60705352	59	22,14,29,23	431357420462	76,84,124	455517440	216	267	0	0	0.059,0.046,0.079,0.058	0.171,0.167,0.258	-0.138	ENSG00000149657,LSM14B,chr20,60702640,60702757,60704840,60705008,60701359,60701495,60705274,60705352
59	65	ENSG00000159267	HLCS	chr21	-	38302550	38302733	38308748	38309692	38269159	38269431	38311131	38311294	65	243260246311	87,69,57,77	261310269	50,40,50	1043	282	0.000944974	0.0398995	0.43,0.505,0.539,0.522	0.585,0.677,0.593	-0.119	ENSG00000159267,HLCS,chr21,38302550,38302733,38308748,38309692,38269159,38269431,38311131,38311294
144	154	ENSG00000187984	ANKRD19P	chr9	+	95576155	95576329	95580599	95580706	95575877	95575992	95581523	95581661	154	109,91,56,114	72,59,49,124	50,72,63	78,86,101	273	206	0.000303625	0.0176581	0.533,0.538,0.463,0.41	0.326,0.387,0.32	0.142	ENSG00000187984,ANKRD19P,chr9,95576155,95576329,95580599,95580706,95575877,95575992,95581523,95581661
200	243	ENSG00000111540	RAB5B	chr12	+	56373155	56373258	56374672	56374706	56367884	56367923	56380652	56380907	243	4,2,12,3	0,0,0,0	19,18,24	1,8,0	202	133	0.000120614	0.00952086	1.0,1.0,1.0,1.0	0.926,0.597,1.0	0.159	ENSG00000111540,RAB5B,chr12,56373155,56373258,56374672,56374706,56367884,56367923,56380652,56380907
267	310	ENSG00000063438	AHRR	chr5	+	353844	354026	413458	413548	344007	344079	422843	422973	310	11,13,14,10	239170161335	80,122,92	136134152	281	189	0	0	0.03,0.049,0.055,0.02	0.283,0.38,0.289	-0.279	ENSG00000063438,AHRR,chr5,353844,354026,413458,413548,344007,344079,422843,422973
268	311	ENSG00000063438	AHRR	chr5	+	422843	422973	427921	428121	413458	413548	432577	432639	311	370274260518	475376432684	196221249	498425529	229	299	3.53543e-06	0.00049512	0.504,0.488,0.44,0.497	0.339,0.404,0.381	0.108	ENSG00000063438,AHRR,chr5,422843,422973,427921,428121,413458,413548,432577,432639
273	316	ENSG00000273217	CTC-432M15.3	chr5	-	130897670	130897740	130928075	130928159	130883739	130883883	130938963	130939020	316	22,11,11,13	27,25,18,8	4,5,4	17,31,19	183	169	0.00015918	0.0116312	0.429,0.289,0.361,0.6	0.179,0.13,0.163	0.262	ENSG00000273217,CTC-432M15.3,chr5,130897670,130897740,130928075,130928159,130883739,130883883,130938963,130939020
596	650	ENSG00000173409	ARV1	chr1	+	231125855	231126009	231131505	231131730	231114839	231115025	231132866	231133013	650	14,14,8,21	111,90,110,74	33,27,34	95114113	253	324	0.00129277	0.0494028	0.139,0.166,0.085,0.267	0.308,0.233,0.278	-0.109	ENSG00000173409,ARV1,chr1,231125855,231126009,231131505,231131730,231114839,231115025,231132866,231133013
816	877	ENSG00000128487	SPECC1	chr17	+	19921299	19921415	19960989	19961130	19912678	19912737	19999943	20000111	877	9,11,13,8	3,0,0,1	3,4,8	1,5,2	215	240	0.000714836	0.0338707	0.77,1.0,1.0,0.899	0.77,0.472,0.817	0.231	ENSG00000128487,SPECC1,chr17,19921299,19921415,19960989,19961130,19912678,19912737,19999943,20000111
1065	1134	ENSG00000065413	ANKRD44	chr2	-	197863630	197863776	197865142	197865226	197863060	197863143	197866476	197866564	1134	33,35,32,30	38,30,33,27	21,18,18	49,38,37	183	245	0.000160823	0.0117084	0.538,0.61,0.565,0.598	0.365,0.388,0.394	0.195	ENSG00000065413,ANKRD44,chr2,197863630,197863776,197865142,197865226,197863060,197863143,197866476,197866564
1228	1308	ENSG00000101040	ZMYND8	chr20	-	45841286	45841370	45848908	45848975	45839405	45839542	45849964	45850125	1308	70,72,69,58	27,34,34,23	50,65,73	37,53,55	166	183	0.000936031	0.0398491	0.741,0.7,0.691,0.735	0.598,0.575,0.594	0.128	ENSG00000101040,ZMYND8,chr20,45841286,45841370,45848908,45848975,45839405,45839542,45849964,45850125
1277	1359	ENSG00000104047	DTWD1	chr15	+	49918940	49919090	49923152	49923255	49917309	49917628	49924355	49924499	1359	16,14,11,12	23,22,16,13	2,9,8	24,31,21	249	202	0.000852438	0.0377876	0.361,0.34,0.358,0.428	0.063,0.191,0.236	0.208	ENSG00000104047,DTWD1,chr15,49918940,49919090,49923152,49923255,49917309,49917628,49924355,49924499
1301	1388	ENSG00000127527	EPS15L1	chr19	-	16472589	16472795	16487932	16488065	16466049	16466662	16495939	16496022	1388	114,92,75,104	75,87,80,100	53,90,71	114,146,83	232	305	0.000742259	0.0350038	0.666,0.582,0.552,0.578	0.379,0.448,0.529	0.143	ENSG00000127527,EPS15L1,chr19,16472589,16472795,16487932,16488065,16466049,16466662,16495939,16496022
1366	1455	ENSG00000136243	NUPL2	chr7	+	23236298	23236385	23236791	23236866	23226670	23226765	23239076	23239161	1455	148144171154	48,27,41,39	188172236	18,18,5	186	174	6.11144e-12	4.0637e-09	0.743,0.833,0.796,0.787	0.907,0.899,0.978	-0.138	ENSG00000136243,NUPL2,chr7,23236298,23236385,23236791,23236866,23226670,23226765,23239076,23239161
1421	1516	ENSG00000186638	KIF24	chr9	-	34286614	34286702	34306249	34306439	34263098	34263170	34310721	34311369	1516	32,28,28,26	0,0,0,0	52,34,17	2,2,5	289	187	0.000104156	0.00851521	1.0,1.0,1.0,1.0	0.944,0.917,0.688	0.15	ENSG00000186638,KIF24,chr9,34286614,34286702,34306249,34306439,34263098,34263170,34310721,34311369
1506	1603	ENSG00000170919	TPT1-AS1	chr13	+	45918888	45919044	45944214	45944317	45918513	45918581	45951195	45951350	1603	1,0,0,0	2,6,1,7	4,0,4	3,7,12	255	202	0.000356046	0.0197289	0.284,0.0,0.0,0.0	0.514,0.0,0.209	-0.17	ENSG00000170919,TPT1-AS1,chr13,45918888,45919044,45944214,45944317,45918513,45918581,45951195,45951350
1582	1681	ENSG00000140368	PSTPIP1	chr15	+	77323520	77323619	77324638	77324769	77321869	77321915	77325202	77325293	1681	0,0,0,1	8,5,1,3	1,6,2	8,1,6	198	230	7.31152e-06	0.000923103	0.0,0.0,0.0,0.279	0.127,0.875,0.279	-0.357	ENSG00000140368,PSTPIP1,chr15,77323520,77323619,77324638,77324769,77321869,77321915,77325202,77325293
1583	1682	ENSG00000140368	PSTPIP1	chr15	+	77323520	77323619	77324638	77324769	77321869	77321915	77327848	77327904	1682	2,2,0,0	8,5,1,4	2,10,6	7,2,5	198	230	0.000485539	0.0250272	0.225,0.317,0.0,0.0	0.249,0.853,0.582	-0.426	ENSG00000140368,PSTPIP1,chr15,77323520,77323619,77324638,77324769,77321869,77321915,77327848,77327904
2024	2162	ENSG00000129810	SGOL1	chr3	-	20212215	20212307	20212534	20212724	20202084	20202718	20216496	20216547	2162	73,85,102,68	5,3,4,4	127,94,84	18,19,17	289	191	8.19651e-07	0.000160298	0.906,0.949,0.944,0.918	0.823,0.766,0.766	0.144	ENSG00000129810,SGOL1,chr3,20212215,20212307,20212534,20212724,20202084,20202718,20216496,20216547
2202	2354	ENSG00000168297	PXK	chr3	+	58395816	58395886	58398627	58398690	58395258	58395345	58406262	58406295	2354	34,36,44,48	16,6,18,17	55,38,39	45,36,42	169	162	1.0983e-05	0.0013041	0.671,0.852,0.701,0.73	0.54,0.503,0.471	0.234	ENSG00000168297,PXK,chr3,58395816,58395886,58398627,58398690,58395258,58395345,58406262,58406295
2251	2404	ENSG00000090565	RAB11FIP3	chr16	+	541133	541268	546823	546859	538850	539000	553003	553097	2404	16,27,56,28	79,76,112,112	41,67,98	90,126,93	234	135	0.000803724	0.0361096	0.105,0.17,0.224,0.126	0.208,0.235,0.378	-0.117	ENSG00000090565,RAB11FIP3,chr16,541133,541268,546823,546859,538850,539000,553003,553097
2429	2596	ENSG00000154743	TSEN2	chr3	+	12546652	12546730	12558109	12558160	12544760	12545283	12560557	12560696	2596	16,21,19,22	60,44,44,67	38,33,55	47,58,75	177	150	0.000652369	0.0312823	0.184,0.288,0.268,0.218	0.407,0.325,0.383	-0.132	ENSG00000154743,TSEN2,chr3,12546652,12546730,12558109,12558160,12544760,12545283,12560557,12560696
2441	2612	ENSG00000035115	SH3YL1	chr2	-	243502	243562	244626	244738	242797	242871	247537	247602	2612	6,1,2,3	12,8,11,11	0,2,1	15,18,25	211	159	0.00113995	0.0452081	0.274,0.086,0.121,0.17	0.0,0.077,0.029	0.127	ENSG00000035115,SH3YL1,chr2,243502,243562,244626,244738,242797,242871,247537,247602
2484	2656	ENSG00000133657	ATP13A3	chr3	-	194134487	194134568	194146070	194146258	194123400	194126845	194147803	194147981	2656	98,104,78,117	17,22,32,30	132115111	9,16,12	287	180	7.9154e-05	0.00683534	0.783,0.748,0.605,0.71	0.902,0.818,0.853	-0.146	ENSG00000133657,ATP13A3,chr3,194134487,194134568,194146070,194146258,194123400,194126845,194147803,194147981
2488	2660	ENSG00000185269	NOTUM	chr17	-	79916210	79916269	79917346	79917442	79914758	79914950	79917515	79917568	2660	67,52,93,74	33,13,21,19	116,94,92	10,12,13	195	158	6.07831e-05	0.00563954	0.622,0.764,0.782,0.759	0.904,0.864,0.852	-0.142	ENSG00000185269,NOTUM,chr17,79916210,79916269,79917346,79917442,79914758,79914950,79917515,79917568
2539	2718	ENSG00000113558	SKP1	chr5	-	133506641	133506729	133509391	133509457	133502860	133502934	133509616	133509713	2718	14,7,4,7	1,0,6,0	9,6,2	8,13,11	165	187	2.57029e-05	0.00275657	0.941,1.0,0.43,1.0	0.56,0.343,0.171	0.485	ENSG00000113558,SKP1,chr5,133506641,133506729,133509391,133509457,133502860,133502934,133509616,133509713
2605	2785	ENSG00000164597	COG5	chr7	-	106888840	106888944	106897176	106897239	106871059	106871136	106898717	106898828	2785	69,28,26,45	3,1,2,1	21,40,21	12,9,3	162	203	9.16129e-07	0.000171407	0.966,0.972,0.942,0.983	0.687,0.848,0.898	0.155	ENSG00000164597,COG5,chr7,106888840,106888944,106897176,106897239,106871059,106871136,106898717,106898828
2627	2807	ENSG00000148985	PGAP2	chr11	+	3838582	3838765	3844138	3844223	3832479	3832654	3845112	3845365	2807	15,10,9,21	13,16,29,17	12,7,8	45,46,21	282	184	0.000789669	0.0358823	0.43,0.29,0.168,0.446	0.148,0.09,0.199	0.188	ENSG00000148985,PGAP2,chr11,3838582,3838765,3844138,3844223,3832479,3832654,3845112,3845365
2642	2822	ENSG00000223959	AFG3L1P	chr16	+	90045217	90045286	90046649	90046744	90044046	90044210	90048180	90048331	2822	25,23,16,30	39,53,50,75	28,37,52	34,49,38	168	194	0.000531009	0.0267489	0.425,0.334,0.27,0.316	0.487,0.466,0.612	-0.185	ENSG00000223959,AFG3L1P,chr16,90045217,90045286,90046649,90046744,90044046,90044210,90048180,90048331
2749	2937	ENSG00000073350	LLGL2	chr17	+	73570533	73570576	73570690	73570749	73570191	73570341	73570951	73571288	2937	3,13,2,5	10,6,0,2	1,4,0	7,12,11	142	158	0.000279749	0.0167846	0.25,0.707,1.0,0.736	0.137,0.271,0.0	0.537	ENSG00000073350,LLGL2,chr17,73570533,73570576,73570690,73570749,73570191,73570341,73570951,73571288
2827	3018	ENSG00000082397	EPB41L3	chr18	-	5398019	5398142	5400967	5401042	5397056	5397425	5406775	5406967	3018	40,43,33,42	8,2,5,4	12,35,22	15,14,4	174	222	0.000747559	0.0350418	0.864,0.965,0.894,0.931	0.505,0.761,0.875	0.2	ENSG00000082397,EPB41L3,chr18,5398019,5398142,5400967,5401042,5397056,5397425,5406775,5406967
2828	3019	ENSG00000082397	EPB41L3	chr18	-	5398019	5398142	5400967	5401042	5397396	5397425	5406763	5406967	3019	20,16,7,19	2,1,0,1	5,14,8	5,8,2	174	222	4.55498e-06	0.000609817	0.927,0.953,1.0,0.96	0.561,0.691,0.836	0.264	ENSG00000082397,EPB41L3,chr18,5398019,5398142,5400967,5401042,5397396,5397425,5406763,5406967
2866	3058	ENSG00000261740	RP11-345J4.5	chr16	-	29458122	29458243	29465336	29465434	29455718	29455820	29465511	29465668	3058	47,38,40,48	0,1,1,4	64,53,63	47,45,37	197	220	0	0	1.0,0.977,0.978,0.931	0.603,0.568,0.655	0.363	ENSG00000261740,RP11-345J4.5,chr16,29458122,29458243,29465336,29465434,29455718,29455820,29465511,29465668
2868	3060	ENSG00000261740	RP11-345J4.5	chr16	-	29458122	29458347	29465336	29465434	29455718	29455820	29465511	29465972	3060	47,38,40,48	39,24,26,21	64,53,63	92,76,73	197	324	2.16448e-05	0.0023594	0.665,0.723,0.717,0.79	0.534,0.534,0.587	0.172	ENSG00000261740,RP11-345J4.5,chr16,29458122,29458347,29465336,29465434,29455718,29455820,29465511,29465972
3025	3225	ENSG00000213722	DDAH2	chr6	-	31695949	31696069	31696227	31696301	31695319	31695469	31696422	31696522	3225	36,37,28,49	86,62,75,97	74,67,57	89,78,76	173	219	0.000600603	0.0293858	0.346,0.43,0.321,0.39	0.513,0.521,0.487	-0.135	ENSG00000213722,DDAH2,chr6,31695949,31696069,31696227,31696301,31695319,31695469,31696422,31696522
3247	3457	ENSG00000032389	TSSC1	chr2	-	3265485	3265598	3278109	3278190	3261069	3261226	3341787	3341920	3457	4,5,8,3	4,3,3,7	25,17,21	5,0,2	180	212	0.000120116	0.00952086	0.541,0.663,0.758,0.335	0.855,1.0,0.925	-0.352	ENSG00000032389,TSSC1,chr2,3265485,3265598,3278109,3278190,3261069,3261226,3341787,3341920
3262	3472	ENSG00000115163	CENPA	chr2	+	27016012	27016194	27016679	27016761	27014998	27015108	27023796	27023935	3472	265183204231	24,22,19,30	296246310	87,48,60	281	181	1.28181e-06	0.000220427	0.877,0.843,0.874,0.832	0.687,0.768,0.769	0.115	ENSG00000115163,CENPA,chr2,27016012,27016194,27016679,27016761,27014998,27015108,27023796,27023935
3263	3473	ENSG00000183878	UTY	chrY	-	15470343	15470433	15470967	15471102	15469756	15469849	15471646	15471866	3473	20,16,17,18	2,3,5,1	9,13,16	0,1,0	234	189	0.000288435	0.016873	0.89,0.812,0.733,0.936	1.0,0.913,1.0	-0.128	ENSG00000183878,UTY,chrY,15470343,15470433,15470967,15471102,15469756,15469849,15471646,15471866
3289	3500	ENSG00000081237	PTPRC	chr1	+	198668692	198668833	198671515	198671659	198661475	198661502	198672426	198672475	3500	400339399382	1309113913621420	551543667	8878691026	240	243	0	0	0.236,0.232,0.229,0.214	0.386,0.388,0.397	-0.163	ENSG00000081237,PTPRC,chr1,198668692,198668833,198671515,198671659,198661475,198661502,198672426,198672475
3470	3688	ENSG00000107290	SETX	chr9	-	135161809	135161881	135163622	135163738	135158650	135158800	135163936	135164038	3688	69,65,84,93	65,64,71,84	102,116,85	46,71,48	215	171	0.000381507	0.0207365	0.458,0.447,0.485,0.468	0.638,0.565,0.585	-0.131	ENSG00000107290,SETX,chr9,135161809,135161881,135163622,135163738,135158650,135158800,135163936,135164038
3656	3876	ENSG00000183077	AFMID	chr17	+	76200908	76200981	76201683	76201819	76198783	76198832	76202026	76202131	3876	0,0,0,0	6,12,7,3	13,21,4	16,12,6	172	235	1.32228e-13	1.09903e-10	0.0,0.0,0.0,0.0	0.526,0.705,0.477	-0.569	ENSG00000183077,AFMID,chr17,76200908,76200981,76201683,76201819,76198783,76198832,76202026,76202131
3657	3877	ENSG00000183077	AFMID	chr17	+	76200908	76200981	76201683	76201834	76198783	76198832	76202026	76202131	3877	0,0,0,0	6,11,10,1	13,21,4	10,6,5	172	250	2.44249e-15	2.43614e-12	0.0,0.0,0.0,0.0	0.654,0.836,0.538	-0.676	ENSG00000183077,AFMID,chr17,76200908,76200981,76201683,76201834,76198783,76198832,76202026,76202131
3787	4012	ENSG00000105372	RPS19	chr19	+	42367940	42368055	42368243	42368969	42365180	42365281	42373100	42373262	4012	0,2,1,1	106111107190	15,6,4	111,131,96	214	825	1.61992e-08	5.38568e-06	0.0,0.065,0.035,0.02	0.343,0.15,0.138	-0.18	ENSG00000105372,RPS19,chr19,42367940,42368055,42368243,42368969,42365180,42365281,42373100,42373262
3887	4119	ENSG00000161395	PGAP3	chr17	-	37832866	37833008	37840849	37841002	37830869	37830932	37842174	37842272	4119	144,91,109,132	25,27,24,24	125124130	4,8,16	252	241	1.4361e-06	0.000239288	0.846,0.763,0.813,0.84	0.968,0.937,0.886	-0.115	ENSG00000161395,PGAP3,chr17,37832866,37833008,37840849,37841002,37830869,37830932,37842174,37842272
3911	4144	ENSG00000136861	CDK5RAP2	chr9	-	123166313	123166391	123169289	123169526	123165083	123165349	123170624	123170746	4144	379275300399	199138195202	236314275	166283237	336	177	5.13926e-05	0.00485867	0.501,0.512,0.448,0.51	0.428,0.369,0.379	0.101	ENSG00000136861,CDK5RAP2,chr9,123166313,123166391,123169289,123169526,123165083,123165349,123170624,123170746
3950	4186	ENSG00000157823	AP3S2	chr15	-	90420537	90420656	90421496	90421532	90414706	90414778	90431752	90431864	4186	2,1,0,2	33,6,8,14	10,5,3	25,7,6	135	218	3.10496e-05	0.00324282	0.089,0.212,0.0,0.187	0.392,0.536,0.447	-0.336	ENSG00000157823,AP3S2,chr15,90420537,90420656,90421496,90421532,90414706,90414778,90431752,90431864
4132	4372	ENSG00000156162	DPY19L4	chr8	+	95746857	95746982	95750596	95750687	95738558	95738669	95751640	95751762	4372	39,23,25,62	56,33,41,68	20,27,20	54,87,62	224	190	1.91739e-05	0.00211315	0.371,0.372,0.341,0.436	0.239,0.208,0.215	0.159	ENSG00000156162,DPY19L4,chr8,95746857,95746982,95750596,95750687,95738558,95738669,95751640,95751762
4179	4420	ENSG00000068028	RASSF1	chr3	-	50369480	50369585	50375335	50375454	50368764	50368880	50377986	50378272	4420	68,48,68,80	49,28,62,57	56,69,50	73,99,71	218	204	7.28609e-05	0.00643298	0.565,0.616,0.506,0.568	0.418,0.395,0.397	0.16	ENSG00000068028,RASSF1,chr3,50369480,50369585,50375335,50375454,50368764,50368880,50377986,50378272
4219	4467	ENSG00000049618	ARID1B	chr6	+	157431605	157431695	157454161	157454341	157405795	157406039	157469757	157470085	4467	123101111153	164111105137	158121159	117,97,85	189	279	0.000972279	0.0406604	0.525,0.573,0.609,0.622	0.666,0.648,0.734	-0.1	ENSG00000049618,ARID1B,chr6,157431605,157431695,157454161,157454341,157405795,157406039,157469757,157470085
4270	4522	ENSG00000135124	P2RX4	chr12	+	121654936	121655084	121659715	121659787	121647931	121648101	121666335	121666416	4522	93,60,53,70	5,2,1,8	106,91,55	18,9,10	247	171	0.000920735	0.0394138	0.928,0.954,0.973,0.858	0.803,0.875,0.792	0.105	ENSG00000135124,P2RX4,chr12,121654936,121655084,121659715,121659787,121647931,121648101,121666335,121666416
4278	4530	ENSG00000131697	NPHP4	chr1	-	5947345	5947526	5950927	5951088	5940173	5940299	5964676	5964864	4530	59,37,45,66	61,48,55,94	12,35,62	66,94,117	260	280	0.000194855	0.0133239	0.51,0.454,0.468,0.431	0.164,0.286,0.363	0.195	ENSG00000131697,NPHP4,chr1,5947345,5947526,5950927,5951088,5940173,5940299,5964676,5964864
4427	4695	ENSG00000144504	ANKMY1	chr2	-	241448764	241448872	241451277	241451418	241446976	241447108	241452218	241452359	4695	28,26,37,39	14,9,8,15	21,32,38	2,6,1	240	207	0.000221591	0.0144826	0.633,0.714,0.8,0.692	0.901,0.821,0.97	-0.188	ENSG00000144504,ANKMY1,chr2,241448764,241448872,241451277,241451418,241446976,241447108,241452218,241452359
4553	4825	ENSG00000156398	SFXN2	chr10	+	104476370	104476468	104477459	104477537	104474392	104474438	104486368	104486554	4825	7,6,11,15	9,3,12,8	17,20,18	3,5,2	197	177	0.00021115	0.0141343	0.411,0.642,0.452,0.628	0.836,0.782,0.89	-0.303	ENSG00000156398,SFXN2,chr10,104476370,104476468,104477459,104477537,104474392,104474438,104486368,104486554
4555	4827	ENSG00000156398	SFXN2	chr10	+	104477459	104477537	104484692	104484753	104474392	104474438	104486368	104486554	4827	9,3,12,8	0,3,5,2	3,5,2	8,5,11	177	160	0.000175616	0.0123788	1.0,0.475,0.684,0.783	0.253,0.475,0.141	0.446	ENSG00000156398,SFXN2,chr10,104477459,104477537,104484692,104484753,104474392,104474438,104486368,104486554
4580	4852	ENSG00000112584	FAM120B	chr6	+	170667313	170667406	170704574	170704667	170639536	170639638	170713637	170713689	4852	0,8,5,4	71,88,73,78	16,9,12	57,59,56	192	192	2.2254e-06	0.000338873	0.0,0.083,0.064,0.049	0.219,0.132,0.176	-0.127	ENSG00000112584,FAM120B,chr6,170667313,170667406,170704574,170704667,170639536,170639638,170713637,170713689
4750	5036	ENSG00000050426	LETMD1	chr12	+	51445874	51445990	51447560	51447643	51442816	51442968	51449926	51450028	5036	65,74,43,87	38,16,17,25	53,59,59	45,35,42	215	182	0.00102576	0.0423641	0.591,0.797,0.682,0.747	0.499,0.588,0.543	0.161	ENSG00000050426,LETMD1,chr12,51445874,51445990,51447560,51447643,51442816,51442968,51449926,51450028
4753	5039	ENSG00000050426	LETMD1	chr12	+	51445874	51445990	51447560	51447643	51442816	51442968	51449932	51450028	5039	63,75,43,83	36,16,15,24	53,58,57	44,34,42	215	182	0.000519766	0.0263154	0.597,0.799,0.708,0.745	0.505,0.591,0.535	0.169	ENSG00000050426,LETMD1,chr12,51445874,51445990,51447560,51447643,51442816,51442968,51449932,51450028
4754	5040	ENSG00000050426	LETMD1	chr12	+	51445874	51445990	51447560	51447643	51442816	51442968	51450132	51450285	5040	83,101,59,106	39,19,18,23	61,68,64	56,38,53	215	182	2.52072e-06	0.00037247	0.643,0.818,0.735,0.796	0.48,0.602,0.505	0.219	ENSG00000050426,LETMD1,chr12,51445874,51445990,51447560,51447643,51442816,51442968,51450132,51450285
4755	5041	ENSG00000050426	LETMD1	chr12	+	51445874	51445990	51447594	51447643	51442816	51442968	51450132	51450285	5041	83,101,59,106	16,8,9,16	61,68,64	25,16,30	215	148	6.42552e-05	0.00587883	0.781,0.897,0.819,0.82	0.627,0.745,0.595	0.174	ENSG00000050426,LETMD1,chr12,51445874,51445990,51447594,51447643,51442816,51442968,51450132,51450285
4765	5051	ENSG00000115935	WIPF1	chr2	-	175494393	175494596	175495109	175495424	175490437	175490688	175499245	175499264	5051	9,20,8,17	51,57,34,50	8,26,24	18,34,40	414	302	0.00113139	0.0449717	0.114,0.204,0.146,0.199	0.245,0.358,0.304	-0.137	ENSG00000115935,WIPF1,chr2,175494393,175494596,175495109,175495424,175490437,175490688,175499245,175499264
4766	5052	ENSG00000115935	WIPF1	chr2	-	175494393	175494596	175495109	175495288	175490548	175490688	175499245	175499333	5052	9,13,10,16	51,57,34,50	13,22,22	18,34,40	278	302	0.000169417	0.012113	0.161,0.199,0.242,0.258	0.44,0.413,0.374	-0.194	ENSG00000115935,WIPF1,chr2,175494393,175494596,175495109,175495288,175490548,175490688,175499245,175499333
4772	5058	ENSG00000159363	ATP13A2	chr1	-	17318503	17318624	17318737	17318897	17318228	17318353	17318980	17319076	5058	113,74,78,136	95,65,57,88	136219193	73,102,95	259	220	0.00091057	0.0391466	0.503,0.492,0.538,0.568	0.613,0.646,0.633	-0.105	ENSG00000159363,ATP13A2,chr1,17318503,17318624,17318737,17318897,17318228,17318353,17318980,17319076
4898	5193	ENSG00000105341	ATP5SL	chr19	-	41942296	41942377	41944122	41944319	41939441	41939578	41945786	41945810	5193	602413564681	97,79,141,113	649593616	256190218	296	180	1.28226e-09	5.44223e-07	0.791,0.761,0.709,0.786	0.607,0.655,0.632	0.13	ENSG00000105341,ATP5SL,chr19,41942296,41942377,41944122,41944319,41939441,41939578,41945786,41945810
4937	5232	ENSG00000153310	FAM49B	chr8	-	130892621	130892704	130908917	130909100	130891634	130891717	130915557	130915596	5232	21,24,8,15	19,24,13,30	9,12,12	40,39,30	282	182	0.000622804	0.0300816	0.416,0.392,0.284,0.244	0.127,0.166,0.205	0.168	ENSG00000153310,FAM49B,chr8,130892621,130892704,130908917,130909100,130891634,130891717,130915557,130915596
4995	5296	ENSG00000178927	C17orf62	chr17	-	80405455	80405497	80407045	80407168	80403739	80403836	80408355	80408646	5296	82,45,63,78	0,3,0,0	71,66,77	12,4,8	222	141	1.87743e-08	6.0405e-06	1.0,0.905,1.0,1.0	0.79,0.913,0.859	0.122	ENSG00000178927,C17orf62,chr17,80405455,80405497,80407045,80407168,80403739,80403836,80408355,80408646
5066	5369	ENSG00000187667	WHAMMP3	chr15	-	23196161	23196291	23198509	23198675	23194712	23194899	23200236	23200406	5369	10,2,5,7	1,5,3,6	3,3,2	1,0,0	265	229	5.12996e-05	0.00485867	0.896,0.257,0.59,0.502	0.722,1.0,1.0	-0.346	ENSG00000187667,WHAMMP3,chr15,23196161,23196291,23198509,23198675,23194712,23194899,23200236,23200406
5172	5482	ENSG00000071564	TCF3	chr19	-	1612205	1612429	1615283	1615519	1611702	1611848	1615684	1615797	5482	2181183218292110	1305116014281790	175517321674	230523882027	335	323	4.77951e-13	3.53117e-10	0.617,0.604,0.553,0.532	0.423,0.412,0.443	0.151	ENSG00000071564,TCF3,chr19,1612205,1612429,1615283,1615519,1611702,1611848,1615684,1615797
5173	5483	ENSG00000071564	TCF3	chr19	-	1612205	1612432	1615283	1615519	1609292	1611848	1615684	1615820	5483	2181183218292110	1662150617972230	175517321674	293829162591	335	326	2.07279e-13	1.65392e-10	0.561,0.542,0.498,0.479	0.368,0.366,0.386	0.147	ENSG00000071564,TCF3,chr19,1612205,1612432,1615283,1615519,1609292,1611848,1615684,1615820
5238	5553	ENSG00000204248	COL11A2	chr6	-	33151921	33152101	33153477	33153555	33148887	33148947	33154403	33154595	5553	0,0,1,0	4,1,4,5	0,2,6	3,0,7	177	279	0.000146051	0.0108914	0.0,0.0,0.283,0.0	0.0,1.0,0.575	-0.454	ENSG00000204248,COL11A2,chr6,33151921,33152101,33153477,33153555,33148887,33148947,33154403,33154595
5340	5658	ENSG00000156504	FAM122B	chrX	-	133915850	133915947	133919915	133919977	133903595	133906313	133921501	133921563	5658	47,75,47,79	202238172227	48,69,46	94115117	161	196	0.000448375	0.0235791	0.221,0.277,0.25,0.298	0.383,0.422,0.324	-0.115	ENSG00000156504,FAM122B,chrX,133915850,133915947,133919915,133919977,133903595,133906313,133921501,133921563
5346	5664	ENSG00000103037	SETD6	chr16	+	58550711	58550832	58551954	58552135	58550105	58550247	58552304	58552447	5664	13,3,13,16	84,80,85,126	21,37,32	99129125	220	280	0.000245356	0.0153911	0.165,0.046,0.163,0.139	0.213,0.267,0.246	-0.114	ENSG00000103037,SETD6,chr16,58550711,58550832,58551954,58552135,58550105,58550247,58552304,58552447
5440	5764	ENSG00000258227	CLEC5A	chr7	-	141643695	141643764	141645140	141645200	141635613	141635750	141646013	141646112	5764	5,3,8,4	0,1,2,1	21,27,17	22,14,8	159	168	0.000278079	0.0167846	1.0,0.76,0.809,0.809	0.502,0.671,0.692	0.223	ENSG00000258227,CLEC5A,chr7,141643695,141643764,141645140,141645200,141635613,141635750,141646013,141646112
5458	5782	ENSG00000124831	LRRFIP1	chr2	+	238628165	238628210	238647874	238647952	238617186	238617273	238657006	238657042	5782	3,3,16,17	0,0,0,0	11,17,4	11,0,8	144	177	1.99197e-07	5.16049e-05	1.0,1.0,1.0,1.0	0.551,1.0,0.381	0.356	ENSG00000124831,LRRFIP1,chr2,238628165,238628210,238647874,238647952,238617186,238617273,238657006,238657042
5668	5993	ENSG00000228315	GUSBP11	chr22	-	23982494	23982610	24002051	24002187	23980673	23981129	24025911	24026054	5993	33,42,26,60	14,32,10,23	49,60,86	8,11,23	235	215	0.000829038	0.0371633	0.683,0.546,0.704,0.705	0.849,0.833,0.774	-0.159	ENSG00000228315,GUSBP11,chr22,23982494,23982610,24002051,24002187,23980673,23981129,24025911,24026054
5738	6064	ENSG00000162734	PEA15	chr1	+	160176922	160177027	160178253	160178455	160175210	160175312	160181332	160181506	6064	14,19,15,24	70,55,74,80	37,26,28	37,47,70	204	301	0.000999117	0.0414353	0.228,0.338,0.23,0.307	0.596,0.449,0.371	-0.196	ENSG00000162734,PEA15,chr1,160176922,160177027,160178253,160178455,160175210,160175312,160181332,160181506
6354	6718	ENSG00000204472	AIF1	chr6	+	31583446	31583513	31583880	31583922	31583297	31583359	31584120	31584283	6718	0,0,3,1	8,9,7,17	86,83,80	140112131	166	141	4.4672e-08	1.33003e-05	0.0,0.0,0.267,0.048	0.343,0.386,0.342	-0.278	ENSG00000204472,AIF1,chr6,31583446,31583513,31583880,31583922,31583297,31583359,31584120,31584283
6417	6784	ENSG00000105993	DNAJB6	chr7	+	157174939	157175071	157178234	157178305	157160066	157160177	157202488	157202695	6784	424321343356	195134191286	423428405	400390410	231	170	1.07341e-05	0.00128217	0.615,0.638,0.569,0.478	0.438,0.447,0.421	0.14	ENSG00000105993,DNAJB6,chr7,157174939,157175071,157178234,157178305,157160066,157160177,157202488,157202695
6496	6870	ENSG00000138802	SEC24B	chr4	+	110394159	110394342	110402832	110402937	110384056	110384800	110412482	110412563	6870	210252204258	11,13,8,7	228232233	32,48,33	282	204	1.36202e-12	9.36883e-10	0.932,0.933,0.949,0.964	0.838,0.778,0.836	0.127	ENSG00000138802,SEC24B,chr4,110394159,110394342,110402832,110402937,110384056,110384800,110412482,110412563
6847	7237	ENSG00000166169	POLL	chr10	-	103345618	103345913	103347002	103347163	103342519	103342648	103347641	103347966	7237	38,40,29,53	168,92,131,131	76,54,65	116125104	260	394	0.00104608	0.0427608	0.255,0.397,0.251,0.38	0.498,0.396,0.486	-0.139	ENSG00000166169,POLL,chr10,103345618,103345913,103347002,103347163,103342519,103342648,103347641,103347966
7169	7573	ENSG00000167130	DOLPP1	chr9	+	131847485	131847585	131847796	131847895	131846946	131847047	131848987	131849077	7573	1,4,5,6	2,3,3,8	3,4,0	15,19,8	199	198	0.000576436	0.0286752	0.332,0.57,0.624,0.427	0.166,0.173,0.0	0.375	ENSG00000167130,DOLPP1,chr9,131847485,131847585,131847796,131847895,131846946,131847047,131848987,131849077
7291	7696	ENSG00000134444	KIAA1468	chr18	+	59947006	59947089	59947592	59947675	59942606	59942706	59947878	59947942	7696	14,7,11,10	34,23,24,41	8,18,15	7,21,12	182	182	0.000214389	0.0141913	0.292,0.233,0.314,0.196	0.533,0.462,0.556	-0.258	ENSG00000134444,KIAA1468,chr18,59947006,59947089,59947592,59947675,59942606,59942706,59947878,59947942
7292	7697	ENSG00000134444	KIAA1468	chr18	+	59947006	59947089	59947592	59947675	59944828	59944888	59947878	59947942	7697	7,14,8,10	20,17,12,28	11,16,14	3,9,8	182	182	8.74072e-05	0.00735696	0.259,0.452,0.4,0.263	0.786,0.64,0.636	-0.344	ENSG00000134444,KIAA1468,chr18,59947006,59947089,59947592,59947675,59944828,59944888,59947878,59947942
7564	7988	ENSG00000157445	CACNA2D3	chr3	+	55018634	55018697	55021709	55021780	55003826	55003871	55038789	55038865	7988	113,70,80,44	224,83,150,72	66,62,44	167162171	162	170	0.000266609	0.0165165	0.346,0.47,0.359,0.391	0.293,0.287,0.213	0.127	ENSG00000157445,CACNA2D3,chr3,55018634,55018697,55021709,55021780,55003826,55003871,55038789,55038865
7570	7994	ENSG00000152784	PRDM8	chr4	+	81105803	81105907	81106518	81106672	81105455	81105505	81112625	81112723	7994	4,3,4,5	6,15,12,9	0,0,1	13,6,17	203	253	9.24012e-07	0.000171407	0.454,0.2,0.294,0.409	0.0,0.0,0.068	0.317	ENSG00000152784,PRDM8,chr4,81105803,81105907,81106518,81106672,81105455,81105505,81112625,81112723
7582	8007	ENSG00000204120	GIGYF2	chr2	+	233568133	233568199	233587263	233587368	233562014	233562102	233589283	233589401	8007	69,62,51,63	2,7,1,9	45,47,57	11,16,15	165	204	3.62945e-06	0.000502779	0.977,0.916,0.984,0.896	0.835,0.784,0.825	0.129	ENSG00000204120,GIGYF2,chr2,233568133,233568199,233587263,233587368,233562014,233562102,233589283,233589401
7588	8013	ENSG00000204120	GIGYF2	chr2	+	233589283	233589401	233595831	233595944	233568133	233568199	233599864	233599948	8013	26,34,27,42	3,3,1,4	26,31,19	11,10,12	217	212	1.43947e-06	0.000239288	0.894,0.917,0.963,0.911	0.698,0.752,0.607	0.236	ENSG00000204120,GIGYF2,chr2,233589283,233589401,233595831,233595944,233568133,233568199,233599864,233599948
7591	8016	ENSG00000204120	GIGYF2	chr2	+	233595831	233595944	233599126	233599196	233568133	233568199	233599864	233599948	8016	3,3,1,4	37,26,19,40	11,10,12	32,34,20	212	169	1.23614e-05	0.00141715	0.061,0.084,0.04,0.074	0.215,0.19,0.324	-0.178	ENSG00000204120,GIGYF2,chr2,233595831,233595944,233599126,233599196,233568133,233568199,233599864,233599948
7651	8081	ENSG00000158773	USF1	chr1	-	161011440	161011636	161011905	161012007	161011113	161011201	161012375	161012460	8081	323233339410	369265423520	208247266	542452549	201	295	8.41925e-09	3.05358e-06	0.562,0.563,0.54,0.536	0.36,0.445,0.416	0.143	ENSG00000158773,USF1,chr1,161011440,161011636,161011905,161012007,161011113,161011201,161012375,161012460
7706	8140	ENSG00000118007	STAG1	chr3	-	136287606	136287703	136310286	136310391	136260960	136261037	136323150	136323315	8140	14,11,4,5	117,102,94,123	19,18,38	79115116	204	196	4.91569e-07	0.000110178	0.103,0.094,0.039,0.038	0.188,0.131,0.239	-0.118	ENSG00000118007,STAG1,chr3,136287606,136287703,136310286,136310391,136260960,136261037,136323150,136323315
7793	8233	ENSG00000182511	FES	chr15	+	91434211	91434421	91434783	91434906	91433630	91433714	91435287	91435341	8233	555468480536	840771599827	757694633	645667627	309	222	1.11775e-07	3.14041e-05	0.322,0.304,0.365,0.318	0.457,0.428,0.42	-0.108	ENSG00000182511,FES,chr15,91434211,91434421,91434783,91434906,91433630,91433714,91435287,91435341
7855	8300	ENSG00000106785	TRIM14	chr9	-	100854190	100854283	100862212	100862446	100846636	100850287	100872170	100872266	8300	110,83,107,130	41,41,46,63	156181135	134,114,86	333	192	0.000789312	0.0358823	0.607,0.539,0.573,0.543	0.402,0.478,0.475	0.114	ENSG00000106785,TRIM14,chr9,100854190,100854283,100862212,100862446,100846636,100850287,100872170,100872266
7924	8369	ENSG00000092841	MYL6	chr12	+	56552467	56552495	56553370	56553406	56552140	56552188	56553808	56553932	8369	10,3,7,9	59,0,67,40	18,15,15	4,1,2	127	135	8.04316e-06	0.000996553	0.153,1.0,0.1,0.193	0.827,0.941,0.889	-0.524	ENSG00000092841,MYL6,chr12,56552467,56552495,56553370,56553406,56552140,56552188,56553808,56553932
8052	8508	ENSG00000165219	GAPVD1	chr9	+	128025829	128025979	128050040	128050162	128024109	128024238	128057736	128057801	8508	10,16,16,13	1,0,0,4	10,11,7	15,7,8	249	221	1.64987e-08	5.39535e-06	0.899,1.0,1.0,0.743	0.372,0.582,0.437	0.447	ENSG00000165219,GAPVD1,chr9,128025829,128025979,128050040,128050162,128024109,128024238,128057736,128057801
8132	8598	ENSG00000132589	FLOT2	chr17	-	27212629	27212703	27212874	27212965	27211242	27211333	27215962	27216044	8598	31,12,29,25	0,0,0,0	39,32,19	4,5,1	190	173	5.05645e-05	0.00484276	1.0,1.0,1.0,1.0	0.899,0.854,0.945	0.101	ENSG00000132589,FLOT2,chr17,27212629,27212703,27212874,27212965,27211242,27211333,27215962,27216044
8411	8899	ENSG00000078403	MLLT10	chr10	+	21830191	21830290	21846549	21846753	21827761	21827841	21875222	21875277	8899	0,0,0,0	19,31,22,32	0,5,4	13,34,21	198	303	1.83488e-05	0.00203346	0.0,0.0,0.0,0.0	0.0,0.184,0.226	-0.137	ENSG00000078403,MLLT10,chr10,21830191,21830290,21846549,21846753,21827761,21827841,21875222,21875277
8412	8900	ENSG00000078403	MLLT10	chr10	+	21830191	21830290	21860903	21860955	21827761	21827841	21875222	21875277	8900	0,0,0,0	2,2,4,2	0,5,4	2,4,4	198	151	1.62007e-06	0.000260929	0.0,0.0,0.0,0.0	0.0,0.488,0.433	-0.307	ENSG00000078403,MLLT10,chr10,21830191,21830290,21860903,21860955,21827761,21827841,21875222,21875277
8636	9148	ENSG00000268750	CTD-2583A14.10	chr19	+	58331861	58331917	58350390	58350517	58331086	58331313	58367471	58367601	9148	15,12,10,24	19,11,5,26	23,18,31	2,8,12	155	226	0.000512498	0.0260799	0.535,0.614,0.745,0.574	0.944,0.766,0.79	-0.216	ENSG00000268750,CTD-2583A14.10,chr19,58331861,58331917,58350390,58350517,58331086,58331313,58367471,58367601
8815	9335	ENSG00000198089	SFI1	chr22	+	32000294	32000390	32000854	32000931	31998592	31998771	32002313	32002416	9335	4,5,0,1	65,35,32,40	2,10,13	41,33,22	195	176	0.000185165	0.012907	0.053,0.114,0.0,0.022	0.042,0.215,0.348	-0.154	ENSG00000198089,SFI1,chr22,32000294,32000390,32000854,32000931,31998592,31998771,32002313,32002416
8922	9446	ENSG00000183137	CEP57L1	chr6	+	109461623	109461878	109466421	109466584	109427237	109427293	109467960	109468140	9446	31,15,19,29	60,41,37,57	47,47,44	61,47,50	354	262	0.00103574	0.0425999	0.277,0.213,0.275,0.274	0.363,0.425,0.394	-0.134	ENSG00000183137,CEP57L1,chr6,109461623,109461878,109466421,109466584,109427237,109427293,109467960,109468140
8923	9447	ENSG00000183137	CEP57L1	chr6	+	109461623	109461878	109466421	109466584	109450506	109450695	109467960	109468140	9447	24,14,16,25	51,39,35,52	41,45,45	47,45,42	354	262	4.13968e-05	0.0041918	0.258,0.21,0.253,0.262	0.392,0.425,0.442	-0.174	ENSG00000183137,CEP57L1,chr6,109461623,109461878,109466421,109466584,109450506,109450695,109467960,109468140
[truncated: 134 more rows]

## Sheet: MXE_MARIMO_MUT_WT_filter
	ID	GeneID	geneSymbol	chr	strand	X1stExonStart_0base	X1stExonEnd	X2ndExonStart_0base	X2ndExonEnd	upstreamES	upstreamEE	downstreamES	downstreamEE	ID.1	IJC_SAMPLE_1	SJC_SAMPLE_1	IJC_SAMPLE_2	SJC_SAMPLE_2	IncFormLen	SkipFormLen	PValue	FDR	IncLevel1	IncLevel2	IncLevelDifference	uniqueid
[truncated: 196 more rows]

[truncated: 10 more sheets: MXE_MOLM14_MUT_WT_filter, MXE_K562_MUT_WT_filter, SE_AML2__MUT_WT_filter, SE_MARIMO_MUT_WT_filter, SE_MOLM14_MUT_WT_filter, SE_K562_MUT_WT_filter, RI_AML2_MUT_WT_filter, RI_MOLM14_MUT_WT_filter, RI_MARIMO_MUT_WT_filter, RI_K562_MUT_WT_filter]
