# Supplementary material for: Targeting SRSF2 mutations in leukemia with RKI-1447: A strategy to impair cellular division and nuclear structure
Source: iScience. 2024 Mar 6;27(4):109443. doi: 10.1016/j.isci.2024.109443 (PMC10981050; doi:10.1016/j.isci.2024.109443)
Supplement: Data S3. List of exons skipped/included (SE) genes of SRSF2 Mut cell lines and Beat AML database, related to Figures 1A and 1B [file mmc4.xlsx]

## Sheet: supplementary table3
AML2_SE	MARIMO_SE	MOLM14_SE	K562_SE	BEATAML_SE
CTC-228N24.3	CTC-228N24.3	RNASEH2B-AS1	MAPK8	MADD
AKR1A1	WDR62	WDR62	HEPH	MSI2
MRPL55	MRPL55	RIPK3	SLC2A11	RP11-468E2.2
PCNXL3	MSI2	EP400NL	MRPL55	OSGEP
EP400NL	EP400NL	NFATC3	MSI2	POLRMT
LSM14B	MANBAL	ABCA2	EP400NL	HSPA9
HLCS	ISCU	TEX15	MANBAL	CKLF
MANBAL	NFATC3	AP000347.2	ARHGAP8	GOLGA4
CREBRF	AP000347.2	FBXL6	BCL9L	DDX21
AP000347.2	POLRMT	KMT2A	GCLC	PDLIM2
PRR3	C19orf82	NELFA	ESAM	EZH2
EIF2AK2	EIF5A2	NUP62	CDPF1	ASPH
KMT2A	CKLF	CRBN	RP11-588H23.3	CCDC174
OAZ3	NUP62	AHDC1	GID8	FAM65B
ZNF397	RALGAPA1	RAB5B	RP11-417J8.6	PSME4
DDX39A	RAB5B	TMEM214	FBXL6	RTN4
GOLGA4	NAT9	U2AF1L4	RASGRP1	USP4
ARHGAP11A	TBC1D14	AKAP1	PRR3	ZNF687
NAT9	MYSM1	UPF3A	NELFA	NDUFAF5
CTD-2245F17.3	INTS8	MUTYH	PAK4	FAM3A
ZZEF1	CCDC113	BIVM	DLX4	WRNIP1
PKIG	PKIG	NBPF1	ZNF397	MDN1
MUTYH	DUSP12	CCT6B	GOLGA4	TMEM150A
RP4-798P15.3	AKAP1	SLAMF1	SLC2A8	AUP1
TRIM26	MUTYH	JPX	AHDC1	DNAJC19
CTC-260F20.3	RAD52	TMEM237	RAB5B	EWSR1
FAM86B3P	LINC01125	SLAIN1	PATL1	DPH3
DEF8	CCT6B	TXLNG2P	INTS8	PLCB2
STARD9	NAPRT1	EZH2	U2AF1L4	APEH
NAA10	JPX	KATNA1	AF127936.3	MKNK1
UBE3A	ZC3H11A	ZHX3	GAB2	TES
TXLNG2P	FAM86B3P	CUL5	UPF3A	SDCCAG8
EZH2	DEF8	B4GALNT3	SLC50A1	ATP6V0A1
FYCO1	NAA10	DENND3	CTD-2561J22.5	ZDHHC6
VTI1A	EZH2	PUS3	NBPF1	ATP6V0A2
DST	POMT1	IFT52	RP11-326C3.12	ZNF783
SENP3	VTI1A	ARV1	ASTE1	SLC20A1
CUL5	GPSM2	FBXL20	C12orf23	GRAMD1A
B4GALNT3	HUWE1	CBWD6	PRUNE	EAF1
RFX8	STAM2	NCK1	ZC3H11A	TRIM11
LCOR	GLI4	ZNF687	PHKA1	SMIM19
DNM2	RTN4	NDUFAF5	Z83851.3	DMXL2
RTN4	ARV1	TMCC1	DEF8	BECN1
GANAB	ZNF213	ATP2A1	TARSL2	SNX11
FCER1G	CBWD6	TMEM150A	TMEM120A	ANKRD10
CBWD6	NDUFAF5	HLA-H	UBE3A	CASP8
ZNF687	SPOP	FER	PDLIM2	PCBP1-AS1
COMMD9	ATP2A1	AUP1	GSTA4	ZNF195
CCDC7	MDN1	MARVELD1	KATNA1	ARID1A
FAM3A	SH2D2A	IRF8	POMT1	CHTOP
AC091729.9	IFT88	FAM208B	CORO1B	RHOT2
PMS2P3	LEKR1	TRAIP	GPSM2	CBWD2
MDN1	TPCN2	EWSR1	CUL5	HMBS
IFT88	DNAJC19	AC003002.6	HUWE1	TAZ
ZNF615	PDZD7	PLCB2	VEPH1	GART
LINC00963	HERC2P9	APEH	DNM2	RAB18
AUP1	CDCA7	CHRNA7	THRB	NPRL3
TPCN2	PSMD5	SMYD3	AC093415.2	DDX47
DNAJC19	NPIPA5	NPM1	CD55	PPP2CA
SPECC1	ZBTB25	CACNB1	CBWD6	KIAA1731
FAM208B	PLCB2	NCALD	RUFY2	EXOSC10
ZBTB44	TANK	TCF12	NCK1	ALG11
TRAF2	DNAJC5	RHPN1	ASUN	STRADA
SYNC	SMURF2	FAM135A	TMCC1	GRINA
TNRC6C	RANGAP1	UBIAD1	PEX26	SPATS2
ZBTB25	TMEM129	SIRT4	FAM3A	RAB4B-EGLN2
SFT2D1	RAD51	FNTB	AC091729.9	ANKRA2
ASL	RRN3	RIPK2	GTDC1	TBRG4
UFD1L	RHPN1	ERF	TMEM150A	ZNF317
RANGAP1	MTMR2	FIGNL1	IFT88	HBP1
KCNAB3	FAM135A	TOPORS-AS1	TM4SF19	RABEP1
RPL18A	SDCCAG8	MRPL48	RPL37A	NPRL2
PPIP5K2	RIPK2	PER3	DNAJC19	WDR60
TCF12	FIGNL1	WAC-AS1	SPECC1	LRPPRC
MED17	FLYWCH1	ZNF783	FAM208B	GNAS
MTMR2	MRPL48	ZNF805	LINC00958	MOGS
C6orf52	SETD5	CERS5	EWSR1	CCDC18
DOPEY2	SLC20A1	EPS15L1	NDRG2	PILRB
SDCCAG8	INPP5J	NMRAL1	DPH3	ANKRD13D
ZMYND8	CERS5	B4GALT3	HERC2P9	CLEC2B
SETD5	DTWD1	MFGE8	CDCA7	MYB
WAC-AS1	ZNF18	TPM1	RPL17	TUBGCP3
ZNF783	COX16	EME1	NPIPA5	ZNF107
SLC20A1	SPECC1L	APOBEC3G	LPHN1	RUNX2
ADAP2	CTD-2140B24.4	ASS1	SNX13	NTMT1
PSMD2	FOSB	BECN1	CLK1	NCKAP1L
ZNF18	UBE2Q2	SNX11	NFATC2	CMC2
EPS15L1	ZNF814	TRAF3	RP11-844P9.2	EIF5
ZNF232	MLC1	TCEANC	PLCB2	MGEA5
CTD-2140B24.4	TRAPPC2	ANKRD10	UFD1L	CLTC
RP4-756H11.3	FCHO1	TRIM66	RANGAP1	EIF6
ZNF814	TRIM11	ARHGAP26	KCNAB3	PLA2G15
NUPL2	DMXL2	RAD51D	MKNK1	SCLT1
ARMC8	RPP14	CYP2R1	L3MBTL3	TRIM33
SAMD11	BECN1	C11orf82	NDUFAF7	TRPV2
RP11-164J13.1	PRKAR2A	DNAJC18	PPIP5K2	DYNC1I2
TRIM11	TPT1-AS1	LARP4	NCALD	SLC9A7
HIRIP3	RAD51D	ANKLE2	RHPN1	ABCA7
DMXL2	HPCAL1	CASP8	CEP68	ME2
GPR85	KATNAL2	PCBP1-AS1	CERCAM	HNRNPH3
HNRNPU-AS1	CPEB4	ZNF195	PSTK	DECR1
SNX11	LARP4	RP11-108K14.4	LPAR2	TOR1AIP1
BPTF	MSH5	ESPL1	MTMR2	DDX3X
TCEANC	ANKLE2	EIF2AK4	ZNF664	SMC3
KDM5D	DGCR6	PALM	RP11-1212A22.1	RP11-468E2.4
ILVBL	LATS1	WBSCR22	OMA1	RELT
KSR1	ODF3B	ARSA	SDCCAG8	CDK5RAP2
RPS6KL1	CTDSPL	C19orf66	ATP6V0A1	PDCD6
ARHGAP26	CELF1	TAZ	ZDHHC6	IKBKB
RAD51D	CASP8	FCGRT	ZMYND8	NONO
C11orf82	BRPF3	ENDOV	HRAS	TNRC6B
KIF9-AS1	PCBP1-AS1	AC004980.7	SETD5	POLR3H
CHMP7	ZNF195	TMEM8B	H1FX-AS1	PTGES3L-AARSD1
TAF1C	KLHL2	FAM214B	INPP5J	DGCR8
LARP4	NUP214	RAB34	APOO	TAF5
FAM134C	ARHGAP23	ANKRD13A	ZNF805	TNFRSF1A
TFEC	SLMO1	RMDN2	ZNF143	COPB2
LINC01140	VKORC1L1	PXK	LINC00964	MFF
ZNF596	ACOX1	C1orf54	NAT6	DPEP2
LATS1	TTC26	C11orf48	COX16	S100A13
ODF3B	FMO5	RAB11FIP3	PRKCZ	CARD8
CELF1	WBSCR22	ALG11	EPS15L1	ARHGAP30
CASP8	RBCK1	TAP2	UBE2Q2	WIPF1
TRIM47	RHOT2	SPATS2	EAF1	RANGRF
PCBP1-AS1	ZFYVE27	TSC1	CNKSR1	CEP57
ZNF195	TINF2	RCBTB2	TCFL5	ITGB1BP1
RP11-108K14.4	ENDOV	TBRG4	ARMC8	ATP5SL
CSNK1D	NPRL3	MOB3A	MFGE8	MPV17
BRCA2	LSM14A	ISL2	RPL10A	TMEM260
VKORC1L1	CSPP1	SNX10	TRIM11	ATP2C1
B4GALNT1	DLGAP5	RABEP1	HIRIP3	RAPGEF2
MAGI1	JKAMP	NOTUM	DMXL2	MPI
KIF21B	INCENP	NRD1	HNRNPU-AS1	NRAS
FMO5	C11orf48	C4orf33	SYNJ2	SPAG9
RHOT2	FANCL	HNRNPC	SNX11	C2orf42
TBC1D10A	KIAA0368	ST7L	NEU3	FAM122B
CBWD2	RAB11FIP3	ECT2	TPT1-AS1	PSMA6
AC025263.3	RAB43	PGAP2	PTPRS	PHF3
C21orf67	ZBTB7B	AFG3L1P	BPTF	SACM1L
TMEM44-AS1	STRADA	ATP8B4	TCEANC	MRPS23
TINF2	RAB7L1	TUG1	XRCC3	INSIG1
CARF	EAF2	SLC25A17	SAMSN1-AS1	ATP11A
RFX1	RAB4B-EGLN2	DHRS4	SPATA7	SUGP1
LAMP2	CEP152	FAM13B	BAG4	BUD13
S100PBP	C2orf15	RFWD2	SLC37A2	PDCD4
ANXA2	COL23A1	LLGL2	TBCE	TP53BP1
RP11-35G9.3	IMPDH1	DNM1	CYP2R1	CHFR
SH3TC1	TBRG4	TRMT61B	NFATC2IP	UBE3B
PXK	TSEN2	VASH2	LINC01021	BCL2L2
COPE	SH3YL1	LEPREL4	TUSC3	RBM6
INCENP	STARD5	RP11-345J4.5	CHMP7	FYN
SERGEF	HBP1	RP11-313P13.3	ZNF407	TXNDC17
PEX1	KIAA1524	FBXO18	MAP3K14-AS1	DLG1
ZNF707	ATP13A3	RNF185	EXOSC9	ABHD16A
STRADA	CHEK1	MYO1B	LARP4	NCF2
LYSMD4	PLD4	CATSPER1	MSH5	TNK2
DYRK4	NPRL2	IL12A	FAM134C	CCT5
SPATS2	BCL11A	KIAA0556	ZNF346	PDK3
RRN3P3	44262	ADAMTS14	LATS1	RCSD1
COL23A1	GNAS	CCDC15	CELF1	MTL5
COX5B	AFG3L1P	IQCE	CASP8	NFKBID
RCBTB2	ATP8B4	PRR5L	RP11-504P24.3	FLAD1
TMEM45A	FAM13B	TMEM91	AC007405.4	HEXA
LINC00960	PDK1	MEF2C-AS1	TRIM47	SMG7
TSEN2	C11orf30	MAP2K5	PCBP1-AS1	ADNP
SH3YL1	LLGL2	PIGL	PPT2-EGFL8	UPP1
ATP13A3	CPSF3L	KAZALD1	ZNF195	CNOT1
NOTUM	DCP2	NEDD8	HNRNPM	PPP1R7
GAS2L3	CASD1	ZYG11A	LRCH4	NFE2L1
CARS2	PILRB	RPL21	CORO7	CCT4
CHEK1	AC004381.6	ARAP2	HEXIM2	GLRX3
C4orf33	TRMT61B	USP53	NADSYN1	PCK2
AP1G1	ZNRD1-AS1	ZSWIM7	SYNRG	CBY1
BORA	LEPREL4	COMMD10	CBX2	MRPL2
GSAP	RP11-706O15.1	PAQR6	NSMF	RCOR3
AC093391.2	RP11-313P13.3	ZUFSP	SLMO1	MED13L
PPHLN1	FBXO18	UTY	NTAN1	NSL1
PTPRK	PAM16	PLA2G15	EIF2AK4	NFE2
2022-03-07	TMEM87B	NAV3	IQCH	CLK3
ST7L	GCNT2	PTPRC	MAGI1	C9orf89
COG5	MYB	PRKX	WBSCR22	TNFAIP2
PGAP2	ADAM32	ERCC1	RP5-864K19.4	SLTM
RP11-458D21.5	ADRM1	TAB2	ZFYVE27	USF1
SPPL2A	RUNX2	DPF2	TBC1D10A	EGLN1
FAM13B	NTMT1	TRIM33	ARSA	FES
TRMT1	CMC2	WHSC1L1	FRMD4A	AMDHD2
LLGL2	AMPD3	ARPC1B	TINF2	OS9
CYP20A1	TMEM256-PLSCR3	ERI1	TRPT1	KARS
CCDC18	RHBDD1	NCOA2	ENDOV	GFM2
PILRB	FAM219B	ARHGAP9	TMEM8B	PSMD4
AC004381.6	IQCE	LINC00630	NPRL3	ODF2L
EPB41L3	SDSL	POLR2J3	FAM214B	CEP164
CATSPER1	SLC4A7	CYFIP2	LAMP2	CCDC130
KIAA0556	RABEPK	DENND4A	S100PBP	CHD8
RP11-592B15.4	CACNB3	TMEM159	CSPP1	SETD2
ARID5B	EED	ERMAP	ANXA2	FLOT2
ZNF91	GALNT11	PDSS2	SLC29A3	NOP16
MUC1	ZFYVE21	AFMID	ANKRD13A	DNMT1
ZC3H13	RPL41	USP10	SLC46A1	BOLA3
ADAM32	LINC00926	DECR1	AL589743.1	RREB1
TRA2B	NMRK1	TULP3	PXK	IFI27L1
VPS37A	KCNAB2	ALDH3B1	COPE	MAEA
NTMT1	USP53	RPS19	PPCDC	PKN2
CMC2	ZSWIM7	XPO7	ZNF707	TEC
IZUMO4	TECPR1	TTI1	PCGF3	GPBP1L1
PRR5L	SLC7A6	SMIM7	LYSMD4	PRRC2C
MAP2K5	TNRC6A	RP11-231C14.6	DYRK4	AKAP11
ATP6V0B	MTERF	RUNDC1	SPATS2	SLC25A26
NEDD8	PAQR6	ARFIP1	SLC25A24P1	ABI2
RPL41	CENPA	PDDC1	IL10RA	TYMP
CASC5	TRIQK	IKBKB	C1orf86	ZDHHC3
LINC00926	C16orf13	SGMS1	IMPDH1	DNAH1
SUGT1	TAB2	SLC23A2	TFPI	CEP250
SEMA3G	DPF2	ZNF37A	PRELID2	SEC31A
TNRC6A	SCLT1	JUP	MOB3A	ABI1
CD70	TRPV2	IL18BP	ANK1	HIRA
PFKL	POLQ	PIGF	TSEN2	CDK10
TSSC1	PARP4	RBM12B	SH3YL1	GALE
MTERF	ARPC1B	MBNL1	COPS3	ADCY3
UTY	ABHD1	NCF1B	BTBD1	YDJC
TRIQK	SETX	ATG4D	NICN1	ETF1
PTPRC	ZBTB38	CCNE1	ATP13A3	SDF2
MOB4	REL	TRIT1	GAS2L3	MTO1
TRMT13	OFD1	RASSF1	MTERFD3	CEP192
PRKX	ZNF23	TOM1	CHEK1	MORF4L2
ANAPC5	SLC9A7	PTPN3	AACS	DTYMK
TAB2	PIAS2	DLST	CDRT4	TMEM198B
SCLT1	TSEN15	ANK2	HNRNPC	RNASEK-C17orf49
PPIE	ABCA7	ARID1B	TTBK2	FOXRED1
GALNT14	ELOVL1	RNF19A	LCLAT1	FAM228B
TRPV2	BPI	LRRC23	FMR1	TPD52L2
POLQ	CMTR2	DNMT3A	EPHX2	RALGDS
TMEM161B-AS1	AC144521.1	HOXA1	PPHLN1	RNF145
P2RX5	LEPRE1	PTAR1	MOCOS	MTX2
ARHGAP9	DECR1	KIAA1841	ADAM22	BLZF1
ZBTB38	FARS2	COMMD4	44262	PI4KB
REL	FBXO22	PXN-AS1	PGAP2	STK38
OFD1	SYNJ2BP	FAM114A2	SPPL2A	DHX34
HERPUD1	ALDH3B1	TFEB	ATP8B4	LST1
ZNF23	ZMIZ2	CUL9	BCAT2	CDK4
GAD1	XPO7	ANKRD18DP	FGFR1	SZT2
PIAS2	HTT	BBC3	SLC25A17	MAPK8IP3
TSEN15	MCCC2	STARD3NL	RP11-571M6.15	NCOA5
ABCA7	ZNF155	FBXL13	FAM13B	PABPC1L
AFMID	TDP1	ANKMY1	NT5C3B	YBX1
USP10	RP11-724O16.1	MFF	C11orf30	SIRT5
STAG2	TARBP1	LYRM4	ZMYM6	TMEM141
FBXO22	RELT	WASH3P	RP11-14N7.2	PSMB9
ALDH3B1	CTC-429P9.4	STAG3L1	CPSF3L	PARL
XPO7	D2HGDH	PLAGL1	AC004381.6	ALAS1
SMIM7	CDK5RAP2	DPY19L2P2	ARMC9	AP3S1
MCCC2	ABHD14B	HAGH	REPS1	MORF4L1
PGAP3	QSOX2	CRLS1	NCS1	SESN1
CDK5RAP2	PDDC1	SFXN2	ZNRD1-AS1	RASA1
ABHD14B	LTB4R2	NAPB	PPP2R2A	PHF20L1
VPS53	IKBKB	GOLT1B	USF2	OCIAD1
MAN2A2	RAD17	GUSBP2	RP11-345J4.5	TFRC
ZNF708	FAM102A	CARD8	FBXO18	SMCHD1
IKBKB	NONO	PAM	RNF185	ZC3H18
RAD17	PIGF	MATR3	CLEC2B	CAMTA1
AP3S2	LTBP4	NRF1	PPID	C1orf162
ARFGEF2	RBM12B	MTMR3	CAMKMT	MAST2
IL18BP	MBNL1	ZNF85	TMEM87B	EDEM2
PPOX	NCF1B	LETMD1	MYB	PPP1R8
LTBP4	DEXI	CEP57	ETHE1	METTL14
RBM12B	CROT	USP13	ZNF107	IMMP1L
MBNL1	PTGES3L-AARSD1	ANAPC10	WDR73	C1orf228
DPY19L4	ARID1B	ATP5SL	P2RX1	MIOS
RASSF1	LRRC23	DDX12P	SPTBN2	PCM1
CASP9	CD83	FAM49B	ZNF586	TBC1D7
ARID1B	CCDC12	TEX22	TMEM206	PIGQ
FLNB	PTAR1	SLC9A1	ADAMTS14	PRPF3
RNF19A	PXN-AS1	KDM6A	NTMT1	HKR1
BAD	FAM114A2	SLC27A3	CMC2	MRPL33
PI4KAP2	TIMMDC1	INTS7	PHIP	AXIN1
FAM151B	MIR3654	RP11-977G19.10	FAM219B	MRPL22
LRRC23	POLR3F	ZNF17	AKR1E2	RDH11
CCDC12	ZNF202	TCF3	C21orf2	IRAK4
NPHP4	STARD3NL	RP4-536B24.4	ELP2	STRAP
FAM114A2	ANKMY1	PSPH	PRR11	GMFG
CUL9	SP140L	RPGR	CCDC24	ACSS1
POLR3F	MFF	USP28	MEF2C-AS1	ATF2
AKTIP	WASH3P	DCTD	PIGL	UBP1
ANKRD18DP	STAG3L1	SCAMP5	ATP6V0B	KIAA0586
RP11-303E16.8	LTN1	CLDN15	KAZALD1	IVNS1ABP
ZNF202	ZNF592	MPI	GALNT11	BRD8
BBC3	GLB1L2	PLEKHM1P	RPL41	TEP1
TMEM232	PLAGL1	ZNF568	RAD54B	HNRNPA2B1
ANKMY1	HOMEZ	C2orf42	SUGT1	ZXDC
NBN	DPY19L2P2	ZNF142	RP11-452F19.3	NOP2
WASH3P	ZNF337-AS1	FAM122B	ZNF436	INTS3
STAG3L1	SH3GL1	ARFGAP2	PLA2G15	GLOD4
ALDOA	CRLS1	LRRFIP1	PANX2	NBEAL2
RARG	SFXN2	GAS5	ZDHHC16	ARRB2
DPEP2	NAPB	RAET1E	WDR96	TOR2A
TRAM1	GOLT1B	POLE2	C16orf13	JMJD7-PLA2G4B
UTP6	S100A13	CPNE1	RP11-333E1.1	GORASP1
DPY19L2P2	NEK1	GUSBP11	POLQ	CCNDBP1
ZNF337-AS1	UNKL	TMEM41A	FAM65A	YIF1A
C11orf21	RABGGTB	XPO6	TMEM161B-AS1	APAF1
SFXN2	URI1	EBP	P2RX5	IDH3A
PTS	CARD8	LINC00680	GPR161	PRMT2
FAM120B	ARHGAP30	KHK	WHSC1L1	PCNXL4
S100A13	PAM	SIN3A	ERCC2	SLC25A14
CYP27B1	FAM104A	ABCC6	LINC00630	CTR9
REST	RAPGEFL1	UBE2F-SCLY	POLR2J3	PLSCR1
GUSBP2	PAFAH2	SEMA6C	SETX	UBR2
URI1	YAF2	GALNT6	HDAC11	GNL2
CARD8	LETMD1	UBE3B	OFD1	GALNS
ADAMTS13	WIPF1	FBL	CSRP3	NGLY1
LRRC63	RFWD3	PEAK1	DENND4A	MYO18A
FAM104A	CEP57	ASB16-AS1	IL1RL1	SUPV3L1
PRC1	PRRC2B	LMF2	BMPR1A	CHD3
MATR3	USP13	ZNF655	EPB41L1	PPIA
EP400	RP11-216L13.19	KLHL6	PIAS2	LUC7L3
CPNE7	ITGB1BP1	MS4A7	TSEN15	RABGAP1L
SIPA1L1	ATP5SL	FRS3	ABCA7	RP4-717I23.3
SLC15A4	FAM49B	NISCH	YTHDC2	TLE4
ZNF85	TEX22	PRICKLE1	STAT2	CEP104
SLC25A38	C17orf62	MRPL52	ARL17A	CDC16
RP11-274B21.1	SLC22A5	SNRK	TSPAN18	DSCR3
LETMD1	DPY19L3	TLR4	AFMID	CXorf38
WIPF1	SLC27A3	MROH6	USP10	TRAF3IP3
DNAJC27	FAM73A	ATF7IP2	PHOSPHO2	ATG4B
CEP57	KTN1	WDFY3	CDKL3	ARMC6
MUM1	GAREML	PAAF1	DECR1	TRIM5
ITGB1BP1	ZNF17	TRDMT1	STAG2	FAM200B
RNF215	PRPF40B	EMID1	FBXO22	LSM1
ATP5SL	PCYT2	CENPE	ACAA1	FBXL4
MR1	SNHG1	SEC31B	ZMIZ2	SLC25A16
DDX12P	TCF3	TLK2	TSSC2	ACACA
CCNT2	PSPH	POLD2	TTI1	FCHSD2
FAM49B	POLM	DIP2A	ILF3	EML2
MPV17	FKBP7	OTUD7B	PARD6G	PITRM1
GPATCH2L	ZNF461	RP3-477O4.14	TDP1	STRN4
ICAM5	ELMOD3	RP11-295P9.3	RP11-468E2.4	WDR45
TEX22	ADARB1	MEI1	RP11-724O16.1	PAPD4
NUDT7	MPI	GNB1L	MEF2C	MPHOSPH9
WHAMMP3	LARP1B	TMEM150B	DUS3L	MTMR14
GOLGA8H	ZNF789	AURKA	ACTN4	TTLL3
KDM6A	CDC27	UPRT	HP1BP3	DCUN1D2
ATXN2	FAM122B	UBE2C	AIM1L	MPPE1
PRPF40B	PDP2	TRMT2B	LRRC45	NLRC5
DOK1	LRRFIP1	CBWD3	HNRNPD	ZCRB1
PCYT2	GAS5	DGKH	CDK5RAP2	TRA2A
TCF3	CPNE1	ZNF548	ABHD14B	ZRANB1
GGT1	C1D	CNOT1	ORAI2	COA1
POLM	GUSBP11	ADAMTS9	FIS1	MED30
MEF2B	CTD-2314B22.3	RECQL5	PDDC1	MAN2C1
DNASE1	HMGN2	ATR	ZNF708	SPG11
RSAD1	TCTN3	MSTO1	LTB4R2	C17orf49
L3MBTL1	LINC00680	SNX25	AP3S2	EIF2B5
DCTD	PHF3	TMEM241	AC226119.5	GSTM2
SCAMP5	SRBD1	PPP1R7	SLC23A2	TSEN54
HDHD3	CTD-2547E10.2	CCDC91	ZNF37A	C16orf93
MPI	SIN3A	WBP1	ARFGEF2	DONSON
LARP1B	PIP5K1A	PLEC	PRKCQ-AS1	GPR137
C2orf42	TP53BP1	METTL6	PIGF	GOLIM4
ZNF587B	DOCK5	POLL	LTBP4	WDR37
TSFM	TRIOBP	SLC38A7	RGL2	SNRPA1
PLA2G12A	DIS3	FOXJ3	DPY19L4	VPS8
FAM122B	TSTD3	RCHY1	FAM86A	ZNF266
RAB8B	HMGCS1	NMNAT3	TRIT1	ATRIP
PDP2	FBL	NR2F1-AS1	PGBD2	PIK3AP1
GALT	FAS	PIWIL4	RASSF1	TSR1
GAS5	IFNGR2	PLEKHG4	TOM1	TMEM175
POLK	GUSB	SLAMF7	CASP9	FIP1L1
AC074286.1	RBM6	CWF19L1	PTGES3L-AARSD1	CDK19
CEP72	UGGT2	ATG9A	WNT10B	ORAOV1
ACAD8	NISCH	LDLRAD4	TMEM181	LRRC41
POLE2	ZNF550	DNAH14	DGCR8	SPPL3
CPNE1	TXNDC17	TRIM16	MANEAL	VPS33B
C1D	C9orf3	SECISBP2	TSSC4	TNRC18
GUSBP11	ZNF311	PPP1R12A	NPHP4	ANKRD11
TMEM41A	IP6K2	NPIPA1	UBA3	DPP9
ADCY4	UBA6-AS1	TMEM255A	GATAD2A	SOS2
LINC00680	PNISR	SLC38A9	RP11-303E16.8	ASH2L
SACM1L	SCRN2	ZMYM5	FBXL13	MRPS11
TMEM126B	DLG1	PIKFYVE	DYNC2LI1	SCAP
C19orf47	MROH6	MFSD8	ANKMY1	ABHD11
JOSD2	CDKAL1	MAP2K4	ALOX5	GK5
INSIG1	WDFY3	FOXP2	TNXB	PDCD10
ERMP1	SPIDR	RAB26	YARS	TMEM161B
PHF14	EIF3M	EXO5	MFF	OSBPL11
UBE2F-SCLY	TRDMT1	RP11-95P2.1	NBN	PTBP1
BUD13	EMID1	GPR137B	RPL23AP82	CRELD1
TP53BP1	CENPE	FLOT1	WASH3P	FNBP4
WDR52	SEC31B	TMEM131	ATP6V1D	PSMB4
CHFR	UIMC1	FOXM1	SHF	PTTG1IP
MUC19	AKT1	LPGAT1	ZNF592	CNTROB
ZNF345	LILRA2	NVL	GLB1L2	NLRP3
FBL	RACGAP1	ZSCAN32	PLAGL1	MEGF6
HIPK3	TNK2	GAS6	SESTD1	PSMA4
ASB16-AS1	RNH1	PDIK1L	ZNF337-AS1	SYVN1
GUSB	RP11-1407O15.2	C2orf44	CRLS1	POLR3E
NUMB	BARD1	SLC25A19	SFXN2	GPATCH4
POLR2G	CCT5	KDM8	PTS	TNPO1
SLC35A3	RP11-10A14.4	MEGF8	RP11-435B5.5	ANKZF1
HJURP	ABTB1	GOLGA8N	NAPB	COASY
GPR89A	CCDC88A	RP11-286N22.8	S100A13	KIAA0895L
MRPS2	OSGEPL1	GNB1	LINC00839	XPO4
C9orf3	RXRA	NAA16	GUSBP2	UBA1
ZNF311	SEC24B	ODF2L	URI1	ECM1
IP6K2	MYNN	CEP164	RASGRP4	SLC25A29
CBWD1	ADSL	FCGR1B	SLC27A5	POLB
ZNF765	AURKA	PFKM	FAM104A	CEP350
TARBP2	GOSR2	GAPVD1	EP400	SUMO2
SLC22A15	FRMD8	CD320	SIPA1L1	NFS1
LRRC8B	TRMT2B	C22orf34	RAPGEFL1	MKI67
SZRD1	CBWD3	NT5C2	PAFAH2	PRPSAP2
ATF7IP2	CALM2	TMEM218	AACSP1	WDR45B
SH3BGR	SMG7	TCTN2	RP11-274B21.1	DCAKD
SRGAP2	DGKH	EIF4G1	GNE	TAF2
SPIDR	APOPT1	DNMT1	LETMD1	USP19
TRDMT1	ZNF559	BOLA3	WIPF1	C12orf4
EMID1	SIRT2	IFI27L1	TPST1	SRSF11
SLC15A2	CNOT1	TTC13	CEP57	CCM2
BLOC1S6	BIRC5	CEBPZ-AS1	ANKRD13C	UBE2G1
SLC2A6	ZKSCAN3	SNX15	SSBP3	ARID3A
LILRA2	SNX25	RUVBL2	FAM214A	CUL3
WDR31	C12orf73	MARK2	CD3D	CSNK1G3
SMC1A	PPP1R7	ANKAR	LINC00176	NEU1
SMG6	CCDC91	ZNF177	ITGB1BP1	CCDC88B
EPB41	WBP1	SHKBP1	RNASET2	PTBP2
PLD3	NFE2L1	CCDC57	ATP5SL	ABHD10
SEC24B	CTD-2521M24.9	SLC22A4	TMBIM1	MANBA
ZDHHC17	PLEC	POLR2J2	TEX22	ZRANB2
HAL	METTL6	CLASP1	C17orf62	PHB2
SMG7	HCN3	RP11-580I16.2	BMP2K	THAP9-AS1
NDE1	POLL	TCEB1	AP000525.9	CA5BP1
DGKH	RNF216	GPBP1L1	NUDT7	REV3L
ZNF548	ARFIP2	MYO15B	RPL22	EHMT2
AMICA1	EIF4G3	KCNQ5	BEGAIN	TARS2
NID1	UBE2I	RBM4B	WHAMMP3	TMCO3
CNOT1	TEX30	ZC3H4	FAM13A	U2AF1
ZNF280D	SIL1	RAD54L2	DPY19L3	SNHG6
C12orf73	PCK2	SLC25A26	WNK2	STK40
NBPF14	EMILIN2	FLT3LG	MBOAT2	RPAIN
TTC28	CBY1	DPH7	LINC00491	NDUFAF6
R3HDM1	ERCC6L	KRBA1	ZNF646	ZNRD1
PPP1R7	PVT1	ZDHHC3	RP11-977G19.10	HEATR3
WBP1	PPP2R5C	CEP57L1	ZNF17	EHMT1
NFE2L1	ZFX	ZNF786	CCDC144NL	SEC62
TUBGCP6	RCHY1	PABPC4	DOK1	TAF11
PLEC	MRPL2	TMBIM6	PCYT2	C14orf159
WASH2P	ST3GAL3	GBA	AC069368.3	WDR36
GLCE	EXOSC8	DCTN1	SNHG1	THBS3
POLL	CCDC88C	FAM192A	TCF3	GAR1
TEX30	RCOR3	ACSS2	RPGR	RSRC2
ANKRD49	C7orf55-LUC7L2	SLC43A2	GGT1	SKIV2L
PPP6R3	RIT1	DIAPH1	MEF2B	PGPEP1
PCK2	PIWIL4	CDK10	USP28	TM2D1
CBY1	ATG9A	INPP4A	RAPGEF2	ARHGEF40
PVT1	FAM86C1	DHX30	ELMOD3	METTL3
KIAA0319L	SLC39A13	FAM193B	RP4-800G7.2	DDI2
ZNF772	NIN	ADIPOR2	ADARB1	RNASEH2B
ARHGEF1	C9orf89	ZNF833P	CCNH	CHTF8
BZRAP1-AS1	PAPOLA	PMM2	MPI	AP4B1
ZFX	SPTAN1	SYCP2L	LARP1B	GKAP1
ZSCAN25	MAGIX	SDF2	C2orf42	SRD5A3
C5orf42	NPIPA1	MTO1	ZNF587B	TAX1BP1
ZNF808	NDC1	CEP192	VIPAS39	PFDN2
SLC29A4	CD300LF	PARP12	JADE2	HNRNPA1
EXOSC8	YWHAH	CTD-2303H24.2	PLA2G12A	THUMPD2
C7orf55-LUC7L2	MFSD8	CCHCR1	GSTT1	DPY30
KMT2C	PIGN	ZNF761	ZNF239	GGCT
RIT1	LOXL3	APOC1	LUC7L	FAM96A
TP53I3	GBAP1	SRSF4	C20orf24	ADPGK
RP4-665J23.1	PRDM8	PKD1	C20orf96	SETD3
PTPRJ	FUK	DTYMK	CCDC116	TANGO2
DOLPP1	ATM	BRAF	GAS5	NASP
PYROXD2	GIGYF2	RIC8B	GP6	THOC6
PC	LINC00969	FPGS	CEP72	ZCCHC8
ZDHHC24	ANKRD18A	MECR	CPNE1	CC2D1B
CLK3	SMPDL3A	PKP4	C1D	UBE2J2
RP11-318M2.2	TNFAIP2	RP11-349A22.5	TCTN3	CNTRL
GPR157	BRD9	CCDC93	AUH	AP4M1
ATG9A	FAM173B	SEMA4D	LINC00680	PUM1
KIAA1468	SLTM	TIMM50	UTP23	NUP153
PDE8A	CAMK1	ATG12	TTF2	ERMARD
NIN	DAP3	ZCCHC6	LY6E	PCNT
LDLRAD4	NCAPG2	LCMT1	SIN3A	CCDC53
WHAMMP2	PAN3	ROBO3	LINC00152	KLHL12
SPTAN1	MCTP1	LRIG2	FAM230B	PHYKPL
UNC5A	MSH5-SAPCD1	SMYD4	LPXN	LATS2
TRIM16	ZNF350	ZNF680	JOSD2	DCAF8
ALG8	SUV39H2	FAM188A	MT1X	TOP3B
RPP21	FES	WDR47	DFNB31	MED6
SP100	RP11-529K1.3	VWA9	ATP11A
PIP5K1B	DOPEY1	UBE2Z	NEK11
NDC1	RMDN1	TMEM230	FAM208A
CENPN	SLC25A19	RPS20	FANCB
ZNF286B	PCED1B-AS1	COQ9	NFE4
ABCC4	MEGF8	ZNF611	C9orf142
SPEN	DHX32	ART3	WDR52
PIKFYVE	C12orf29	POGZ	CHFR
LOXL3	NPIPA7	LST1	MACF1
GBAP1	PSMD4	TMEM79	NUDT17
PRDM8	SREBF1	DTNB	HIPK3
GIGYF2	ZNF618	SQLE	RPL23AP53
LINC00969	RPE	ZNRF3	GUSB
BRD9	DUSP10	AASDH	NUMB
FOXP2	METTL22	CEP44	ZNF655
USF1	NAA16	RP11-958N24.1	TTLL4
FLOT1	EFTUD2	CYP2S1	SOGA2
STARD4	ODF2L	KMT2D	MAGEB1
HSD11B1L	CEP164	TM9SF4	KLHL6
FOXM1	PFKM	ZNF627	PRICKLE1
CCT6P1	GAPVD1	C16orf52	ZNF311
STAG1	MBNL2	LIPT1	IP6K2
ZSCAN32	STPG1	PSMB9	ZNF765
MCTP1	CHD8	KDM4B	DMXL1
PDIK1L	PPP6R2	PHF7	DLG1
GPATCH2	FLOT2	2022-09-02	LRRC8B
FES	TMEM218	TMEM59	NT5C
MFSD12	KIF1B	CATSPER2	MROH6
DOPEY1	ZNF136	RBBP9	ST3GAL5
RMDN1	GALNT10	GPR125	SNHG8
SLC25A19	BOLA3	EXOG	SPIDR
PWWP2A	PFDN5	CIT	ARPP19
PCED1B-AS1	PIGC	EEF2K	GRHL1
CCDC41	NEK6	RWDD3	RTFDC1
MEGF8	TARDBP	WNK1	TMC6
STAMBPL1	TCF7L2	BRD1	PAOX
NFKBIE	IFI27L1	SLFN11	LIAS
PMS2	AC004076.9	RP11-383H13.1	SEC31B
METTL22	GS1-124K5.2	PRR5	TMEM56-RWDD3
NAA16	CEBPZ-AS1	LRRC27	TLK2
CEP164	MRPL30	EXOC7	UIMC1
FCGR1B	MARK2	CCDC14	OARD1
PFKM	PLEKHA1	GATA2	PPP2R5A
GAPVD1	CCT7	NAP1L4	MED1
RAD9B	MLLT10	ZNF846	AKT1
LCA5L	UROS	CTBP2	GOLGA8A
TMEM110	NUCB2	ZNF613	RACGAP1
CHD8	UBAP2L	AC005154.6	EVC
PPP6R2	LPIN2	RPH3AL	RNH1
FLOT2	SETDB2	GRB10	ST8SIA1
ANKLE1	SLC22A4	EDC3	DIP2A
PLEKHA5	ARHGEF11	ZNF584	WDR31
CRYZL1	BCS1L	RP5-1043L13.1	OTUD7B
EIF4G1	SLC9B2	AGFG2	PMS1
BOLA3	GPBP1L1	GAB1	SCNM1
AKAP9	AIM2	ZNF566	CROCCP3
RNF111	IKBKE	IQCK	ARAP3
ERCC6L2	MAMDC4	MAP4K2	ACPL2
RREB1	MAST3	EMP3	ISPD-AS1
NEK6	ZSCAN5A	BCAS3	PLS1
IFI27L1	PRDM2	TCP1	RCSD1
NPTN	SLC25A26	CARKD	CCDC88A
GS1-124K5.2	ANKRD36B	PPP1R12B	OCRL
CEBPZ-AS1	WHSC1	IMMP1L	GNB1L
SNX15	DPH7	ITGB3BP	PPP3CC
CCT7	SFI1	WDR53	RNF32
MLLT10	COMT	USP43	GOSR2
FBXL12	ZDHHC3	RP11-344E13.3	FRMD8
NUCB2	UCHL5	SNHG14	TRMT2B
PRSS36	ITSN1	TM7SF3	CBWD3
GHRL	PMF1	SYDE2	FAM133B
CCDC57	CEP250	MIOS	GUCD1
PELI1	CEP57L1	AP1S2	AMHR2
HM13	PISD	TBC1D15	NDE1
SLC22A4	PARVG	GTF2H1	DGKH
SDHAF2	SEC31A	FANCA	TAPBP
BCS1L	TMBIM6	SIKE1	UPP1
ATG10	SNX16	OPTN	FAM105B
SLC9B2	ABI1	DAG1	RP11-156P1.3
ST6GAL1	APPL2	CYP26B1	AGRN
TCEB1	VPS72	MRPL33	SIRT2
DANCR	SUGP2	FKRP	ZNF548
GPBP1L1	TXNL1	DTX2	ITGAE
TRIM35	XAF1	RNF4	ESRRB
NUBP2	AC002310.7	FRS2	ZNF280D
MAMDC4	EIF2B4	PTCD2	ZDHHC19
BTN2A2	CDK10	RDH11	C12orf73
DPP8	WDR11	HYI	NBPF14
SLC25A26	DHX30	CASP3	TMEM241
OGG1	ATP2B1	CLDND1	CCDC91
ABI2	AC002116.8	MSN	FAM229B
OLA1	TCIRG1	NF2	WBP1
PTK2	ATP5O	VEZT	NFE2L1
NAPA	STYXL1	ACSS1	INO80C
SFI1	DCAF6	SOBP	FANCD2
KRBA1	FEZ1	ATF2	WASH2P
RP11-1D12.2	MED15	LINC00910	METTL6
PMS2P5	ALDH16A1	IFT122	ZNF695
ZDHHC3	RP11-69E11.4	N4BP1	NPIPB3
UCHL5	MVD	C15orf41	POLL
TAMM41	LMF1	MAP3K6	ADCY6
DNAH1	AKAP8	TTN-AS1	ARFIP2
PMF1	SCRN3	ITGA7	AURKB
ZNF786	TTC23	TRIM36	ATG16L2
PISD	RASA4CP	SMTNL2	TEX30
RBM25	CCHCR1	SMN1	ANKRD49
SEC31A	APOC1	ARHGEF9	TLE2
TMBIM6	SNAPC5	SAE1	PPP6R3
FAM192A	PKD1	ZNF468	PVT1
APPL2	TMEM198B	PCMTD2	PPP2R5C
ITPA	TFIP11	KB-1047C11.2	MROH8
STAG3L3	AP2M1	KIAA0586	GPR180
ITIH4	SPG20	CD300A	ARHGEF1
SUGP2	FAM86FP	SIGIRR	SYK
XAF1	OGFOD2	EDRF1	SIPA1L3
SLC43A2	RP11-783K16.10	EEF1D	KIAA1191
DIAPH1	KAT6B	GIPR	BZRAP1-AS1
LNX2	SSX2IP	RP11-155D18.12	EFCAB2
DHX30	RNF38	ZNF391	PRR16
CACNA1B	PKP4	HNRNPA2B1	ZFX
LRIF1	RP11-349A22.5	CCP110	RCHY1
FAM193B	ZBED3-AS1	ZNF714	NMNAT3
ADCY3	DROSHA	FKTN	DHTKD1
ADAM8	NDUFB8	INTS3	USP39
RAC2	COX14	ALDOC	MIR22HG
PACSIN3	SDHAP1	CTD-3074O7.11	CCDC88C
KIAA1407	ACAT1	GALNT3	C7orf55-LUC7L2
CCDC144A	FAM228B	CCNT2-AS1	ZNF530
STK36	ATG12	CD53	RP4-665J23.1
MED15	SENCR	TMEM14C	C1orf85
SYCP2L	IL15RA	C19orf55	PC
MTO1	USE1	COX10	CWF19L1
FAM120C	GSTP1	CSAD	NACA
CEP192	TPD52L2	WDR54	ZNF706
SLC35F6	BAZ2B	LIMK2	RP11-120D5.1
AKAP8	NIT2	ZFP62	KIAA1468
PAX8	RALY	STRIP1	NIN
EIF4A2	PCSK4	WDR6	WHAMMP2
CCHCR1	EFCAB14	SPPL2B	SPTAN1
PKD1	HSF4	RALGAPB	NDOR1
BCAS4	GALK2	PIGU	DNAH14
CALML4	PPP4R1	JMJD7-PLA2G4B	TRIM16
TFIP11	ZNF680	GORASP1	EZH1
HMGXB4	BLZF1	MINOS1	SLC26A1
TMTC3	FAM188A	YIF1A	ALG8
SPG20	VWA9	LONRF3	ANK3
PRRT4	FAM126B	ZNF175	SSBP2
MECR	CDK5RAP1	SUPT20H	NDC1
C21orf58	TMEM230	ARIH2	ZMYM5
PKP4	TSGA10	ARRB1	FAM45A
RP11-349A22.5	PVR	HMGN1	RP11-8L2.1
DROSHA	CD46	CCDC149	ZDHHC14
HDAC2	MAP3K10	ENO3	GIGYF2
SEMA4D	PCGF6	ZNF621	TMEM168
SCARB1	LST1	CD1D	APEX2
MTR	CDK4	CHCHD6	RP11-95P2.1
SDHAP1	MAPK8IP3	ASH1L	SLC37A1
FAM228B	RAPGEF1	AC159540.1	KCNH4
ROBO3	KIAA0753	DDX58	SIK3
PRSS16	ANXA4	SMC4	FOXM1
TPD52L2	PABPC1L	KCTD21	ZSCAN32
ACSL5	ZFAT	COQ4	FAM120A
DRAM2	AASDH	TSTD2	WDR1
PTBP3	CEP44	NARG2	MFSD12
PRMT7	MLX	COX20	TPTEP1
TMEM107	PDE3B	SHC1	DOPEY1
RALY	YBX1	LUC7L3	RMDN1
MTX3	PELI3	FMNL3	IRAK1BP1
PCSK4	TM9SF4	PIH1D1	C1orf159
HSF4	R3HCC1L	LRRC14	SLC25A19
ZNF76	CTC1	TMEM117	KDM8
GALK2	SIRT5	SLC26A6	PCED1B-AS1
BLZF1	PSMB9	MYO9A	MEGF8
FAM126B	PHF7	ANKS3	C12orf29
OSBPL6	INPP5K	TLE4	GFM2
CDK5RAP1	TCOF1	KCNN4	SREBF1
TMEM230	RBM10	ACACB	ZNF446
CTC-559E9.6	TEX9	DSCR3	RPE
PVR	ALAS1	GLUD1P3	PCNX
CD46	TPRKB	PCED1A	KIAA1033
ZNF611	COQ10A	GDPD5	MAGEA2
DHX34	EXOG	ATG4B	SIGLEC10
ERN1	HACL1	ARMC6	ANKHD1
C11orf95	CIT	NUMA1	ARSK
LST1	SFXN5	EBAG9	CEP164
PLEKHG2	WNK1	C4orf36	EIF4H
MAPK8IP3	BRD1	BFSP1	AC009784.3
RAPGEF1	VIT	ZNF467	PFKM
KIAA0753	KLHL42	RASSF3	LCA5L
ANXA4	TRAF3IP2-AS1	CES2	TIMM23
PABPC1L	PARPBP	RP11-267N12.3	STX2
SIRPB1	SLFN11	LRRC37A2	CD320
ENC1	SDCCAG3	CLNS1A	TATDN1
MGA	HPS4	XRN1	CHD8
PDE3B	LRRC27	FBXL4	KNSTRN
KDM2B	OCIAD1	B3GALNT2	PPP6R2
TSC22D4	ALKBH6	C11orf80	FLOT2
CSNK2A1	CTBP2	C3orf58	NT5C2
KLHL25	KIF27	NDUFB5	TMEM218
R3HCC1L	VPS16	RHOBTB1	FNIP1
ZBTB1	UBA5	ACACA	EIF4G1
CTC1	TRAPPC10	EML2	ANTXR2
SIRT5	LARP7	HSPBAP1	ZNF136
PSMB9	METTL23	ZNF45	ZKSCAN8
RP11-345J4.8	UBN2	TAF5L	BOLA3
PHF7	GRB10	TMEM219	ACAP1
TCOF1	CHN1	SPATA9	NCL
UBN1	ASXL2	RP11-37B2.1	ZNF41
BAI1	RP11-386G11.5	COL18A1	PFDN5
B4GALT4	RBM5	UBE2F	PCED1B
2022-09-02	FAM98C	ZNF222	UBE2E3
RBM10	ZNF584	PTGS1	NBPF12
CATSPER2	C1orf162	ITPR1	KIF1A
RP11-1277A3.2	RHBDD3	IL11RA	NEK6
ALAS1	KDM1B	MTMR14	TCF7L2
PTPN4	FXR1	RP13-279N23.2	IFI27L1
COPZ2	ANKRD17	ZNF417	ACER3
DICER1	ZNF566	MPPE1	SNX15
COQ10A	SEC22C	AHI1	SPTA1
ITGAX	IRAK2	CUL7	EGF
TWF1	TMEM254	PDLIM7	RP11-317N12.1
SAFB2	WRB	MIR4435-1HG	PLEKHA1
CIT	RP1-101K10.6	MIB2	CCT7
RER1	ENKD1	EIF3H	MLLT10
EEF2K	PUF60	RP11-556N21.1	ZNF177
RWDD3	TSPAN17	KCNQ1	PITPNA
WNK1	ASIC1	RPS16	FBXL12
DYRK2	ENTPD5	VPS9D1	UROS
RP5-1021I20.4	DHX35	EIF2B5	NUCB2
BRD1	EDEM2	GPR132	LPIN2
HTR7	ANKRD36	G3BP2	FAM156A
FBF1	CDC25C	PLA2G6	PELI1
TRAF3IP2-AS1	RP11-418J17.1	TANC1	SRD5A1
PARPBP	RET	SUSD1	FAM60A
SLFN11	RP11-263K19.4	PDXDC2P	TTLL5
METTL21A	PIK3CG	PPARA	CTD-2319I12.4
SDCCAG3	PIN4	PIEZO1	ADCK5
HPS4	PGM3	FAM160A2	HEXDC
CCNJ	IMMP1L	CD44	BRMS1
EXOC7	ITGB3BP	BIN3	ST6GAL1
OCIAD1	CYB5RL	RP11-729L2.2	PMF1-BGLAP
TACC2	RNF181	PTK2B	RP11-580I16.2
GATA2	GPR108	SLMAP	TCEB1
ALKBH6	C14orf93	ZNF260	GPBP1L1
NAP1L4	ZNF257	KIAA0922	CTD-2583A14.10
BICD1	TM7SF3	MTERFD2	TRIM35
GSN	CEP290	CTNNBIP1	PLXNB1
CTBP2	EXOC3	KLHDC4	GPHN
KIF27	P2RY6	ZNF790	NUBP2
CR1	AP1S2	AD000671.6	PRRC2C
ZNF43	SIMC1	PCCA	ACAP3
KANK2	GNPTG	THBS4	AKAP11
GIT1	CUL2	LMNA	RAD54L2
EPHB6	ANKRD36C	NFKBIZ	SH3GLB2
UBN2	BTBD3	VPS8	DDHD1
AC005154.6	MLLT4	EPT1	MBD5
GRB10	TBC1D7	GSDMB	PRDM2
CAMTA1	TBC1D12	CNOT8	CDK11A
EDC3	SLC9A5	RP11-152P17.2	OGG1
RFESD	FANCA	QTRTD1	MITD1
RHBDD3	PIGQ	NFYC	WHSC1
POU6F1	DAG1	PARP15	FLT3LG
CCDC137	TMEM106C	TFAP2A	DPH7
HSF2BP	DEDD	KRIT1	KRBA1
SEC22C	HKR1	RP5-886K2.3	AC092295.7
PRKAR1A	MRPL33	INIP	MOB1B
KIAA0430	PLGRKT	TAPT1	ZDHHC3
FAM122C	LRCH3	HACE1	TAMM41
APMAP	OSBPL7	GLT8D1	USP46
CEP170	MRPL22	GABPB1	C14orf80
SFXN4	ST20	TMEM191A	CEP57L1
PUF60	RNF4	NSUN5P2	PISD
TSPAN17	FRS2	SLC25A43	PABPC4
ENTPD5	ATP8A1	R3HDM4	C3orf33
EDEM2	PEX7	GTF2H2C	C2CD3
PIGB	C9orf85	SNAP47	SEC31A
ANKRD36	APP	TUBD1	TMBIM6
CDC25C	SLC12A5	MYCBP2	ABI1
SMAD5	CASP3	NUP54	DCTN1
ZNF415	MBD1	YPEL5	FAM192A
ADCY10P1	CPEB2	C4orf21	MAD1L1
PGM3	GOLGB1	DNA2	CCDC26
IMMP1L	VEZT	MAPKAP1	UBR1
ITGB3BP	HYOU1	ZNF527	HIRA
CYB5RL	HPS1	ARHGEF39	SUGP2
ELMO3	MRRF	TMEM62	DPF1
SLC11A2	STRAP	PCNXL2	RNF217
TIA1	FAM227B	BROX	ZBTB24
TTTY14	GMFG	KCNE3	EIF2B4
C14orf93	ACSS1	TMEM180	TUFT1
TM7SF3	EMC3-AS1	PEX6	PITPNM2
DNAJC16	RASGRP2	TPCN1	DIAPH1
MATK	FAM86B2	TSPAN32	CDK10
SYDE2	ATF2	XYLB	C11orf74
SIMC1	UBP1	CCNL2	STK4
GNPTG	TMEM66	CEP89	ZNF226
MLLT4	OGFOD3	NPL	ZNF426
PCM1	NCBP2	TBC1D5	FAM193B
TBC1D7	FGFR3	SCAP	OSBPL8
CENPO	TTN-AS1	ABCD4	TCIRG1
ZNF394	TRIM36	ABCC5	CORO1C
PIGQ	FGD4	GBA2	YDJC
DAG1	MOV10	EPB41L2	PACSIN3
NAV2	LGALS8	TMEM44	AC007566.10
QRICH2	MTHFSD	SMN2	USP45
ATP11C	TCEAL4	SSC5D	DCXR
MRPL33	SNX14	GK5	MED15
DSTYK	SIGIRR	FAM189B	DGKZ
GMPPA	IVNS1ABP	BTN3A3	PMM2
LRCH3	BRD8	WASH7P	SYCP2L
FKRP	CAST	P2RX7	MTO1
DTX2	EEF1D	GRN	CEP192
ZNF589	MAP3K8	ZNF720	PARP12
PEX7	CHD9	DENND5A	TTC23
HYI	CHCHD7	ZNF263	EIF4A2
MBD1	AGPAT5	NCOA1	ZNF761
MSN	MGME1	CPSF7	SNAPC5
LBX2	HNRNPA2B1	CTDSPL2	SRSF4
MPHOSPH6	ZXDC	TSC22D2	PKD1
IRAK4	BAZ2A	AC002454.1	PTGES3
MYL12A	INTS3	RP11-222A11.1	DTYMK
HPS1	STX16-NPEPL1	GOLGA8O	TMEM198B
FAM227B	ASXL1	GRAMD1B	CALML4
GUK1	IL6ST	HRSP12	RNF216P1
GMFG	CRYZ	SCAPER	AP2M1
EDA2R	C10orf76	SUMF2	CASK
ACSS1	NFRKB	PACRGL	ADCY7
HEATR6	CCDC92	WNT5B	EMC1
AGO4	TAF15	CLK4	SPG20
ATF2	PPM1K	AC011899.9	OGFOD2
PCGF5	CD53	SNX5	RPRD1A
UBP1	NBEAL2	TTC7A	LINC01029
LINC00910	TMEM14C	PALB2	NME2
KIF16B	C19orf55	ZNF138	RNF38
IFT122	ARRB2	SULT1A1	PKP4
LRP5L	DGUOK	RNF10	RP11-349A22.5
PANK1	CRAT	SREBF2	RGS19
HDAC3	PMS2CL	ATP5L	DROSHA
FEZ2	STRIP1	RCCD1	FOXRED1
ZNF468	C11orf49	KIAA1715	FAM228B
ARHGEF10	MAFG	INPP5B	RP11-53O19.1
LYRM1	TOR2A	PPFIBP1	IRF1
KIAA0586	GORASP1	FOXN3	ROBO3
LGALS8	YIF1A	PAX6	IL15RA
ARHGEF25	SLC25A12	IQGAP3	LSS
PLB1	ZNF559-ZNF177	TMCO6	C2CD5
EEF1D	CORO6	ACSF2	PLOD2
IGSF3	XIAP	NME6	TPD52L2
PRKAG1	FBXO21	APH1A	SLC35B3
CARD16	SUPT20H	ADAM15	TPTE
RP11-155D18.12	PRMT2	RAB27A	ATP5S
NAB2	ARIH2	DEPDC4	IPP
RPS6KB2	PARP8	CS	TMEM107
HNRNPA2B1	GCC2	NOD1	CCNB1IP1
FKTN	SLC25A14	BTBD9	SUZ12P
INTS3	SMARCA4	COX11	RALY
ARNTL2	HMGN1	TSNARE1	PHC1
STX16-NPEPL1	RP11-319G6.1	AGO1	EFCAB14
ZNF34	GNL2	DNHD1	CLHC1
CRYZ	ENO3	CCDC64	HSF4
ITFG3	NSUN5	CAB39L	BLZF1
NFRKB	NGLY1	METTL8	WDR47
CCDC92	ISOC2	MEF2D	FAM21C
SEC14L1	IKZF4	GMDS-AS1	RAB40C
PPM1K	TBCD	SNX21	PI4KB
XRN2	F3	SLC11A1	VWA9
NBEAL2	LIN54	SLC25A36	MAGEA3
AFF3	CPT1B	NR1H3	TSGA10
C19orf55	EBPL	BRSK1	SORBS3
FLNA	ZNF48	VAPB	SENP6
GALNT2	DMTF1	ZNF451	TSN
CRAT	PPIA	ACOX3	CD46
ETV6	LUC7L3	DNMT3B	ZNF611
NEIL3	ZNF638	LINC00925	CR1L
STRIP1	RP4-717I23.3	NOD2	CENPI
DAPK1	TVP23C-CDRT4	FGGY	SLC6A6
SMARCAL1	MTRF1	NQO2	C11orf95
DTNA	ZBED5-AS1	C8orf59	RFXANK
POLR2J4	SNHG16	CCM2	BRCA1
SPPL2B	MYO9A	COX18	LST1
GORASP1	ZNF619	TNFRSF12A	ZNF420
INTS12	EMR2	CCDC66	PLEKHG2
FAM86HP	ZNF569	TNN	TDH
CCDC163P	CEP104	CIB3	USP34
LONRF3	STOML1	HERC3	KHDRBS1
SLC25A12	CDC16	WDSUB1	RP11-354E11.2
FBXL5	SH3BP2	ANKRD52	VRK3
AP3M2	N4BP2	PIF1	NEB
IDH3A	MAPKAPK5	RNF207	CTD-2374C24.1
SUPT20H	PCED1A	LRRC37B	ITM2A
COL24A1	BRE	ASCC2	RP11-946L20.2
PRMT2	GDPD5	IQCB1	ZNF684
ARIH2	SLC25A3	ZSCAN12	PABPC1L
PARP8	ARMC6	PTBP2	R3HDM2
HMGN1	PREPL	NIPSNAP3B	MGA
PLSCR1	NUMA1	BZRAP1	FBRSL1
UBR2	EBAG9	LRRFIP2	AASDH
POFUT2	C4orf36	ZBTB8OS	LRRC69
NSMCE2	NBPF9	TEX264	ZNF28
CCDC125	TAB3	SFT2D2	PDE3B
LTA4H	FAM200B	MPP3	RP11-958N24.1
C5orf51	FBXL4	ITGAL	LINC00470
NPIPB5	SYNGAP1	CA5BP1	CYP2S1
TMEM229B	FDFT1	SMUG1	FAM47E
ISOC2	DTNBP1	TBL2	SORBS1
MYO18A	C3orf58	KCTD13	PSPC1
QKI	SFMBT1	TMEM234	JARID2
GCH1	FCHSD2	FIG4	GLYR1
LAT2	EML2	UNG	ZBTB1
CPT1B	TMUB2	MCU	ENTHD2
EBPL	CHTF18	TCTN1	CIB2
DMTF1	GPANK1	AHSA2	HLA-F-AS1
PPIA	TMEM219	TARS2	MSANTD2
LUC7L3	SLC30A6	INO80E	SIRT5
RCE1	CASP2	ANKRD42	CARHSP1
MRPS6	TTC8	RBM3	ACSL3
CAMK2B	WDR43	SPIN1	TRMU
RP4-717I23.3	RANBP17	STRN3	PARL
NAT1	LRRC56	ALG13	RCC1
KCNG1	SLC3A2	TPRA1	ZNF254
EML5	FOXK2	NUDT4	INPP5K
SLC26A6	ZNF283	BAG6	TCOF1
GPR160	FAM86JP	SAMD8	B4GALT4
RNF103	ZNF74	GLI1	DYX1C1-CCPG1
ZNF619	KY	SCMH1	44441
PSMA1	MTFR2	RP11-849H4.2	PKM
EMR2	MBD6	CYP2C8	SH3D21
TLE4	STRN4	REC8	ALAS1
TRIM24	RFX2	FRYL	TPRKB
NNT	WDR45	RNF121	COBL
STIL	PAPD4	ZFAND6	EXOG
POLDIP3	SLC47A1	KLHL20	GYPB
CDC16	MPHOSPH9	RP11-632K20.7	RAB28
AKR7L	MTMR14	TFDP1	NEURL4
DSCR3	MPZL1	NDUFAF6	SELENBP1
NOM1	ZCRB1	OSCAR	HDAC5
PSMG3-AS1	DNASE1L1	MRPL9	RWDD3
RUFY3	TRA2A	GPALPP1	WNK1
TMEM185A	HNRNPR	ABCB9	RP5-1021I20.4
ENOSF1	MDM2	CREM	HBE1
ZNF767	RHOT1	PDGFA	PHF8
ATG4B	PROCA1	MTF2	PARPBP
ARMC6	ZMAT3	NCAM1	C16orf46
PREPL	NUDCD3	ABCC1	LINC00894
NUMA1	RRN3P1	FAHD2CP	RP11-248G5.8
PROS1	EIF3H	VDR	SHPRH
C4orf36	NEK4	CUEDC1	MGST1
PQLC1	CAMKK1	RIF1	OCIAD1
TBC1D2	RAD51AP1	BRWD1	GATA2
LRRC37A2	RP11-175P13.3	ABAT	NAP1L4
AC093838.4	GAK	UEVLD	BICD1
XRN1	NAAA	GON4L	TXNRD3
SLC25A16	STK39	RP11-192H23.4	APBB3
B3GALNT2	PANK3	SEZ6L2	LARP7
DTNBP1	PHB	MNT	KANK2
C11orf80	SMTN	MECP2	METTL23
C3orf58	GPR132	KLF6	AC005154.6
RHBDD2	GFI1B	DAGLA	ZNF546
MLKL	N6AMT2	THSD7A	ZC3H18
CHTF18	SUSD1	AMOTL1	GRB10
GIT2	CANT1	KIR3DX1	CAMTA1
TMEM219	PIEZO1	NT5M	EDC3
TMEM52	SAT1	GGA3	SLC38A10
TTC8	TXNDC11	CHD6	ASXL2
ACTR3B	CD44	THBS3	RFESD
LRRC56	CUX1	CMAHP	ANKRD17
UBE2F	DONSON	SOCS7	NUP93
FOXK2	MAPK12	RP11-22B23.1	EGFL7
FAM86JP	CNOT2	CLASP2	MCM9
BLM	ENAH	KIAA1109	PRKAR1A
RFX2	GLUL	ZFYVE20	KIAA0430
WDR45	KLHDC4	KIFC3	GATA1
USP42	GPR137	POMT2	DHRS2
ITPR1	RBM23	CBWD5	EMP3
SLC47A1	CUX2	FKBP8	FDXR
MTMR14	ZNF410	TRIM68	CCDC169
TTLL3	SCAMP3	GLUD1	NKTR
HHLA2	VPS8	NDUFC1	ERC1
MPPE1	RTN3	TOM1L2	PUF60
MPZL1	PPFIA1	WDR90	RABGAP1
AHI1	DLG5	PGPEP1	TSPAN17
ZNF264	RPS6KC1	PAQR3	TCP1
COA1	ATRIP	ARHGEF40	ASIC1
CCDC61	EPT1	MICAL1	BBIP1
HIBCH	GSDMB	GTF3C3	MST1P2
RHOT1	COL9A3	EVL	SHMT1
OSER1-AS1	44448	PLEKHM2	ANXA11
NUDCD3	RP11-152P17.2	CLEC2D	EDEM2
EXTL3	TMEM175	CTSB	PPP1R12B
RAD51AP1	FIP1L1	ST3GAL6	ANKRD36
CTD-2583A14.9	CDK19	BTD	CDC25C
LAIR1	PPM1M	SACS	RP11-418J17.1
SIGLEC17P	SS18	XPO1	ADCY10P1
STK39	LRRC28	AP4B1	IMMP1L
C17orf49	KRIT1	CLCF1	USP8
PHB	SLC38A6	GAN	TMEM192
SMTN	LPCAT4	INPPL1	DNAJC24
LTB	RP11-1379J22.5	TMEM182	TIA1
ALKBH3	POLI	FCHSD1	RP11-344E13.3
PPARA	NMT2	DEDD2	C14orf93
ZNF33B	MND1	ZNF562	ZNF257
C16orf93	INIP	HDAC10	ANKRD20A11P
CD44	ERBB2IP	SIK1	TM7SF3
CCDC84	OPA1	REXO2	DNAJC16
SLCO4A1	TNRC18	KANSL1	AC024560.3
MAPK12	PPIL3	MYO9B	RHOH
MANF	ARVCF	GGCT	CHD1L
ZNF26	TAPT1	CD27-AS1	CTA-211A9.5
SLMAP	HACE1	RALB	CCNY
CNOT2	IKZF5	RAP1B	MLLT4
MTERFD2	GTF2H2B	USP54	CENPO
GABARAPL1	MTMR1	VPS13B	MAP3K3
RBM23	NSUN5P2	MASTL	ZNF394
THBS4	SNHG11	EXO1	CDC42BPG
WDR26	APEX1	ZNF133	PIGQ
ZNF266	COQ3	KIAA0226L	ZNF37BP
TRIP11	UBXN11	RAB3IP	DEDD
EPT1	KIF13A	XRRA1	BAZ1A
SUOX	SRRM2	TPM2	QRICH2
ANO8	TMC8	CACNB4	ATP11C
TMEM175	ZSWIM8	KCTD17	MLLT3
PARP15	NUP54	DGKG	MRPL33
TFAP2A	ENTPD6	ATG13	ZNF438
WDR49	YPEL5	RP4-756G23.5	FOXRED2
AKR1C7P	PAX8-AS1	ERMARD	MDC1
PIK3R6	C4orf21	SENP5	ZNF589
ORAOV1	ZNF519	BCL2L11	MAGEB17
KRIT1	ARMC10	PDE1B	FRS2
DYSF	ZNF527	ZSWIM4	C9orf85
HDDC2	CCDC159	PHYKPL	PIP5K1C
CCDC101	AMN1	CIRBP	RP11-727A23.5
HOMER3	RP11-640M9.2	RANBP3	PRR4
USP47	SLC43A3	CEP63	HYI
GRIP1	ULK3	TREM2	CLDND1
NOC4L	BROX	TOP3B	MBD1
OPA1	TMEM180	ZNF532	CAPN7
TNRC18	DCUN1D4	ACP1	DMC1
PTPRG	TSC2		GOLGB1
FCGR1A	PCCB		VEZT
GZF1	CKMT2-AS1		IRAK4
ANKRD11	MCM3		PRKCA
PPIL3	TPM3		MRRF
ZNF682	AMZ2P1		PXN
IDNK	SEPSECS		TPST2
RP11-1023L17.1	XYLB		FAM227B
RBBP7	EFCAB4B		GUK1
GDAP2	VPS29		GMFG
GABPB1	NPL		SPNS1
ACAD10	TBC1D5		BCL2L12
APEX1	SCAP		C8orf44
SLC25A43	TMEM161A		GLB1L
TUBD1	ABCC5		AP003900.6
ENTPD6	GBA2		ATF2
YPEL5	MTG2		UBP1
PAX8-AS1	IFT172		KIF16B
ZNF519	SMN2		GGT7
TRIM39	KLC1		TAF1
TMEM14B	PRDX5		N4BP1
DENND5B	GK5		AMPD2
HSD3B7	FAM189B		ZNF211
ARHGEF39	PCGF1		MTRF1L
SUV420H2	C15orf57		TTN-AS1
DALRD3	EHBP1		LINC-PINT
PCNXL2	HAUS4		GRHPR
BROX	WASH7P		ZNF525
C19orf57	CCNL1		ARHGEF10
TTLL7	TMEM173		MOV10
EXOC2	IGF2BP2		KIAA0586
ILDR2	ZNF263		AC007040.11
ZNF490	FAHD1		REPIN1
BCL9	THOC5		DENND6B
HSP90AA1	BCAP29		MPP1
CXXC5	SPAG1		ZNF236
MCM8	EPM2A		DLGAP1-AS1
AMZ2P1	BTN3A2		PITPNB
TSPAN32	PRPF18		BRD8
LAMTOR4	SUMF2		RP11-15H20.6
CTNND1	RBPJ		CDCA3
EFCAB4B	STAG3L2		LAMB1
MSMO1	FNBP4		EEF1D
CCNL2	CROCC		SMG1
CEP89	PACRGL		PRSS27
VPS29	PKD1P1		MGME1
TBC1D5	TPK1		FKTN
SCAP	CENPQ		RMND5B
ABCD4	DHRS4L2		ALDOC
SCNN1D	ADA		RAN
TOMM20L	SULT1A1		NEK7
AGER	CNOT3		NOXA1
PCGF1	RNF10		CLN8
EHBP1	BIN2		FUT10
BTN3A3	PPAP2A		CRYZ
LTK	RBM14		ITFG3
ZNF720	PRDM4		NFRKB
CCNL1	SREBF2		CCDC92
INVS	ATP5L		TAF15
TMBIM4	SNHG12		XRN2
DENND5A	UBA2		TRAM2-AS1
CYP2F1	TLDC1		DENND4C
NCOA1	SRSF10		NBEAL2
PTBP1	PAX6		ZNF396
EPM2A	LINC01155		LIMK2
TSC22D2	MON2		PMS2CL
SPC24	ACSF2		STRIP1
SUMF2	APH1A		BOD1
RBPJ	CETN3		MAFG
STAG3L2	KIAA0895L		TOR2A
CROCC	RAB44		POLR2J4
PACRGL	CDKL1		AC027612.6
NLRP3	ADAM15		GANC
RP11-1055B8.7	MOK		ATXN2L
ZCWPW1	ZNF516		INTS12
SREBF2	XPO4		TRPC1
ST7	DBNL		MINOS1
LINC01006	CDC7		CCDC163P
ATP5L	TMEM164		VSIG10L
SGCE	CLTCL1		LONRF3
ORMDL1	RNPS1		CD47
COPG1	TSNARE1		SLC25A12
LINC01155	AGAP3		SUPT20H
NME6	TBC1D23		PRMT2
APH1A	ITPKB		ARIH2
AMMECR1L	METTL8		PCNXL4
ADAM15	FCGR2A		LRRC46
MOK	SLC29A1		SMARCA4
RAB27A	POLB		HMGN1
SLC35A1	IDH3G		FCHO2
EXD2	PITHD1		RP3-449O17.1
TMEM104	LMTK2		SEMA4B
ZNF516	NFS1		POFUT2
ABCB8	MKI67		SNHG5
CS	PRPSAP2		PLEKHB2
WWP2	SAMD4B		LINC01128
NOD1	NME4		CCDC125
SLC25A35	LRRK1		LTA4H
STK19	NAE1		C6orf48
GPR114	SPATA13		ASCC1
CLTCL1	DCAF17		CCDC107
DZIP1	DNMT3B		NGLY1
RNPS1	DDX5		DDX42
THADA	TNFSF13		CHCHD6
AGAP3	ZNF75D		ZNF320
DNHD1	C12orf4		ISOC2
FCGR2A	FGGY		IKZF4
SLC29A1	LEPROT		IL23R
RAB6A	OPRL1		DLEU2
GMDS-AS1	HELB		EBPL
POLB	SRSF11		CPEB1
IDH3G	C8orf59		CHD3
PITHD1	CCM2		SLC25A39
FANCI	BABAM1		RP11-498C9.12
STAU2	FAM21A		ASRGL1
ABCC10	CCDC66		PPIA
NFS1	WDSUB1		LUC7L3
RBBP4	TBL1XR1		ZNF638
LINC00893	PIF1		IP6K1
PRPSAP2	ACCS		RABGAP1L
ADCK4	CSNK1G3		TVP23C-CDRT4
NME4	ATG7		DACH1
ATE1	TMEM116		MTRF1
MIR4519	BZRAP1		C3orf17
CCAR1	PLXND1		SLC26A6
TUBB6	DOCK6		MYO9A
CTD-2017D11.1	ZRANB2		ZCCHC7
DNMT3B	SFT2D2		NFX1
LIN7B	PTPRA		ZSCAN30
DDX5	SLC27A1		ANKS3
ZNF75D	CSNK1E		MTCP1
AC104532.2	SMUG1		ZNF619
SUPT5H	CCDC138		EMR2
FGGY	RP11-115C21.2		KCNN4
ESYT2	SLC24A1		AC104389.28
IRF5	MCU		CTD-3006G17.2
CCM2	NDUFB2		RP11-159G9.5
FAM21A	TCTN1		TNIP1
CYB561D1	AHSA2		SMARCE1
POLR3A	EHMT2		DSCR3
SNX3	TARS2		N4BP2
HDAC9	DPCD		MAPKAPK5
CCDC66	C11orf24		ENOSF1
HERC3	ITGA10		ZNF767
RNF207	SPIN1		ARMC6
CSNK1G3	SNHG6		PREPL
IQCB1	NPIPB4		NUMA1
ATG7	LCORL		PROS1
TMEM116	MAPKAPK5-AS1		TAB3
BZRAP1	PICALM		BFSP1
PLXND1	STK40		PQLC1
TMEM194A	MDM1		ZCCHC4
MANBA	RP11-849H4.2		FAHD2B
KIR2DL4	PPRC1		SEMA3B
ZBTB8OS	GPR124		SLC35E1
ZRANB2	CARS		DYNLL1
DENND1C	FRYL		CHST10
ZFP69B	PEX11A		SLC25A16
DERL2	FAHD2A		B3GALNT2
SMUG1	ATPAF2		LAMTOR5-AS1
GEN1	RPAIN		EML2
DDX55	NDUFAF6		TMUB2
FIG4	CLCN3		YKT6
NIPA1	XPNPEP1		CHTF18
CCDC138	ZNF517		ZNF45
AHSA2	CREM		KIF18B
MORN1	PRDM15		TAF5L
EHMT2	HEATR3		GIT2
TARS2	EHMT1		TMEM219
INO80E	NSUN5P1		SUSD3
AF127936.7	ANKRD7		PNCK
SPIN1	TAF11		LRRC56
MMACHC	PINX1		TIRAP
SGK3	TMEM184C		FAM185A
STRN3	DOC2A		TRAPPC2L
LACE1	MECP2		ZNF283
ALG13	KNOP1		ZNF222
TPRA1	RELL2		RFX2
SNHG17	CAPN15		WDR45
ERCC8	ABHD2		CAPN12
SMPD4	ATP5G2		NUP85
HDAC7	C14orf159		ITPR1
DCLRE1C	NR2C2		TTLL3
SNHG6	NAGK		PTP4A2
NPIPB4	TUBE1		SEMA3A
PICALM	TXNL4A		NDUFV1
RINL	IPO11		NUPL1
DBF4B	DNAJC25		MPPE1
2022-09-06	GAR1		MPZL1
CARS	RIBC1		IKZF1
REC8	WASF1		CUL7
RNF121	NOP56		COA1
RPAIN	CBWD5		MIR4435-1HG
ATP9B	VPS37C		CCDC61
NDUFAF6	RSRC2		MCM3AP-AS1
XPNPEP1	VPS36		RHOT1
CENPK	PTH2R		FAM86EP
CXorf23	WDR90		NUDCD3
ZBTB21	MICAL1		ZZZ3
CREM	ANKRD9		MIB2
NCSTN	SRPK2		LRRCC1
FAHD2CP	NDUFA5		MAN2C1
TDRD7	PLEKHM2		RAD51AP1
EHMT1	CLEC2D		MMS19
EPG5	PQLC3		KDSR
NSUN5P1	CTSB		GAK
LMO2	LINC01001		TMEM167B
TAF11	THTPA		STK39
TMEM184C	BTD		ADD3
ARHGEF10L	CHTF8		RPS16
MECP2	ARHGDIA		EXTL2
DAGLA	XPO1		LINC01033
RELL2	VILL		PHB
CAPN15	AP4B1		SMTN
DNAJB14	MKS1		GPR132
ZSCAN9	GKAP1		G3BP2
RP11-219B17.1	IPO7		CCDC180
NCOR2	XPNPEP3		TBXAS1
NAGK	PIGA		ICT1
TUBE1	TRIP12		HHLA3
ZCCHC11	DEDD2		ALKBH3
WARS	RP11-473M20.14		CANT1
DNAJC25	STX16		TRPM4
RP11-22B23.1	DEPDC1		SAT2
GAR1	ZNF562		ESR2
CLASP2	HDAC10		SAT1
POMT2	CLINT1		LMBR1
CBWD5	MYO9B		C16orf93
FAM131A	TAOK3		RBM41
VPS37C	GGCT		CD44
RSRC2	ADPGK		CCDC84
FKBP8	TMEM11		FAM64A
GLUD1	MALT1		MAPK12
WDR90	PDHA1		KIF21A
PGPEP1	NASP		CNOT2
RP11-252A24.2	RAP1B		PNPO
APLP2	CAMTA2		KIAA0922
RAB3A	SGPL1		PPP2R3C
FAM203A	VPS13B		MTERFD2
STRA13	STX17		FAM184A
PLEKHM2	AAK1		GLUL
CTSB	ZFAND4		KLHDC4
NR2C2AP	EXO1		GPR56
ST6GALNAC6	HIPK1		HDLBP
ST3GAL6	ASPM		GPR137
TROVE2	OCEL1		ZNF100
BTD	XRRA1		TRDN
ATP6V0E2	VMP1		RP11-696N14.1
FAM49A	CC2D1B		WDR37
ECE1	TOP1MT		NPEPPS
XPO1	ZNF395		AC002539.1
AP4B1	ALG1L13P		SCAMP3
IRF3	AP4M1		VPS8
GKAP1	DNM1L		AKT2
SRD5A3	HECTD4		TRIP11
CDK12	ATG13		MRPS15
TRIP12	ERMARD		CDC14B
STX16	BCL2L11		VARS
POLR1B	GBP2		OSBP2
HDAC10	USP24		GSDMB
ST8SIA4	ZSWIM4		SUOX
REXO2	C15orf40		RECQL
BANP	KLHL12		KIF9
THUMPD2	ATXN7L1		NFAT5
TAOK3	PHYKPL		NFYC
GGCT	DCAF8		TMEM175
KIN	CEP63		FIP1L1
CAMTA2	MELK		PPP2R4
USP54	TOP3B		C1RL
LRR1	ANGEL2		MYO18B
WDR27			KRIT1
GS1-124K5.12			DYSF
STX17			SLC38A6
AAK1			RP11-1379J22.5
NAIP			INIP
ZFAND4			TNRC18
SUN1			ANKRD11
CAMKK2			PPIL3
ALG5			ARVCF
ZNF133			TAPT1
CIPC			HACE1
LINC00665			C11orf84
GABPB2			AC156455.1
CC2D1B			DGKQ
MAP4K3			GEMIN7
TOP1MT			TMEM191A
WIPI2			NIPA2
KCTD17			UBXN11
ZNF304			ANO5
ATG13			KIF13A
SETMAR			RP11-764K9.4
ERMARD			TMC8
BCL2L11			GTF2H2C
IFT80			TUBD1
ZNF554			NUP54
USP24			ENTPD6
NBPF10			PAX8-AS1
CCDC53			GTF2H3
C15orf40			C4orf21
RP11-732A19.2			ZNF519
ARAP1			DNA2
MMS22L			RP1-178F15.5
RANBP3			SMEK2
MELK			CTD-2215E18.1
FHL3			SLC12A9
TOP3B			SYP
ZNF532			HSD3B7
			AMN1
			PREB
			FASTK
			ARHGEF39
			IMPA1
			PPP1R12C
			GPR133
			ZNF75A
			SUV420H2
			ZNF148
			ZNF207
			BROX
			C19orf57
			NAB1
			GINS1
			COL6A3
			RP11-23J9.4
			RHOC
			ANAPC1
			CLIC1
			TPCN1
			AGAP9
			ZFP90
			MCM3
			CTNND1
			EFCAB4B
			MSMO1
			CCNL2
			MTHFD2L
			MLH1
			VPS29
			TBC1D5
			SCAP
			ENO1
			ABCD4
			TMEM161A
			EPB41L2
			ABHD11
			KLC1
			FAM189B
			RABGEF1
			DDX31
			NUDT22
			HFM1
			TMEM50B
			WASH7P
			ZNF720
			CCNL1
			TMEM161B
			IGF2BP2
			ANLN
			KDELC2
			PDE4DIP
			ZNF263
			TSC22D2
			APITD1
			BTN3A2
			DCAF15
			SPDL1
			HRSP12
			TESK1
			PRPF18
			RBPJ
			STAG3L2
			SH3PXD2A
			HFE2
			OBSCN
			PACRGL
			PKD1P1
			SSFA2
			FAM195A
			AAED1
			CERS4
			FASTKD3
			ZFYVE28
			THUMPD3
			SNX5
			TTC7A
			ZNF252P
			ARHGEF7
			CNOT3
			NLN
			GID4
			RNF10
			SREBF2
			ST7
			ATP5L
			RCCD1
			NTRK1
			C5orf63
			KIAA1715
			KIAA0040
			SF1
			SNHG12
			GOLGA3
			UBA2
			ZFYVE19
			ROGDI
			SRSF10
			CTA-714B7.5
			IQUB
			HERC2P3
			CEP85L
			IQGAP3
			MRPL45P2
			ZNF521
			TMCO6
			NME6
			FDPS
			APH1A
			SVOPL
			HFE
			ZNF134
			COASY
			CRYBB2P1
			KIAA0895L
			ADAM15
			RP11-10H3.1
			DEPDC4
			TMEM104
			ABCB8
			XPO4
			HERC2P4
			C6orf203
			WWP2
			ARHGAP22
			CD33
			NOD1
			UCKL1
			SLC25A35
			NPHP3
			STK19
			SPEG
			CLN3
			COX11
			TSNARE1
			HMGN5
			DNHD1
			STK16
			CCDC64
			METTL8
			SLC29A1
			DIEXF
			GMDS-AS1
			ZCCHC10
			ORC2
			NSRP1
			POLB
			AGPAT4
			TMEM39A
			STAU2
			PRPSAP2
			VAPB
			NME4
			DCAF5
			CEP135
			ZNF451
			ATE1
			MIR4519
			ACOX3
			ZNF75D
			HCG18
			NQO2
			ESYT2
			SRSF11
			NEIL1
			CCM2
			FAM21A
			PCSK6
			DDX54
			PSME3
			CCDC66
			CENPM
			HERC3
			WDSUB1
			TBL1XR1
			ORC3
			UBE3C
			RNF207
			ANP32B
			LRRC37B
			ZNF561
			ASCC2
			ZSCAN12
			NIPSNAP3B
			TVP23C
			MCAT
			BZRAP1
			TMEM136
			DOCK6
			C16orf95
			ZRANB2
			ROR2
			PIP4K2C
			SMUG1
			DDX55
			TMEM234
			NFKB1
			RP11-115C21.2
			SLC24A1
			NDUFB2
			AHSA2
			AC007246.3
			EHMT2
			TARS2
			ZMYM1
			INO80E
			ANKRD42
			DPCD
			RBM3
			STK11
			GTPBP10
			TMCO3
			KIF13B
			ALG13
			SMPD4
			DCLRE1C
			U2AF1
			TMEM64
			BAG6
			DNAH8
			CCND3
			PICALM
			GLI1
			STAU1
			NUDT6
			MIER1
			44445
			TMEM53
			FUT8
			ST7-OT4
			TSR2
			FAHD2A
			ZFAND6
			ISYNA1
			KLHL20
			RPAIN
			ATP9B
			NDUFAF6
			GPALPP1
			CENPK
			ZNF721
			CREM
			AC009948.5
			CD59
			PLIN5
			HEATR3
			NSUN5P1
			NPAS1
			ALG2
			RPUSD1
			RAB4A
			PBRM1
			SAMD10
			MFSD2B
			RP11-417J8.3
			RELL2
			AK2
			NPR2
			CCDC74A
			ASAH2
			GGA3
			PCSK9
			SHROOM1
			THBS3
			NR2C2
			NLRP1
			MRPS25
			NMU
			TUBE1
			TXNL4A
			RABL2A
			RP11-22B23.1
			FBXW9
			PIK3CD
			KIAA1109
			TAF1D
			PRTFDC1
			COMTD1
			CBWD5
			PPIL2
			RSRC2
			PEX5
			PTH2R
			NDUFC1
			CASP8AP2
			TOM1L2
			PGPEP1
			FYB
			TM2D1
			KANSL2
			ZNF816
			APLP2
			AZI1
			MLLT1
			STRA13
			CLEC2D
			KIAA0232
			ZNF383
			METTL3
			NR2C2AP
			RP11-385J1.2
			NAA35
			LINC01001
			ENSA
			TRADD
			CHTF8
			MRPL43
			C1orf61
			IRF3
			TMEM182
			ABO
			DHRS12
			VAV2
			TRIP12
			VWA5A
			DEDD2
			ZBTB41
			RP11-473M20.14
			ZNF562
			PEX2
			HDAC10
			AP1B1
			THUMPD2
			CCDC136
			GGCT
			ST6GALNAC1
			MAPK6
			SEPT7P2
			STK38L
			ADPGK
			MST1R
			TANGO2
			RAP1B
			SMC5
			C5orf45
			HSD17B1
			GTF2I
			FAM83A
			DLG3
			LRR1
			LGALS9
			KIF23
			WDR27
			GS1-124K5.12
			TTL
			EXO1
			FUZ
			OCEL1
			IL17RB
			XRRA1
			MAPK7
			PARP2
			ZNF217
			WIPI2
			ALG1L13P
			KCTD17
			CNTRL
			MPDZ
			AP4M1
			DNM1L
			MTBP
			SETMAR
			SENP5
			ZNF678
			BCL2L11
			IFT80
			PSMA2
			C19orf44
			POU6F2
			TULP4
			PTPN6
			DFFB
			MGAT5B
			GXYLT2
			PHYKPL
			ARAP1
			JADE1
			MFSD3
			CIRBP
			FAM63A
			RANBP3
			CEP63
			MELK
			RPS6KA2
			TOP3B
			LRP11
			POC5
			NFIB
			EPB41L5
			CALM1
