# Supplementary material for: Targeting SRSF2 mutations in leukemia with RKI-1447: A strategy to impair cellular division and nuclear structure
Source: iScience. 2024 Mar 6;27(4):109443. doi: 10.1016/j.isci.2024.109443 (PMC10981050; doi:10.1016/j.isci.2024.109443)
Supplement: Data S4. HTDS of 3988 chemical compounds in a single dose (10 μM), related to Figure 1D [file mmc5.xlsx]

## Sheet: HTDS of 3988 chemical compounds
Molecule Name	Batch Name	Catalog	Compound Name	SecName	CAS	Comment	11691 Viability: Cells	11691 Viability: Subtype	11691 Viability: Alias	11691 Viability: JIRA	11691 Viability: Readout	11691 Viability: Concentration (ֲµM)	11691 Viability: Luminescence (RLU)	11691 Viability: Viability (%)	11691 Viability: Corrected Viability (%)	11691 Viability: Correction factor	11691 Viability: Correction type
PCM-0220538	1	S5011	Disodium Phosphate	Disodium hydrogen orthophosphate, Sodium hydrogen phosphate, Sodium phosphate dibasic	7558-79-4	Disodium Phosphate is an inorganic compound used usually as food additives. It is also functions as a corrosion inhibitor.	K562	SRSF2 wt/wt	K562_wt	11938	Luminescence	10	110029	104.9	105	0	None
PCM-0220538	1	S5011	Disodium Phosphate	Disodium hydrogen orthophosphate, Sodium hydrogen phosphate, Sodium phosphate dibasic	7558-79-4	Disodium Phosphate is an inorganic compound used usually as food additives. It is also functions as a corrosion inhibitor.	K562	SRSF2 P95H/wt	K562_Omar_mut	11938	Luminescence	10	94361	103.37	103	0	None
PCM-0220538	1	S5011	Disodium Phosphate	Disodium hydrogen orthophosphate, Sodium hydrogen phosphate, Sodium phosphate dibasic	7558-79-4	Disodium Phosphate is an inorganic compound used usually as food additives. It is also functions as a corrosion inhibitor.	K562	SRSF2 P95H/wt	K562_Tom_mut	11938	Luminescence	10	76755	93.22	93	0	None
PCM-0220538	1	S5011	Disodium Phosphate	Disodium hydrogen orthophosphate, Sodium hydrogen phosphate, Sodium phosphate dibasic	7558-79-4	Disodium Phosphate is an inorganic compound used usually as food additives. It is also functions as a corrosion inhibitor.	MOLM14	SRSF2 P95H/wt	MOML14_mut	11937	Luminescence	10	36746	102.89	103	0	None
PCM-0220538	1	S5011	Disodium Phosphate	Disodium hydrogen orthophosphate, Sodium hydrogen phosphate, Sodium phosphate dibasic	7558-79-4	Disodium Phosphate is an inorganic compound used usually as food additives. It is also functions as a corrosion inhibitor.	MOLM14	SRSF2 wt/wt	MOLM14_wt	11937	Luminescence	10	52080	99.58	100	0	None
PCM-0220538	1	S5011	Disodium Phosphate	Disodium hydrogen orthophosphate, Sodium hydrogen phosphate, Sodium phosphate dibasic	7558-79-4	Disodium Phosphate is an inorganic compound used usually as food additives. It is also functions as a corrosion inhibitor.	MARIMO	SRSF2 wt/wt	MARIMO_wt	11913	Luminescence	10	50492	102.25	102	0	None
PCM-0220538	1	S5011	Disodium Phosphate	Disodium hydrogen orthophosphate, Sodium hydrogen phosphate, Sodium phosphate dibasic	7558-79-4	Disodium Phosphate is an inorganic compound used usually as food additives. It is also functions as a corrosion inhibitor.	MARIMO	SRSF2 P95H/wt	MARIMO_mut	11913	Luminescence	10	39348	100.06	100	0	None
PCM-0220538	1	S5011	Disodium Phosphate	Disodium hydrogen orthophosphate, Sodium hydrogen phosphate, Sodium phosphate dibasic	7558-79-4	Disodium Phosphate is an inorganic compound used usually as food additives. It is also functions as a corrosion inhibitor.	OCI-AML2 CVCL_1619	wt/wt	AML2_wt	11836	Luminescence	10	32339	107.02	107	0	None
PCM-0220538	1	S5011	Disodium Phosphate	Disodium hydrogen orthophosphate, Sodium hydrogen phosphate, Sodium phosphate dibasic	7558-79-4	Disodium Phosphate is an inorganic compound used usually as food additives. It is also functions as a corrosion inhibitor.	OCI-AML2 CVCL_1619	P95H/wt	AML2_mut	11836	Luminescence	10	23923	97.56	98	0	None
PCM-0216654	1	S3920	7ֲ¦ֳ‚-Hydroxylathyrol	7beta-Hydroxylathyrol, 7-Hydroxylathyrol	34208-98-5	7ֲ²-Hydroxylathyrol is natural occuring product extracted from the seeds of Euphorbia lathyris L.	K562	SRSF2 wt/wt	K562_wt	11938	Luminescence	10	98071	99.03	99	0	None
PCM-0216654	1	S3920	7ֲ¦ֳ‚-Hydroxylathyrol	7beta-Hydroxylathyrol, 7-Hydroxylathyrol	34208-98-5	7ֲ²-Hydroxylathyrol is natural occuring product extracted from the seeds of Euphorbia lathyris L.	K562	SRSF2 P95H/wt	K562_Omar_mut	11938	Luminescence	10	87075	98.13	98	0	None
PCM-0216654	1	S3920	7ֲ¦ֳ‚-Hydroxylathyrol	7beta-Hydroxylathyrol, 7-Hydroxylathyrol	34208-98-5	7ֲ²-Hydroxylathyrol is natural occuring product extracted from the seeds of Euphorbia lathyris L.	K562	SRSF2 P95H/wt	K562_Tom_mut	11938	Luminescence	10	65556	91.97	92	0	None
PCM-0216654	1	S3920	7ֲ¦ֳ‚-Hydroxylathyrol	7beta-Hydroxylathyrol, 7-Hydroxylathyrol	34208-98-5	7ֲ²-Hydroxylathyrol is natural occuring product extracted from the seeds of Euphorbia lathyris L.	MOLM14	SRSF2 P95H/wt	MOML14_mut	11937	Luminescence	10	36906	99.82	100	0	None
PCM-0216654	1	S3920	7ֲ¦ֳ‚-Hydroxylathyrol	7beta-Hydroxylathyrol, 7-Hydroxylathyrol	34208-98-5	7ֲ²-Hydroxylathyrol is natural occuring product extracted from the seeds of Euphorbia lathyris L.	MOLM14	SRSF2 wt/wt	MOLM14_wt	11937	Luminescence	10	54231	98.12	98	0	None
PCM-0216654	1	S3920	7ֲ¦ֳ‚-Hydroxylathyrol	7beta-Hydroxylathyrol, 7-Hydroxylathyrol	34208-98-5	7ֲ²-Hydroxylathyrol is natural occuring product extracted from the seeds of Euphorbia lathyris L.	MARIMO	SRSF2 wt/wt	MARIMO_wt	11913	Luminescence	10	48777	99.99	100	0	None
PCM-0216654	1	S3920	7ֲ¦ֳ‚-Hydroxylathyrol	7beta-Hydroxylathyrol, 7-Hydroxylathyrol	34208-98-5	7ֲ²-Hydroxylathyrol is natural occuring product extracted from the seeds of Euphorbia lathyris L.	MARIMO	SRSF2 P95H/wt	MARIMO_mut	11913	Luminescence	10	35028	93.69	94	0	None
PCM-0216654	1	S3920	7ֲ¦ֳ‚-Hydroxylathyrol	7beta-Hydroxylathyrol, 7-Hydroxylathyrol	34208-98-5	7ֲ²-Hydroxylathyrol is natural occuring product extracted from the seeds of Euphorbia lathyris L.	OCI-AML2 CVCL_1619	wt/wt	AML2_wt	11836	Luminescence	10	29159	101.42	101	0	None
PCM-0216654	1	S3920	7ֲ¦ֳ‚-Hydroxylathyrol	7beta-Hydroxylathyrol, 7-Hydroxylathyrol	34208-98-5	7ֲ²-Hydroxylathyrol is natural occuring product extracted from the seeds of Euphorbia lathyris L.	OCI-AML2 CVCL_1619	P95H/wt	AML2_mut	11836	Luminescence	10	19510	93.93	94	0	None
PCM-0216653	1	S7921	DEL-22379	N/A	181223-80-3	DEL-22379 is a water-soluble ERK dimerization inhibitor with IC50 of ?0.5 ֲ¼M.	K562	SRSF2 wt/wt	K562_wt	11938	Luminescence	10	7816	8.26	8	0	None
PCM-0216653	1	S7921	DEL-22379	N/A	181223-80-3	DEL-22379 is a water-soluble ERK dimerization inhibitor with IC50 of ?0.5 ֲ¼M.	K562	SRSF2 P95H/wt	K562_Omar_mut	11938	Luminescence	10	6443	7.59	8	0	None
PCM-0216653	1	S7921	DEL-22379	N/A	181223-80-3	DEL-22379 is a water-soluble ERK dimerization inhibitor with IC50 of ?0.5 ֲ¼M.	K562	SRSF2 P95H/wt	K562_Tom_mut	11938	Luminescence	10	8435	11	11	0	None
PCM-0216653	1	S7921	DEL-22379	N/A	181223-80-3	DEL-22379 is a water-soluble ERK dimerization inhibitor with IC50 of ?0.5 ֲ¼M.	MOLM14	SRSF2 P95H/wt	MOML14_mut	11937	Luminescence	10	320	0.75	1	0	None
PCM-0216653	1	S7921	DEL-22379	N/A	181223-80-3	DEL-22379 is a water-soluble ERK dimerization inhibitor with IC50 of ?0.5 ֲ¼M.	MOLM14	SRSF2 wt/wt	MOLM14_wt	11937	Luminescence	10	521	0.77	1	0	None
PCM-0216653	1	S7921	DEL-22379	N/A	181223-80-3	DEL-22379 is a water-soluble ERK dimerization inhibitor with IC50 of ?0.5 ֲ¼M.	MARIMO	SRSF2 wt/wt	MARIMO_wt	11913	Luminescence	10	14416	33.64	34	0	None
PCM-0216653	1	S7921	DEL-22379	N/A	181223-80-3	DEL-22379 is a water-soluble ERK dimerization inhibitor with IC50 of ?0.5 ֲ¼M.	MARIMO	SRSF2 P95H/wt	MARIMO_mut	11913	Luminescence	10	13952	37.88	38	0	None
PCM-0216653	1	S7921	DEL-22379	N/A	181223-80-3	DEL-22379 is a water-soluble ERK dimerization inhibitor with IC50 of ?0.5 ֲ¼M.	OCI-AML2 CVCL_1619	wt/wt	AML2_wt	11836	Luminescence	10	248	0.72	1	0	None
PCM-0216653	1	S7921	DEL-22379	N/A	181223-80-3	DEL-22379 is a water-soluble ERK dimerization inhibitor with IC50 of ?0.5 ֲ¼M.	OCI-AML2 CVCL_1619	P95H/wt	AML2_mut	11836	Luminescence	10	130	0.4	0	0	None
PCM-0216652	1	S7667	SU5402	N/A	215543-92-3	SU5402 is a potent multi-targeted receptor tyrosine kinase inhibitor with IC50 of 20 nM, 30 nM, and 510 nM for VEGFR2, FGFR1, and PDGF-Rֲ², respectively.	K562	SRSF2 wt/wt	K562_wt	11938	Luminescence	10	84047	91.23	91	0	None
PCM-0216652	1	S7667	SU5402	N/A	215543-92-3	SU5402 is a potent multi-targeted receptor tyrosine kinase inhibitor with IC50 of 20 nM, 30 nM, and 510 nM for VEGFR2, FGFR1, and PDGF-Rֲ², respectively.	K562	SRSF2 P95H/wt	K562_Omar_mut	11938	Luminescence	10	75696	91.92	92	0	None
PCM-0216652	1	S7667	SU5402	N/A	215543-92-3	SU5402 is a potent multi-targeted receptor tyrosine kinase inhibitor with IC50 of 20 nM, 30 nM, and 510 nM for VEGFR2, FGFR1, and PDGF-Rֲ², respectively.	K562	SRSF2 P95H/wt	K562_Tom_mut	11938	Luminescence	10	70554	93.85	94	0	None
PCM-0216652	1	S7667	SU5402	N/A	215543-92-3	SU5402 is a potent multi-targeted receptor tyrosine kinase inhibitor with IC50 of 20 nM, 30 nM, and 510 nM for VEGFR2, FGFR1, and PDGF-Rֲ², respectively.	MOLM14	SRSF2 P95H/wt	MOML14_mut	11937	Luminescence	10	11593	32.66	33	0	None
PCM-0216652	1	S7667	SU5402	N/A	215543-92-3	SU5402 is a potent multi-targeted receptor tyrosine kinase inhibitor with IC50 of 20 nM, 30 nM, and 510 nM for VEGFR2, FGFR1, and PDGF-Rֲ², respectively.	MOLM14	SRSF2 wt/wt	MOLM14_wt	11937	Luminescence	10	15561	27.97	28	0	None
PCM-0216652	1	S7667	SU5402	N/A	215543-92-3	SU5402 is a potent multi-targeted receptor tyrosine kinase inhibitor with IC50 of 20 nM, 30 nM, and 510 nM for VEGFR2, FGFR1, and PDGF-Rֲ², respectively.	MARIMO	SRSF2 wt/wt	MARIMO_wt	11913	Luminescence	10	39385	92.19	92	0	None
PCM-0216652	1	S7667	SU5402	N/A	215543-92-3	SU5402 is a potent multi-targeted receptor tyrosine kinase inhibitor with IC50 of 20 nM, 30 nM, and 510 nM for VEGFR2, FGFR1, and PDGF-Rֲ², respectively.	MARIMO	SRSF2 P95H/wt	MARIMO_mut	11913	Luminescence	10	34977	95.2	95	0	None
PCM-0216652	1	S7667	SU5402	N/A	215543-92-3	SU5402 is a potent multi-targeted receptor tyrosine kinase inhibitor with IC50 of 20 nM, 30 nM, and 510 nM for VEGFR2, FGFR1, and PDGF-Rֲ², respectively.	OCI-AML2 CVCL_1619	wt/wt	AML2_wt	11836	Luminescence	10	16321	58.09	58	0	None
PCM-0216652	1	S7667	SU5402	N/A	215543-92-3	SU5402 is a potent multi-targeted receptor tyrosine kinase inhibitor with IC50 of 20 nM, 30 nM, and 510 nM for VEGFR2, FGFR1, and PDGF-Rֲ², respectively.	OCI-AML2 CVCL_1619	P95H/wt	AML2_mut	11836	Luminescence	10	12822	54.17	54	0	None
PCM-0216651	1	S4234	Capreomycin Sulfate	N/A	1405-37-4	Capreomycin Sulfate is a cyclic peptide antibiotic and thought to inhibit protein synthesis by binding to the 70S ribosomal unit.	K562	SRSF2 wt/wt	K562_wt	11938	Luminescence	10	105698	98.89	99	0	None
PCM-0216651	1	S4234	Capreomycin Sulfate	N/A	1405-37-4	Capreomycin Sulfate is a cyclic peptide antibiotic and thought to inhibit protein synthesis by binding to the 70S ribosomal unit.	K562	SRSF2 P95H/wt	K562_Omar_mut	11938	Luminescence	10	97392	107.93	108	0	None
PCM-0216651	1	S4234	Capreomycin Sulfate	N/A	1405-37-4	Capreomycin Sulfate is a cyclic peptide antibiotic and thought to inhibit protein synthesis by binding to the 70S ribosomal unit.	K562	SRSF2 P95H/wt	K562_Tom_mut	11938	Luminescence	10	80013	100.49	100	0	None
PCM-0216651	1	S4234	Capreomycin Sulfate	N/A	1405-37-4	Capreomycin Sulfate is a cyclic peptide antibiotic and thought to inhibit protein synthesis by binding to the 70S ribosomal unit.	MOLM14	SRSF2 P95H/wt	MOML14_mut	11937	Luminescence	10	36347	95.99	96	0	None
PCM-0216651	1	S4234	Capreomycin Sulfate	N/A	1405-37-4	Capreomycin Sulfate is a cyclic peptide antibiotic and thought to inhibit protein synthesis by binding to the 70S ribosomal unit.	MOLM14	SRSF2 wt/wt	MOLM14_wt	11937	Luminescence	10	59142	104.39	104	0	None
PCM-0216651	1	S4234	Capreomycin Sulfate	N/A	1405-37-4	Capreomycin Sulfate is a cyclic peptide antibiotic and thought to inhibit protein synthesis by binding to the 70S ribosomal unit.	MARIMO	SRSF2 wt/wt	MARIMO_wt	11913	Luminescence	10	51408	105.34	105	0	None
PCM-0216651	1	S4234	Capreomycin Sulfate	N/A	1405-37-4	Capreomycin Sulfate is a cyclic peptide antibiotic and thought to inhibit protein synthesis by binding to the 70S ribosomal unit.	MARIMO	SRSF2 P95H/wt	MARIMO_mut	11913	Luminescence	10	44018	107.96	108	0	None
PCM-0216651	1	S4234	Capreomycin Sulfate	N/A	1405-37-4	Capreomycin Sulfate is a cyclic peptide antibiotic and thought to inhibit protein synthesis by binding to the 70S ribosomal unit.	OCI-AML2 CVCL_1619	wt/wt	AML2_wt	11836	Luminescence	10	30461	104.74	105	0	None
PCM-0216651	1	S4234	Capreomycin Sulfate	N/A	1405-37-4	Capreomycin Sulfate is a cyclic peptide antibiotic and thought to inhibit protein synthesis by binding to the 70S ribosomal unit.	OCI-AML2 CVCL_1619	P95H/wt	AML2_mut	11836	Luminescence	10	25106	100.25	100	0	None
PCM-0216650	1	S3921	Lathyrol	N/A	34420-19-4	Lathyrol is a natural product that is used for cancer treatment.	K562	SRSF2 wt/wt	K562_wt	11938	Luminescence	10	95931	96.87	97	0	None
PCM-0216650	1	S3921	Lathyrol	N/A	34420-19-4	Lathyrol is a natural product that is used for cancer treatment.	K562	SRSF2 P95H/wt	K562_Omar_mut	11938	Luminescence	10	84213	94.9	95	0	None
PCM-0216650	1	S3921	Lathyrol	N/A	34420-19-4	Lathyrol is a natural product that is used for cancer treatment.	K562	SRSF2 P95H/wt	K562_Tom_mut	11938	Luminescence	10	68329	95.87	96	0	None
PCM-0216650	1	S3921	Lathyrol	N/A	34420-19-4	Lathyrol is a natural product that is used for cancer treatment.	MOLM14	SRSF2 P95H/wt	MOML14_mut	11937	Luminescence	10	35888	97.06	97	0	None
PCM-0216650	1	S3921	Lathyrol	N/A	34420-19-4	Lathyrol is a natural product that is used for cancer treatment.	MOLM14	SRSF2 wt/wt	MOLM14_wt	11937	Luminescence	10	53487	96.77	97	0	None
PCM-0216650	1	S3921	Lathyrol	N/A	34420-19-4	Lathyrol is a natural product that is used for cancer treatment.	MARIMO	SRSF2 wt/wt	MARIMO_wt	11913	Luminescence	10	49977	102.45	102	0	None
PCM-0216650	1	S3921	Lathyrol	N/A	34420-19-4	Lathyrol is a natural product that is used for cancer treatment.	MARIMO	SRSF2 P95H/wt	MARIMO_mut	11913	Luminescence	10	34563	92.45	92	0	None
PCM-0216650	1	S3921	Lathyrol	N/A	34420-19-4	Lathyrol is a natural product that is used for cancer treatment.	OCI-AML2 CVCL_1619	wt/wt	AML2_wt	11836	Luminescence	10	28461	98.99	99	0	None
PCM-0216650	1	S3921	Lathyrol	N/A	34420-19-4	Lathyrol is a natural product that is used for cancer treatment.	OCI-AML2 CVCL_1619	P95H/wt	AML2_mut	11836	Luminescence	10	21783	104.89	105	0	None
PCM-0216649	1	s1835	Azithromycin	CP-62993, XZ-450	83905-01-5	Azithromycin is an antibiotic by inhibiting protein synthesis, used for the treatment of bacterial infections.	K562	SRSF2 wt/wt	K562_wt	11938	Luminescence	10	88576	89.49	89	0	None
PCM-0216649	1	s1835	Azithromycin	CP-62993, XZ-450	83905-01-5	Azithromycin is an antibiotic by inhibiting protein synthesis, used for the treatment of bacterial infections.	K562	SRSF2 P95H/wt	K562_Omar_mut	11938	Luminescence	10	78478	90.31	90	0	None
PCM-0216649	1	s1835	Azithromycin	CP-62993, XZ-450	83905-01-5	Azithromycin is an antibiotic by inhibiting protein synthesis, used for the treatment of bacterial infections.	K562	SRSF2 P95H/wt	K562_Tom_mut	11938	Luminescence	10	65527	86.37	86	0	None
PCM-0216649	1	s1835	Azithromycin	CP-62993, XZ-450	83905-01-5	Azithromycin is an antibiotic by inhibiting protein synthesis, used for the treatment of bacterial infections.	MOLM14	SRSF2 P95H/wt	MOML14_mut	11937	Luminescence	10	35355	92.08	92	0	None
PCM-0216649	1	s1835	Azithromycin	CP-62993, XZ-450	83905-01-5	Azithromycin is an antibiotic by inhibiting protein synthesis, used for the treatment of bacterial infections.	MOLM14	SRSF2 wt/wt	MOLM14_wt	11937	Luminescence	10	52273	89.43	89	0	None
PCM-0216649	1	s1835	Azithromycin	CP-62993, XZ-450	83905-01-5	Azithromycin is an antibiotic by inhibiting protein synthesis, used for the treatment of bacterial infections.	MARIMO	SRSF2 wt/wt	MARIMO_wt	11913	Luminescence	10	41044	90.37	90	0	None
PCM-0216649	1	s1835	Azithromycin	CP-62993, XZ-450	83905-01-5	Azithromycin is an antibiotic by inhibiting protein synthesis, used for the treatment of bacterial infections.	MARIMO	SRSF2 P95H/wt	MARIMO_mut	11913	Luminescence	10	33305	83.16	83	0	None
PCM-0216649	1	s1835	Azithromycin	CP-62993, XZ-450	83905-01-5	Azithromycin is an antibiotic by inhibiting protein synthesis, used for the treatment of bacterial infections.	OCI-AML2 CVCL_1619	wt/wt	AML2_wt	11836	Luminescence	10	24121	82.3	82	0	None
PCM-0216649	1	s1835	Azithromycin	CP-62993, XZ-450	83905-01-5	Azithromycin is an antibiotic by inhibiting protein synthesis, used for the treatment of bacterial infections.	OCI-AML2 CVCL_1619	P95H/wt	AML2_mut	11836	Luminescence	10	18572	75.7	76	0	None
PCM-0216648	1	S5667	Fruquintinib	.	1194506-26-7	Fruquintinib is a highly potent and selective VEGFR 1/2/3 inhibitor.	K562	SRSF2 wt/wt	K562_wt	11938	Luminescence	10	91406	97.07	97	0	None
PCM-0216648	1	S5667	Fruquintinib	.	1194506-26-7	Fruquintinib is a highly potent and selective VEGFR 1/2/3 inhibitor.	K562	SRSF2 P95H/wt	K562_Omar_mut	11938	Luminescence	10	83232	101.18	101	0	None
PCM-0216648	1	S5667	Fruquintinib	.	1194506-26-7	Fruquintinib is a highly potent and selective VEGFR 1/2/3 inhibitor.	K562	SRSF2 P95H/wt	K562_Tom_mut	11938	Luminescence	10	68451	96.67	97	0	None
PCM-0216648	1	S5667	Fruquintinib	.	1194506-26-7	Fruquintinib is a highly potent and selective VEGFR 1/2/3 inhibitor.	MOLM14	SRSF2 P95H/wt	MOML14_mut	11937	Luminescence	10	36169	95.76	96	0	None
PCM-0216648	1	S5667	Fruquintinib	.	1194506-26-7	Fruquintinib is a highly potent and selective VEGFR 1/2/3 inhibitor.	MOLM14	SRSF2 wt/wt	MOLM14_wt	11937	Luminescence	10	59127	104.81	105	0	None
PCM-0216648	1	S5667	Fruquintinib	.	1194506-26-7	Fruquintinib is a highly potent and selective VEGFR 1/2/3 inhibitor.	MARIMO	SRSF2 wt/wt	MARIMO_wt	11913	Luminescence	10	44943	99.68	100	0	None
PCM-0216648	1	S5667	Fruquintinib	.	1194506-26-7	Fruquintinib is a highly potent and selective VEGFR 1/2/3 inhibitor.	MARIMO	SRSF2 P95H/wt	MARIMO_mut	11913	Luminescence	10	38825	98.58	99	0	None
PCM-0216648	1	S5667	Fruquintinib	.	1194506-26-7	Fruquintinib is a highly potent and selective VEGFR 1/2/3 inhibitor.	OCI-AML2 CVCL_1619	wt/wt	AML2_wt	11836	Luminescence	10	24646	85.39	85	0	None
PCM-0216648	1	S5667	Fruquintinib	.	1194506-26-7	Fruquintinib is a highly potent and selective VEGFR 1/2/3 inhibitor.	OCI-AML2 CVCL_1619	P95H/wt	AML2_mut	11836	Luminescence	10	20799	84.34	84	0	None
PCM-0216647	1	S5476	Rolapitant	.	552292-08-7	Rolapitant is a potent, selective and orally active neurokinin NK1 receptor antagonist.	K562	SRSF2 wt/wt	K562_wt	11938	Luminescence	10	72281	68.84	69	0	None
PCM-0216647	1	S5476	Rolapitant	.	552292-08-7	Rolapitant is a potent, selective and orally active neurokinin NK1 receptor antagonist.	K562	SRSF2 P95H/wt	K562_Omar_mut	11938	Luminescence	10	49374	53.98	54	0	None
PCM-0216647	1	S5476	Rolapitant	.	552292-08-7	Rolapitant is a potent, selective and orally active neurokinin NK1 receptor antagonist.	K562	SRSF2 P95H/wt	K562_Tom_mut	11938	Luminescence	10	59429	72.13	72	0	None
PCM-0216647	1	S5476	Rolapitant	.	552292-08-7	Rolapitant is a potent, selective and orally active neurokinin NK1 receptor antagonist.	MOLM14	SRSF2 P95H/wt	MOML14_mut	11937	Luminescence	10	19488	54.49	54	0	None
PCM-0216647	1	S5476	Rolapitant	.	552292-08-7	Rolapitant is a potent, selective and orally active neurokinin NK1 receptor antagonist.	MOLM14	SRSF2 wt/wt	MOLM14_wt	11937	Luminescence	10	23320	44.49	44	0	None
PCM-0216647	1	S5476	Rolapitant	.	552292-08-7	Rolapitant is a potent, selective and orally active neurokinin NK1 receptor antagonist.	MARIMO	SRSF2 wt/wt	MARIMO_wt	11913	Luminescence	10	24162	48.84	49	0	None
PCM-0216647	1	S5476	Rolapitant	.	552292-08-7	Rolapitant is a potent, selective and orally active neurokinin NK1 receptor antagonist.	MARIMO	SRSF2 P95H/wt	MARIMO_mut	11913	Luminescence	10	20604	52.31	52	0	None
PCM-0216647	1	S5476	Rolapitant	.	552292-08-7	Rolapitant is a potent, selective and orally active neurokinin NK1 receptor antagonist.	OCI-AML2 CVCL_1619	wt/wt	AML2_wt	11836	Luminescence	10	11866	39.15	39	0	None
PCM-0216647	1	S5476	Rolapitant	.	552292-08-7	Rolapitant is a potent, selective and orally active neurokinin NK1 receptor antagonist.	OCI-AML2 CVCL_1619	P95H/wt	AML2_mut	11836	Luminescence	10	11114	45.24	45	0	None
PCM-0216646	1	S8736	Verinurad (RDEA3170)	N/A	1352792-74-5	Verinurad (RDEA3170) is a high-affinity inhibitor of the URAT1 transporter with an IC50 of 25 nM for inhibiting transport activity of human URAT1. It inhibits the related URAT1 homologs OAT4 and OAT1	K562	SRSF2 wt/wt	K562_wt	11938	Luminescence	10	104048	102.04	102	0	None
PCM-0216646	1	S8736	Verinurad (RDEA3170)	N/A	1352792-74-5	Verinurad (RDEA3170) is a high-affinity inhibitor of the URAT1 transporter with an IC50 of 25 nM for inhibiting transport activity of human URAT1. It inhibits the related URAT1 homologs OAT4 and OAT1	K562	SRSF2 P95H/wt	K562_Omar_mut	11938	Luminescence	10	88640	101.62	102	0	None
PCM-0216646	1	S8736	Verinurad (RDEA3170)	N/A	1352792-74-5	Verinurad (RDEA3170) is a high-affinity inhibitor of the URAT1 transporter with an IC50 of 25 nM for inhibiting transport activity of human URAT1. It inhibits the related URAT1 homologs OAT4 and OAT1	K562	SRSF2 P95H/wt	K562_Tom_mut	11938	Luminescence	10	85967	101.1	101	0	None
PCM-0216646	1	S8736	Verinurad (RDEA3170)	N/A	1352792-74-5	Verinurad (RDEA3170) is a high-affinity inhibitor of the URAT1 transporter with an IC50 of 25 nM for inhibiting transport activity of human URAT1. It inhibits the related URAT1 homologs OAT4 and OAT1	MOLM14	SRSF2 P95H/wt	MOML14_mut	11937	Luminescence	10	37517	95.84	96	0	None
PCM-0216646	1	S8736	Verinurad (RDEA3170)	N/A	1352792-74-5	Verinurad (RDEA3170) is a high-affinity inhibitor of the URAT1 transporter with an IC50 of 25 nM for inhibiting transport activity of human URAT1. It inhibits the related URAT1 homologs OAT4 and OAT1	MOLM14	SRSF2 wt/wt	MOLM14_wt	11937	Luminescence	10	58980	102.02	102	0	None
PCM-0216646	1	S8736	Verinurad (RDEA3170)	N/A	1352792-74-5	Verinurad (RDEA3170) is a high-affinity inhibitor of the URAT1 transporter with an IC50 of 25 nM for inhibiting transport activity of human URAT1. It inhibits the related URAT1 homologs OAT4 and OAT1	MARIMO	SRSF2 wt/wt	MARIMO_wt	11913	Luminescence	10	49269	104.45	104	0	None
PCM-0216646	1	S8736	Verinurad (RDEA3170)	N/A	1352792-74-5	Verinurad (RDEA3170) is a high-affinity inhibitor of the URAT1 transporter with an IC50 of 25 nM for inhibiting transport activity of human URAT1. It inhibits the related URAT1 homologs OAT4 and OAT1	MARIMO	SRSF2 P95H/wt	MARIMO_mut	11913	Luminescence	10	42229	105.12	105	0	None
PCM-0216646	1	S8736	Verinurad (RDEA3170)	N/A	1352792-74-5	Verinurad (RDEA3170) is a high-affinity inhibitor of the URAT1 transporter with an IC50 of 25 nM for inhibiting transport activity of human URAT1. It inhibits the related URAT1 homologs OAT4 and OAT1	OCI-AML2 CVCL_1619	wt/wt	AML2_wt	11836	Luminescence	10	31367	104.92	105	0	None
PCM-0216646	1	S8736	Verinurad (RDEA3170)	N/A	1352792-74-5	Verinurad (RDEA3170) is a high-affinity inhibitor of the URAT1 transporter with an IC50 of 25 nM for inhibiting transport activity of human URAT1. It inhibits the related URAT1 homologs OAT4 and OAT1	OCI-AML2 CVCL_1619	P95H/wt	AML2_mut	11836	Luminescence	10	27944	108.61	109	0	None
PCM-0216645	1	S5705	Raceanisodamine	7ֲ²-Hydroxyhyoscyamine	17659-49-3	Raceanisodamine is the active ingredient of Chinese herbal extracts that has vasoactive activity used to treat acute disseminated intravascular coagulation in patients in bacteremic shock.	K562	SRSF2 wt/wt	K562_wt	11938	Luminescence	10	112395	107.16	107	0	None
PCM-0216645	1	S5705	Raceanisodamine	7ֲ²-Hydroxyhyoscyamine	17659-49-3	Raceanisodamine is the active ingredient of Chinese herbal extracts that has vasoactive activity used to treat acute disseminated intravascular coagulation in patients in bacteremic shock.	K562	SRSF2 P95H/wt	K562_Omar_mut	11938	Luminescence	10	97842	107.19	107	0	None
PCM-0216645	1	S5705	Raceanisodamine	7ֲ²-Hydroxyhyoscyamine	17659-49-3	Raceanisodamine is the active ingredient of Chinese herbal extracts that has vasoactive activity used to treat acute disseminated intravascular coagulation in patients in bacteremic shock.	K562	SRSF2 P95H/wt	K562_Tom_mut	11938	Luminescence	10	84973	103.22	103	0	None
PCM-0216645	1	S5705	Raceanisodamine	7ֲ²-Hydroxyhyoscyamine	17659-49-3	Raceanisodamine is the active ingredient of Chinese herbal extracts that has vasoactive activity used to treat acute disseminated intravascular coagulation in patients in bacteremic shock.	MOLM14	SRSF2 P95H/wt	MOML14_mut	11937	Luminescence	10	35881	100.46	100	0	None
PCM-0216645	1	S5705	Raceanisodamine	7ֲ²-Hydroxyhyoscyamine	17659-49-3	Raceanisodamine is the active ingredient of Chinese herbal extracts that has vasoactive activity used to treat acute disseminated intravascular coagulation in patients in bacteremic shock.	MOLM14	SRSF2 wt/wt	MOLM14_wt	11937	Luminescence	10	56101	107.28	107	0	None
PCM-0216645	1	S5705	Raceanisodamine	7ֲ²-Hydroxyhyoscyamine	17659-49-3	Raceanisodamine is the active ingredient of Chinese herbal extracts that has vasoactive activity used to treat acute disseminated intravascular coagulation in patients in bacteremic shock.	MARIMO	SRSF2 wt/wt	MARIMO_wt	11913	Luminescence	10	54799	110.98	111	0	None
PCM-0216645	1	S5705	Raceanisodamine	7ֲ²-Hydroxyhyoscyamine	17659-49-3	Raceanisodamine is the active ingredient of Chinese herbal extracts that has vasoactive activity used to treat acute disseminated intravascular coagulation in patients in bacteremic shock.	MARIMO	SRSF2 P95H/wt	MARIMO_mut	11913	Luminescence	10	38917	98.96	99	0	None
PCM-0216645	1	S5705	Raceanisodamine	7ֲ²-Hydroxyhyoscyamine	17659-49-3	Raceanisodamine is the active ingredient of Chinese herbal extracts that has vasoactive activity used to treat acute disseminated intravascular coagulation in patients in bacteremic shock.	OCI-AML2 CVCL_1619	wt/wt	AML2_wt	11836	Luminescence	10	31422	103.98	104	0	None
PCM-0216645	1	S5705	Raceanisodamine	7ֲ²-Hydroxyhyoscyamine	17659-49-3	Raceanisodamine is the active ingredient of Chinese herbal extracts that has vasoactive activity used to treat acute disseminated intravascular coagulation in patients in bacteremic shock.	OCI-AML2 CVCL_1619	P95H/wt	AML2_mut	11836	Luminescence	10	24417	99.58	100	0	None
PCM-0216644	1	S5678	trans-Zeatin-riboside	N/A	6025-53-2	Zeatin Riboside is the most active and ubiquitous form of the naturally occurring cytokinins that promote cell division, stimulate shoot proliferation, inhibit root formation, slow the aging process,	K562	SRSF2 wt/wt	K562_wt	11938	Luminescence	10	113573	108.28	108	0	None
PCM-0216644	1	S5678	trans-Zeatin-riboside	N/A	6025-53-2	Zeatin Riboside is the most active and ubiquitous form of the naturally occurring cytokinins that promote cell division, stimulate shoot proliferation, inhibit root formation, slow the aging process,	K562	SRSF2 P95H/wt	K562_Omar_mut	11938	Luminescence	10	98040	107.41	107	0	None
PCM-0216644	1	S5678	trans-Zeatin-riboside	N/A	6025-53-2	Zeatin Riboside is the most active and ubiquitous form of the naturally occurring cytokinins that promote cell division, stimulate shoot proliferation, inhibit root formation, slow the aging process,	K562	SRSF2 P95H/wt	K562_Tom_mut	11938	Luminescence	10	86564	105.16	105	0	None
PCM-0216644	1	S5678	trans-Zeatin-riboside	N/A	6025-53-2	Zeatin Riboside is the most active and ubiquitous form of the naturally occurring cytokinins that promote cell division, stimulate shoot proliferation, inhibit root formation, slow the aging process,	MOLM14	SRSF2 P95H/wt	MOML14_mut	11937	Luminescence	10	36991	103.57	104	0	None
PCM-0216644	1	S5678	trans-Zeatin-riboside	N/A	6025-53-2	Zeatin Riboside is the most active and ubiquitous form of the naturally occurring cytokinins that promote cell division, stimulate shoot proliferation, inhibit root formation, slow the aging process,	MOLM14	SRSF2 wt/wt	MOLM14_wt	11937	Luminescence	10	55002	105.18	105	0	None
PCM-0216644	1	S5678	trans-Zeatin-riboside	N/A	6025-53-2	Zeatin Riboside is the most active and ubiquitous form of the naturally occurring cytokinins that promote cell division, stimulate shoot proliferation, inhibit root formation, slow the aging process,	MARIMO	SRSF2 wt/wt	MARIMO_wt	11913	Luminescence	10	54310	109.99	110	0	None
PCM-0216644	1	S5678	trans-Zeatin-riboside	N/A	6025-53-2	Zeatin Riboside is the most active and ubiquitous form of the naturally occurring cytokinins that promote cell division, stimulate shoot proliferation, inhibit root formation, slow the aging process,	MARIMO	SRSF2 P95H/wt	MARIMO_mut	11913	Luminescence	10	39188	99.65	100	0	None
PCM-0216644	1	S5678	trans-Zeatin-riboside	N/A	6025-53-2	Zeatin Riboside is the most active and ubiquitous form of the naturally occurring cytokinins that promote cell division, stimulate shoot proliferation, inhibit root formation, slow the aging process,	OCI-AML2 CVCL_1619	wt/wt	AML2_wt	11836	Luminescence	10	35434	117.28	117	0	None
PCM-0216644	1	S5678	trans-Zeatin-riboside	N/A	6025-53-2	Zeatin Riboside is the most active and ubiquitous form of the naturally occurring cytokinins that promote cell division, stimulate shoot proliferation, inhibit root formation, slow the aging process,	OCI-AML2 CVCL_1619	P95H/wt	AML2_mut	11836	Luminescence	10	28378	115.76	116	0	None
PCM-0216643	1	S5657	Ertapenem sodium	MK826	153773-82-1	Ertapenem Sodium is the sodium salt of ertapenem, a long-acting, broad-spectrum antibiotic of ֲ²-lactam subclass.	K562	SRSF2 wt/wt	K562_wt	11938	Luminescence	10	110528	105.38	105	0	None
PCM-0216643	1	S5657	Ertapenem sodium	MK826	153773-82-1	Ertapenem Sodium is the sodium salt of ertapenem, a long-acting, broad-spectrum antibiotic of ֲ²-lactam subclass.	K562	SRSF2 P95H/wt	K562_Omar_mut	11938	Luminescence	10	98602	108.02	108	0	None
PCM-0216643	1	S5657	Ertapenem sodium	MK826	153773-82-1	Ertapenem Sodium is the sodium salt of ertapenem, a long-acting, broad-spectrum antibiotic of ֲ²-lactam subclass.	K562	SRSF2 P95H/wt	K562_Tom_mut	11938	Luminescence	10	87926	106.82	107	0	None
PCM-0216643	1	S5657	Ertapenem sodium	MK826	153773-82-1	Ertapenem Sodium is the sodium salt of ertapenem, a long-acting, broad-spectrum antibiotic of ֲ²-lactam subclass.	MOLM14	SRSF2 P95H/wt	MOML14_mut	11937	Luminescence	10	35581	99.62	100	0	None
PCM-0216643	1	S5657	Ertapenem sodium	MK826	153773-82-1	Ertapenem Sodium is the sodium salt of ertapenem, a long-acting, broad-spectrum antibiotic of ֲ²-lactam subclass.	MOLM14	SRSF2 wt/wt	MOLM14_wt	11937	Luminescence	10	55696	106.51	107	0	None
PCM-0216643	1	S5657	Ertapenem sodium	MK826	153773-82-1	Ertapenem Sodium is the sodium salt of ertapenem, a long-acting, broad-spectrum antibiotic of ֲ²-lactam subclass.	MARIMO	SRSF2 wt/wt	MARIMO_wt	11913	Luminescence	10	53790	108.94	109	0	None
PCM-0216643	1	S5657	Ertapenem sodium	MK826	153773-82-1	Ertapenem Sodium is the sodium salt of ertapenem, a long-acting, broad-spectrum antibiotic of ֲ²-lactam subclass.	MARIMO	SRSF2 P95H/wt	MARIMO_mut	11913	Luminescence	10	40608	103.27	103	0	None
PCM-0216643	1	S5657	Ertapenem sodium	MK826	153773-82-1	Ertapenem Sodium is the sodium salt of ertapenem, a long-acting, broad-spectrum antibiotic of ֲ²-lactam subclass.	OCI-AML2 CVCL_1619	wt/wt	AML2_wt	11836	Luminescence	10	30176	99.85	100	0	None
PCM-0216643	1	S5657	Ertapenem sodium	MK826	153773-82-1	Ertapenem Sodium is the sodium salt of ertapenem, a long-acting, broad-spectrum antibiotic of ֲ²-lactam subclass.	OCI-AML2 CVCL_1619	P95H/wt	AML2_mut	11836	Luminescence	10	23812	97.11	97	0	None
PCM-0216642	1	S5652	Elbasvir	MK8742	1370468-36-2	Elbasvir is an NS5A inhibitor, preventing hepatitis C viral RNA replication and virion assembly. Median EC50 values range from 0.2 to 3600 pmol/L, based on genotype.	K562	SRSF2 wt/wt	K562_wt	11938	Luminescence	10	91146	86.86	87	0	None
PCM-0216642	1	S5652	Elbasvir	MK8742	1370468-36-2	Elbasvir is an NS5A inhibitor, preventing hepatitis C viral RNA replication and virion assembly. Median EC50 values range from 0.2 to 3600 pmol/L, based on genotype.	K562	SRSF2 P95H/wt	K562_Omar_mut	11938	Luminescence	10	80077	87.69	88	0	None
PCM-0216642	1	S5652	Elbasvir	MK8742	1370468-36-2	Elbasvir is an NS5A inhibitor, preventing hepatitis C viral RNA replication and virion assembly. Median EC50 values range from 0.2 to 3600 pmol/L, based on genotype.	K562	SRSF2 P95H/wt	K562_Tom_mut	11938	Luminescence	10	75791	92.05	92	0	None
PCM-0216642	1	S5652	Elbasvir	MK8742	1370468-36-2	Elbasvir is an NS5A inhibitor, preventing hepatitis C viral RNA replication and virion assembly. Median EC50 values range from 0.2 to 3600 pmol/L, based on genotype.	MOLM14	SRSF2 P95H/wt	MOML14_mut	11937	Luminescence	10	29273	81.93	82	0	None
PCM-0216642	1	S5652	Elbasvir	MK8742	1370468-36-2	Elbasvir is an NS5A inhibitor, preventing hepatitis C viral RNA replication and virion assembly. Median EC50 values range from 0.2 to 3600 pmol/L, based on genotype.	MOLM14	SRSF2 wt/wt	MOLM14_wt	11937	Luminescence	10	45947	87.83	88	0	None
PCM-0216642	1	S5652	Elbasvir	MK8742	1370468-36-2	Elbasvir is an NS5A inhibitor, preventing hepatitis C viral RNA replication and virion assembly. Median EC50 values range from 0.2 to 3600 pmol/L, based on genotype.	MARIMO	SRSF2 wt/wt	MARIMO_wt	11913	Luminescence	10	38219	77.35	77	0	None
PCM-0216642	1	S5652	Elbasvir	MK8742	1370468-36-2	Elbasvir is an NS5A inhibitor, preventing hepatitis C viral RNA replication and virion assembly. Median EC50 values range from 0.2 to 3600 pmol/L, based on genotype.	MARIMO	SRSF2 P95H/wt	MARIMO_mut	11913	Luminescence	10	26988	68.57	69	0	None
PCM-0216642	1	S5652	Elbasvir	MK8742	1370468-36-2	Elbasvir is an NS5A inhibitor, preventing hepatitis C viral RNA replication and virion assembly. Median EC50 values range from 0.2 to 3600 pmol/L, based on genotype.	OCI-AML2 CVCL_1619	wt/wt	AML2_wt	11836	Luminescence	10	26594	87.97	88	0	None
PCM-0216642	1	S5652	Elbasvir	MK8742	1370468-36-2	Elbasvir is an NS5A inhibitor, preventing hepatitis C viral RNA replication and virion assembly. Median EC50 values range from 0.2 to 3600 pmol/L, based on genotype.	OCI-AML2 CVCL_1619	P95H/wt	AML2_mut	11836	Luminescence	10	22322	91.02	91	0	None
PCM-0216641	1	S8660	GI254023X	GI 4023	260264-93-5	GI254023X is a selective inhibitor of ADAM10 with 100-fold selectivity for ADAM10 over ADAM17. The IC50 values for recombinant ADAM10 amd ADAM17 are 5.3 nM and 541 nM, respectively.	K562	SRSF2 wt/wt	K562_wt	11938	Luminescence	10	106272	104.23	104	0	None
PCM-0216641	1	S8660	GI254023X	GI 4023	260264-93-5	GI254023X is a selective inhibitor of ADAM10 with 100-fold selectivity for ADAM10 over ADAM17. The IC50 values for recombinant ADAM10 amd ADAM17 are 5.3 nM and 541 nM, respectively.	K562	SRSF2 P95H/wt	K562_Omar_mut	11938	Luminescence	10	91832	105.29	105	0	None
PCM-0216641	1	S8660	GI254023X	GI 4023	260264-93-5	GI254023X is a selective inhibitor of ADAM10 with 100-fold selectivity for ADAM10 over ADAM17. The IC50 values for recombinant ADAM10 amd ADAM17 are 5.3 nM and 541 nM, respectively.	K562	SRSF2 P95H/wt	K562_Tom_mut	11938	Luminescence	10	88988	104.66	105	0	None
PCM-0216641	1	S8660	GI254023X	GI 4023	260264-93-5	GI254023X is a selective inhibitor of ADAM10 with 100-fold selectivity for ADAM10 over ADAM17. The IC50 values for recombinant ADAM10 amd ADAM17 are 5.3 nM and 541 nM, respectively.	MOLM14	SRSF2 P95H/wt	MOML14_mut	11937	Luminescence	10	41247	105.39	105	0	None
PCM-0216641	1	S8660	GI254023X	GI 4023	260264-93-5	GI254023X is a selective inhibitor of ADAM10 with 100-fold selectivity for ADAM10 over ADAM17. The IC50 values for recombinant ADAM10 amd ADAM17 are 5.3 nM and 541 nM, respectively.	MOLM14	SRSF2 wt/wt	MOLM14_wt	11937	Luminescence	10	61145	105.77	106	0	None
PCM-0216641	1	S8660	GI254023X	GI 4023	260264-93-5	GI254023X is a selective inhibitor of ADAM10 with 100-fold selectivity for ADAM10 over ADAM17. The IC50 values for recombinant ADAM10 amd ADAM17 are 5.3 nM and 541 nM, respectively.	MARIMO	SRSF2 wt/wt	MARIMO_wt	11913	Luminescence	10	48468	102.75	103	0	None
PCM-0216641	1	S8660	GI254023X	GI 4023	260264-93-5	GI254023X is a selective inhibitor of ADAM10 with 100-fold selectivity for ADAM10 over ADAM17. The IC50 values for recombinant ADAM10 amd ADAM17 are 5.3 nM and 541 nM, respectively.	MARIMO	SRSF2 P95H/wt	MARIMO_mut	11913	Luminescence	10	39876	99.25	99	0	None
PCM-0216641	1	S8660	GI254023X	GI 4023	260264-93-5	GI254023X is a selective inhibitor of ADAM10 with 100-fold selectivity for ADAM10 over ADAM17. The IC50 values for recombinant ADAM10 amd ADAM17 are 5.3 nM and 541 nM, respectively.	OCI-AML2 CVCL_1619	wt/wt	AML2_wt	11836	Luminescence	10	30507	102.04	102	0	None
PCM-0216641	1	S8660	GI254023X	GI 4023	260264-93-5	GI254023X is a selective inhibitor of ADAM10 with 100-fold selectivity for ADAM10 over ADAM17. The IC50 values for recombinant ADAM10 amd ADAM17 are 5.3 nM and 541 nM, respectively.	OCI-AML2 CVCL_1619	P95H/wt	AML2_mut	11836	Luminescence	10	26236	101.96	102	0	None
PCM-0216640	1	S5728	Delapril Hydrochloride	.	83435-67-0	an agonist of the RXR signaling pathway	K562	SRSF2 wt/wt	K562_wt	11938	Luminescence	10	100509	95.8	96	0	None
PCM-0216640	1	S5728	Delapril Hydrochloride	.	83435-67-0	an agonist of the RXR signaling pathway	K562	SRSF2 P95H/wt	K562_Omar_mut	11938	Luminescence	10	91667	100.41	100	0	None
PCM-0216640	1	S5728	Delapril Hydrochloride	.	83435-67-0	an agonist of the RXR signaling pathway	K562	SRSF2 P95H/wt	K562_Tom_mut	11938	Luminescence	10	80254	97.48	97	0	None
PCM-0216640	1	S5728	Delapril Hydrochloride	.	83435-67-0	an agonist of the RXR signaling pathway	MOLM14	SRSF2 P95H/wt	MOML14_mut	11937	Luminescence	10	30837	86.32	86	0	None
PCM-0216640	1	S5728	Delapril Hydrochloride	.	83435-67-0	an agonist of the RXR signaling pathway	MOLM14	SRSF2 wt/wt	MOLM14_wt	11937	Luminescence	10	47426	90.66	91	0	None
PCM-0216640	1	S5728	Delapril Hydrochloride	.	83435-67-0	an agonist of the RXR signaling pathway	MARIMO	SRSF2 wt/wt	MARIMO_wt	11913	Luminescence	10	49565	100.37	100	0	None
PCM-0216640	1	S5728	Delapril Hydrochloride	.	83435-67-0	an agonist of the RXR signaling pathway	MARIMO	SRSF2 P95H/wt	MARIMO_mut	11913	Luminescence	10	35771	90.95	91	0	None
PCM-0216640	1	S5728	Delapril Hydrochloride	.	83435-67-0	an agonist of the RXR signaling pathway	OCI-AML2 CVCL_1619	wt/wt	AML2_wt	11836	Luminescence	10	27693	91.62	92	0	None
PCM-0216640	1	S5728	Delapril Hydrochloride	.	83435-67-0	an agonist of the RXR signaling pathway	OCI-AML2 CVCL_1619	P95H/wt	AML2_mut	11836	Luminescence	10	23054	94.01	94	0	None
PCM-0216639	1	S5676	Zearalenone	.	17924-92-4	A phytoestrogenic mycotoxin and ER activator	K562	SRSF2 wt/wt	K562_wt	11938	Luminescence	10	104359	99.48	99	0	None
PCM-0216639	1	S5676	Zearalenone	.	17924-92-4	A phytoestrogenic mycotoxin and ER activator	K562	SRSF2 P95H/wt	K562_Omar_mut	11938	Luminescence	10	92522	101.35	101	0	None
PCM-0216639	1	S5676	Zearalenone	.	17924-92-4	A phytoestrogenic mycotoxin and ER activator	K562	SRSF2 P95H/wt	K562_Tom_mut	11938	Luminescence	10	77249	93.82	94	0	None
PCM-0216639	1	S5676	Zearalenone	.	17924-92-4	A phytoestrogenic mycotoxin and ER activator	MOLM14	SRSF2 P95H/wt	MOML14_mut	11937	Luminescence	10	28309	79.23	79	0	None
PCM-0216639	1	S5676	Zearalenone	.	17924-92-4	A phytoestrogenic mycotoxin and ER activator	MOLM14	SRSF2 wt/wt	MOLM14_wt	11937	Luminescence	10	51782	99.01	99	0	None
PCM-0216639	1	S5676	Zearalenone	.	17924-92-4	A phytoestrogenic mycotoxin and ER activator	MARIMO	SRSF2 wt/wt	MARIMO_wt	11913	Luminescence	10	43838	88.75	89	0	None
PCM-0216639	1	S5676	Zearalenone	.	17924-92-4	A phytoestrogenic mycotoxin and ER activator	MARIMO	SRSF2 P95H/wt	MARIMO_mut	11913	Luminescence	10	32548	82.74	83	0	None
PCM-0216639	1	S5676	Zearalenone	.	17924-92-4	A phytoestrogenic mycotoxin and ER activator	OCI-AML2 CVCL_1619	wt/wt	AML2_wt	11836	Luminescence	10	29537	97.73	98	0	None
PCM-0216639	1	S5676	Zearalenone	.	17924-92-4	A phytoestrogenic mycotoxin and ER activator	OCI-AML2 CVCL_1619	P95H/wt	AML2_mut	11836	Luminescence	10	21756	88.71	89	0	None
PCM-0216638	1	S5263	Pyrroloquinoline Quinone Disodium Salt	pqq,methoxatin disodium salt	122628-50-6	The disodium salt form of Pyrroloquinoline quinone which is a cofactor related to the enzyme-catalyzed redox reactions glucose and methanol dehydrogenase.	K562	SRSF2 wt/wt	K562_wt	11938	Luminescence	10	103788	98.94	99	0	None
PCM-0216638	1	S5263	Pyrroloquinoline Quinone Disodium Salt	pqq,methoxatin disodium salt	122628-50-6	The disodium salt form of Pyrroloquinoline quinone which is a cofactor related to the enzyme-catalyzed redox reactions glucose and methanol dehydrogenase.	K562	SRSF2 P95H/wt	K562_Omar_mut	11938	Luminescence	10	92386	101.2	101	0	None
PCM-0216638	1	S5263	Pyrroloquinoline Quinone Disodium Salt	pqq,methoxatin disodium salt	122628-50-6	The disodium salt form of Pyrroloquinoline quinone which is a cofactor related to the enzyme-catalyzed redox reactions glucose and methanol dehydrogenase.	K562	SRSF2 P95H/wt	K562_Tom_mut	11938	Luminescence	10	78694	95.58	96	0	None
PCM-0216638	1	S5263	Pyrroloquinoline Quinone Disodium Salt	pqq,methoxatin disodium salt	122628-50-6	The disodium salt form of Pyrroloquinoline quinone which is a cofactor related to the enzyme-catalyzed redox reactions glucose and methanol dehydrogenase.	MOLM14	SRSF2 P95H/wt	MOML14_mut	11937	Luminescence	10	31735	88.83	89	0	None
PCM-0216638	1	S5263	Pyrroloquinoline Quinone Disodium Salt	pqq,methoxatin disodium salt	122628-50-6	The disodium salt form of Pyrroloquinoline quinone which is a cofactor related to the enzyme-catalyzed redox reactions glucose and methanol dehydrogenase.	MOLM14	SRSF2 wt/wt	MOLM14_wt	11937	Luminescence	10	56119	107.32	107	0	None
PCM-0216638	1	S5263	Pyrroloquinoline Quinone Disodium Salt	pqq,methoxatin disodium salt	122628-50-6	The disodium salt form of Pyrroloquinoline quinone which is a cofactor related to the enzyme-catalyzed redox reactions glucose and methanol dehydrogenase.	MARIMO	SRSF2 wt/wt	MARIMO_wt	11913	Luminescence	10	52391	106.1	106	0	None
PCM-0216638	1	S5263	Pyrroloquinoline Quinone Disodium Salt	pqq,methoxatin disodium salt	122628-50-6	The disodium salt form of Pyrroloquinoline quinone which is a cofactor related to the enzyme-catalyzed redox reactions glucose and methanol dehydrogenase.	MARIMO	SRSF2 P95H/wt	MARIMO_mut	11913	Luminescence	10	37020	94.13	94	0	None
PCM-0216638	1	S5263	Pyrroloquinoline Quinone Disodium Salt	pqq,methoxatin disodium salt	122628-50-6	The disodium salt form of Pyrroloquinoline quinone which is a cofactor related to the enzyme-catalyzed redox reactions glucose and methanol dehydrogenase.	OCI-AML2 CVCL_1619	wt/wt	AML2_wt	11836	Luminescence	10	30050	99.43	99	0	None
PCM-0216638	1	S5263	Pyrroloquinoline Quinone Disodium Salt	pqq,methoxatin disodium salt	122628-50-6	The disodium salt form of Pyrroloquinoline quinone which is a cofactor related to the enzyme-catalyzed redox reactions glucose and methanol dehydrogenase.	OCI-AML2 CVCL_1619	P95H/wt	AML2_mut	11836	Luminescence	10	26100	106.45	106	0	None
PCM-0216637	1	S5217	Arformoterol Tartrate	(R,R)-Formoterol	200815-49-2	Formoterol tartrate is a salt form of Formoterol. Formoterol is a beta 2 adrenergic receptor agonist that can be used in the treatment of asthma and COPD. It has an extended duration of action (up to	K562	SRSF2 wt/wt	K562_wt	11938	Luminescence	10	103677	98.83	99	0	None
PCM-0216637	1	S5217	Arformoterol Tartrate	(R,R)-Formoterol	200815-49-2	Formoterol tartrate is a salt form of Formoterol. Formoterol is a beta 2 adrenergic receptor agonist that can be used in the treatment of asthma and COPD. It has an extended duration of action (up to	K562	SRSF2 P95H/wt	K562_Omar_mut	11938	Luminescence	10	88705	97.16	97	0	None
PCM-0216637	1	S5217	Arformoterol Tartrate	(R,R)-Formoterol	200815-49-2	Formoterol tartrate is a salt form of Formoterol. Formoterol is a beta 2 adrenergic receptor agonist that can be used in the treatment of asthma and COPD. It has an extended duration of action (up to	K562	SRSF2 P95H/wt	K562_Tom_mut	11938	Luminescence	10	75004	91.09	91	0	None
PCM-0216637	1	S5217	Arformoterol Tartrate	(R,R)-Formoterol	200815-49-2	Formoterol tartrate is a salt form of Formoterol. Formoterol is a beta 2 adrenergic receptor agonist that can be used in the treatment of asthma and COPD. It has an extended duration of action (up to	MOLM14	SRSF2 P95H/wt	MOML14_mut	11937	Luminescence	10	30904	86.5	87	0	None
PCM-0216637	1	S5217	Arformoterol Tartrate	(R,R)-Formoterol	200815-49-2	Formoterol tartrate is a salt form of Formoterol. Formoterol is a beta 2 adrenergic receptor agonist that can be used in the treatment of asthma and COPD. It has an extended duration of action (up to	MOLM14	SRSF2 wt/wt	MOLM14_wt	11937	Luminescence	10	47527	90.86	91	0	None
PCM-0216637	1	S5217	Arformoterol Tartrate	(R,R)-Formoterol	200815-49-2	Formoterol tartrate is a salt form of Formoterol. Formoterol is a beta 2 adrenergic receptor agonist that can be used in the treatment of asthma and COPD. It has an extended duration of action (up to	MARIMO	SRSF2 wt/wt	MARIMO_wt	11913	Luminescence	10	52201	105.71	106	0	None
PCM-0216637	1	S5217	Arformoterol Tartrate	(R,R)-Formoterol	200815-49-2	Formoterol tartrate is a salt form of Formoterol. Formoterol is a beta 2 adrenergic receptor agonist that can be used in the treatment of asthma and COPD. It has an extended duration of action (up to	MARIMO	SRSF2 P95H/wt	MARIMO_mut	11913	Luminescence	10	33515	85.2	85	0	None
PCM-0216637	1	S5217	Arformoterol Tartrate	(R,R)-Formoterol	200815-49-2	Formoterol tartrate is a salt form of Formoterol. Formoterol is a beta 2 adrenergic receptor agonist that can be used in the treatment of asthma and COPD. It has an extended duration of action (up to	OCI-AML2 CVCL_1619	wt/wt	AML2_wt	11836	Luminescence	10	31087	102.87	103	0	None
PCM-0216637	1	S5217	Arformoterol Tartrate	(R,R)-Formoterol	200815-49-2	Formoterol tartrate is a salt form of Formoterol. Formoterol is a beta 2 adrenergic receptor agonist that can be used in the treatment of asthma and COPD. It has an extended duration of action (up to	OCI-AML2 CVCL_1619	P95H/wt	AML2_mut	11836	Luminescence	10	26762	109.16	109	0	None
PCM-0216636	1	S5203	Sulbutiamine	.	3286-46-2	Sulbutiamine is a highly lipid soluble synthetic analogue of vitamin B1, used for the treatment of asthenia.	K562	SRSF2 wt/wt	K562_wt	11938	Luminescence	10	98196	93.59	94	0	None
PCM-0216636	1	S5203	Sulbutiamine	.	3286-46-2	Sulbutiamine is a highly lipid soluble synthetic analogue of vitamin B1, used for the treatment of asthenia.	K562	SRSF2 P95H/wt	K562_Omar_mut	11938	Luminescence	10	90357	98.97	99	0	None
PCM-0216636	1	S5203	Sulbutiamine	.	3286-46-2	Sulbutiamine is a highly lipid soluble synthetic analogue of vitamin B1, used for the treatment of asthenia.	K562	SRSF2 P95H/wt	K562_Tom_mut	11938	Luminescence	10	77027	93.55	94	0	None
PCM-0216636	1	S5203	Sulbutiamine	.	3286-46-2	Sulbutiamine is a highly lipid soluble synthetic analogue of vitamin B1, used for the treatment of asthenia.	MOLM14	SRSF2 P95H/wt	MOML14_mut	11937	Luminescence	10	30100	84.25	84	0	None
PCM-0216636	1	S5203	Sulbutiamine	.	3286-46-2	Sulbutiamine is a highly lipid soluble synthetic analogue of vitamin B1, used for the treatment of asthenia.	MOLM14	SRSF2 wt/wt	MOLM14_wt	11937	Luminescence	10	47480	90.77	91	0	None
PCM-0216636	1	S5203	Sulbutiamine	.	3286-46-2	Sulbutiamine is a highly lipid soluble synthetic analogue of vitamin B1, used for the treatment of asthenia.	MARIMO	SRSF2 wt/wt	MARIMO_wt	11913	Luminescence	10	47104	95.37	95	0	None
PCM-0216636	1	S5203	Sulbutiamine	.	3286-46-2	Sulbutiamine is a highly lipid soluble synthetic analogue of vitamin B1, used for the treatment of asthenia.	MARIMO	SRSF2 P95H/wt	MARIMO_mut	11913	Luminescence	10	33324	84.71	85	0	None
PCM-0216636	1	S5203	Sulbutiamine	.	3286-46-2	Sulbutiamine is a highly lipid soluble synthetic analogue of vitamin B1, used for the treatment of asthenia.	OCI-AML2 CVCL_1619	wt/wt	AML2_wt	11836	Luminescence	10	28295	93.61	94	0	None
PCM-0216636	1	S5203	Sulbutiamine	.	3286-46-2	Sulbutiamine is a highly lipid soluble synthetic analogue of vitamin B1, used for the treatment of asthenia.	OCI-AML2 CVCL_1619	P95H/wt	AML2_mut	11836	Luminescence	10	20769	84.68	85	0	None
PCM-0216635	1	S5010	Indometacin Sodium	.	74252-25-8	Indometacin is a non-steroidal anti-inflammatory drug (NSAID) used most commonly for the treatment of inflammation and pain resulting from rheumatic disease (arthritis), and less commonly in postopera	K562	SRSF2 wt/wt	K562_wt	11938	Luminescence	10	106205	101.25	101	0	None
PCM-0216635	1	S5010	Indometacin Sodium	.	74252-25-8	Indometacin is a non-steroidal anti-inflammatory drug (NSAID) used most commonly for the treatment of inflammation and pain resulting from rheumatic disease (arthritis), and less commonly in postopera	K562	SRSF2 P95H/wt	K562_Omar_mut	11938	Luminescence	10	88670	97.12	97	0	None
PCM-0216635	1	S5010	Indometacin Sodium	.	74252-25-8	Indometacin is a non-steroidal anti-inflammatory drug (NSAID) used most commonly for the treatment of inflammation and pain resulting from rheumatic disease (arthritis), and less commonly in postopera	K562	SRSF2 P95H/wt	K562_Tom_mut	11938	Luminescence	10	74178	90.08	90	0	None
PCM-0216635	1	S5010	Indometacin Sodium	.	74252-25-8	Indometacin is a non-steroidal anti-inflammatory drug (NSAID) used most commonly for the treatment of inflammation and pain resulting from rheumatic disease (arthritis), and less commonly in postopera	MOLM14	SRSF2 P95H/wt	MOML14_mut	11937	Luminescence	10	37555	105.15	105	0	None
PCM-0216635	1	S5010	Indometacin Sodium	.	74252-25-8	Indometacin is a non-steroidal anti-inflammatory drug (NSAID) used most commonly for the treatment of inflammation and pain resulting from rheumatic disease (arthritis), and less commonly in postopera	MOLM14	SRSF2 wt/wt	MOLM14_wt	11937	Luminescence	10	52879	101.11	101	0	None
PCM-0216635	1	S5010	Indometacin Sodium	.	74252-25-8	Indometacin is a non-steroidal anti-inflammatory drug (NSAID) used most commonly for the treatment of inflammation and pain resulting from rheumatic disease (arthritis), and less commonly in postopera	MARIMO	SRSF2 wt/wt	MARIMO_wt	11913	Luminescence	10	50960	103.2	103	0	None
PCM-0216635	1	S5010	Indometacin Sodium	.	74252-25-8	Indometacin is a non-steroidal anti-inflammatory drug (NSAID) used most commonly for the treatment of inflammation and pain resulting from rheumatic disease (arthritis), and less commonly in postopera	MARIMO	SRSF2 P95H/wt	MARIMO_mut	11913	Luminescence	10	38020	96.67	97	0	None
PCM-0216635	1	S5010	Indometacin Sodium	.	74252-25-8	Indometacin is a non-steroidal anti-inflammatory drug (NSAID) used most commonly for the treatment of inflammation and pain resulting from rheumatic disease (arthritis), and less commonly in postopera	OCI-AML2 CVCL_1619	wt/wt	AML2_wt	11836	Luminescence	10	33315	110.26	110	0	None
PCM-0216635	1	S5010	Indometacin Sodium	.	74252-25-8	Indometacin is a non-steroidal anti-inflammatory drug (NSAID) used most commonly for the treatment of inflammation and pain resulting from rheumatic disease (arthritis), and less commonly in postopera	OCI-AML2 CVCL_1619	P95H/wt	AML2_mut	11836	Luminescence	10	24095	98.26	98	0	None
PCM-0216634	1	S4281	Tasimelteon	.	609799-22-6	Tasimelteon is a melatonin MT1 and MT2 receptor agonist.	K562	SRSF2 wt/wt	K562_wt	11938	Luminescence	10	83586	84.37	84	0	None
PCM-0216634	1	S4281	Tasimelteon	.	609799-22-6	Tasimelteon is a melatonin MT1 and MT2 receptor agonist.	K562	SRSF2 P95H/wt	K562_Omar_mut	11938	Luminescence	10	81744	92.11	92	0	None
PCM-0216634	1	S4281	Tasimelteon	.	609799-22-6	Tasimelteon is a melatonin MT1 and MT2 receptor agonist.	K562	SRSF2 P95H/wt	K562_Tom_mut	11938	Luminescence	10	62436	87.58	88	0	None
PCM-0216634	1	S4281	Tasimelteon	.	609799-22-6	Tasimelteon is a melatonin MT1 and MT2 receptor agonist.	MOLM14	SRSF2 P95H/wt	MOML14_mut	11937	Luminescence	10	32910	88.99	89	0	None
PCM-0216634	1	S4281	Tasimelteon	.	609799-22-6	Tasimelteon is a melatonin MT1 and MT2 receptor agonist.	MOLM14	SRSF2 wt/wt	MOLM14_wt	11937	Luminescence	10	51481	93.14	93	0	None
PCM-0216634	1	S4281	Tasimelteon	.	609799-22-6	Tasimelteon is a melatonin MT1 and MT2 receptor agonist.	MARIMO	SRSF2 wt/wt	MARIMO_wt	11913	Luminescence	10	49194	100.84	101	0	None
PCM-0216634	1	S4281	Tasimelteon	.	609799-22-6	Tasimelteon is a melatonin MT1 and MT2 receptor agonist.	MARIMO	SRSF2 P95H/wt	MARIMO_mut	11913	Luminescence	10	34443	92.13	92	0	None
PCM-0216634	1	S4281	Tasimelteon	.	609799-22-6	Tasimelteon is a melatonin MT1 and MT2 receptor agonist.	OCI-AML2 CVCL_1619	wt/wt	AML2_wt	11836	Luminescence	10	28550	99.3	99	0	None
PCM-0216634	1	S4281	Tasimelteon	.	609799-22-6	Tasimelteon is a melatonin MT1 and MT2 receptor agonist.	OCI-AML2 CVCL_1619	P95H/wt	AML2_mut	11836	Luminescence	10	18275	87.98	88	0	None
PCM-0216633	1	S9453	2-Undecanol	.	1653-30-1	2-Undecanol is found in many foods, some of which are fats and oils, herbs and spices, ginger, and fruits.	K562	SRSF2 wt/wt	K562_wt	11938	Luminescence	10	106226	104.93	105	0	None
PCM-0216633	1	S9453	2-Undecanol	.	1653-30-1	2-Undecanol is found in many foods, some of which are fats and oils, herbs and spices, ginger, and fruits.	K562	SRSF2 P95H/wt	K562_Omar_mut	11938	Luminescence	10	100361	108.88	109	0	None
PCM-0216633	1	S9453	2-Undecanol	.	1653-30-1	2-Undecanol is found in many foods, some of which are fats and oils, herbs and spices, ginger, and fruits.	K562	SRSF2 P95H/wt	K562_Tom_mut	11938	Luminescence	10	87826	107.48	107	0	None
PCM-0216633	1	S9453	2-Undecanol	.	1653-30-1	2-Undecanol is found in many foods, some of which are fats and oils, herbs and spices, ginger, and fruits.	MOLM14	SRSF2 P95H/wt	MOML14_mut	11937	Luminescence	10	40799	110.1	110	0	None
PCM-0216633	1	S9453	2-Undecanol	.	1653-30-1	2-Undecanol is found in many foods, some of which are fats and oils, herbs and spices, ginger, and fruits.	MOLM14	SRSF2 wt/wt	MOLM14_wt	11937	Luminescence	10	58523	107.71	108	0	None
PCM-0216633	1	S9453	2-Undecanol	.	1653-30-1	2-Undecanol is found in many foods, some of which are fats and oils, herbs and spices, ginger, and fruits.	MARIMO	SRSF2 wt/wt	MARIMO_wt	11913	Luminescence	10	47572	101.57	102	0	None
PCM-0216633	1	S9453	2-Undecanol	.	1653-30-1	2-Undecanol is found in many foods, some of which are fats and oils, herbs and spices, ginger, and fruits.	MARIMO	SRSF2 P95H/wt	MARIMO_mut	11913	Luminescence	10	43196	110.67	111	0	None
PCM-0216633	1	S9453	2-Undecanol	.	1653-30-1	2-Undecanol is found in many foods, some of which are fats and oils, herbs and spices, ginger, and fruits.	OCI-AML2 CVCL_1619	wt/wt	AML2_wt	11836	Luminescence	10	29917	104.95	105	0	None
PCM-0216633	1	S9453	2-Undecanol	.	1653-30-1	2-Undecanol is found in many foods, some of which are fats and oils, herbs and spices, ginger, and fruits.	OCI-AML2 CVCL_1619	P95H/wt	AML2_mut	11836	Luminescence	10	25828	110.25	110	0	None
PCM-0216632	1	S9383	Methyl palmitate	.	112-39-0	Saturated fatty acids are synthesized by both plants and animals from acetyl coenzyme A as a form of long-term energy storage. Palmitic acid is a common 16-carbon saturated fat that represents 10-20%	K562	SRSF2 wt/wt	K562_wt	11938	Luminescence	10	101733	100.49	100	0	None
PCM-0216632	1	S9383	Methyl palmitate	.	112-39-0	Saturated fatty acids are synthesized by both plants and animals from acetyl coenzyme A as a form of long-term energy storage. Palmitic acid is a common 16-carbon saturated fat that represents 10-20%	K562	SRSF2 P95H/wt	K562_Omar_mut	11938	Luminescence	10	95301	103.38	103	0	None
PCM-0216632	1	S9383	Methyl palmitate	.	112-39-0	Saturated fatty acids are synthesized by both plants and animals from acetyl coenzyme A as a form of long-term energy storage. Palmitic acid is a common 16-carbon saturated fat that represents 10-20%	K562	SRSF2 P95H/wt	K562_Tom_mut	11938	Luminescence	10	81498	99.72	100	0	None
PCM-0216632	1	S9383	Methyl palmitate	.	112-39-0	Saturated fatty acids are synthesized by both plants and animals from acetyl coenzyme A as a form of long-term energy storage. Palmitic acid is a common 16-carbon saturated fat that represents 10-20%	MOLM14	SRSF2 P95H/wt	MOML14_mut	11937	Luminescence	10	38351	103.49	103	0	None
PCM-0216632	1	S9383	Methyl palmitate	.	112-39-0	Saturated fatty acids are synthesized by both plants and animals from acetyl coenzyme A as a form of long-term energy storage. Palmitic acid is a common 16-carbon saturated fat that represents 10-20%	MOLM14	SRSF2 wt/wt	MOLM14_wt	11937	Luminescence	10	53085	97.69	98	0	None
PCM-0216632	1	S9383	Methyl palmitate	.	112-39-0	Saturated fatty acids are synthesized by both plants and animals from acetyl coenzyme A as a form of long-term energy storage. Palmitic acid is a common 16-carbon saturated fat that represents 10-20%	MARIMO	SRSF2 wt/wt	MARIMO_wt	11913	Luminescence	10	43398	92.65	93	0	None
PCM-0216632	1	S9383	Methyl palmitate	.	112-39-0	Saturated fatty acids are synthesized by both plants and animals from acetyl coenzyme A as a form of long-term energy storage. Palmitic acid is a common 16-carbon saturated fat that represents 10-20%	MARIMO	SRSF2 P95H/wt	MARIMO_mut	11913	Luminescence	10	38631	98.96	99	0	None
PCM-0216632	1	S9383	Methyl palmitate	.	112-39-0	Saturated fatty acids are synthesized by both plants and animals from acetyl coenzyme A as a form of long-term energy storage. Palmitic acid is a common 16-carbon saturated fat that represents 10-20%	OCI-AML2 CVCL_1619	wt/wt	AML2_wt	11836	Luminescence	10	27976	98.13	98	0	None
PCM-0216632	1	S9383	Methyl palmitate	.	112-39-0	Saturated fatty acids are synthesized by both plants and animals from acetyl coenzyme A as a form of long-term energy storage. Palmitic acid is a common 16-carbon saturated fat that represents 10-20%	OCI-AML2 CVCL_1619	P95H/wt	AML2_mut	11836	Luminescence	10	23849	101.79	102	0	None
PCM-0216631	1	S9382	Thymine	.	65-71-4	an antagonist of the estrogen related receptor signaling pathway with the pleiotropic PPARgamma coactivator (PGC)	K562	SRSF2 wt/wt	K562_wt	11938	Luminescence	10	98026	96.82	97	0	None
PCM-0216631	1	S9382	Thymine	.	65-71-4	an antagonist of the estrogen related receptor signaling pathway with the pleiotropic PPARgamma coactivator (PGC)	K562	SRSF2 P95H/wt	K562_Omar_mut	11938	Luminescence	10	92086	99.88	100	0	None
PCM-0216631	1	S9382	Thymine	.	65-71-4	an antagonist of the estrogen related receptor signaling pathway with the pleiotropic PPARgamma coactivator (PGC)	K562	SRSF2 P95H/wt	K562_Tom_mut	11938	Luminescence	10	82769	101.28	101	0	None
PCM-0216631	1	S9382	Thymine	.	65-71-4	an antagonist of the estrogen related receptor signaling pathway with the pleiotropic PPARgamma coactivator (PGC)	MOLM14	SRSF2 P95H/wt	MOML14_mut	11937	Luminescence	10	40332	108.84	109	0	None
PCM-0216631	1	S9382	Thymine	.	65-71-4	an antagonist of the estrogen related receptor signaling pathway with the pleiotropic PPARgamma coactivator (PGC)	MOLM14	SRSF2 wt/wt	MOLM14_wt	11937	Luminescence	10	55618	102.36	102	0	None
PCM-0216631	1	S9382	Thymine	.	65-71-4	an antagonist of the estrogen related receptor signaling pathway with the pleiotropic PPARgamma coactivator (PGC)	MARIMO	SRSF2 wt/wt	MARIMO_wt	11913	Luminescence	10	44554	95.12	95	0	None
PCM-0216631	1	S9382	Thymine	.	65-71-4	an antagonist of the estrogen related receptor signaling pathway with the pleiotropic PPARgamma coactivator (PGC)	MARIMO	SRSF2 P95H/wt	MARIMO_mut	11913	Luminescence	10	39419	100.98	101	0	None
PCM-0216631	1	S9382	Thymine	.	65-71-4	an antagonist of the estrogen related receptor signaling pathway with the pleiotropic PPARgamma coactivator (PGC)	OCI-AML2 CVCL_1619	wt/wt	AML2_wt	11836	Luminescence	10	28839	101.16	101	0	None
PCM-0216631	1	S9382	Thymine	.	65-71-4	an antagonist of the estrogen related receptor signaling pathway with the pleiotropic PPARgamma coactivator (PGC)	OCI-AML2 CVCL_1619	P95H/wt	AML2_mut	11836	Luminescence	10	24750	105.65	106	0	None
PCM-0216630	1	S9372	Ethyl palmitate	.	628-97-7	Lapachol has antimicrobial properties against many pathogens. It has anti-inflammatory, analgesic and antibiotic properties. It is an inhibitor of epithelial tumors in Drosophila melanogaster heterozy	K562	SRSF2 wt/wt	K562_wt	11938	Luminescence	10	99098	97.88	98	0	None
PCM-0216630	1	S9372	Ethyl palmitate	.	628-97-7	Lapachol has antimicrobial properties against many pathogens. It has anti-inflammatory, analgesic and antibiotic properties. It is an inhibitor of epithelial tumors in Drosophila melanogaster heterozy	K562	SRSF2 P95H/wt	K562_Omar_mut	11938	Luminescence	10	93090	100.97	101	0	None
PCM-0216630	1	S9372	Ethyl palmitate	.	628-97-7	Lapachol has antimicrobial properties against many pathogens. It has anti-inflammatory, analgesic and antibiotic properties. It is an inhibitor of epithelial tumors in Drosophila melanogaster heterozy	K562	SRSF2 P95H/wt	K562_Tom_mut	11938	Luminescence	10	82786	101.3	101	0	None
PCM-0216630	1	S9372	Ethyl palmitate	.	628-97-7	Lapachol has antimicrobial properties against many pathogens. It has anti-inflammatory, analgesic and antibiotic properties. It is an inhibitor of epithelial tumors in Drosophila melanogaster heterozy	MOLM14	SRSF2 P95H/wt	MOML14_mut	11937	Luminescence	10	39457	106.48	106	0	None
PCM-0216630	1	S9372	Ethyl palmitate	.	628-97-7	Lapachol has antimicrobial properties against many pathogens. It has anti-inflammatory, analgesic and antibiotic properties. It is an inhibitor of epithelial tumors in Drosophila melanogaster heterozy	MOLM14	SRSF2 wt/wt	MOLM14_wt	11937	Luminescence	10	54660	100.59	101	0	None
PCM-0216630	1	S9372	Ethyl palmitate	.	628-97-7	Lapachol has antimicrobial properties against many pathogens. It has anti-inflammatory, analgesic and antibiotic properties. It is an inhibitor of epithelial tumors in Drosophila melanogaster heterozy	MARIMO	SRSF2 wt/wt	MARIMO_wt	11913	Luminescence	10	49572	105.85	106	0	None
PCM-0216630	1	S9372	Ethyl palmitate	.	628-97-7	Lapachol has antimicrobial properties against many pathogens. It has anti-inflammatory, analgesic and antibiotic properties. It is an inhibitor of epithelial tumors in Drosophila melanogaster heterozy	MARIMO	SRSF2 P95H/wt	MARIMO_mut	11913	Luminescence	10	40180	102.93	103	0	None
PCM-0216630	1	S9372	Ethyl palmitate	.	628-97-7	Lapachol has antimicrobial properties against many pathogens. It has anti-inflammatory, analgesic and antibiotic properties. It is an inhibitor of epithelial tumors in Drosophila melanogaster heterozy	OCI-AML2 CVCL_1619	wt/wt	AML2_wt	11836	Luminescence	10	30465	106.87	107	0	None
PCM-0216630	1	S9372	Ethyl palmitate	.	628-97-7	Lapachol has antimicrobial properties against many pathogens. It has anti-inflammatory, analgesic and antibiotic properties. It is an inhibitor of epithelial tumors in Drosophila melanogaster heterozy	OCI-AML2 CVCL_1619	P95H/wt	AML2_mut	11836	Luminescence	10	22968	98.03	98	0	None
PCM-0216629	1	S9338	Octyl gallate	.	1034-01-1	Octyl Gallate is an antioxidant approved by the US Food and Drug Administration (FDA) as a food additive.	K562	SRSF2 wt/wt	K562_wt	11938	Luminescence	10	59525	58.72	59	0	None
PCM-0216629	1	S9338	Octyl gallate	.	1034-01-1	Octyl Gallate is an antioxidant approved by the US Food and Drug Administration (FDA) as a food additive.	K562	SRSF2 P95H/wt	K562_Omar_mut	11938	Luminescence	10	43714	47.31	47	0	None
PCM-0216629	1	S9338	Octyl gallate	.	1034-01-1	Octyl Gallate is an antioxidant approved by the US Food and Drug Administration (FDA) as a food additive.	K562	SRSF2 P95H/wt	K562_Tom_mut	11938	Luminescence	10	36520	44.58	45	0	None
PCM-0216629	1	S9338	Octyl gallate	.	1034-01-1	Octyl Gallate is an antioxidant approved by the US Food and Drug Administration (FDA) as a food additive.	MOLM14	SRSF2 P95H/wt	MOML14_mut	11937	Luminescence	10	17979	48.43	48	0	None
PCM-0216629	1	S9338	Octyl gallate	.	1034-01-1	Octyl Gallate is an antioxidant approved by the US Food and Drug Administration (FDA) as a food additive.	MOLM14	SRSF2 wt/wt	MOLM14_wt	11937	Luminescence	10	15756	28.87	29	0	None
PCM-0216629	1	S9338	Octyl gallate	.	1034-01-1	Octyl Gallate is an antioxidant approved by the US Food and Drug Administration (FDA) as a food additive.	MARIMO	SRSF2 wt/wt	MARIMO_wt	11913	Luminescence	10	23936	51.02	51	0	None
PCM-0216629	1	S9338	Octyl gallate	.	1034-01-1	Octyl Gallate is an antioxidant approved by the US Food and Drug Administration (FDA) as a food additive.	MARIMO	SRSF2 P95H/wt	MARIMO_mut	11913	Luminescence	10	12658	32.31	32	0	None
PCM-0216629	1	S9338	Octyl gallate	.	1034-01-1	Octyl Gallate is an antioxidant approved by the US Food and Drug Administration (FDA) as a food additive.	OCI-AML2 CVCL_1619	wt/wt	AML2_wt	11836	Luminescence	10	16029	56.14	56	0	None
PCM-0216629	1	S9338	Octyl gallate	.	1034-01-1	Octyl Gallate is an antioxidant approved by the US Food and Drug Administration (FDA) as a food additive.	OCI-AML2 CVCL_1619	P95H/wt	AML2_mut	11836	Luminescence	10	12419	52.93	53	0	None
PCM-0216628	1	S9332	(+)-Dipentene	.	5989-27-5	qHTS assay to identify small molecule antagonists of the sonic hedgehog signaling (Shh) pathway	K562	SRSF2 wt/wt	K562_wt	11938	Luminescence	10	116931	115.53	116	0	None
PCM-0216628	1	S9332	(+)-Dipentene	.	5989-27-5	qHTS assay to identify small molecule antagonists of the sonic hedgehog signaling (Shh) pathway	K562	SRSF2 P95H/wt	K562_Omar_mut	11938	Luminescence	10	105522	114.48	114	0	None
PCM-0216628	1	S9332	(+)-Dipentene	.	5989-27-5	qHTS assay to identify small molecule antagonists of the sonic hedgehog signaling (Shh) pathway	K562	SRSF2 P95H/wt	K562_Tom_mut	11938	Luminescence	10	84304	103.16	103	0	None
PCM-0216628	1	S9332	(+)-Dipentene	.	5989-27-5	qHTS assay to identify small molecule antagonists of the sonic hedgehog signaling (Shh) pathway	MOLM14	SRSF2 P95H/wt	MOML14_mut	11937	Luminescence	10	40732	109.92	110	0	None
PCM-0216628	1	S9332	(+)-Dipentene	.	5989-27-5	qHTS assay to identify small molecule antagonists of the sonic hedgehog signaling (Shh) pathway	MOLM14	SRSF2 wt/wt	MOLM14_wt	11937	Luminescence	10	58945	108.49	108	0	None
PCM-0216628	1	S9332	(+)-Dipentene	.	5989-27-5	qHTS assay to identify small molecule antagonists of the sonic hedgehog signaling (Shh) pathway	MARIMO	SRSF2 wt/wt	MARIMO_wt	11913	Luminescence	10	50393	107.61	108	0	None
PCM-0216628	1	S9332	(+)-Dipentene	.	5989-27-5	qHTS assay to identify small molecule antagonists of the sonic hedgehog signaling (Shh) pathway	MARIMO	SRSF2 P95H/wt	MARIMO_mut	11913	Luminescence	10	40681	104.22	104	0	None
PCM-0216628	1	S9332	(+)-Dipentene	.	5989-27-5	qHTS assay to identify small molecule antagonists of the sonic hedgehog signaling (Shh) pathway	OCI-AML2 CVCL_1619	wt/wt	AML2_wt	11836	Luminescence	10	32645	114.53	115	0	None
PCM-0216628	1	S9332	(+)-Dipentene	.	5989-27-5	qHTS assay to identify small molecule antagonists of the sonic hedgehog signaling (Shh) pathway	OCI-AML2 CVCL_1619	P95H/wt	AML2_mut	11836	Luminescence	10	25439	108.59	109	0	None
PCM-0216627	1	S9331	7-Hydroxy-4-methyl-8-nitrocoumarin	.	19037-69-5	Inhibition of CK2 in rat liver	K562	SRSF2 wt/wt	K562_wt	11938	Luminescence	10	113465	112.1	112	0	None
PCM-0216627	1	S9331	7-Hydroxy-4-methyl-8-nitrocoumarin	.	19037-69-5	Inhibition of CK2 in rat liver	K562	SRSF2 P95H/wt	K562_Omar_mut	11938	Luminescence	10	97992	106.3	106	0	None
PCM-0216627	1	S9331	7-Hydroxy-4-methyl-8-nitrocoumarin	.	19037-69-5	Inhibition of CK2 in rat liver	K562	SRSF2 P95H/wt	K562_Tom_mut	11938	Luminescence	10	85048	104.07	104	0	None
PCM-0216627	1	S9331	7-Hydroxy-4-methyl-8-nitrocoumarin	.	19037-69-5	Inhibition of CK2 in rat liver	MOLM14	SRSF2 P95H/wt	MOML14_mut	11937	Luminescence	10	39790	107.38	107	0	None
PCM-0216627	1	S9331	7-Hydroxy-4-methyl-8-nitrocoumarin	.	19037-69-5	Inhibition of CK2 in rat liver	MOLM14	SRSF2 wt/wt	MOLM14_wt	11937	Luminescence	10	58246	107.2	107	0	None
PCM-0216627	1	S9331	7-Hydroxy-4-methyl-8-nitrocoumarin	.	19037-69-5	Inhibition of CK2 in rat liver	MARIMO	SRSF2 wt/wt	MARIMO_wt	11913	Luminescence	10	47151	100.67	101	0	None
PCM-0216627	1	S9331	7-Hydroxy-4-methyl-8-nitrocoumarin	.	19037-69-5	Inhibition of CK2 in rat liver	MARIMO	SRSF2 P95H/wt	MARIMO_mut	11913	Luminescence	10	40367	103.41	103	0	None
PCM-0216627	1	S9331	7-Hydroxy-4-methyl-8-nitrocoumarin	.	19037-69-5	Inhibition of CK2 in rat liver	OCI-AML2 CVCL_1619	wt/wt	AML2_wt	11836	Luminescence	10	28238	99.05	99	0	None
PCM-0216627	1	S9331	7-Hydroxy-4-methyl-8-nitrocoumarin	.	19037-69-5	Inhibition of CK2 in rat liver	OCI-AML2 CVCL_1619	P95H/wt	AML2_mut	11836	Luminescence	10	23699	101.15	101	0	None
PCM-0216626	1	S5723	Carvedilol EP IMpurity E	.	64464-07-9	Used as pharmaceutical intermediates-Intermediates	K562	SRSF2 wt/wt	K562_wt	11938	Luminescence	10	118712	113.19	113	0	None
PCM-0216626	1	S5723	Carvedilol EP IMpurity E	.	64464-07-9	Used as pharmaceutical intermediates-Intermediates	K562	SRSF2 P95H/wt	K562_Omar_mut	11938	Luminescence	10	102089	111.85	112	0	None
PCM-0216626	1	S5723	Carvedilol EP IMpurity E	.	64464-07-9	Used as pharmaceutical intermediates-Intermediates	K562	SRSF2 P95H/wt	K562_Tom_mut	11938	Luminescence	10	90249	109.65	110	0	None
PCM-0216626	1	S5723	Carvedilol EP IMpurity E	.	64464-07-9	Used as pharmaceutical intermediates-Intermediates	MOLM14	SRSF2 P95H/wt	MOML14_mut	11937	Luminescence	10	36762	102.93	103	0	None
PCM-0216626	1	S5723	Carvedilol EP IMpurity E	.	64464-07-9	Used as pharmaceutical intermediates-Intermediates	MOLM14	SRSF2 wt/wt	MOLM14_wt	11937	Luminescence	10	56062	107.21	107	0	None
PCM-0216626	1	S5723	Carvedilol EP IMpurity E	.	64464-07-9	Used as pharmaceutical intermediates-Intermediates	MARIMO	SRSF2 wt/wt	MARIMO_wt	11913	Luminescence	10	50332	101.92	102	0	None
PCM-0216626	1	S5723	Carvedilol EP IMpurity E	.	64464-07-9	Used as pharmaceutical intermediates-Intermediates	MARIMO	SRSF2 P95H/wt	MARIMO_mut	11913	Luminescence	10	38519	97.95	98	0	None
PCM-0216626	1	S5723	Carvedilol EP IMpurity E	.	64464-07-9	Used as pharmaceutical intermediates-Intermediates	OCI-AML2 CVCL_1619	wt/wt	AML2_wt	11836	Luminescence	10	35294	116.82	117	0	None
PCM-0216626	1	S5723	Carvedilol EP IMpurity E	.	64464-07-9	Used as pharmaceutical intermediates-Intermediates	OCI-AML2 CVCL_1619	P95H/wt	AML2_mut	11836	Luminescence	10	29117	118.78	119	0	None
PCM-0216625	1	S9381	5-Methyl furfural	.	620-02-0	Nematotoxic activity against Meloidogyne incognita	K562	SRSF2 wt/wt	K562_wt	11938	Luminescence	10	96869	95.67	96	0	None
PCM-0216625	1	S9381	5-Methyl furfural	.	620-02-0	Nematotoxic activity against Meloidogyne incognita	K562	SRSF2 P95H/wt	K562_Omar_mut	11938	Luminescence	10	95592	103.69	104	0	None
PCM-0216625	1	S9381	5-Methyl furfural	.	620-02-0	Nematotoxic activity against Meloidogyne incognita	K562	SRSF2 P95H/wt	K562_Tom_mut	11938	Luminescence	10	85389	104.49	104	0	None
PCM-0216625	1	S9381	5-Methyl furfural	.	620-02-0	Nematotoxic activity against Meloidogyne incognita	MOLM14	SRSF2 P95H/wt	MOML14_mut	11937	Luminescence	10	36735	99.12	99	0	None
PCM-0216625	1	S9381	5-Methyl furfural	.	620-02-0	Nematotoxic activity against Meloidogyne incognita	MOLM14	SRSF2 wt/wt	MOLM14_wt	11937	Luminescence	10	54860	100.96	101	0	None
PCM-0216625	1	S9381	5-Methyl furfural	.	620-02-0	Nematotoxic activity against Meloidogyne incognita	MARIMO	SRSF2 wt/wt	MARIMO_wt	11913	Luminescence	10	44126	94.2	94	0	None
PCM-0216625	1	S9381	5-Methyl furfural	.	620-02-0	Nematotoxic activity against Meloidogyne incognita	MARIMO	SRSF2 P95H/wt	MARIMO_mut	11913	Luminescence	10	38978	99.85	100	0	None
PCM-0216625	1	S9381	5-Methyl furfural	.	620-02-0	Nematotoxic activity against Meloidogyne incognita	OCI-AML2 CVCL_1619	wt/wt	AML2_wt	11836	Luminescence	10	29273	102.68	103	0	None
PCM-0216625	1	S9381	5-Methyl furfural	.	620-02-0	Nematotoxic activity against Meloidogyne incognita	OCI-AML2 CVCL_1619	P95H/wt	AML2_mut	11836	Luminescence	10	24192	103.26	103	0	None
PCM-0216624	1	S9379	Dihydrocoumarin	.	119-84-6	3,4-Dihydrocoumarin is widespread used as a flavoring agent in beverages, gelatins, puddings, candy, and other food items; as a fragrance in perfumes, creams, and cosmetics.	K562	SRSF2 wt/wt	K562_wt	11938	Luminescence	10	95604	94.42	94	0	None
PCM-0216624	1	S9379	Dihydrocoumarin	.	119-84-6	3,4-Dihydrocoumarin is widespread used as a flavoring agent in beverages, gelatins, puddings, candy, and other food items; as a fragrance in perfumes, creams, and cosmetics.	K562	SRSF2 P95H/wt	K562_Omar_mut	11938	Luminescence	10	88199	95.66	96	0	None
PCM-0216624	1	S9379	Dihydrocoumarin	.	119-84-6	3,4-Dihydrocoumarin is widespread used as a flavoring agent in beverages, gelatins, puddings, candy, and other food items; as a fragrance in perfumes, creams, and cosmetics.	K562	SRSF2 P95H/wt	K562_Tom_mut	11938	Luminescence	10	80231	98.17	98	0	None
PCM-0216624	1	S9379	Dihydrocoumarin	.	119-84-6	3,4-Dihydrocoumarin is widespread used as a flavoring agent in beverages, gelatins, puddings, candy, and other food items; as a fragrance in perfumes, creams, and cosmetics.	MOLM14	SRSF2 P95H/wt	MOML14_mut	11937	Luminescence	10	38883	104.92	105	0	None
PCM-0216624	1	S9379	Dihydrocoumarin	.	119-84-6	3,4-Dihydrocoumarin is widespread used as a flavoring agent in beverages, gelatins, puddings, candy, and other food items; as a fragrance in perfumes, creams, and cosmetics.	MOLM14	SRSF2 wt/wt	MOLM14_wt	11937	Luminescence	10	55320	101.81	102	0	None
PCM-0216624	1	S9379	Dihydrocoumarin	.	119-84-6	3,4-Dihydrocoumarin is widespread used as a flavoring agent in beverages, gelatins, puddings, candy, and other food items; as a fragrance in perfumes, creams, and cosmetics.	MARIMO	SRSF2 wt/wt	MARIMO_wt	11913	Luminescence	10	49173	105	105	0	None
PCM-0216624	1	S9379	Dihydrocoumarin	.	119-84-6	3,4-Dihydrocoumarin is widespread used as a flavoring agent in beverages, gelatins, puddings, candy, and other food items; as a fragrance in perfumes, creams, and cosmetics.	MARIMO	SRSF2 P95H/wt	MARIMO_mut	11913	Luminescence	10	36893	94.5	94	0	None
PCM-0216624	1	S9379	Dihydrocoumarin	.	119-84-6	3,4-Dihydrocoumarin is widespread used as a flavoring agent in beverages, gelatins, puddings, candy, and other food items; as a fragrance in perfumes, creams, and cosmetics.	OCI-AML2 CVCL_1619	wt/wt	AML2_wt	11836	Luminescence	10	28605	100.34	100	0	None
PCM-0216624	1	S9379	Dihydrocoumarin	.	119-84-6	3,4-Dihydrocoumarin is widespread used as a flavoring agent in beverages, gelatins, puddings, candy, and other food items; as a fragrance in perfumes, creams, and cosmetics.	OCI-AML2 CVCL_1619	P95H/wt	AML2_mut	11836	Luminescence	10	21941	93.64	94	0	None
PCM-0216623	1	S9377	Eugenyl acetate	.	93-28-7	Inhibition of COX1	K562	SRSF2 wt/wt	K562_wt	11938	Luminescence	10	87072	85.98	86	0	None
PCM-0216623	1	S9377	Eugenyl acetate	.	93-28-7	Inhibition of COX1	K562	SRSF2 P95H/wt	K562_Omar_mut	11938	Luminescence	10	79107	85.78	86	0	None
PCM-0216623	1	S9377	Eugenyl acetate	.	93-28-7	Inhibition of COX1	K562	SRSF2 P95H/wt	K562_Tom_mut	11938	Luminescence	10	71933	88	88	0	None
PCM-0216623	1	S9377	Eugenyl acetate	.	93-28-7	Inhibition of COX1	MOLM14	SRSF2 P95H/wt	MOML14_mut	11937	Luminescence	10	34529	93.16	93	0	None
PCM-0216623	1	S9377	Eugenyl acetate	.	93-28-7	Inhibition of COX1	MOLM14	SRSF2 wt/wt	MOLM14_wt	11937	Luminescence	10	48981	90.12	90	0	None
PCM-0216623	1	S9377	Eugenyl acetate	.	93-28-7	Inhibition of COX1	MARIMO	SRSF2 wt/wt	MARIMO_wt	11913	Luminescence	10	42360	90.43	90	0	None
PCM-0216623	1	S9377	Eugenyl acetate	.	93-28-7	Inhibition of COX1	MARIMO	SRSF2 P95H/wt	MARIMO_mut	11913	Luminescence	10	35025	89.7	90	0	None
PCM-0216623	1	S9377	Eugenyl acetate	.	93-28-7	Inhibition of COX1	OCI-AML2 CVCL_1619	wt/wt	AML2_wt	11836	Luminescence	10	26107	91.56	92	0	None
PCM-0216623	1	S9377	Eugenyl acetate	.	93-28-7	Inhibition of COX1	OCI-AML2 CVCL_1619	P95H/wt	AML2_mut	11836	Luminescence	10	21345	91.09	91	0	None
PCM-0216622	1	S9376	Benzylacetone	.	2550-26-7	4-Phenylbutan-2-one is a model compound for the preparation of fragrances.	K562	SRSF2 wt/wt	K562_wt	11938	Luminescence	10	105102	103.82	104	0	None
PCM-0216622	1	S9376	Benzylacetone	.	2550-26-7	4-Phenylbutan-2-one is a model compound for the preparation of fragrances.	K562	SRSF2 P95H/wt	K562_Omar_mut	11938	Luminescence	10	92343	100.16	100	0	None
PCM-0216622	1	S9376	Benzylacetone	.	2550-26-7	4-Phenylbutan-2-one is a model compound for the preparation of fragrances.	K562	SRSF2 P95H/wt	K562_Tom_mut	11938	Luminescence	10	84042	102.84	103	0	None
PCM-0216622	1	S9376	Benzylacetone	.	2550-26-7	4-Phenylbutan-2-one is a model compound for the preparation of fragrances.	MOLM14	SRSF2 P95H/wt	MOML14_mut	11937	Luminescence	10	39343	106.17	106	0	None
PCM-0216622	1	S9376	Benzylacetone	.	2550-26-7	4-Phenylbutan-2-one is a model compound for the preparation of fragrances.	MOLM14	SRSF2 wt/wt	MOLM14_wt	11937	Luminescence	10	53574	98.59	99	0	None
PCM-0216622	1	S9376	Benzylacetone	.	2550-26-7	4-Phenylbutan-2-one is a model compound for the preparation of fragrances.	MARIMO	SRSF2 wt/wt	MARIMO_wt	11913	Luminescence	10	43318	92.47	92	0	None
PCM-0216622	1	S9376	Benzylacetone	.	2550-26-7	4-Phenylbutan-2-one is a model compound for the preparation of fragrances.	MARIMO	SRSF2 P95H/wt	MARIMO_mut	11913	Luminescence	10	39380	100.88	101	0	None
PCM-0216622	1	S9376	Benzylacetone	.	2550-26-7	4-Phenylbutan-2-one is a model compound for the preparation of fragrances.	OCI-AML2 CVCL_1619	wt/wt	AML2_wt	11836	Luminescence	10	27044	94.85	95	0	None
PCM-0216622	1	S9376	Benzylacetone	.	2550-26-7	4-Phenylbutan-2-one is a model compound for the preparation of fragrances.	OCI-AML2 CVCL_1619	P95H/wt	AML2_mut	11836	Luminescence	10	24718	105.51	106	0	None
PCM-0216621	1	S9375	2'-Hydroxyacetophenone	.	118-93-4	an inhibitor of aromatase	K562	SRSF2 wt/wt	K562_wt	11938	Luminescence	10	100628	99.39	99	0	None
PCM-0216621	1	S9375	2'-Hydroxyacetophenone	.	118-93-4	an inhibitor of aromatase	K562	SRSF2 P95H/wt	K562_Omar_mut	11938	Luminescence	10	93073	100.96	101	0	None
PCM-0216621	1	S9375	2'-Hydroxyacetophenone	.	118-93-4	an inhibitor of aromatase	K562	SRSF2 P95H/wt	K562_Tom_mut	11938	Luminescence	10	82104	100.47	100	0	None
PCM-0216621	1	S9375	2'-Hydroxyacetophenone	.	118-93-4	an inhibitor of aromatase	MOLM14	SRSF2 P95H/wt	MOML14_mut	11937	Luminescence	10	38945	105.09	105	0	None
PCM-0216621	1	S9375	2'-Hydroxyacetophenone	.	118-93-4	an inhibitor of aromatase	MOLM14	SRSF2 wt/wt	MOLM14_wt	11937	Luminescence	10	55081	101.37	101	0	None
PCM-0216621	1	S9375	2'-Hydroxyacetophenone	.	118-93-4	an inhibitor of aromatase	MARIMO	SRSF2 wt/wt	MARIMO_wt	11913	Luminescence	10	45238	96.58	97	0	None
PCM-0216621	1	S9375	2'-Hydroxyacetophenone	.	118-93-4	an inhibitor of aromatase	MARIMO	SRSF2 P95H/wt	MARIMO_mut	11913	Luminescence	10	38692	99.11	99	0	None
PCM-0216621	1	S9375	2'-Hydroxyacetophenone	.	118-93-4	an inhibitor of aromatase	OCI-AML2 CVCL_1619	wt/wt	AML2_wt	11836	Luminescence	10	29835	104.66	105	0	None
PCM-0216621	1	S9375	2'-Hydroxyacetophenone	.	118-93-4	an inhibitor of aromatase	OCI-AML2 CVCL_1619	P95H/wt	AML2_mut	11836	Luminescence	10	23878	101.92	102	0	None
PCM-0216620	1	S9373	Neryl acetate	.	141-12-8	Nerylacetate and 1,5-dienes geranyl acetate are catalyzed to the cis-2,5-bis(hydroxymethyl)tetrahydrofurans 3 and 4 by OsO	K562	SRSF2 wt/wt	K562_wt	11938	Luminescence	10	101680	100.43	100	0	None
PCM-0216620	1	S9373	Neryl acetate	.	141-12-8	Nerylacetate and 1,5-dienes geranyl acetate are catalyzed to the cis-2,5-bis(hydroxymethyl)tetrahydrofurans 3 and 4 by OsO	K562	SRSF2 P95H/wt	K562_Omar_mut	11938	Luminescence	10	90707	98.38	98	0	None
PCM-0216620	1	S9373	Neryl acetate	.	141-12-8	Nerylacetate and 1,5-dienes geranyl acetate are catalyzed to the cis-2,5-bis(hydroxymethyl)tetrahydrofurans 3 and 4 by OsO	K562	SRSF2 P95H/wt	K562_Tom_mut	11938	Luminescence	10	82466	100.91	101	0	None
PCM-0216620	1	S9373	Neryl acetate	.	141-12-8	Nerylacetate and 1,5-dienes geranyl acetate are catalyzed to the cis-2,5-bis(hydroxymethyl)tetrahydrofurans 3 and 4 by OsO	MOLM14	SRSF2 P95H/wt	MOML14_mut	11937	Luminescence	10	41366	111.63	112	0	None
PCM-0216620	1	S9373	Neryl acetate	.	141-12-8	Nerylacetate and 1,5-dienes geranyl acetate are catalyzed to the cis-2,5-bis(hydroxymethyl)tetrahydrofurans 3 and 4 by OsO	MOLM14	SRSF2 wt/wt	MOLM14_wt	11937	Luminescence	10	54139	99.63	100	0	None
PCM-0216620	1	S9373	Neryl acetate	.	141-12-8	Nerylacetate and 1,5-dienes geranyl acetate are catalyzed to the cis-2,5-bis(hydroxymethyl)tetrahydrofurans 3 and 4 by OsO	MARIMO	SRSF2 wt/wt	MARIMO_wt	11913	Luminescence	10	47900	102.27	102	0	None
PCM-0216620	1	S9373	Neryl acetate	.	141-12-8	Nerylacetate and 1,5-dienes geranyl acetate are catalyzed to the cis-2,5-bis(hydroxymethyl)tetrahydrofurans 3 and 4 by OsO	MARIMO	SRSF2 P95H/wt	MARIMO_mut	11913	Luminescence	10	37800	96.82	97	0	None
PCM-0216620	1	S9373	Neryl acetate	.	141-12-8	Nerylacetate and 1,5-dienes geranyl acetate are catalyzed to the cis-2,5-bis(hydroxymethyl)tetrahydrofurans 3 and 4 by OsO	OCI-AML2 CVCL_1619	wt/wt	AML2_wt	11836	Luminescence	10	29389	103.09	103	0	None
PCM-0216620	1	S9373	Neryl acetate	.	141-12-8	Nerylacetate and 1,5-dienes geranyl acetate are catalyzed to the cis-2,5-bis(hydroxymethyl)tetrahydrofurans 3 and 4 by OsO	OCI-AML2 CVCL_1619	P95H/wt	AML2_mut	11836	Luminescence	10	23499	100.3	100	0	None
PCM-0216619	1	S9359	Anthraquinone-2-carboxylic Acid	.	117-78-2	Anthraquinone-2-carboxylic acid acts as a potent anti-inflammatory and antinociceptive component in vivo, thus contributing to the immune regulatory role of fruits and herbs.	K562	SRSF2 wt/wt	K562_wt	11938	Luminescence	10	93647	92.49	92	0	None
PCM-0216619	1	S9359	Anthraquinone-2-carboxylic Acid	.	117-78-2	Anthraquinone-2-carboxylic acid acts as a potent anti-inflammatory and antinociceptive component in vivo, thus contributing to the immune regulatory role of fruits and herbs.	K562	SRSF2 P95H/wt	K562_Omar_mut	11938	Luminescence	10	92390	100.21	100	0	None
PCM-0216619	1	S9359	Anthraquinone-2-carboxylic Acid	.	117-78-2	Anthraquinone-2-carboxylic acid acts as a potent anti-inflammatory and antinociceptive component in vivo, thus contributing to the immune regulatory role of fruits and herbs.	K562	SRSF2 P95H/wt	K562_Tom_mut	11938	Luminescence	10	82243	100.64	101	0	None
PCM-0216619	1	S9359	Anthraquinone-2-carboxylic Acid	.	117-78-2	Anthraquinone-2-carboxylic acid acts as a potent anti-inflammatory and antinociceptive component in vivo, thus contributing to the immune regulatory role of fruits and herbs.	MOLM14	SRSF2 P95H/wt	MOML14_mut	11937	Luminescence	10	37958	102.42	102	0	None
PCM-0216619	1	S9359	Anthraquinone-2-carboxylic Acid	.	117-78-2	Anthraquinone-2-carboxylic acid acts as a potent anti-inflammatory and antinociceptive component in vivo, thus contributing to the immune regulatory role of fruits and herbs.	MOLM14	SRSF2 wt/wt	MOLM14_wt	11937	Luminescence	10	53499	98.45	98	0	None
PCM-0216619	1	S9359	Anthraquinone-2-carboxylic Acid	.	117-78-2	Anthraquinone-2-carboxylic acid acts as a potent anti-inflammatory and antinociceptive component in vivo, thus contributing to the immune regulatory role of fruits and herbs.	MARIMO	SRSF2 wt/wt	MARIMO_wt	11913	Luminescence	10	43093	91.99	92	0	None
PCM-0216619	1	S9359	Anthraquinone-2-carboxylic Acid	.	117-78-2	Anthraquinone-2-carboxylic acid acts as a potent anti-inflammatory and antinociceptive component in vivo, thus contributing to the immune regulatory role of fruits and herbs.	MARIMO	SRSF2 P95H/wt	MARIMO_mut	11913	Luminescence	10	38244	97.96	98	0	None
PCM-0216619	1	S9359	Anthraquinone-2-carboxylic Acid	.	117-78-2	Anthraquinone-2-carboxylic acid acts as a potent anti-inflammatory and antinociceptive component in vivo, thus contributing to the immune regulatory role of fruits and herbs.	OCI-AML2 CVCL_1619	wt/wt	AML2_wt	11836	Luminescence	10	27058	94.9	95	0	None
PCM-0216619	1	S9359	Anthraquinone-2-carboxylic Acid	.	117-78-2	Anthraquinone-2-carboxylic acid acts as a potent anti-inflammatory and antinociceptive component in vivo, thus contributing to the immune regulatory role of fruits and herbs.	OCI-AML2 CVCL_1619	P95H/wt	AML2_mut	11836	Luminescence	10	22574	96.34	96	0	None
PCM-0216618	1	S9353	L-serine	.	56-45-1	Inhibitory activity against T3 binding to human TRbeta1 receptor	K562	SRSF2 wt/wt	K562_wt	11938	Luminescence	10	112594	105.36	105	0	None
PCM-0216618	1	S9353	L-serine	.	56-45-1	Inhibitory activity against T3 binding to human TRbeta1 receptor	K562	SRSF2 P95H/wt	K562_Omar_mut	11938	Luminescence	10	94222	104.41	104	0	None
PCM-0216618	1	S9353	L-serine	.	56-45-1	Inhibitory activity against T3 binding to human TRbeta1 receptor	K562	SRSF2 P95H/wt	K562_Tom_mut	11938	Luminescence	10	84915	106.66	107	0	None
PCM-0216618	1	S9353	L-serine	.	56-45-1	Inhibitory activity against T3 binding to human TRbeta1 receptor	MOLM14	SRSF2 P95H/wt	MOML14_mut	11937	Luminescence	10	40385	106.68	107	0	None
PCM-0216618	1	S9353	L-serine	.	56-45-1	Inhibitory activity against T3 binding to human TRbeta1 receptor	MOLM14	SRSF2 wt/wt	MOLM14_wt	11937	Luminescence	10	61709	108.93	109	0	None
PCM-0216618	1	S9353	L-serine	.	56-45-1	Inhibitory activity against T3 binding to human TRbeta1 receptor	MARIMO	SRSF2 wt/wt	MARIMO_wt	11913	Luminescence	10	51320	105.16	105	0	None
PCM-0216618	1	S9353	L-serine	.	56-45-1	Inhibitory activity against T3 binding to human TRbeta1 receptor	MARIMO	SRSF2 P95H/wt	MARIMO_mut	11913	Luminescence	10	44456	109.03	109	0	None
PCM-0216618	1	S9353	L-serine	.	56-45-1	Inhibitory activity against T3 binding to human TRbeta1 receptor	OCI-AML2 CVCL_1619	wt/wt	AML2_wt	11836	Luminescence	10	31984	109.98	110	0	None
PCM-0216618	1	S9353	L-serine	.	56-45-1	Inhibitory activity against T3 binding to human TRbeta1 receptor	OCI-AML2 CVCL_1619	P95H/wt	AML2_mut	11836	Luminescence	10	27449	109.62	110	0	None
PCM-0216617	1	S9344	DL-Methionine	.	59-51-8	qHTS for Inhibitors of binding or entry into cells for Marburg Virus	K562	SRSF2 wt/wt	K562_wt	11938	Luminescence	10	112693	105.45	105	0	None
PCM-0216617	1	S9344	DL-Methionine	.	59-51-8	qHTS for Inhibitors of binding or entry into cells for Marburg Virus	K562	SRSF2 P95H/wt	K562_Omar_mut	11938	Luminescence	10	93540	103.66	104	0	None
PCM-0216617	1	S9344	DL-Methionine	.	59-51-8	qHTS for Inhibitors of binding or entry into cells for Marburg Virus	K562	SRSF2 P95H/wt	K562_Tom_mut	11938	Luminescence	10	81329	102.15	102	0	None
PCM-0216617	1	S9344	DL-Methionine	.	59-51-8	qHTS for Inhibitors of binding or entry into cells for Marburg Virus	MOLM14	SRSF2 P95H/wt	MOML14_mut	11937	Luminescence	10	37594	99.29	99	0	None
PCM-0216617	1	S9344	DL-Methionine	.	59-51-8	qHTS for Inhibitors of binding or entry into cells for Marburg Virus	MOLM14	SRSF2 wt/wt	MOLM14_wt	11937	Luminescence	10	57886	102.17	102	0	None
PCM-0216617	1	S9344	DL-Methionine	.	59-51-8	qHTS for Inhibitors of binding or entry into cells for Marburg Virus	MARIMO	SRSF2 wt/wt	MARIMO_wt	11913	Luminescence	10	51639	105.81	106	0	None
PCM-0216617	1	S9344	DL-Methionine	.	59-51-8	qHTS for Inhibitors of binding or entry into cells for Marburg Virus	MARIMO	SRSF2 P95H/wt	MARIMO_mut	11913	Luminescence	10	40004	98.1	98	0	None
PCM-0216617	1	S9344	DL-Methionine	.	59-51-8	qHTS for Inhibitors of binding or entry into cells for Marburg Virus	OCI-AML2 CVCL_1619	wt/wt	AML2_wt	11836	Luminescence	10	31154	107.13	107	0	None
PCM-0216617	1	S9344	DL-Methionine	.	59-51-8	qHTS for Inhibitors of binding or entry into cells for Marburg Virus	OCI-AML2 CVCL_1619	P95H/wt	AML2_mut	11836	Luminescence	10	24078	96.14	96	0	None
PCM-0216616	1	S9328	5,6,7-Trimethoxyflavone	.	973-67-1	Concentration that causes 50% of maximum vinblastine accumulation in KB/MDR cells in 1 h	K562	SRSF2 wt/wt	K562_wt	11938	Luminescence	10	108603	107.29	107	0	None
PCM-0216616	1	S9328	5,6,7-Trimethoxyflavone	.	973-67-1	Concentration that causes 50% of maximum vinblastine accumulation in KB/MDR cells in 1 h	K562	SRSF2 P95H/wt	K562_Omar_mut	11938	Luminescence	10	100028	108.51	109	0	None
PCM-0216616	1	S9328	5,6,7-Trimethoxyflavone	.	973-67-1	Concentration that causes 50% of maximum vinblastine accumulation in KB/MDR cells in 1 h	K562	SRSF2 P95H/wt	K562_Tom_mut	11938	Luminescence	10	90154	110.33	110	0	None
PCM-0216616	1	S9328	5,6,7-Trimethoxyflavone	.	973-67-1	Concentration that causes 50% of maximum vinblastine accumulation in KB/MDR cells in 1 h	MOLM14	SRSF2 P95H/wt	MOML14_mut	11937	Luminescence	10	41040	110.75	111	0	None
PCM-0216616	1	S9328	5,6,7-Trimethoxyflavone	.	973-67-1	Concentration that causes 50% of maximum vinblastine accumulation in KB/MDR cells in 1 h	MOLM14	SRSF2 wt/wt	MOLM14_wt	11937	Luminescence	10	59764	110	110	0	None
PCM-0216616	1	S9328	5,6,7-Trimethoxyflavone	.	973-67-1	Concentration that causes 50% of maximum vinblastine accumulation in KB/MDR cells in 1 h	MARIMO	SRSF2 wt/wt	MARIMO_wt	11913	Luminescence	10	45099	96.28	96	0	None
PCM-0216616	1	S9328	5,6,7-Trimethoxyflavone	.	973-67-1	Concentration that causes 50% of maximum vinblastine accumulation in KB/MDR cells in 1 h	MARIMO	SRSF2 P95H/wt	MARIMO_mut	11913	Luminescence	10	38999	99.9	100	0	None
PCM-0216616	1	S9328	5,6,7-Trimethoxyflavone	.	973-67-1	Concentration that causes 50% of maximum vinblastine accumulation in KB/MDR cells in 1 h	OCI-AML2 CVCL_1619	wt/wt	AML2_wt	11836	Luminescence	10	24886	87.27	87	0	None
PCM-0216616	1	S9328	5,6,7-Trimethoxyflavone	.	973-67-1	Concentration that causes 50% of maximum vinblastine accumulation in KB/MDR cells in 1 h	OCI-AML2 CVCL_1619	P95H/wt	AML2_mut	11836	Luminescence	10	19951	85.13	85	0	None
PCM-0216615	1	S5733	Stearic acid	.	21128	an activator of the nuclear factor-kappa B (NF-kB) signaling pathway	K562	SRSF2 wt/wt	K562_wt	11938	Luminescence	10	111942	106.73	107	0	None
PCM-0216615	1	S5733	Stearic acid	.	21128	an activator of the nuclear factor-kappa B (NF-kB) signaling pathway	K562	SRSF2 P95H/wt	K562_Omar_mut	11938	Luminescence	10	97581	106.9	107	0	None
PCM-0216615	1	S5733	Stearic acid	.	21128	an activator of the nuclear factor-kappa B (NF-kB) signaling pathway	K562	SRSF2 P95H/wt	K562_Tom_mut	11938	Luminescence	10	91568	111.25	111	0	None
PCM-0216615	1	S5733	Stearic acid	.	21128	an activator of the nuclear factor-kappa B (NF-kB) signaling pathway	MOLM14	SRSF2 P95H/wt	MOML14_mut	11937	Luminescence	10	37592	105.26	105	0	None
PCM-0216615	1	S5733	Stearic acid	.	21128	an activator of the nuclear factor-kappa B (NF-kB) signaling pathway	MOLM14	SRSF2 wt/wt	MOLM14_wt	11937	Luminescence	10	56425	107.9	108	0	None
PCM-0216615	1	S5733	Stearic acid	.	21128	an activator of the nuclear factor-kappa B (NF-kB) signaling pathway	MARIMO	SRSF2 wt/wt	MARIMO_wt	11913	Luminescence	10	53963	109.29	109	0	None
PCM-0216615	1	S5733	Stearic acid	.	21128	an activator of the nuclear factor-kappa B (NF-kB) signaling pathway	MARIMO	SRSF2 P95H/wt	MARIMO_mut	11913	Luminescence	10	41984	106.77	107	0	None
PCM-0216615	1	S5733	Stearic acid	.	21128	an activator of the nuclear factor-kappa B (NF-kB) signaling pathway	OCI-AML2 CVCL_1619	wt/wt	AML2_wt	11836	Luminescence	10	31053	102.76	103	0	None
PCM-0216615	1	S5733	Stearic acid	.	21128	an activator of the nuclear factor-kappa B (NF-kB) signaling pathway	OCI-AML2 CVCL_1619	P95H/wt	AML2_mut	11836	Luminescence	10	23637	96.39	96	0	None
PCM-0216614	1	S5731	Glyceryl tridecanoate	.	621-71-6	A triglyceride obtained by formal acylation of the three hydroxy groups of glycerol by capric (decanoic) acid.	K562	SRSF2 wt/wt	K562_wt	11938	Luminescence	10	105097	100.19	100	0	None
PCM-0216614	1	S5731	Glyceryl tridecanoate	.	621-71-6	A triglyceride obtained by formal acylation of the three hydroxy groups of glycerol by capric (decanoic) acid.	K562	SRSF2 P95H/wt	K562_Omar_mut	11938	Luminescence	10	95981	105.15	105	0	None
PCM-0216614	1	S5731	Glyceryl tridecanoate	.	621-71-6	A triglyceride obtained by formal acylation of the three hydroxy groups of glycerol by capric (decanoic) acid.	K562	SRSF2 P95H/wt	K562_Tom_mut	11938	Luminescence	10	83503	101.43	101	0	None
PCM-0216614	1	S5731	Glyceryl tridecanoate	.	621-71-6	A triglyceride obtained by formal acylation of the three hydroxy groups of glycerol by capric (decanoic) acid.	MOLM14	SRSF2 P95H/wt	MOML14_mut	11937	Luminescence	10	35780	100.18	100	0	None
PCM-0216614	1	S5731	Glyceryl tridecanoate	.	621-71-6	A triglyceride obtained by formal acylation of the three hydroxy groups of glycerol by capric (decanoic) acid.	MOLM14	SRSF2 wt/wt	MOLM14_wt	11937	Luminescence	10	54363	103.95	104	0	None
PCM-0216614	1	S5731	Glyceryl tridecanoate	.	621-71-6	A triglyceride obtained by formal acylation of the three hydroxy groups of glycerol by capric (decanoic) acid.	MARIMO	SRSF2 wt/wt	MARIMO_wt	11913	Luminescence	10	56065	113.55	114	0	None
PCM-0216614	1	S5731	Glyceryl tridecanoate	.	621-71-6	A triglyceride obtained by formal acylation of the three hydroxy groups of glycerol by capric (decanoic) acid.	MARIMO	SRSF2 P95H/wt	MARIMO_mut	11913	Luminescence	10	41548	105.66	106	0	None
PCM-0216614	1	S5731	Glyceryl tridecanoate	.	621-71-6	A triglyceride obtained by formal acylation of the three hydroxy groups of glycerol by capric (decanoic) acid.	OCI-AML2 CVCL_1619	wt/wt	AML2_wt	11836	Luminescence	10	29791	98.57	99	0	None
PCM-0216614	1	S5731	Glyceryl tridecanoate	.	621-71-6	A triglyceride obtained by formal acylation of the three hydroxy groups of glycerol by capric (decanoic) acid.	OCI-AML2 CVCL_1619	P95H/wt	AML2_mut	11836	Luminescence	10	23844	97.24	97	0	None
PCM-0216613	1	S9357	Phenylacetaldehyde	.	122-78-1	Phenylacetaldehyde and carbon monoxide as effective additives for the selective hydrogenation of cyclooctadienes to cyclooctene over palladium catalysts.	K562	SRSF2 wt/wt	K562_wt	11938	Luminescence	10	93934	92.77	93	0	None
PCM-0216613	1	S9357	Phenylacetaldehyde	.	122-78-1	Phenylacetaldehyde and carbon monoxide as effective additives for the selective hydrogenation of cyclooctadienes to cyclooctene over palladium catalysts.	K562	SRSF2 P95H/wt	K562_Omar_mut	11938	Luminescence	10	91634	99.39	99	0	None
PCM-0216613	1	S9357	Phenylacetaldehyde	.	122-78-1	Phenylacetaldehyde and carbon monoxide as effective additives for the selective hydrogenation of cyclooctadienes to cyclooctene over palladium catalysts.	K562	SRSF2 P95H/wt	K562_Tom_mut	11938	Luminescence	10	79456	97.22	97	0	None
PCM-0216613	1	S9357	Phenylacetaldehyde	.	122-78-1	Phenylacetaldehyde and carbon monoxide as effective additives for the selective hydrogenation of cyclooctadienes to cyclooctene over palladium catalysts.	MOLM14	SRSF2 P95H/wt	MOML14_mut	11937	Luminescence	10	39476	106.53	107	0	None
PCM-0216613	1	S9357	Phenylacetaldehyde	.	122-78-1	Phenylacetaldehyde and carbon monoxide as effective additives for the selective hydrogenation of cyclooctadienes to cyclooctene over palladium catalysts.	MOLM14	SRSF2 wt/wt	MOLM14_wt	11937	Luminescence	10	52844	97.24	97	0	None
PCM-0216613	1	S9357	Phenylacetaldehyde	.	122-78-1	Phenylacetaldehyde and carbon monoxide as effective additives for the selective hydrogenation of cyclooctadienes to cyclooctene over palladium catalysts.	MARIMO	SRSF2 wt/wt	MARIMO_wt	11913	Luminescence	10	44584	95.18	95	0	None
PCM-0216613	1	S9357	Phenylacetaldehyde	.	122-78-1	Phenylacetaldehyde and carbon monoxide as effective additives for the selective hydrogenation of cyclooctadienes to cyclooctene over palladium catalysts.	MARIMO	SRSF2 P95H/wt	MARIMO_mut	11913	Luminescence	10	38047	97.46	97	0	None
PCM-0216613	1	S9357	Phenylacetaldehyde	.	122-78-1	Phenylacetaldehyde and carbon monoxide as effective additives for the selective hydrogenation of cyclooctadienes to cyclooctene over palladium catalysts.	OCI-AML2 CVCL_1619	wt/wt	AML2_wt	11836	Luminescence	10	26646	93.45	93	0	None
PCM-0216613	1	S9357	Phenylacetaldehyde	.	122-78-1	Phenylacetaldehyde and carbon monoxide as effective additives for the selective hydrogenation of cyclooctadienes to cyclooctene over palladium catalysts.	OCI-AML2 CVCL_1619	P95H/wt	AML2_mut	11836	Luminescence	10	23303	99.46	99	0	None
PCM-0216612	1	S5680	(-)-Verbenone	.	1196-01-6	A soft and gentle version of rosemary, this verbenone oil restores the hair and skin, soothes an overworked body, and energizes the mind.	K562	SRSF2 wt/wt	K562_wt	11938	Luminescence	10	101026	96.3	96	0	None
PCM-0216612	1	S5680	(-)-Verbenone	.	1196-01-6	A soft and gentle version of rosemary, this verbenone oil restores the hair and skin, soothes an overworked body, and energizes the mind.	K562	SRSF2 P95H/wt	K562_Omar_mut	11938	Luminescence	10	95457	104.57	105	0	None
PCM-0216612	1	S5680	(-)-Verbenone	.	1196-01-6	A soft and gentle version of rosemary, this verbenone oil restores the hair and skin, soothes an overworked body, and energizes the mind.	K562	SRSF2 P95H/wt	K562_Tom_mut	11938	Luminescence	10	84095	102.16	102	0	None
PCM-0216612	1	S5680	(-)-Verbenone	.	1196-01-6	A soft and gentle version of rosemary, this verbenone oil restores the hair and skin, soothes an overworked body, and energizes the mind.	MOLM14	SRSF2 P95H/wt	MOML14_mut	11937	Luminescence	10	32451	90.84	91	0	None
PCM-0216612	1	S5680	(-)-Verbenone	.	1196-01-6	A soft and gentle version of rosemary, this verbenone oil restores the hair and skin, soothes an overworked body, and energizes the mind.	MOLM14	SRSF2 wt/wt	MOLM14_wt	11937	Luminescence	10	50058	95.71	96	0	None
PCM-0216612	1	S5680	(-)-Verbenone	.	1196-01-6	A soft and gentle version of rosemary, this verbenone oil restores the hair and skin, soothes an overworked body, and energizes the mind.	MARIMO	SRSF2 wt/wt	MARIMO_wt	11913	Luminescence	10	48798	98.81	99	0	None
PCM-0216612	1	S5680	(-)-Verbenone	.	1196-01-6	A soft and gentle version of rosemary, this verbenone oil restores the hair and skin, soothes an overworked body, and energizes the mind.	MARIMO	SRSF2 P95H/wt	MARIMO_mut	11913	Luminescence	10	36377	92.49	92	0	None
PCM-0216612	1	S5680	(-)-Verbenone	.	1196-01-6	A soft and gentle version of rosemary, this verbenone oil restores the hair and skin, soothes an overworked body, and energizes the mind.	OCI-AML2 CVCL_1619	wt/wt	AML2_wt	11836	Luminescence	10	29101	96.29	96	0	None
PCM-0216612	1	S5680	(-)-Verbenone	.	1196-01-6	A soft and gentle version of rosemary, this verbenone oil restores the hair and skin, soothes an overworked body, and energizes the mind.	OCI-AML2 CVCL_1619	P95H/wt	AML2_mut	11836	Luminescence	10	21382	87.18	87	0	None
PCM-0216611	1	S9040	Maslinic acid	Crategolic acid	4373-41-5	Maslinic acid is a DNA polymerase B inhibitor.	K562	SRSF2 wt/wt	K562_wt	11938	Luminescence	10	86168	84.47	84	0	None
PCM-0216611	1	S9040	Maslinic acid	Crategolic acid	4373-41-5	Maslinic acid is a DNA polymerase B inhibitor.	K562	SRSF2 P95H/wt	K562_Omar_mut	11938	Luminescence	10	73476	84.2	84	0	None
PCM-0216611	1	S9040	Maslinic acid	Crategolic acid	4373-41-5	Maslinic acid is a DNA polymerase B inhibitor.	K562	SRSF2 P95H/wt	K562_Tom_mut	11938	Luminescence	10	68119	80.07	80	0	None
PCM-0216611	1	S9040	Maslinic acid	Crategolic acid	4373-41-5	Maslinic acid is a DNA polymerase B inhibitor.	MOLM14	SRSF2 P95H/wt	MOML14_mut	11937	Luminescence	10	35511	90.71	91	0	None
PCM-0216611	1	S9040	Maslinic acid	Crategolic acid	4373-41-5	Maslinic acid is a DNA polymerase B inhibitor.	MOLM14	SRSF2 wt/wt	MOLM14_wt	11937	Luminescence	10	50255	86.9	87	0	None
PCM-0216611	1	S9040	Maslinic acid	Crategolic acid	4373-41-5	Maslinic acid is a DNA polymerase B inhibitor.	MARIMO	SRSF2 wt/wt	MARIMO_wt	11913	Luminescence	10	51096	108.33	108	0	None
PCM-0216611	1	S9040	Maslinic acid	Crategolic acid	4373-41-5	Maslinic acid is a DNA polymerase B inhibitor.	MARIMO	SRSF2 P95H/wt	MARIMO_mut	11913	Luminescence	10	36685	91.3	91	0	None
PCM-0216611	1	S9040	Maslinic acid	Crategolic acid	4373-41-5	Maslinic acid is a DNA polymerase B inhibitor.	OCI-AML2 CVCL_1619	wt/wt	AML2_wt	11836	Luminescence	10	24599	82.25	82	0	None
PCM-0216611	1	S9040	Maslinic acid	Crategolic acid	4373-41-5	Maslinic acid is a DNA polymerase B inhibitor.	OCI-AML2 CVCL_1619	P95H/wt	AML2_mut	11836	Luminescence	10	19817	76.97	77	0	None
PCM-0216610	1	S9022	20S-Ginsenoside Rg3	3b-[2-O-b-D-Glucopyranosyl-b-D-glucopyranosyl)oxy]-dammar-24-ene-12b, 20 diol	14197-60-5	.	K562	SRSF2 wt/wt	K562_wt	11938	Luminescence	10	102820	100.84	101	0	None
PCM-0216610	1	S9022	20S-Ginsenoside Rg3	3b-[2-O-b-D-Glucopyranosyl-b-D-glucopyranosyl)oxy]-dammar-24-ene-12b, 20 diol	14197-60-5	.	K562	SRSF2 P95H/wt	K562_Omar_mut	11938	Luminescence	10	93406	107.09	107	0	None
PCM-0216610	1	S9022	20S-Ginsenoside Rg3	3b-[2-O-b-D-Glucopyranosyl-b-D-glucopyranosyl)oxy]-dammar-24-ene-12b, 20 diol	14197-60-5	.	K562	SRSF2 P95H/wt	K562_Tom_mut	11938	Luminescence	10	83112	97.73	98	0	None
PCM-0216610	1	S9022	20S-Ginsenoside Rg3	3b-[2-O-b-D-Glucopyranosyl-b-D-glucopyranosyl)oxy]-dammar-24-ene-12b, 20 diol	14197-60-5	.	MOLM14	SRSF2 P95H/wt	MOML14_mut	11937	Luminescence	10	39619	101.22	101	0	None
PCM-0216610	1	S9022	20S-Ginsenoside Rg3	3b-[2-O-b-D-Glucopyranosyl-b-D-glucopyranosyl)oxy]-dammar-24-ene-12b, 20 diol	14197-60-5	.	MOLM14	SRSF2 wt/wt	MOLM14_wt	11937	Luminescence	10	58976	102.01	102	0	None
PCM-0216610	1	S9022	20S-Ginsenoside Rg3	3b-[2-O-b-D-Glucopyranosyl-b-D-glucopyranosyl)oxy]-dammar-24-ene-12b, 20 diol	14197-60-5	.	MARIMO	SRSF2 wt/wt	MARIMO_wt	11913	Luminescence	10	51119	108.38	108	0	None
PCM-0216610	1	S9022	20S-Ginsenoside Rg3	3b-[2-O-b-D-Glucopyranosyl-b-D-glucopyranosyl)oxy]-dammar-24-ene-12b, 20 diol	14197-60-5	.	MARIMO	SRSF2 P95H/wt	MARIMO_mut	11913	Luminescence	10	43186	107.51	108	0	None
PCM-0216610	1	S9022	20S-Ginsenoside Rg3	3b-[2-O-b-D-Glucopyranosyl-b-D-glucopyranosyl)oxy]-dammar-24-ene-12b, 20 diol	14197-60-5	.	OCI-AML2 CVCL_1619	wt/wt	AML2_wt	11836	Luminescence	10	31028	103.79	104	0	None
PCM-0216610	1	S9022	20S-Ginsenoside Rg3	3b-[2-O-b-D-Glucopyranosyl-b-D-glucopyranosyl)oxy]-dammar-24-ene-12b, 20 diol	14197-60-5	.	OCI-AML2 CVCL_1619	P95H/wt	AML2_mut	11836	Luminescence	10	26990	104.89	105	0	None
PCM-0216609	1	S9021	(20R)Ginsenoside Rg3	OG15964	38243-03-7	(20R)Ginsenoside Rg3 is a compound with anti-aging and antifatigue activities.	K562	SRSF2 wt/wt	K562_wt	11938	Luminescence	10	101073	99.12	99	0	None
PCM-0216609	1	S9021	(20R)Ginsenoside Rg3	OG15964	38243-03-7	(20R)Ginsenoside Rg3 is a compound with anti-aging and antifatigue activities.	K562	SRSF2 P95H/wt	K562_Omar_mut	11938	Luminescence	10	91722	105.16	105	0	None
PCM-0216609	1	S9021	(20R)Ginsenoside Rg3	OG15964	38243-03-7	(20R)Ginsenoside Rg3 is a compound with anti-aging and antifatigue activities.	K562	SRSF2 P95H/wt	K562_Tom_mut	11938	Luminescence	10	87989	103.48	103	0	None
PCM-0216609	1	S9021	(20R)Ginsenoside Rg3	OG15964	38243-03-7	(20R)Ginsenoside Rg3 is a compound with anti-aging and antifatigue activities.	MOLM14	SRSF2 P95H/wt	MOML14_mut	11937	Luminescence	10	42317	108.12	108	0	None
PCM-0216609	1	S9021	(20R)Ginsenoside Rg3	OG15964	38243-03-7	(20R)Ginsenoside Rg3 is a compound with anti-aging and antifatigue activities.	MOLM14	SRSF2 wt/wt	MOLM14_wt	11937	Luminescence	10	63144	109.23	109	0	None
PCM-0216609	1	S9021	(20R)Ginsenoside Rg3	OG15964	38243-03-7	(20R)Ginsenoside Rg3 is a compound with anti-aging and antifatigue activities.	MARIMO	SRSF2 wt/wt	MARIMO_wt	11913	Luminescence	10	57467	121.86	122	0	None
PCM-0216609	1	S9021	(20R)Ginsenoside Rg3	OG15964	38243-03-7	(20R)Ginsenoside Rg3 is a compound with anti-aging and antifatigue activities.	MARIMO	SRSF2 P95H/wt	MARIMO_mut	11913	Luminescence	10	43082	107.25	107	0	None
PCM-0216609	1	S9021	(20R)Ginsenoside Rg3	OG15964	38243-03-7	(20R)Ginsenoside Rg3 is a compound with anti-aging and antifatigue activities.	OCI-AML2 CVCL_1619	wt/wt	AML2_wt	11836	Luminescence	10	38224	127.9	128	0	None
PCM-0216609	1	S9021	(20R)Ginsenoside Rg3	OG15964	38243-03-7	(20R)Ginsenoside Rg3 is a compound with anti-aging and antifatigue activities.	OCI-AML2 CVCL_1619	P95H/wt	AML2_mut	11836	Luminescence	10	26935	104.68	105	0	None
PCM-0216608	1	S9019	Quillaic acid	FQ74391	631-01-6	Quillaic acid(Quillaja sapogenin) is the major aglycone of the widely studied saponins of the Chilean indigenous tree Quillaja saponaria Mol	K562	SRSF2 wt/wt	K562_wt	11938	Luminescence	10	84554	82.89	83	0	None
PCM-0216608	1	S9019	Quillaic acid	FQ74391	631-01-6	Quillaic acid(Quillaja sapogenin) is the major aglycone of the widely studied saponins of the Chilean indigenous tree Quillaja saponaria Mol	K562	SRSF2 P95H/wt	K562_Omar_mut	11938	Luminescence	10	83806	96.07	96	0	None
PCM-0216608	1	S9019	Quillaic acid	FQ74391	631-01-6	Quillaic acid(Quillaja sapogenin) is the major aglycone of the widely studied saponins of the Chilean indigenous tree Quillaja saponaria Mol	K562	SRSF2 P95H/wt	K562_Tom_mut	11938	Luminescence	10	81046	95.3	95	0	None
PCM-0216608	1	S9019	Quillaic acid	FQ74391	631-01-6	Quillaic acid(Quillaja sapogenin) is the major aglycone of the widely studied saponins of the Chilean indigenous tree Quillaja saponaria Mol	MOLM14	SRSF2 P95H/wt	MOML14_mut	11937	Luminescence	10	33124	84.6	85	0	None
PCM-0216608	1	S9019	Quillaic acid	FQ74391	631-01-6	Quillaic acid(Quillaja sapogenin) is the major aglycone of the widely studied saponins of the Chilean indigenous tree Quillaja saponaria Mol	MOLM14	SRSF2 wt/wt	MOLM14_wt	11937	Luminescence	10	53045	91.73	92	0	None
PCM-0216608	1	S9019	Quillaic acid	FQ74391	631-01-6	Quillaic acid(Quillaja sapogenin) is the major aglycone of the widely studied saponins of the Chilean indigenous tree Quillaja saponaria Mol	MARIMO	SRSF2 wt/wt	MARIMO_wt	11913	Luminescence	10	48973	103.83	104	0	None
PCM-0216608	1	S9019	Quillaic acid	FQ74391	631-01-6	Quillaic acid(Quillaja sapogenin) is the major aglycone of the widely studied saponins of the Chilean indigenous tree Quillaja saponaria Mol	MARIMO	SRSF2 P95H/wt	MARIMO_mut	11913	Luminescence	10	38160	94.98	95	0	None
PCM-0216608	1	S9019	Quillaic acid	FQ74391	631-01-6	Quillaic acid(Quillaja sapogenin) is the major aglycone of the widely studied saponins of the Chilean indigenous tree Quillaja saponaria Mol	OCI-AML2 CVCL_1619	wt/wt	AML2_wt	11836	Luminescence	10	28952	96.83	97	0	None
PCM-0216608	1	S9019	Quillaic acid	FQ74391	631-01-6	Quillaic acid(Quillaja sapogenin) is the major aglycone of the widely studied saponins of the Chilean indigenous tree Quillaja saponaria Mol	OCI-AML2 CVCL_1619	P95H/wt	AML2_mut	11836	Luminescence	10	25454	98.92	99	0	None
PCM-0216607	1	S9017	Columbianadin	FC73810	5058-13-9	Columbianadin, a natural coumarin from, is known to have various biological activities including anti-inflammatory and anti-cancer effects.	K562	SRSF2 wt/wt	K562_wt	11938	Luminescence	10	101162	99.21	99	0	None
PCM-0216607	1	S9017	Columbianadin	FC73810	5058-13-9	Columbianadin, a natural coumarin from, is known to have various biological activities including anti-inflammatory and anti-cancer effects.	K562	SRSF2 P95H/wt	K562_Omar_mut	11938	Luminescence	10	87067	99.81	100	0	None
PCM-0216607	1	S9017	Columbianadin	FC73810	5058-13-9	Columbianadin, a natural coumarin from, is known to have various biological activities including anti-inflammatory and anti-cancer effects.	K562	SRSF2 P95H/wt	K562_Tom_mut	11938	Luminescence	10	82591	97.12	97	0	None
PCM-0216607	1	S9017	Columbianadin	FC73810	5058-13-9	Columbianadin, a natural coumarin from, is known to have various biological activities including anti-inflammatory and anti-cancer effects.	MOLM14	SRSF2 P95H/wt	MOML14_mut	11937	Luminescence	10	39951	102.07	102	0	None
PCM-0216607	1	S9017	Columbianadin	FC73810	5058-13-9	Columbianadin, a natural coumarin from, is known to have various biological activities including anti-inflammatory and anti-cancer effects.	MOLM14	SRSF2 wt/wt	MOLM14_wt	11937	Luminescence	10	56900	98.41	98	0	None
PCM-0216607	1	S9017	Columbianadin	FC73810	5058-13-9	Columbianadin, a natural coumarin from, is known to have various biological activities including anti-inflammatory and anti-cancer effects.	MARIMO	SRSF2 wt/wt	MARIMO_wt	11913	Luminescence	10	40822	86.52	87	0	None
PCM-0216607	1	S9017	Columbianadin	FC73810	5058-13-9	Columbianadin, a natural coumarin from, is known to have various biological activities including anti-inflammatory and anti-cancer effects.	MARIMO	SRSF2 P95H/wt	MARIMO_mut	11913	Luminescence	10	35282	87.8	88	0	None
PCM-0216607	1	S9017	Columbianadin	FC73810	5058-13-9	Columbianadin, a natural coumarin from, is known to have various biological activities including anti-inflammatory and anti-cancer effects.	OCI-AML2 CVCL_1619	wt/wt	AML2_wt	11836	Luminescence	10	23184	77.51	78	0	None
PCM-0216607	1	S9017	Columbianadin	FC73810	5058-13-9	Columbianadin, a natural coumarin from, is known to have various biological activities including anti-inflammatory and anti-cancer effects.	OCI-AML2 CVCL_1619	P95H/wt	AML2_mut	11836	Luminescence	10	18758	72.85	73	0	None
PCM-0216606	1	S9012	Khasianine	.	32449-98-2	Khasianine has strong activity against liver damage induced by CCl4.	K562	SRSF2 wt/wt	K562_wt	11938	Luminescence	10	104740	102.72	103	0	None
PCM-0216606	1	S9012	Khasianine	.	32449-98-2	Khasianine has strong activity against liver damage induced by CCl4.	K562	SRSF2 P95H/wt	K562_Omar_mut	11938	Luminescence	10	90768	104.06	104	0	None
PCM-0216606	1	S9012	Khasianine	.	32449-98-2	Khasianine has strong activity against liver damage induced by CCl4.	K562	SRSF2 P95H/wt	K562_Tom_mut	11938	Luminescence	10	86833	102.12	102	0	None
PCM-0216606	1	S9012	Khasianine	.	32449-98-2	Khasianine has strong activity against liver damage induced by CCl4.	MOLM14	SRSF2 P95H/wt	MOML14_mut	11937	Luminescence	10	40784	104.2	104	0	None
PCM-0216606	1	S9012	Khasianine	.	32449-98-2	Khasianine has strong activity against liver damage induced by CCl4.	MOLM14	SRSF2 wt/wt	MOLM14_wt	11937	Luminescence	10	58855	101.8	102	0	None
PCM-0216606	1	S9012	Khasianine	.	32449-98-2	Khasianine has strong activity against liver damage induced by CCl4.	MARIMO	SRSF2 wt/wt	MARIMO_wt	11913	Luminescence	10	49140	104.18	104	0	None
PCM-0216606	1	S9012	Khasianine	.	32449-98-2	Khasianine has strong activity against liver damage induced by CCl4.	MARIMO	SRSF2 P95H/wt	MARIMO_mut	11913	Luminescence	10	40884	101.77	102	0	None
PCM-0216606	1	S9012	Khasianine	.	32449-98-2	Khasianine has strong activity against liver damage induced by CCl4.	OCI-AML2 CVCL_1619	wt/wt	AML2_wt	11836	Luminescence	10	32061	107.25	107	0	None
PCM-0216606	1	S9012	Khasianine	.	32449-98-2	Khasianine has strong activity against liver damage induced by CCl4.	OCI-AML2 CVCL_1619	P95H/wt	AML2_mut	11836	Luminescence	10	26659	103.61	104	0	None
PCM-0216605	1	S9010	Bevirimat	.	174022-42-5	Bevirimat(YK FH312; FH11327; MPC-4326) is an anti-HIV drug derived from a betulinic acid-like compound	K562	SRSF2 wt/wt	K562_wt	11938	Luminescence	10	101663	99.7	100	0	None
PCM-0216605	1	S9010	Bevirimat	.	174022-42-5	Bevirimat(YK FH312; FH11327; MPC-4326) is an anti-HIV drug derived from a betulinic acid-like compound	K562	SRSF2 P95H/wt	K562_Omar_mut	11938	Luminescence	10	88882	101.9	102	0	None
PCM-0216605	1	S9010	Bevirimat	.	174022-42-5	Bevirimat(YK FH312; FH11327; MPC-4326) is an anti-HIV drug derived from a betulinic acid-like compound	K562	SRSF2 P95H/wt	K562_Tom_mut	11938	Luminescence	10	85554	100.61	101	0	None
PCM-0216605	1	S9010	Bevirimat	.	174022-42-5	Bevirimat(YK FH312; FH11327; MPC-4326) is an anti-HIV drug derived from a betulinic acid-like compound	MOLM14	SRSF2 P95H/wt	MOML14_mut	11937	Luminescence	10	41646	106.41	106	0	None
PCM-0216605	1	S9010	Bevirimat	.	174022-42-5	Bevirimat(YK FH312; FH11327; MPC-4326) is an anti-HIV drug derived from a betulinic acid-like compound	MOLM14	SRSF2 wt/wt	MOLM14_wt	11937	Luminescence	10	59674	103.22	103	0	None
PCM-0216605	1	S9010	Bevirimat	.	174022-42-5	Bevirimat(YK FH312; FH11327; MPC-4326) is an anti-HIV drug derived from a betulinic acid-like compound	MARIMO	SRSF2 wt/wt	MARIMO_wt	11913	Luminescence	10	50462	106.99	107	0	None
PCM-0216605	1	S9010	Bevirimat	.	174022-42-5	Bevirimat(YK FH312; FH11327; MPC-4326) is an anti-HIV drug derived from a betulinic acid-like compound	MARIMO	SRSF2 P95H/wt	MARIMO_mut	11913	Luminescence	10	42925	106.86	107	0	None
PCM-0216605	1	S9010	Bevirimat	.	174022-42-5	Bevirimat(YK FH312; FH11327; MPC-4326) is an anti-HIV drug derived from a betulinic acid-like compound	OCI-AML2 CVCL_1619	wt/wt	AML2_wt	11836	Luminescence	10	32325	108.13	108	0	None
PCM-0216605	1	S9010	Bevirimat	.	174022-42-5	Bevirimat(YK FH312; FH11327; MPC-4326) is an anti-HIV drug derived from a betulinic acid-like compound	OCI-AML2 CVCL_1619	P95H/wt	AML2_mut	11836	Luminescence	10	24962	97	97	0	None
PCM-0216604	1	S9009	23-Hydroxybetulinic acid	Anemosapoginin	85999-40-2	23-hydroxybetulinic acid is one of the bioactive components responsible for its anticancer activity.	K562	SRSF2 wt/wt	K562_wt	11938	Luminescence	10	92934	91.12	91	0	None
PCM-0216604	1	S9009	23-Hydroxybetulinic acid	Anemosapoginin	85999-40-2	23-hydroxybetulinic acid is one of the bioactive components responsible for its anticancer activity.	K562	SRSF2 P95H/wt	K562_Omar_mut	11938	Luminescence	10	81744	93.7	94	0	None
PCM-0216604	1	S9009	23-Hydroxybetulinic acid	Anemosapoginin	85999-40-2	23-hydroxybetulinic acid is one of the bioactive components responsible for its anticancer activity.	K562	SRSF2 P95H/wt	K562_Tom_mut	11938	Luminescence	10	82330	96.81	97	0	None
PCM-0216604	1	S9009	23-Hydroxybetulinic acid	Anemosapoginin	85999-40-2	23-hydroxybetulinic acid is one of the bioactive components responsible for its anticancer activity.	MOLM14	SRSF2 P95H/wt	MOML14_mut	11937	Luminescence	10	39287	100.37	100	0	None
PCM-0216604	1	S9009	23-Hydroxybetulinic acid	Anemosapoginin	85999-40-2	23-hydroxybetulinic acid is one of the bioactive components responsible for its anticancer activity.	MOLM14	SRSF2 wt/wt	MOLM14_wt	11937	Luminescence	10	59353	102.66	103	0	None
PCM-0216604	1	S9009	23-Hydroxybetulinic acid	Anemosapoginin	85999-40-2	23-hydroxybetulinic acid is one of the bioactive components responsible for its anticancer activity.	MARIMO	SRSF2 wt/wt	MARIMO_wt	11913	Luminescence	10	50500	107.07	107	0	None
PCM-0216604	1	S9009	23-Hydroxybetulinic acid	Anemosapoginin	85999-40-2	23-hydroxybetulinic acid is one of the bioactive components responsible for its anticancer activity.	MARIMO	SRSF2 P95H/wt	MARIMO_mut	11913	Luminescence	10	38826	96.64	97	0	None
PCM-0216604	1	S9009	23-Hydroxybetulinic acid	Anemosapoginin	85999-40-2	23-hydroxybetulinic acid is one of the bioactive components responsible for its anticancer activity.	OCI-AML2 CVCL_1619	wt/wt	AML2_wt	11836	Luminescence	10	32463	108.6	109	0	None
PCM-0216604	1	S9009	23-Hydroxybetulinic acid	Anemosapoginin	85999-40-2	23-hydroxybetulinic acid is one of the bioactive components responsible for its anticancer activity.	OCI-AML2 CVCL_1619	P95H/wt	AML2_mut	11836	Luminescence	10	26505	103.01	103	0	None
PCM-0216603	1	S9008	20-Deoxyingenol	.	54706-99-9	20-Deoxyingenol is a natural compound.	K562	SRSF2 wt/wt	K562_wt	11938	Luminescence	10	66453	65.1	65	0	None
PCM-0216603	1	S9008	20-Deoxyingenol	.	54706-99-9	20-Deoxyingenol is a natural compound.	K562	SRSF2 P95H/wt	K562_Omar_mut	11938	Luminescence	10	69319	79.42	79	0	None
PCM-0216603	1	S9008	20-Deoxyingenol	.	54706-99-9	20-Deoxyingenol is a natural compound.	K562	SRSF2 P95H/wt	K562_Tom_mut	11938	Luminescence	10	55837	65.6	66	0	None
PCM-0216603	1	S9008	20-Deoxyingenol	.	54706-99-9	20-Deoxyingenol is a natural compound.	MOLM14	SRSF2 P95H/wt	MOML14_mut	11937	Luminescence	10	15618	39.81	40	0	None
PCM-0216603	1	S9008	20-Deoxyingenol	.	54706-99-9	20-Deoxyingenol is a natural compound.	MOLM14	SRSF2 wt/wt	MOLM14_wt	11937	Luminescence	10	8617	14.75	15	0	None
PCM-0216603	1	S9008	20-Deoxyingenol	.	54706-99-9	20-Deoxyingenol is a natural compound.	MARIMO	SRSF2 wt/wt	MARIMO_wt	11913	Luminescence	10	47265	100.2	100	0	None
PCM-0216603	1	S9008	20-Deoxyingenol	.	54706-99-9	20-Deoxyingenol is a natural compound.	MARIMO	SRSF2 P95H/wt	MARIMO_mut	11913	Luminescence	10	30611	76.16	76	0	None
PCM-0216603	1	S9008	20-Deoxyingenol	.	54706-99-9	20-Deoxyingenol is a natural compound.	OCI-AML2 CVCL_1619	wt/wt	AML2_wt	11836	Luminescence	10	15564	51.98	52	0	None
PCM-0216603	1	S9008	20-Deoxyingenol	.	54706-99-9	20-Deoxyingenol is a natural compound.	OCI-AML2 CVCL_1619	P95H/wt	AML2_mut	11836	Luminescence	10	4721	18.21	18	0	None
PCM-0216602	1	S9042	Wedelolactone	FW73945	524-12-9	Wedelolactone inhibits NF-ֲ÷B-mediated gene transcription in cells by blocking the phosphorylation and degradation of Iֲ÷Bֲ±.	K562	SRSF2 wt/wt	K562_wt	11938	Luminescence	10	77666	76.12	76	0	None
PCM-0216602	1	S9042	Wedelolactone	FW73945	524-12-9	Wedelolactone inhibits NF-ֲ÷B-mediated gene transcription in cells by blocking the phosphorylation and degradation of Iֲ÷Bֲ±.	K562	SRSF2 P95H/wt	K562_Omar_mut	11938	Luminescence	10	73844	84.62	85	0	None
PCM-0216602	1	S9042	Wedelolactone	FW73945	524-12-9	Wedelolactone inhibits NF-ֲ÷B-mediated gene transcription in cells by blocking the phosphorylation and degradation of Iֲ÷Bֲ±.	K562	SRSF2 P95H/wt	K562_Tom_mut	11938	Luminescence	10	77309	90.9	91	0	None
PCM-0216602	1	S9042	Wedelolactone	FW73945	524-12-9	Wedelolactone inhibits NF-ֲ÷B-mediated gene transcription in cells by blocking the phosphorylation and degradation of Iֲ÷Bֲ±.	MOLM14	SRSF2 P95H/wt	MOML14_mut	11937	Luminescence	10	24003	61.26	61	0	None
PCM-0216602	1	S9042	Wedelolactone	FW73945	524-12-9	Wedelolactone inhibits NF-ֲ÷B-mediated gene transcription in cells by blocking the phosphorylation and degradation of Iֲ÷Bֲ±.	MOLM14	SRSF2 wt/wt	MOLM14_wt	11937	Luminescence	10	38912	67.25	67	0	None
PCM-0216602	1	S9042	Wedelolactone	FW73945	524-12-9	Wedelolactone inhibits NF-ֲ÷B-mediated gene transcription in cells by blocking the phosphorylation and degradation of Iֲ÷Bֲ±.	MARIMO	SRSF2 wt/wt	MARIMO_wt	11913	Luminescence	10	47935	101.62	102	0	None
PCM-0216602	1	S9042	Wedelolactone	FW73945	524-12-9	Wedelolactone inhibits NF-ֲ÷B-mediated gene transcription in cells by blocking the phosphorylation and degradation of Iֲ÷Bֲ±.	MARIMO	SRSF2 P95H/wt	MARIMO_mut	11913	Luminescence	10	35037	87.19	87	0	None
PCM-0216602	1	S9042	Wedelolactone	FW73945	524-12-9	Wedelolactone inhibits NF-ֲ÷B-mediated gene transcription in cells by blocking the phosphorylation and degradation of Iֲ÷Bֲ±.	OCI-AML2 CVCL_1619	wt/wt	AML2_wt	11836	Luminescence	10	24566	82.14	82	0	None
PCM-0216602	1	S9042	Wedelolactone	FW73945	524-12-9	Wedelolactone inhibits NF-ֲ÷B-mediated gene transcription in cells by blocking the phosphorylation and degradation of Iֲ÷Bֲ±.	OCI-AML2 CVCL_1619	P95H/wt	AML2_mut	11836	Luminescence	10	17595	68.32	68	0	None
PCM-0216601	1	S9035	Isovitexin	Apigenin-6-C-glucoside; Homovitexin; Saponaretin	29702-25-8	Cytotoxicity against human HF19 cells assessed as cell viability after 24 hrs by MTT assay	K562	SRSF2 wt/wt	K562_wt	11938	Luminescence	10	100229	98.29	98	0	None
PCM-0216601	1	S9035	Isovitexin	Apigenin-6-C-glucoside; Homovitexin; Saponaretin	29702-25-8	Cytotoxicity against human HF19 cells assessed as cell viability after 24 hrs by MTT assay	K562	SRSF2 P95H/wt	K562_Omar_mut	11938	Luminescence	10	85637	98.17	98	0	None
PCM-0216601	1	S9035	Isovitexin	Apigenin-6-C-glucoside; Homovitexin; Saponaretin	29702-25-8	Cytotoxicity against human HF19 cells assessed as cell viability after 24 hrs by MTT assay	K562	SRSF2 P95H/wt	K562_Tom_mut	11938	Luminescence	10	83818	98.56	99	0	None
PCM-0216601	1	S9035	Isovitexin	Apigenin-6-C-glucoside; Homovitexin; Saponaretin	29702-25-8	Cytotoxicity against human HF19 cells assessed as cell viability after 24 hrs by MTT assay	MOLM14	SRSF2 P95H/wt	MOML14_mut	11937	Luminescence	10	37234	95.12	95	0	None
PCM-0216601	1	S9035	Isovitexin	Apigenin-6-C-glucoside; Homovitexin; Saponaretin	29702-25-8	Cytotoxicity against human HF19 cells assessed as cell viability after 24 hrs by MTT assay	MOLM14	SRSF2 wt/wt	MOLM14_wt	11937	Luminescence	10	55434	95.87	96	0	None
PCM-0216601	1	S9035	Isovitexin	Apigenin-6-C-glucoside; Homovitexin; Saponaretin	29702-25-8	Cytotoxicity against human HF19 cells assessed as cell viability after 24 hrs by MTT assay	MARIMO	SRSF2 wt/wt	MARIMO_wt	11913	Luminescence	10	44159	93.6	94	0	None
PCM-0216601	1	S9035	Isovitexin	Apigenin-6-C-glucoside; Homovitexin; Saponaretin	29702-25-8	Cytotoxicity against human HF19 cells assessed as cell viability after 24 hrs by MTT assay	MARIMO	SRSF2 P95H/wt	MARIMO_mut	11913	Luminescence	10	37021	92.14	92	0	None
PCM-0216601	1	S9035	Isovitexin	Apigenin-6-C-glucoside; Homovitexin; Saponaretin	29702-25-8	Cytotoxicity against human HF19 cells assessed as cell viability after 24 hrs by MTT assay	OCI-AML2 CVCL_1619	wt/wt	AML2_wt	11836	Luminescence	10	30883	103.3	103	0	None
PCM-0216601	1	S9035	Isovitexin	Apigenin-6-C-glucoside; Homovitexin; Saponaretin	29702-25-8	Cytotoxicity against human HF19 cells assessed as cell viability after 24 hrs by MTT assay	OCI-AML2 CVCL_1619	P95H/wt	AML2_mut	11836	Luminescence	10	25666	99.74	100	0	None
PCM-0216600	1	S9030	Tenacissoside I	FT74349	191729-44-9	Tenacissosides B, C, I and marsdenoside K inhibit the proliferation of Raji, NB4 and K562 cells in vitro significantly, in a dose and time dependent manner.	K562	SRSF2 wt/wt	K562_wt	11938	Luminescence	10	95643	93.78	94	0	None
PCM-0216600	1	S9030	Tenacissoside I	FT74349	191729-44-9	Tenacissosides B, C, I and marsdenoside K inhibit the proliferation of Raji, NB4 and K562 cells in vitro significantly, in a dose and time dependent manner.	K562	SRSF2 P95H/wt	K562_Omar_mut	11938	Luminescence	10	80717	92.52	93	0	None
PCM-0216600	1	S9030	Tenacissoside I	FT74349	191729-44-9	Tenacissosides B, C, I and marsdenoside K inhibit the proliferation of Raji, NB4 and K562 cells in vitro significantly, in a dose and time dependent manner.	K562	SRSF2 P95H/wt	K562_Tom_mut	11938	Luminescence	10	79148	93.06	93	0	None
PCM-0216600	1	S9030	Tenacissoside I	FT74349	191729-44-9	Tenacissosides B, C, I and marsdenoside K inhibit the proliferation of Raji, NB4 and K562 cells in vitro significantly, in a dose and time dependent manner.	MOLM14	SRSF2 P95H/wt	MOML14_mut	11937	Luminescence	10	35982	91.91	92	0	None
PCM-0216600	1	S9030	Tenacissoside I	FT74349	191729-44-9	Tenacissosides B, C, I and marsdenoside K inhibit the proliferation of Raji, NB4 and K562 cells in vitro significantly, in a dose and time dependent manner.	MOLM14	SRSF2 wt/wt	MOLM14_wt	11937	Luminescence	10	53510	92.54	93	0	None
PCM-0216600	1	S9030	Tenacissoside I	FT74349	191729-44-9	Tenacissosides B, C, I and marsdenoside K inhibit the proliferation of Raji, NB4 and K562 cells in vitro significantly, in a dose and time dependent manner.	MARIMO	SRSF2 wt/wt	MARIMO_wt	11913	Luminescence	10	47303	100.28	100	0	None
PCM-0216600	1	S9030	Tenacissoside I	FT74349	191729-44-9	Tenacissosides B, C, I and marsdenoside K inhibit the proliferation of Raji, NB4 and K562 cells in vitro significantly, in a dose and time dependent manner.	MARIMO	SRSF2 P95H/wt	MARIMO_mut	11913	Luminescence	10	35452	88.23	88	0	None
PCM-0216600	1	S9030	Tenacissoside I	FT74349	191729-44-9	Tenacissosides B, C, I and marsdenoside K inhibit the proliferation of Raji, NB4 and K562 cells in vitro significantly, in a dose and time dependent manner.	OCI-AML2 CVCL_1619	wt/wt	AML2_wt	11836	Luminescence	10	31740	106.17	106	0	None
PCM-0216600	1	S9030	Tenacissoside I	FT74349	191729-44-9	Tenacissosides B, C, I and marsdenoside K inhibit the proliferation of Raji, NB4 and K562 cells in vitro significantly, in a dose and time dependent manner.	OCI-AML2 CVCL_1619	P95H/wt	AML2_mut	11836	Luminescence	10	24449	95	95	0	None
PCM-0216599	1	S9024	AKBA	FA42758	67416-61-9	Acetyl-11-Keto-ֲ²-Boswellic Acid (AKBA) is an active triterpenoid compound from the extract of Boswellia serrate; a novel Nrf2 activator.	K562	SRSF2 wt/wt	K562_wt	11938	Luminescence	10	85058	83.38	83	0	None
PCM-0216599	1	S9024	AKBA	FA42758	67416-61-9	Acetyl-11-Keto-ֲ²-Boswellic Acid (AKBA) is an active triterpenoid compound from the extract of Boswellia serrate; a novel Nrf2 activator.	K562	SRSF2 P95H/wt	K562_Omar_mut	11938	Luminescence	10	86925	99.65	100	0	None
PCM-0216599	1	S9024	AKBA	FA42758	67416-61-9	Acetyl-11-Keto-ֲ²-Boswellic Acid (AKBA) is an active triterpenoid compound from the extract of Boswellia serrate; a novel Nrf2 activator.	K562	SRSF2 P95H/wt	K562_Tom_mut	11938	Luminescence	10	80062	94.14	94	0	None
PCM-0216599	1	S9024	AKBA	FA42758	67416-61-9	Acetyl-11-Keto-ֲ²-Boswellic Acid (AKBA) is an active triterpenoid compound from the extract of Boswellia serrate; a novel Nrf2 activator.	MOLM14	SRSF2 P95H/wt	MOML14_mut	11937	Luminescence	10	29095	74.29	74	0	None
PCM-0216599	1	S9024	AKBA	FA42758	67416-61-9	Acetyl-11-Keto-ֲ²-Boswellic Acid (AKBA) is an active triterpenoid compound from the extract of Boswellia serrate; a novel Nrf2 activator.	MOLM14	SRSF2 wt/wt	MOLM14_wt	11937	Luminescence	10	47593	82.29	82	0	None
PCM-0216599	1	S9024	AKBA	FA42758	67416-61-9	Acetyl-11-Keto-ֲ²-Boswellic Acid (AKBA) is an active triterpenoid compound from the extract of Boswellia serrate; a novel Nrf2 activator.	MARIMO	SRSF2 wt/wt	MARIMO_wt	11913	Luminescence	10	47847	101.43	101	0	None
PCM-0216599	1	S9024	AKBA	FA42758	67416-61-9	Acetyl-11-Keto-ֲ²-Boswellic Acid (AKBA) is an active triterpenoid compound from the extract of Boswellia serrate; a novel Nrf2 activator.	MARIMO	SRSF2 P95H/wt	MARIMO_mut	11913	Luminescence	10	42719	106.34	106	0	None
PCM-0216599	1	S9024	AKBA	FA42758	67416-61-9	Acetyl-11-Keto-ֲ²-Boswellic Acid (AKBA) is an active triterpenoid compound from the extract of Boswellia serrate; a novel Nrf2 activator.	OCI-AML2 CVCL_1619	wt/wt	AML2_wt	11836	Luminescence	10	27105	90.64	91	0	None
PCM-0216599	1	S9024	AKBA	FA42758	67416-61-9	Acetyl-11-Keto-ֲ²-Boswellic Acid (AKBA) is an active triterpenoid compound from the extract of Boswellia serrate; a novel Nrf2 activator.	OCI-AML2 CVCL_1619	P95H/wt	AML2_mut	11836	Luminescence	10	22428	87.14	87	0	None
PCM-0216598	1	S5704	Myclobutanil	.	88671-89-0	Myclobutanil is a conazole class fungicide widely used as an agrichemical.	K562	SRSF2 wt/wt	K562_wt	11938	Luminescence	10	104875	99.98	100	0	None
PCM-0216598	1	S5704	Myclobutanil	.	88671-89-0	Myclobutanil is a conazole class fungicide widely used as an agrichemical.	K562	SRSF2 P95H/wt	K562_Omar_mut	11938	Luminescence	10	95716	104.86	105	0	None
PCM-0216598	1	S5704	Myclobutanil	.	88671-89-0	Myclobutanil is a conazole class fungicide widely used as an agrichemical.	K562	SRSF2 P95H/wt	K562_Tom_mut	11938	Luminescence	10	81933	99.52	100	0	None
PCM-0216598	1	S5704	Myclobutanil	.	88671-89-0	Myclobutanil is a conazole class fungicide widely used as an agrichemical.	MOLM14	SRSF2 P95H/wt	MOML14_mut	11937	Luminescence	10	33530	93.87	94	0	None
PCM-0216598	1	S5704	Myclobutanil	.	88671-89-0	Myclobutanil is a conazole class fungicide widely used as an agrichemical.	MOLM14	SRSF2 wt/wt	MOLM14_wt	11937	Luminescence	10	56604	108.24	108	0	None
PCM-0216598	1	S5704	Myclobutanil	.	88671-89-0	Myclobutanil is a conazole class fungicide widely used as an agrichemical.	MARIMO	SRSF2 wt/wt	MARIMO_wt	11913	Luminescence	10	53994	109.35	109	0	None
PCM-0216598	1	S5704	Myclobutanil	.	88671-89-0	Myclobutanil is a conazole class fungicide widely used as an agrichemical.	MARIMO	SRSF2 P95H/wt	MARIMO_mut	11913	Luminescence	10	38147	97	97	0	None
PCM-0216598	1	S5704	Myclobutanil	.	88671-89-0	Myclobutanil is a conazole class fungicide widely used as an agrichemical.	OCI-AML2 CVCL_1619	wt/wt	AML2_wt	11836	Luminescence	10	29643	98.08	98	0	None
PCM-0216598	1	S5704	Myclobutanil	.	88671-89-0	Myclobutanil is a conazole class fungicide widely used as an agrichemical.	OCI-AML2 CVCL_1619	P95H/wt	AML2_mut	11836	Luminescence	10	22642	92.33	92	0	None
PCM-0216597	1	S5653	Indigo carmine	.	860-22-0	A tissue stain, pH indicator, and tool for the determination of hypochlorite	K562	SRSF2 wt/wt	K562_wt	11938	Luminescence	10	98807	94.18	94	0	None
PCM-0216597	1	S5653	Indigo carmine	.	860-22-0	A tissue stain, pH indicator, and tool for the determination of hypochlorite	K562	SRSF2 P95H/wt	K562_Omar_mut	11938	Luminescence	10	89593	98.13	98	0	None
PCM-0216597	1	S5653	Indigo carmine	.	860-22-0	A tissue stain, pH indicator, and tool for the determination of hypochlorite	K562	SRSF2 P95H/wt	K562_Tom_mut	11938	Luminescence	10	77087	93.62	94	0	None
PCM-0216597	1	S5653	Indigo carmine	.	860-22-0	A tissue stain, pH indicator, and tool for the determination of hypochlorite	MOLM14	SRSF2 P95H/wt	MOML14_mut	11937	Luminescence	10	29705	83.14	83	0	None
PCM-0216597	1	S5653	Indigo carmine	.	860-22-0	A tissue stain, pH indicator, and tool for the determination of hypochlorite	MOLM14	SRSF2 wt/wt	MOLM14_wt	11937	Luminescence	10	52012	99.45	99	0	None
PCM-0216597	1	S5653	Indigo carmine	.	860-22-0	A tissue stain, pH indicator, and tool for the determination of hypochlorite	MARIMO	SRSF2 wt/wt	MARIMO_wt	11913	Luminescence	10	52128	105.57	106	0	None
PCM-0216597	1	S5653	Indigo carmine	.	860-22-0	A tissue stain, pH indicator, and tool for the determination of hypochlorite	MARIMO	SRSF2 P95H/wt	MARIMO_mut	11913	Luminescence	10	37162	94.49	94	0	None
PCM-0216597	1	S5653	Indigo carmine	.	860-22-0	A tissue stain, pH indicator, and tool for the determination of hypochlorite	OCI-AML2 CVCL_1619	wt/wt	AML2_wt	11836	Luminescence	10	25406	84.04	84	0	None
PCM-0216597	1	S5653	Indigo carmine	.	860-22-0	A tissue stain, pH indicator, and tool for the determination of hypochlorite	OCI-AML2 CVCL_1619	P95H/wt	AML2_mut	11836	Luminescence	10	19598	79.89	80	0	None
PCM-0216596	1	S9041	Corosolic acid	FC64987	4547-24-4	Corosolic acid (CRA), a constituent of banaba leaves, has been reported to have anti-inflammatory and hypoglycemic activities, it can ameliorate hypertension, abnormal lipid metabolism, and oxidative	K562	SRSF2 wt/wt	K562_wt	11938	Luminescence	10	95324	93.47	93	0	None
PCM-0216596	1	S9041	Corosolic acid	FC64987	4547-24-4	Corosolic acid (CRA), a constituent of banaba leaves, has been reported to have anti-inflammatory and hypoglycemic activities, it can ameliorate hypertension, abnormal lipid metabolism, and oxidative	K562	SRSF2 P95H/wt	K562_Omar_mut	11938	Luminescence	10	82544	94.62	95	0	None
PCM-0216596	1	S9041	Corosolic acid	FC64987	4547-24-4	Corosolic acid (CRA), a constituent of banaba leaves, has been reported to have anti-inflammatory and hypoglycemic activities, it can ameliorate hypertension, abnormal lipid metabolism, and oxidative	K562	SRSF2 P95H/wt	K562_Tom_mut	11938	Luminescence	10	81034	95.28	95	0	None
PCM-0216596	1	S9041	Corosolic acid	FC64987	4547-24-4	Corosolic acid (CRA), a constituent of banaba leaves, has been reported to have anti-inflammatory and hypoglycemic activities, it can ameliorate hypertension, abnormal lipid metabolism, and oxidative	MOLM14	SRSF2 P95H/wt	MOML14_mut	11937	Luminescence	10	38077	97.27	97	0	None
PCM-0216596	1	S9041	Corosolic acid	FC64987	4547-24-4	Corosolic acid (CRA), a constituent of banaba leaves, has been reported to have anti-inflammatory and hypoglycemic activities, it can ameliorate hypertension, abnormal lipid metabolism, and oxidative	MOLM14	SRSF2 wt/wt	MOLM14_wt	11937	Luminescence	10	55572	96.11	96	0	None
PCM-0216596	1	S9041	Corosolic acid	FC64987	4547-24-4	Corosolic acid (CRA), a constituent of banaba leaves, has been reported to have anti-inflammatory and hypoglycemic activities, it can ameliorate hypertension, abnormal lipid metabolism, and oxidative	MARIMO	SRSF2 wt/wt	MARIMO_wt	11913	Luminescence	10	50534	107.14	107	0	None
PCM-0216596	1	S9041	Corosolic acid	FC64987	4547-24-4	Corosolic acid (CRA), a constituent of banaba leaves, has been reported to have anti-inflammatory and hypoglycemic activities, it can ameliorate hypertension, abnormal lipid metabolism, and oxidative	MARIMO	SRSF2 P95H/wt	MARIMO_mut	11913	Luminescence	10	38064	94.74	95	0	None
PCM-0216596	1	S9041	Corosolic acid	FC64987	4547-24-4	Corosolic acid (CRA), a constituent of banaba leaves, has been reported to have anti-inflammatory and hypoglycemic activities, it can ameliorate hypertension, abnormal lipid metabolism, and oxidative	OCI-AML2 CVCL_1619	wt/wt	AML2_wt	11836	Luminescence	10	29802	99.68	100	0	None
PCM-0216596	1	S9041	Corosolic acid	FC64987	4547-24-4	Corosolic acid (CRA), a constituent of banaba leaves, has been reported to have anti-inflammatory and hypoglycemic activities, it can ameliorate hypertension, abnormal lipid metabolism, and oxidative	OCI-AML2 CVCL_1619	P95H/wt	AML2_mut	11836	Luminescence	10	26462	102.84	103	0	None
PCM-0216595	1	S9037	Tenacissoside H	FT73964	191729-45-0	Tenacissoside H is a Chinese medicine monomer extracted, isolated from Caulis Marsdeniae Tenacissimae.	K562	SRSF2 wt/wt	K562_wt	11938	Luminescence	10	99629	97.7	98	0	None
PCM-0216595	1	S9037	Tenacissoside H	FT73964	191729-45-0	Tenacissoside H is a Chinese medicine monomer extracted, isolated from Caulis Marsdeniae Tenacissimae.	K562	SRSF2 P95H/wt	K562_Omar_mut	11938	Luminescence	10	78355	89.8	90	0	None
PCM-0216595	1	S9037	Tenacissoside H	FT73964	191729-45-0	Tenacissoside H is a Chinese medicine monomer extracted, isolated from Caulis Marsdeniae Tenacissimae.	K562	SRSF2 P95H/wt	K562_Tom_mut	11938	Luminescence	10	80969	95.21	95	0	None
PCM-0216595	1	S9037	Tenacissoside H	FT73964	191729-45-0	Tenacissoside H is a Chinese medicine monomer extracted, isolated from Caulis Marsdeniae Tenacissimae.	MOLM14	SRSF2 P95H/wt	MOML14_mut	11937	Luminescence	10	37037	94.61	95	0	None
PCM-0216595	1	S9037	Tenacissoside H	FT73964	191729-45-0	Tenacissoside H is a Chinese medicine monomer extracted, isolated from Caulis Marsdeniae Tenacissimae.	MOLM14	SRSF2 wt/wt	MOLM14_wt	11937	Luminescence	10	54022	93.43	93	0	None
PCM-0216595	1	S9037	Tenacissoside H	FT73964	191729-45-0	Tenacissoside H is a Chinese medicine monomer extracted, isolated from Caulis Marsdeniae Tenacissimae.	MARIMO	SRSF2 wt/wt	MARIMO_wt	11913	Luminescence	10	43979	93.22	93	0	None
PCM-0216595	1	S9037	Tenacissoside H	FT73964	191729-45-0	Tenacissoside H is a Chinese medicine monomer extracted, isolated from Caulis Marsdeniae Tenacissimae.	MARIMO	SRSF2 P95H/wt	MARIMO_mut	11913	Luminescence	10	38919	96.87	97	0	None
PCM-0216595	1	S9037	Tenacissoside H	FT73964	191729-45-0	Tenacissoside H is a Chinese medicine monomer extracted, isolated from Caulis Marsdeniae Tenacissimae.	OCI-AML2 CVCL_1619	wt/wt	AML2_wt	11836	Luminescence	10	28923	96.73	97	0	None
PCM-0216595	1	S9037	Tenacissoside H	FT73964	191729-45-0	Tenacissoside H is a Chinese medicine monomer extracted, isolated from Caulis Marsdeniae Tenacissimae.	OCI-AML2 CVCL_1619	P95H/wt	AML2_mut	11836	Luminescence	10	25448	98.89	99	0	None
PCM-0216594	1	S9027	Corynoxine	FC74140	6877-32-3	Corynoxine is an enantiomer of Corynoxine B; induces autophagy in different neuronal cell lines, including N2a and SHSY-5Y cells.	K562	SRSF2 wt/wt	K562_wt	11938	Luminescence	10	99821	97.89	98	0	None
PCM-0216594	1	S9027	Corynoxine	FC74140	6877-32-3	Corynoxine is an enantiomer of Corynoxine B; induces autophagy in different neuronal cell lines, including N2a and SHSY-5Y cells.	K562	SRSF2 P95H/wt	K562_Omar_mut	11938	Luminescence	10	83339	95.53	96	0	None
PCM-0216594	1	S9027	Corynoxine	FC74140	6877-32-3	Corynoxine is an enantiomer of Corynoxine B; induces autophagy in different neuronal cell lines, including N2a and SHSY-5Y cells.	K562	SRSF2 P95H/wt	K562_Tom_mut	11938	Luminescence	10	83629	98.34	98	0	None
PCM-0216594	1	S9027	Corynoxine	FC74140	6877-32-3	Corynoxine is an enantiomer of Corynoxine B; induces autophagy in different neuronal cell lines, including N2a and SHSY-5Y cells.	MOLM14	SRSF2 P95H/wt	MOML14_mut	11937	Luminescence	10	30193	77.1	77	0	None
PCM-0216594	1	S9027	Corynoxine	FC74140	6877-32-3	Corynoxine is an enantiomer of Corynoxine B; induces autophagy in different neuronal cell lines, including N2a and SHSY-5Y cells.	MOLM14	SRSF2 wt/wt	MOLM14_wt	11937	Luminescence	10	47731	82.53	83	0	None
PCM-0216594	1	S9027	Corynoxine	FC74140	6877-32-3	Corynoxine is an enantiomer of Corynoxine B; induces autophagy in different neuronal cell lines, including N2a and SHSY-5Y cells.	MARIMO	SRSF2 wt/wt	MARIMO_wt	11913	Luminescence	10	32785	69.45	69	0	None
PCM-0216594	1	S9027	Corynoxine	FC74140	6877-32-3	Corynoxine is an enantiomer of Corynoxine B; induces autophagy in different neuronal cell lines, including N2a and SHSY-5Y cells.	MARIMO	SRSF2 P95H/wt	MARIMO_mut	11913	Luminescence	10	30238	75.23	75	0	None
PCM-0216594	1	S9027	Corynoxine	FC74140	6877-32-3	Corynoxine is an enantiomer of Corynoxine B; induces autophagy in different neuronal cell lines, including N2a and SHSY-5Y cells.	OCI-AML2 CVCL_1619	wt/wt	AML2_wt	11836	Luminescence	10	23693	79.21	79	0	None
PCM-0216594	1	S9027	Corynoxine	FC74140	6877-32-3	Corynoxine is an enantiomer of Corynoxine B; induces autophagy in different neuronal cell lines, including N2a and SHSY-5Y cells.	OCI-AML2 CVCL_1619	P95H/wt	AML2_mut	11836	Luminescence	10	23918	92.94	93	0	None
PCM-0216593	1	S5650	Sodium Hyaluronate	.	9067-32-7	Sodium hyaluronate is similar to the fluid that surrounds the joints in your body. This fluid acts as a lubricant and shock absorber for the joints.	K562	SRSF2 wt/wt	K562_wt	11938	Luminescence	10	106857	101.87	102	0	None
PCM-0216593	1	S5650	Sodium Hyaluronate	.	9067-32-7	Sodium hyaluronate is similar to the fluid that surrounds the joints in your body. This fluid acts as a lubricant and shock absorber for the joints.	K562	SRSF2 P95H/wt	K562_Omar_mut	11938	Luminescence	10	96006	105.17	105	0	None
PCM-0216593	1	S5650	Sodium Hyaluronate	.	9067-32-7	Sodium hyaluronate is similar to the fluid that surrounds the joints in your body. This fluid acts as a lubricant and shock absorber for the joints.	K562	SRSF2 P95H/wt	K562_Tom_mut	11938	Luminescence	10	84383	102.51	103	0	None
PCM-0216593	1	S5650	Sodium Hyaluronate	.	9067-32-7	Sodium hyaluronate is similar to the fluid that surrounds the joints in your body. This fluid acts as a lubricant and shock absorber for the joints.	MOLM14	SRSF2 P95H/wt	MOML14_mut	11937	Luminescence	10	37269	104.35	104	0	None
PCM-0216593	1	S5650	Sodium Hyaluronate	.	9067-32-7	Sodium hyaluronate is similar to the fluid that surrounds the joints in your body. This fluid acts as a lubricant and shock absorber for the joints.	MOLM14	SRSF2 wt/wt	MOLM14_wt	11937	Luminescence	10	54468	104.15	104	0	None
PCM-0216593	1	S5650	Sodium Hyaluronate	.	9067-32-7	Sodium hyaluronate is similar to the fluid that surrounds the joints in your body. This fluid acts as a lubricant and shock absorber for the joints.	MARIMO	SRSF2 wt/wt	MARIMO_wt	11913	Luminescence	10	48909	99.04	99	0	None
PCM-0216593	1	S5650	Sodium Hyaluronate	.	9067-32-7	Sodium hyaluronate is similar to the fluid that surrounds the joints in your body. This fluid acts as a lubricant and shock absorber for the joints.	MARIMO	SRSF2 P95H/wt	MARIMO_mut	11913	Luminescence	10	38676	98.35	98	0	None
PCM-0216593	1	S5650	Sodium Hyaluronate	.	9067-32-7	Sodium hyaluronate is similar to the fluid that surrounds the joints in your body. This fluid acts as a lubricant and shock absorber for the joints.	OCI-AML2 CVCL_1619	wt/wt	AML2_wt	11836	Luminescence	10	33278	110.13	110	0	None
PCM-0216593	1	S5650	Sodium Hyaluronate	.	9067-32-7	Sodium hyaluronate is similar to the fluid that surrounds the joints in your body. This fluid acts as a lubricant and shock absorber for the joints.	OCI-AML2 CVCL_1619	P95H/wt	AML2_mut	11836	Luminescence	10	25376	103.5	103	0	None
PCM-0216592	1	S5641	Rhodamine B	.	81-88-9	A useful fluorochrome for histology, FRET and mitochondrial probe	K562	SRSF2 wt/wt	K562_wt	11938	Luminescence	10	55679	52.98	53	0	None
PCM-0216592	1	S5641	Rhodamine B	.	81-88-9	A useful fluorochrome for histology, FRET and mitochondrial probe	K562	SRSF2 P95H/wt	K562_Omar_mut	11938	Luminescence	10	46724	51.07	51	0	None
PCM-0216592	1	S5641	Rhodamine B	.	81-88-9	A useful fluorochrome for histology, FRET and mitochondrial probe	K562	SRSF2 P95H/wt	K562_Tom_mut	11938	Luminescence	10	44773	54.29	54	0	None
PCM-0216592	1	S5641	Rhodamine B	.	81-88-9	A useful fluorochrome for histology, FRET and mitochondrial probe	MOLM14	SRSF2 P95H/wt	MOML14_mut	11937	Luminescence	10	17357	48.51	49	0	None
PCM-0216592	1	S5641	Rhodamine B	.	81-88-9	A useful fluorochrome for histology, FRET and mitochondrial probe	MOLM14	SRSF2 wt/wt	MOLM14_wt	11937	Luminescence	10	31928	60.98	61	0	None
PCM-0216592	1	S5641	Rhodamine B	.	81-88-9	A useful fluorochrome for histology, FRET and mitochondrial probe	MARIMO	SRSF2 wt/wt	MARIMO_wt	11913	Luminescence	10	29381	59.42	59	0	None
PCM-0216592	1	S5641	Rhodamine B	.	81-88-9	A useful fluorochrome for histology, FRET and mitochondrial probe	MARIMO	SRSF2 P95H/wt	MARIMO_mut	11913	Luminescence	10	20211	51.31	51	0	None
PCM-0216592	1	S5641	Rhodamine B	.	81-88-9	A useful fluorochrome for histology, FRET and mitochondrial probe	OCI-AML2 CVCL_1619	wt/wt	AML2_wt	11836	Luminescence	10	15023	49.62	50	0	None
PCM-0216592	1	S5641	Rhodamine B	.	81-88-9	A useful fluorochrome for histology, FRET and mitochondrial probe	OCI-AML2 CVCL_1619	P95H/wt	AML2_mut	11836	Luminescence	10	14415	58.72	59	0	None
PCM-0216591	1	S5638	Cefozopran hydrochloride	.	113981-44-5	Cefozopran HCl is a fourth-generation cephalosporin.	K562	SRSF2 wt/wt	K562_wt	11938	Luminescence	10	105577	100.65	101	0	None
PCM-0216591	1	S5638	Cefozopran hydrochloride	.	113981-44-5	Cefozopran HCl is a fourth-generation cephalosporin.	K562	SRSF2 P95H/wt	K562_Omar_mut	11938	Luminescence	10	98998	108.46	108	0	None
PCM-0216591	1	S5638	Cefozopran hydrochloride	.	113981-44-5	Cefozopran HCl is a fourth-generation cephalosporin.	K562	SRSF2 P95H/wt	K562_Tom_mut	11938	Luminescence	10	81777	99.33	99	0	None
PCM-0216591	1	S5638	Cefozopran hydrochloride	.	113981-44-5	Cefozopran HCl is a fourth-generation cephalosporin.	MOLM14	SRSF2 P95H/wt	MOML14_mut	11937	Luminescence	10	35510	99.42	99	0	None
PCM-0216591	1	S5638	Cefozopran hydrochloride	.	113981-44-5	Cefozopran HCl is a fourth-generation cephalosporin.	MOLM14	SRSF2 wt/wt	MOLM14_wt	11937	Luminescence	10	55681	106.48	106	0	None
PCM-0216591	1	S5638	Cefozopran hydrochloride	.	113981-44-5	Cefozopran HCl is a fourth-generation cephalosporin.	MARIMO	SRSF2 wt/wt	MARIMO_wt	11913	Luminescence	10	56050	113.52	114	0	None
PCM-0216591	1	S5638	Cefozopran hydrochloride	.	113981-44-5	Cefozopran HCl is a fourth-generation cephalosporin.	MARIMO	SRSF2 P95H/wt	MARIMO_mut	11913	Luminescence	10	39412	100.22	100	0	None
PCM-0216591	1	S5638	Cefozopran hydrochloride	.	113981-44-5	Cefozopran HCl is a fourth-generation cephalosporin.	OCI-AML2 CVCL_1619	wt/wt	AML2_wt	11836	Luminescence	10	28988	95.91	96	0	None
PCM-0216591	1	S5638	Cefozopran hydrochloride	.	113981-44-5	Cefozopran HCl is a fourth-generation cephalosporin.	OCI-AML2 CVCL_1619	P95H/wt	AML2_mut	11836	Luminescence	10	23351	95.22	95	0	None
PCM-0216590	1	S5637	Cefotiam Hexetil Hydrochloride	.	95789-30-3	Cefotiam Hexetil Hydrochloride is a semi-synthetic cephalosporin antibiotic, and an antibacterial. the compound has broad spectrum activity against gram-positive and -negative bactera.	K562	SRSF2 wt/wt	K562_wt	11938	Luminescence	10	98280	93.67	94	0	None
PCM-0216590	1	S5637	Cefotiam Hexetil Hydrochloride	.	95789-30-3	Cefotiam Hexetil Hydrochloride is a semi-synthetic cephalosporin antibiotic, and an antibacterial. the compound has broad spectrum activity against gram-positive and -negative bactera.	K562	SRSF2 P95H/wt	K562_Omar_mut	11938	Luminescence	10	96046	105.22	105	0	None
PCM-0216590	1	S5637	Cefotiam Hexetil Hydrochloride	.	95789-30-3	Cefotiam Hexetil Hydrochloride is a semi-synthetic cephalosporin antibiotic, and an antibacterial. the compound has broad spectrum activity against gram-positive and -negative bactera.	K562	SRSF2 P95H/wt	K562_Tom_mut	11938	Luminescence	10	80824	98.17	98	0	None
PCM-0216590	1	S5637	Cefotiam Hexetil Hydrochloride	.	95789-30-3	Cefotiam Hexetil Hydrochloride is a semi-synthetic cephalosporin antibiotic, and an antibacterial. the compound has broad spectrum activity against gram-positive and -negative bactera.	MOLM14	SRSF2 P95H/wt	MOML14_mut	11937	Luminescence	10	32107	89.88	90	0	None
PCM-0216590	1	S5637	Cefotiam Hexetil Hydrochloride	.	95789-30-3	Cefotiam Hexetil Hydrochloride is a semi-synthetic cephalosporin antibiotic, and an antibacterial. the compound has broad spectrum activity against gram-positive and -negative bactera.	MOLM14	SRSF2 wt/wt	MOLM14_wt	11937	Luminescence	10	49316	94.28	94	0	None
PCM-0216590	1	S5637	Cefotiam Hexetil Hydrochloride	.	95789-30-3	Cefotiam Hexetil Hydrochloride is a semi-synthetic cephalosporin antibiotic, and an antibacterial. the compound has broad spectrum activity against gram-positive and -negative bactera.	MARIMO	SRSF2 wt/wt	MARIMO_wt	11913	Luminescence	10	46884	94.93	95	0	None
PCM-0216590	1	S5637	Cefotiam Hexetil Hydrochloride	.	95789-30-3	Cefotiam Hexetil Hydrochloride is a semi-synthetic cephalosporin antibiotic, and an antibacterial. the compound has broad spectrum activity against gram-positive and -negative bactera.	MARIMO	SRSF2 P95H/wt	MARIMO_mut	11913	Luminescence	10	34410	87.48	87	0	None
PCM-0216590	1	S5637	Cefotiam Hexetil Hydrochloride	.	95789-30-3	Cefotiam Hexetil Hydrochloride is a semi-synthetic cephalosporin antibiotic, and an antibacterial. the compound has broad spectrum activity against gram-positive and -negative bactera.	OCI-AML2 CVCL_1619	wt/wt	AML2_wt	11836	Luminescence	10	28343	93.77	94	0	None
PCM-0216590	1	S5637	Cefotiam Hexetil Hydrochloride	.	95789-30-3	Cefotiam Hexetil Hydrochloride is a semi-synthetic cephalosporin antibiotic, and an antibacterial. the compound has broad spectrum activity against gram-positive and -negative bactera.	OCI-AML2 CVCL_1619	P95H/wt	AML2_mut	11836	Luminescence	10	22069	89.99	90	0	None
PCM-0216589	1	S5617	Myristic Acid	.	544-63-8	A 14 carbon saturated fatty acid	K562	SRSF2 wt/wt	K562_wt	11938	Luminescence	10	100539	94.06	94	0	None
PCM-0216589	1	S5617	Myristic Acid	.	544-63-8	A 14 carbon saturated fatty acid	K562	SRSF2 P95H/wt	K562_Omar_mut	11938	Luminescence	10	90633	100.43	100	0	None
PCM-0216589	1	S5617	Myristic Acid	.	544-63-8	A 14 carbon saturated fatty acid	K562	SRSF2 P95H/wt	K562_Tom_mut	11938	Luminescence	10	79209	99.48	99	0	None
PCM-0216589	1	S5617	Myristic Acid	.	544-63-8	A 14 carbon saturated fatty acid	MOLM14	SRSF2 P95H/wt	MOML14_mut	11937	Luminescence	10	38321	101.22	101	0	None
PCM-0216589	1	S5617	Myristic Acid	.	544-63-8	A 14 carbon saturated fatty acid	MOLM14	SRSF2 wt/wt	MOLM14_wt	11937	Luminescence	10	57894	102.19	102	0	None
PCM-0216589	1	S5617	Myristic Acid	.	544-63-8	A 14 carbon saturated fatty acid	MARIMO	SRSF2 wt/wt	MARIMO_wt	11913	Luminescence	10	51468	105.46	105	0	None
PCM-0216589	1	S5617	Myristic Acid	.	544-63-8	A 14 carbon saturated fatty acid	MARIMO	SRSF2 P95H/wt	MARIMO_mut	11913	Luminescence	10	38837	95.23	95	0	None
PCM-0216589	1	S5617	Myristic Acid	.	544-63-8	A 14 carbon saturated fatty acid	OCI-AML2 CVCL_1619	wt/wt	AML2_wt	11836	Luminescence	10	30726	105.65	106	0	None
PCM-0216589	1	S5617	Myristic Acid	.	544-63-8	A 14 carbon saturated fatty acid	OCI-AML2 CVCL_1619	P95H/wt	AML2_mut	11836	Luminescence	10	24797	99.01	99	0	None
PCM-0216588	1	S5503	O-Acetyl-L-carnitine hydrochloride	.	5080-50-2	Decreased tissueֲ carnitineֲ levels and impaired lipid metabolism in aged rats.	K562	SRSF2 wt/wt	K562_wt	11938	Luminescence	10	114843	109.5	109	0	None
PCM-0216588	1	S5503	O-Acetyl-L-carnitine hydrochloride	.	5080-50-2	Decreased tissueֲ carnitineֲ levels and impaired lipid metabolism in aged rats.	K562	SRSF2 P95H/wt	K562_Omar_mut	11938	Luminescence	10	102271	112.05	112	0	None
PCM-0216588	1	S5503	O-Acetyl-L-carnitine hydrochloride	.	5080-50-2	Decreased tissueֲ carnitineֲ levels and impaired lipid metabolism in aged rats.	K562	SRSF2 P95H/wt	K562_Tom_mut	11938	Luminescence	10	90831	110.35	110	0	None
PCM-0216588	1	S5503	O-Acetyl-L-carnitine hydrochloride	.	5080-50-2	Decreased tissueֲ carnitineֲ levels and impaired lipid metabolism in aged rats.	MOLM14	SRSF2 P95H/wt	MOML14_mut	11937	Luminescence	10	35991	100.77	101	0	None
PCM-0216588	1	S5503	O-Acetyl-L-carnitine hydrochloride	.	5080-50-2	Decreased tissueֲ carnitineֲ levels and impaired lipid metabolism in aged rats.	MOLM14	SRSF2 wt/wt	MOLM14_wt	11937	Luminescence	10	56409	107.87	108	0	None
PCM-0216588	1	S5503	O-Acetyl-L-carnitine hydrochloride	.	5080-50-2	Decreased tissueֲ carnitineֲ levels and impaired lipid metabolism in aged rats.	MARIMO	SRSF2 wt/wt	MARIMO_wt	11913	Luminescence	10	54069	109.5	110	0	None
PCM-0216588	1	S5503	O-Acetyl-L-carnitine hydrochloride	.	5080-50-2	Decreased tissueֲ carnitineֲ levels and impaired lipid metabolism in aged rats.	MARIMO	SRSF2 P95H/wt	MARIMO_mut	11913	Luminescence	10	43397	110.37	110	0	None
PCM-0216588	1	S5503	O-Acetyl-L-carnitine hydrochloride	.	5080-50-2	Decreased tissueֲ carnitineֲ levels and impaired lipid metabolism in aged rats.	OCI-AML2 CVCL_1619	wt/wt	AML2_wt	11836	Luminescence	10	31544	104.38	104	0	None
PCM-0216588	1	S5503	O-Acetyl-L-carnitine hydrochloride	.	5080-50-2	Decreased tissueֲ carnitineֲ levels and impaired lipid metabolism in aged rats.	OCI-AML2 CVCL_1619	P95H/wt	AML2_mut	11836	Luminescence	10	25716	104.89	105	0	None
PCM-0216587	1	S5610	Indole-3-acetamide	.	879-37-8	A GSK-3ֲ², VEGF, and JAK3 inhibitor	K562	SRSF2 wt/wt	K562_wt	11938	Luminescence	10	112137	106.91	107	0	None
PCM-0216587	1	S5610	Indole-3-acetamide	.	879-37-8	A GSK-3ֲ², VEGF, and JAK3 inhibitor	K562	SRSF2 P95H/wt	K562_Omar_mut	11938	Luminescence	10	89402	97.92	98	0	None
PCM-0216587	1	S5610	Indole-3-acetamide	.	879-37-8	A GSK-3ֲ², VEGF, and JAK3 inhibitor	K562	SRSF2 P95H/wt	K562_Tom_mut	11938	Luminescence	10	80209	97.42	97	0	None
PCM-0216587	1	S5610	Indole-3-acetamide	.	879-37-8	A GSK-3ֲ², VEGF, and JAK3 inhibitor	MOLM14	SRSF2 P95H/wt	MOML14_mut	11937	Luminescence	10	33178	92.88	93	0	None
PCM-0216587	1	S5610	Indole-3-acetamide	.	879-37-8	A GSK-3ֲ², VEGF, and JAK3 inhibitor	MOLM14	SRSF2 wt/wt	MOLM14_wt	11937	Luminescence	10	53677	102.64	103	0	None
PCM-0216587	1	S5610	Indole-3-acetamide	.	879-37-8	A GSK-3ֲ², VEGF, and JAK3 inhibitor	MARIMO	SRSF2 wt/wt	MARIMO_wt	11913	Luminescence	10	49448	100.13	100	0	None
PCM-0216587	1	S5610	Indole-3-acetamide	.	879-37-8	A GSK-3ֲ², VEGF, and JAK3 inhibitor	MARIMO	SRSF2 P95H/wt	MARIMO_mut	11913	Luminescence	10	38543	98.01	98	0	None
PCM-0216587	1	S5610	Indole-3-acetamide	.	879-37-8	A GSK-3ֲ², VEGF, and JAK3 inhibitor	OCI-AML2 CVCL_1619	wt/wt	AML2_wt	11836	Luminescence	10	34800	115.18	115	0	None
PCM-0216587	1	S5610	Indole-3-acetamide	.	879-37-8	A GSK-3ֲ², VEGF, and JAK3 inhibitor	OCI-AML2 CVCL_1619	P95H/wt	AML2_mut	11836	Luminescence	10	26143	106.63	107	0	None
PCM-0216586	1	S5607	4,4prime-Bis(4-aminophenoxy)biphenyl	.	13080-85-8	A potent Flk-1 (VEGFR2) and Tie-2 inhibitor	K562	SRSF2 wt/wt	K562_wt	11938	Luminescence	10	114978	109.63	110	0	None
PCM-0216586	1	S5607	4,4prime-Bis(4-aminophenoxy)biphenyl	.	13080-85-8	A potent Flk-1 (VEGFR2) and Tie-2 inhibitor	K562	SRSF2 P95H/wt	K562_Omar_mut	11938	Luminescence	10	93660	102.6	103	0	None
PCM-0216586	1	S5607	4,4prime-Bis(4-aminophenoxy)biphenyl	.	13080-85-8	A potent Flk-1 (VEGFR2) and Tie-2 inhibitor	K562	SRSF2 P95H/wt	K562_Tom_mut	11938	Luminescence	10	80965	98.35	98	0	None
PCM-0216586	1	S5607	4,4prime-Bis(4-aminophenoxy)biphenyl	.	13080-85-8	A potent Flk-1 (VEGFR2) and Tie-2 inhibitor	MOLM14	SRSF2 P95H/wt	MOML14_mut	11937	Luminescence	10	35714	99.99	100	0	None
PCM-0216586	1	S5607	4,4prime-Bis(4-aminophenoxy)biphenyl	.	13080-85-8	A potent Flk-1 (VEGFR2) and Tie-2 inhibitor	MOLM14	SRSF2 wt/wt	MOLM14_wt	11937	Luminescence	10	53272	101.86	102	0	None
PCM-0216586	1	S5607	4,4prime-Bis(4-aminophenoxy)biphenyl	.	13080-85-8	A potent Flk-1 (VEGFR2) and Tie-2 inhibitor	MARIMO	SRSF2 wt/wt	MARIMO_wt	11913	Luminescence	10	49971	101.19	101	0	None
PCM-0216586	1	S5607	4,4prime-Bis(4-aminophenoxy)biphenyl	.	13080-85-8	A potent Flk-1 (VEGFR2) and Tie-2 inhibitor	MARIMO	SRSF2 P95H/wt	MARIMO_mut	11913	Luminescence	10	38093	96.86	97	0	None
PCM-0216586	1	S5607	4,4prime-Bis(4-aminophenoxy)biphenyl	.	13080-85-8	A potent Flk-1 (VEGFR2) and Tie-2 inhibitor	OCI-AML2 CVCL_1619	wt/wt	AML2_wt	11836	Luminescence	10	33698	111.52	112	0	None
PCM-0216586	1	S5607	4,4prime-Bis(4-aminophenoxy)biphenyl	.	13080-85-8	A potent Flk-1 (VEGFR2) and Tie-2 inhibitor	OCI-AML2 CVCL_1619	P95H/wt	AML2_mut	11836	Luminescence	10	23541	96	96	0	None
PCM-0216585	1	S5606	Sulfamide	.	7803-58-9	Inhibition of Stylophora pistillata carbonic anhydrase 2 by stopped-flow CO2 hydration assay	K562	SRSF2 wt/wt	K562_wt	11938	Luminescence	10	112909	107.65	108	0	None
PCM-0216585	1	S5606	Sulfamide	.	7803-58-9	Inhibition of Stylophora pistillata carbonic anhydrase 2 by stopped-flow CO2 hydration assay	K562	SRSF2 P95H/wt	K562_Omar_mut	11938	Luminescence	10	94644	103.68	104	0	None
PCM-0216585	1	S5606	Sulfamide	.	7803-58-9	Inhibition of Stylophora pistillata carbonic anhydrase 2 by stopped-flow CO2 hydration assay	K562	SRSF2 P95H/wt	K562_Tom_mut	11938	Luminescence	10	79077	96.05	96	0	None
PCM-0216585	1	S5606	Sulfamide	.	7803-58-9	Inhibition of Stylophora pistillata carbonic anhydrase 2 by stopped-flow CO2 hydration assay	MOLM14	SRSF2 P95H/wt	MOML14_mut	11937	Luminescence	10	36426	101.99	102	0	None
PCM-0216585	1	S5606	Sulfamide	.	7803-58-9	Inhibition of Stylophora pistillata carbonic anhydrase 2 by stopped-flow CO2 hydration assay	MOLM14	SRSF2 wt/wt	MOLM14_wt	11937	Luminescence	10	55776	106.66	107	0	None
PCM-0216585	1	S5606	Sulfamide	.	7803-58-9	Inhibition of Stylophora pistillata carbonic anhydrase 2 by stopped-flow CO2 hydration assay	MARIMO	SRSF2 wt/wt	MARIMO_wt	11913	Luminescence	10	50952	103.18	103	0	None
PCM-0216585	1	S5606	Sulfamide	.	7803-58-9	Inhibition of Stylophora pistillata carbonic anhydrase 2 by stopped-flow CO2 hydration assay	MARIMO	SRSF2 P95H/wt	MARIMO_mut	11913	Luminescence	10	38779	98.61	99	0	None
PCM-0216585	1	S5606	Sulfamide	.	7803-58-9	Inhibition of Stylophora pistillata carbonic anhydrase 2 by stopped-flow CO2 hydration assay	OCI-AML2 CVCL_1619	wt/wt	AML2_wt	11836	Luminescence	10	32590	107.85	108	0	None
PCM-0216585	1	S5606	Sulfamide	.	7803-58-9	Inhibition of Stylophora pistillata carbonic anhydrase 2 by stopped-flow CO2 hydration assay	OCI-AML2 CVCL_1619	P95H/wt	AML2_mut	11836	Luminescence	10	24118	98.36	98	0	None
PCM-0216584	1	S5603	5-Bromocytosine	TIMTEC-BB SBB000280; 5-BROMOCYTOSINE; 6-AMINO-5-BROMOPYRIMIDIN-2(1H)-ONE; 2(1H)-Pyrimidinone, 4-amino-5-bromo-; 4-amino-5-bromo-2(1h)-pyrimidinon; 4-Amino-5-bromo-2(1H)-pyrimidinone	2240-25-7	Maximum binding velocity for bovine Xanthine oxidase	K562	SRSF2 wt/wt	K562_wt	11938	Luminescence	10	109736	104.62	105	0	None
PCM-0216584	1	S5603	5-Bromocytosine	TIMTEC-BB SBB000280; 5-BROMOCYTOSINE; 6-AMINO-5-BROMOPYRIMIDIN-2(1H)-ONE; 2(1H)-Pyrimidinone, 4-amino-5-bromo-; 4-amino-5-bromo-2(1h)-pyrimidinon; 4-Amino-5-bromo-2(1H)-pyrimidinone	2240-25-7	Maximum binding velocity for bovine Xanthine oxidase	K562	SRSF2 P95H/wt	K562_Omar_mut	11938	Luminescence	10	93270	102.17	102	0	None
PCM-0216584	1	S5603	5-Bromocytosine	TIMTEC-BB SBB000280; 5-BROMOCYTOSINE; 6-AMINO-5-BROMOPYRIMIDIN-2(1H)-ONE; 2(1H)-Pyrimidinone, 4-amino-5-bromo-; 4-amino-5-bromo-2(1h)-pyrimidinon; 4-Amino-5-bromo-2(1H)-pyrimidinone	2240-25-7	Maximum binding velocity for bovine Xanthine oxidase	K562	SRSF2 P95H/wt	K562_Tom_mut	11938	Luminescence	10	81850	99.42	99	0	None
PCM-0216584	1	S5603	5-Bromocytosine	TIMTEC-BB SBB000280; 5-BROMOCYTOSINE; 6-AMINO-5-BROMOPYRIMIDIN-2(1H)-ONE; 2(1H)-Pyrimidinone, 4-amino-5-bromo-; 4-amino-5-bromo-2(1h)-pyrimidinon; 4-Amino-5-bromo-2(1H)-pyrimidinone	2240-25-7	Maximum binding velocity for bovine Xanthine oxidase	MOLM14	SRSF2 P95H/wt	MOML14_mut	11937	Luminescence	10	37135	103.98	104	0	None
PCM-0216584	1	S5603	5-Bromocytosine	TIMTEC-BB SBB000280; 5-BROMOCYTOSINE; 6-AMINO-5-BROMOPYRIMIDIN-2(1H)-ONE; 2(1H)-Pyrimidinone, 4-amino-5-bromo-; 4-amino-5-bromo-2(1h)-pyrimidinon; 4-Amino-5-bromo-2(1H)-pyrimidinone	2240-25-7	Maximum binding velocity for bovine Xanthine oxidase	MOLM14	SRSF2 wt/wt	MOLM14_wt	11937	Luminescence	10	54889	104.96	105	0	None
PCM-0216584	1	S5603	5-Bromocytosine	TIMTEC-BB SBB000280; 5-BROMOCYTOSINE; 6-AMINO-5-BROMOPYRIMIDIN-2(1H)-ONE; 2(1H)-Pyrimidinone, 4-amino-5-bromo-; 4-amino-5-bromo-2(1h)-pyrimidinon; 4-Amino-5-bromo-2(1H)-pyrimidinone	2240-25-7	Maximum binding velocity for bovine Xanthine oxidase	MARIMO	SRSF2 wt/wt	MARIMO_wt	11913	Luminescence	10	50975	103.23	103	0	None
PCM-0216584	1	S5603	5-Bromocytosine	TIMTEC-BB SBB000280; 5-BROMOCYTOSINE; 6-AMINO-5-BROMOPYRIMIDIN-2(1H)-ONE; 2(1H)-Pyrimidinone, 4-amino-5-bromo-; 4-amino-5-bromo-2(1h)-pyrimidinon; 4-Amino-5-bromo-2(1H)-pyrimidinone	2240-25-7	Maximum binding velocity for bovine Xanthine oxidase	MARIMO	SRSF2 P95H/wt	MARIMO_mut	11913	Luminescence	10	39718	101	101	0	None
PCM-0216584	1	S5603	5-Bromocytosine	TIMTEC-BB SBB000280; 5-BROMOCYTOSINE; 6-AMINO-5-BROMOPYRIMIDIN-2(1H)-ONE; 2(1H)-Pyrimidinone, 4-amino-5-bromo-; 4-amino-5-bromo-2(1h)-pyrimidinon; 4-Amino-5-bromo-2(1H)-pyrimidinone	2240-25-7	Maximum binding velocity for bovine Xanthine oxidase	OCI-AML2 CVCL_1619	wt/wt	AML2_wt	11836	Luminescence	10	32650	108.05	108	0	None
PCM-0216584	1	S5603	5-Bromocytosine	TIMTEC-BB SBB000280; 5-BROMOCYTOSINE; 6-AMINO-5-BROMOPYRIMIDIN-2(1H)-ONE; 2(1H)-Pyrimidinone, 4-amino-5-bromo-; 4-amino-5-bromo-2(1h)-pyrimidinon; 4-Amino-5-bromo-2(1H)-pyrimidinone	2240-25-7	Maximum binding velocity for bovine Xanthine oxidase	OCI-AML2 CVCL_1619	P95H/wt	AML2_mut	11836	Luminescence	10	24055	98.1	98	0	None
PCM-0216583	1	S5602	Gallocyanine	.	1562-85-2	inhibit NCI human tumor cell line growth	K562	SRSF2 wt/wt	K562_wt	11938	Luminescence	10	81533	77.68	78	0	None
PCM-0216583	1	S5602	Gallocyanine	.	1562-85-2	inhibit NCI human tumor cell line growth	K562	SRSF2 P95H/wt	K562_Omar_mut	11938	Luminescence	10	77332	84.67	85	0	None
PCM-0216583	1	S5602	Gallocyanine	.	1562-85-2	inhibit NCI human tumor cell line growth	K562	SRSF2 P95H/wt	K562_Tom_mut	11938	Luminescence	10	63269	76.8	77	0	None
PCM-0216583	1	S5602	Gallocyanine	.	1562-85-2	inhibit NCI human tumor cell line growth	MOLM14	SRSF2 P95H/wt	MOML14_mut	11937	Luminescence	10	30471	85.29	85	0	None
PCM-0216583	1	S5602	Gallocyanine	.	1562-85-2	inhibit NCI human tumor cell line growth	MOLM14	SRSF2 wt/wt	MOLM14_wt	11937	Luminescence	10	45115	86.24	86	0	None
PCM-0216583	1	S5602	Gallocyanine	.	1562-85-2	inhibit NCI human tumor cell line growth	MARIMO	SRSF2 wt/wt	MARIMO_wt	11913	Luminescence	10	43182	87.42	87	0	None
PCM-0216583	1	S5602	Gallocyanine	.	1562-85-2	inhibit NCI human tumor cell line growth	MARIMO	SRSF2 P95H/wt	MARIMO_mut	11913	Luminescence	10	32494	82.6	83	0	None
PCM-0216583	1	S5602	Gallocyanine	.	1562-85-2	inhibit NCI human tumor cell line growth	OCI-AML2 CVCL_1619	wt/wt	AML2_wt	11836	Luminescence	10	23837	78.84	79	0	None
PCM-0216583	1	S5602	Gallocyanine	.	1562-85-2	inhibit NCI human tumor cell line growth	OCI-AML2 CVCL_1619	P95H/wt	AML2_mut	11836	Luminescence	10	20603	84	84	0	None
PCM-0216582	1	S5600	Flavokawain A	2'-HYDROXY-4,4',6'-TRIMETHOXYCHALCONE	3420-72-2	an inhibitor of human BCRP expressed in MDCK2 cells assessed as Hoechst 33342 accumulation preincubated for 30 mins by fluorimetry	K562	SRSF2 wt/wt	K562_wt	11938	Luminescence	10	97212	92.65	93	0	None
PCM-0216582	1	S5600	Flavokawain A	2'-HYDROXY-4,4',6'-TRIMETHOXYCHALCONE	3420-72-2	an inhibitor of human BCRP expressed in MDCK2 cells assessed as Hoechst 33342 accumulation preincubated for 30 mins by fluorimetry	K562	SRSF2 P95H/wt	K562_Omar_mut	11938	Luminescence	10	87189	95.49	95	0	None
PCM-0216582	1	S5600	Flavokawain A	2'-HYDROXY-4,4',6'-TRIMETHOXYCHALCONE	3420-72-2	an inhibitor of human BCRP expressed in MDCK2 cells assessed as Hoechst 33342 accumulation preincubated for 30 mins by fluorimetry	K562	SRSF2 P95H/wt	K562_Tom_mut	11938	Luminescence	10	76377	92.76	93	0	None
PCM-0216582	1	S5600	Flavokawain A	2'-HYDROXY-4,4',6'-TRIMETHOXYCHALCONE	3420-72-2	an inhibitor of human BCRP expressed in MDCK2 cells assessed as Hoechst 33342 accumulation preincubated for 30 mins by fluorimetry	MOLM14	SRSF2 P95H/wt	MOML14_mut	11937	Luminescence	10	25938	72.58	73	0	None
PCM-0216582	1	S5600	Flavokawain A	2'-HYDROXY-4,4',6'-TRIMETHOXYCHALCONE	3420-72-2	an inhibitor of human BCRP expressed in MDCK2 cells assessed as Hoechst 33342 accumulation preincubated for 30 mins by fluorimetry	MOLM14	SRSF2 wt/wt	MOLM14_wt	11937	Luminescence	10	54023	103.3	103	0	None
PCM-0216582	1	S5600	Flavokawain A	2'-HYDROXY-4,4',6'-TRIMETHOXYCHALCONE	3420-72-2	an inhibitor of human BCRP expressed in MDCK2 cells assessed as Hoechst 33342 accumulation preincubated for 30 mins by fluorimetry	MARIMO	SRSF2 wt/wt	MARIMO_wt	11913	Luminescence	10	40808	82.6	83	0	None
PCM-0216582	1	S5600	Flavokawain A	2'-HYDROXY-4,4',6'-TRIMETHOXYCHALCONE	3420-72-2	an inhibitor of human BCRP expressed in MDCK2 cells assessed as Hoechst 33342 accumulation preincubated for 30 mins by fluorimetry	MARIMO	SRSF2 P95H/wt	MARIMO_mut	11913	Luminescence	10	31042	78.9	79	0	None
PCM-0216582	1	S5600	Flavokawain A	2'-HYDROXY-4,4',6'-TRIMETHOXYCHALCONE	3420-72-2	an inhibitor of human BCRP expressed in MDCK2 cells assessed as Hoechst 33342 accumulation preincubated for 30 mins by fluorimetry	OCI-AML2 CVCL_1619	wt/wt	AML2_wt	11836	Luminescence	10	22460	74.27	74	0	None
PCM-0216582	1	S5600	Flavokawain A	2'-HYDROXY-4,4',6'-TRIMETHOXYCHALCONE	3420-72-2	an inhibitor of human BCRP expressed in MDCK2 cells assessed as Hoechst 33342 accumulation preincubated for 30 mins by fluorimetry	OCI-AML2 CVCL_1619	P95H/wt	AML2_mut	11836	Luminescence	10	17461	71.17	71	0	None
PCM-0216581	1	S5387	D-Tagatose	.	87-81-0	Monosaccharides	K562	SRSF2 wt/wt	K562_wt	11938	Luminescence	10	110461	105.31	105	0	None
PCM-0216581	1	S5387	D-Tagatose	.	87-81-0	Monosaccharides	K562	SRSF2 P95H/wt	K562_Omar_mut	11938	Luminescence	10	93185	102.08	102	0	None
PCM-0216581	1	S5387	D-Tagatose	.	87-81-0	Monosaccharides	K562	SRSF2 P95H/wt	K562_Tom_mut	11938	Luminescence	10	82889	100.69	101	0	None
PCM-0216581	1	S5387	D-Tagatose	.	87-81-0	Monosaccharides	MOLM14	SRSF2 P95H/wt	MOML14_mut	11937	Luminescence	10	36451	102.06	102	0	None
PCM-0216581	1	S5387	D-Tagatose	.	87-81-0	Monosaccharides	MOLM14	SRSF2 wt/wt	MOLM14_wt	11937	Luminescence	10	54582	104.37	104	0	None
PCM-0216581	1	S5387	D-Tagatose	.	87-81-0	Monosaccharides	MARIMO	SRSF2 wt/wt	MARIMO_wt	11913	Luminescence	10	47698	96.58	97	0	None
PCM-0216581	1	S5387	D-Tagatose	.	87-81-0	Monosaccharides	MARIMO	SRSF2 P95H/wt	MARIMO_mut	11913	Luminescence	10	37159	94.48	94	0	None
PCM-0216581	1	S5387	D-Tagatose	.	87-81-0	Monosaccharides	OCI-AML2 CVCL_1619	wt/wt	AML2_wt	11836	Luminescence	10	34658	114.71	115	0	None
PCM-0216581	1	S5387	D-Tagatose	.	87-81-0	Monosaccharides	OCI-AML2 CVCL_1619	P95H/wt	AML2_mut	11836	Luminescence	10	26330	107.39	107	0	None
PCM-0216580	1	S5475	Novaluron	.	116714-46-6	Novaluron is a chemical with pesticide properties, belonging to the class of insecticides called insect growth regulators.	K562	SRSF2 wt/wt	K562_wt	11938	Luminescence	10	118943	113.41	113	0	None
PCM-0216580	1	S5475	Novaluron	.	116714-46-6	Novaluron is a chemical with pesticide properties, belonging to the class of insecticides called insect growth regulators.	K562	SRSF2 P95H/wt	K562_Omar_mut	11938	Luminescence	10	100386	109.98	110	0	None
PCM-0216580	1	S5475	Novaluron	.	116714-46-6	Novaluron is a chemical with pesticide properties, belonging to the class of insecticides called insect growth regulators.	K562	SRSF2 P95H/wt	K562_Tom_mut	11938	Luminescence	10	82990	100.81	101	0	None
PCM-0216580	1	S5475	Novaluron	.	116714-46-6	Novaluron is a chemical with pesticide properties, belonging to the class of insecticides called insect growth regulators.	MOLM14	SRSF2 P95H/wt	MOML14_mut	11937	Luminescence	10	37715	105.6	106	0	None
PCM-0216580	1	S5475	Novaluron	.	116714-46-6	Novaluron is a chemical with pesticide properties, belonging to the class of insecticides called insect growth regulators.	MOLM14	SRSF2 wt/wt	MOLM14_wt	11937	Luminescence	10	55408	105.95	106	0	None
PCM-0216580	1	S5475	Novaluron	.	116714-46-6	Novaluron is a chemical with pesticide properties, belonging to the class of insecticides called insect growth regulators.	MARIMO	SRSF2 wt/wt	MARIMO_wt	11913	Luminescence	10	48615	98.44	98	0	None
PCM-0216580	1	S5475	Novaluron	.	116714-46-6	Novaluron is a chemical with pesticide properties, belonging to the class of insecticides called insect growth regulators.	MARIMO	SRSF2 P95H/wt	MARIMO_mut	11913	Luminescence	10	37052	94.21	94	0	None
PCM-0216580	1	S5475	Novaluron	.	116714-46-6	Novaluron is a chemical with pesticide properties, belonging to the class of insecticides called insect growth regulators.	OCI-AML2 CVCL_1619	wt/wt	AML2_wt	11836	Luminescence	10	32994	109.19	109	0	None
PCM-0216580	1	S5475	Novaluron	.	116714-46-6	Novaluron is a chemical with pesticide properties, belonging to the class of insecticides called insect growth regulators.	OCI-AML2 CVCL_1619	P95H/wt	AML2_mut	11836	Luminescence	10	24055	98.1	98	0	None
PCM-0216579	1	S5450	Sofalcone	.	64506-49-6	Sofalcone, a gastric antiulcer agent in clinical use, is known to induce the expression of Heme oxygenase-1 (HO-1) in gastric epithelium.	K562	SRSF2 wt/wt	K562_wt	11938	Luminescence	10	112515	107.27	107	0	None
PCM-0216579	1	S5450	Sofalcone	.	64506-49-6	Sofalcone, a gastric antiulcer agent in clinical use, is known to induce the expression of Heme oxygenase-1 (HO-1) in gastric epithelium.	K562	SRSF2 P95H/wt	K562_Omar_mut	11938	Luminescence	10	91280	99.99	100	0	None
PCM-0216579	1	S5450	Sofalcone	.	64506-49-6	Sofalcone, a gastric antiulcer agent in clinical use, is known to induce the expression of Heme oxygenase-1 (HO-1) in gastric epithelium.	K562	SRSF2 P95H/wt	K562_Tom_mut	11938	Luminescence	10	82912	100.72	101	0	None
PCM-0216579	1	S5450	Sofalcone	.	64506-49-6	Sofalcone, a gastric antiulcer agent in clinical use, is known to induce the expression of Heme oxygenase-1 (HO-1) in gastric epithelium.	MOLM14	SRSF2 P95H/wt	MOML14_mut	11937	Luminescence	10	30339	84.92	85	0	None
PCM-0216579	1	S5450	Sofalcone	.	64506-49-6	Sofalcone, a gastric antiulcer agent in clinical use, is known to induce the expression of Heme oxygenase-1 (HO-1) in gastric epithelium.	MOLM14	SRSF2 wt/wt	MOLM14_wt	11937	Luminescence	10	49402	94.45	94	0	None
PCM-0216579	1	S5450	Sofalcone	.	64506-49-6	Sofalcone, a gastric antiulcer agent in clinical use, is known to induce the expression of Heme oxygenase-1 (HO-1) in gastric epithelium.	MARIMO	SRSF2 wt/wt	MARIMO_wt	11913	Luminescence	10	49638	100.52	101	0	None
PCM-0216579	1	S5450	Sofalcone	.	64506-49-6	Sofalcone, a gastric antiulcer agent in clinical use, is known to induce the expression of Heme oxygenase-1 (HO-1) in gastric epithelium.	MARIMO	SRSF2 P95H/wt	MARIMO_mut	11913	Luminescence	10	41216	104.82	105	0	None
PCM-0216579	1	S5450	Sofalcone	.	64506-49-6	Sofalcone, a gastric antiulcer agent in clinical use, is known to induce the expression of Heme oxygenase-1 (HO-1) in gastric epithelium.	OCI-AML2 CVCL_1619	wt/wt	AML2_wt	11836	Luminescence	10	35798	118.49	118	0	None
PCM-0216579	1	S5450	Sofalcone	.	64506-49-6	Sofalcone, a gastric antiulcer agent in clinical use, is known to induce the expression of Heme oxygenase-1 (HO-1) in gastric epithelium.	OCI-AML2 CVCL_1619	P95H/wt	AML2_mut	11836	Luminescence	10	25951	105.85	106	0	None
PCM-0216578	1	S4997	4-Butylresorcinol	.	18979-61-8	4-Butylresorcinol is a phenol derivative which can inhibit tyrosinase with IC50 of 11.27 ֲ¼M.	K562	SRSF2 wt/wt	K562_wt	11938	Luminescence	10	95701	91.21	91	0	None
PCM-0216578	1	S4997	4-Butylresorcinol	.	18979-61-8	4-Butylresorcinol is a phenol derivative which can inhibit tyrosinase with IC50 of 11.27 ֲ¼M.	K562	SRSF2 P95H/wt	K562_Omar_mut	11938	Luminescence	10	90894	99.56	100	0	None
PCM-0216578	1	S4997	4-Butylresorcinol	.	18979-61-8	4-Butylresorcinol is a phenol derivative which can inhibit tyrosinase with IC50 of 11.27 ֲ¼M.	K562	SRSF2 P95H/wt	K562_Tom_mut	11938	Luminescence	10	70644	85.78	86	0	None
PCM-0216578	1	S4997	4-Butylresorcinol	.	18979-61-8	4-Butylresorcinol is a phenol derivative which can inhibit tyrosinase with IC50 of 11.27 ֲ¼M.	MOLM14	SRSF2 P95H/wt	MOML14_mut	11937	Luminescence	10	30884	86.45	86	0	None
PCM-0216578	1	S4997	4-Butylresorcinol	.	18979-61-8	4-Butylresorcinol is a phenol derivative which can inhibit tyrosinase with IC50 of 11.27 ֲ¼M.	MOLM14	SRSF2 wt/wt	MOLM14_wt	11937	Luminescence	10	49041	93.76	94	0	None
PCM-0216578	1	S4997	4-Butylresorcinol	.	18979-61-8	4-Butylresorcinol is a phenol derivative which can inhibit tyrosinase with IC50 of 11.27 ֲ¼M.	MARIMO	SRSF2 wt/wt	MARIMO_wt	11913	Luminescence	10	50303	101.86	102	0	None
PCM-0216578	1	S4997	4-Butylresorcinol	.	18979-61-8	4-Butylresorcinol is a phenol derivative which can inhibit tyrosinase with IC50 of 11.27 ֲ¼M.	MARIMO	SRSF2 P95H/wt	MARIMO_mut	11913	Luminescence	10	35650	90.64	91	0	None
PCM-0216578	1	S4997	4-Butylresorcinol	.	18979-61-8	4-Butylresorcinol is a phenol derivative which can inhibit tyrosinase with IC50 of 11.27 ֲ¼M.	OCI-AML2 CVCL_1619	wt/wt	AML2_wt	11836	Luminescence	10	26862	88.86	89	0	None
PCM-0216578	1	S4997	4-Butylresorcinol	.	18979-61-8	4-Butylresorcinol is a phenol derivative which can inhibit tyrosinase with IC50 of 11.27 ֲ¼M.	OCI-AML2 CVCL_1619	P95H/wt	AML2_mut	11836	Luminescence	10	21016	85.69	86	0	None
PCM-0216577	1	S9327	Carboprost	.	35700-23-3	Carboprost is a form of prostaglandin (a hormone-like substance that occurs naturally in the body). Prostaglandins help to control functions in the body such as blood pressure and muscle contractions.	K562	SRSF2 wt/wt	K562_wt	11938	Luminescence	10	102935	101.68	102	0	None
PCM-0216577	1	S9327	Carboprost	.	35700-23-3	Carboprost is a form of prostaglandin (a hormone-like substance that occurs naturally in the body). Prostaglandins help to control functions in the body such as blood pressure and muscle contractions.	K562	SRSF2 P95H/wt	K562_Omar_mut	11938	Luminescence	10	101618	110.24	110	0	None
PCM-0216577	1	S9327	Carboprost	.	35700-23-3	Carboprost is a form of prostaglandin (a hormone-like substance that occurs naturally in the body). Prostaglandins help to control functions in the body such as blood pressure and muscle contractions.	K562	SRSF2 P95H/wt	K562_Tom_mut	11938	Luminescence	10	82257	100.65	101	0	None
PCM-0216577	1	S9327	Carboprost	.	35700-23-3	Carboprost is a form of prostaglandin (a hormone-like substance that occurs naturally in the body). Prostaglandins help to control functions in the body such as blood pressure and muscle contractions.	MOLM14	SRSF2 P95H/wt	MOML14_mut	11937	Luminescence	10	29220	78.81	79	0	None
PCM-0216577	1	S9327	Carboprost	.	35700-23-3	Carboprost is a form of prostaglandin (a hormone-like substance that occurs naturally in the body). Prostaglandins help to control functions in the body such as blood pressure and muscle contractions.	MOLM14	SRSF2 wt/wt	MOLM14_wt	11937	Luminescence	10	54158	99.67	100	0	None
PCM-0216577	1	S9327	Carboprost	.	35700-23-3	Carboprost is a form of prostaglandin (a hormone-like substance that occurs naturally in the body). Prostaglandins help to control functions in the body such as blood pressure and muscle contractions.	MARIMO	SRSF2 wt/wt	MARIMO_wt	11913	Luminescence	10	42681	91.11	91	0	None
PCM-0216577	1	S9327	Carboprost	.	35700-23-3	Carboprost is a form of prostaglandin (a hormone-like substance that occurs naturally in the body). Prostaglandins help to control functions in the body such as blood pressure and muscle contractions.	MARIMO	SRSF2 P95H/wt	MARIMO_mut	11913	Luminescence	10	38066	97.51	98	0	None
PCM-0216577	1	S9327	Carboprost	.	35700-23-3	Carboprost is a form of prostaglandin (a hormone-like substance that occurs naturally in the body). Prostaglandins help to control functions in the body such as blood pressure and muscle contractions.	OCI-AML2 CVCL_1619	wt/wt	AML2_wt	11836	Luminescence	10	25692	90.1	90	0	None
PCM-0216577	1	S9327	Carboprost	.	35700-23-3	Carboprost is a form of prostaglandin (a hormone-like substance that occurs naturally in the body). Prostaglandins help to control functions in the body such as blood pressure and muscle contractions.	OCI-AML2 CVCL_1619	P95H/wt	AML2_mut	11836	Luminescence	10	21154	90.27	90	0	None
PCM-0216576	1	S5577	6-Biopterin	.	22150-76-1	6-Biopterin (L-Biopterin), a pterin derivative, is a NO synthase cofactor.	K562	SRSF2 wt/wt	K562_wt	11938	Luminescence	10	106000	108.49	108	0	None
PCM-0216576	1	S5577	6-Biopterin	.	22150-76-1	6-Biopterin (L-Biopterin), a pterin derivative, is a NO synthase cofactor.	K562	SRSF2 P95H/wt	K562_Omar_mut	11938	Luminescence	10	92103	98.48	98	0	None
PCM-0216576	1	S5577	6-Biopterin	.	22150-76-1	6-Biopterin (L-Biopterin), a pterin derivative, is a NO synthase cofactor.	K562	SRSF2 P95H/wt	K562_Tom_mut	11938	Luminescence	10	87321	105.75	106	0	None
PCM-0216576	1	S5577	6-Biopterin	.	22150-76-1	6-Biopterin (L-Biopterin), a pterin derivative, is a NO synthase cofactor.	MOLM14	SRSF2 P95H/wt	MOML14_mut	11937	Luminescence	10	40583	109.19	109	0	None
PCM-0216576	1	S5577	6-Biopterin	.	22150-76-1	6-Biopterin (L-Biopterin), a pterin derivative, is a NO synthase cofactor.	MOLM14	SRSF2 wt/wt	MOLM14_wt	11937	Luminescence	10	60114	106	106	0	None
PCM-0216576	1	S5577	6-Biopterin	.	22150-76-1	6-Biopterin (L-Biopterin), a pterin derivative, is a NO synthase cofactor.	MARIMO	SRSF2 wt/wt	MARIMO_wt	11913	Luminescence	10	50838	106.87	107	0	None
PCM-0216576	1	S5577	6-Biopterin	.	22150-76-1	6-Biopterin (L-Biopterin), a pterin derivative, is a NO synthase cofactor.	MARIMO	SRSF2 P95H/wt	MARIMO_mut	11913	Luminescence	10	45476	104.07	104	0	None
PCM-0216576	1	S5577	6-Biopterin	.	22150-76-1	6-Biopterin (L-Biopterin), a pterin derivative, is a NO synthase cofactor.	OCI-AML2 CVCL_1619	wt/wt	AML2_wt	11836	Luminescence	10	30160	103.77	104	0	None
PCM-0216576	1	S5577	6-Biopterin	.	22150-76-1	6-Biopterin (L-Biopterin), a pterin derivative, is a NO synthase cofactor.	OCI-AML2 CVCL_1619	P95H/wt	AML2_mut	11836	Luminescence	10	25899	104.11	104	0	None
PCM-0216575	1	S5477	Gefarnate	.	51-77-4	Gefarnate is a drug used for the treatment of gastritis and gastric ulcer, and has been proposed for use in the treatment of dry eye syndrome.	K562	SRSF2 wt/wt	K562_wt	11938	Luminescence	10	101135	96.4	96	0	None
PCM-0216575	1	S5477	Gefarnate	.	51-77-4	Gefarnate is a drug used for the treatment of gastritis and gastric ulcer, and has been proposed for use in the treatment of dry eye syndrome.	K562	SRSF2 P95H/wt	K562_Omar_mut	11938	Luminescence	10	96951	106.21	106	0	None
PCM-0216575	1	S5477	Gefarnate	.	51-77-4	Gefarnate is a drug used for the treatment of gastritis and gastric ulcer, and has been proposed for use in the treatment of dry eye syndrome.	K562	SRSF2 P95H/wt	K562_Tom_mut	11938	Luminescence	10	84149	102.22	102	0	None
PCM-0216575	1	S5477	Gefarnate	.	51-77-4	Gefarnate is a drug used for the treatment of gastritis and gastric ulcer, and has been proposed for use in the treatment of dry eye syndrome.	MOLM14	SRSF2 P95H/wt	MOML14_mut	11937	Luminescence	10	34445	96.43	96	0	None
PCM-0216575	1	S5477	Gefarnate	.	51-77-4	Gefarnate is a drug used for the treatment of gastritis and gastric ulcer, and has been proposed for use in the treatment of dry eye syndrome.	MOLM14	SRSF2 wt/wt	MOLM14_wt	11937	Luminescence	10	53360	102.03	102	0	None
PCM-0216575	1	S5477	Gefarnate	.	51-77-4	Gefarnate is a drug used for the treatment of gastritis and gastric ulcer, and has been proposed for use in the treatment of dry eye syndrome.	MARIMO	SRSF2 wt/wt	MARIMO_wt	11913	Luminescence	10	54518	110.41	110	0	None
PCM-0216575	1	S5477	Gefarnate	.	51-77-4	Gefarnate is a drug used for the treatment of gastritis and gastric ulcer, and has been proposed for use in the treatment of dry eye syndrome.	MARIMO	SRSF2 P95H/wt	MARIMO_mut	11913	Luminescence	10	39218	99.73	100	0	None
PCM-0216575	1	S5477	Gefarnate	.	51-77-4	Gefarnate is a drug used for the treatment of gastritis and gastric ulcer, and has been proposed for use in the treatment of dry eye syndrome.	OCI-AML2 CVCL_1619	wt/wt	AML2_wt	11836	Luminescence	10	28245	93.45	93	0	None
PCM-0216575	1	S5477	Gefarnate	.	51-77-4	Gefarnate is a drug used for the treatment of gastritis and gastric ulcer, and has been proposed for use in the treatment of dry eye syndrome.	OCI-AML2 CVCL_1619	P95H/wt	AML2_mut	11836	Luminescence	10	21996	89.69	90	0	None
PCM-0216574	1	S5280	Dimemorfan phosphate	.	36304-84-4	an antagonist of the estrogen receptor alpha (ER-alpha) signaling pathway	K562	SRSF2 wt/wt	K562_wt	11938	Luminescence	10	84087	78.63	79	0	None
PCM-0216574	1	S5280	Dimemorfan phosphate	.	36304-84-4	an antagonist of the estrogen receptor alpha (ER-alpha) signaling pathway	K562	SRSF2 P95H/wt	K562_Omar_mut	11938	Luminescence	10	76198	84.4	84	0	None
PCM-0216574	1	S5280	Dimemorfan phosphate	.	36304-84-4	an antagonist of the estrogen receptor alpha (ER-alpha) signaling pathway	K562	SRSF2 P95H/wt	K562_Tom_mut	11938	Luminescence	10	68334	85.8	86	0	None
PCM-0216574	1	S5280	Dimemorfan phosphate	.	36304-84-4	an antagonist of the estrogen receptor alpha (ER-alpha) signaling pathway	MOLM14	SRSF2 P95H/wt	MOML14_mut	11937	Luminescence	10	31038	81.94	82	0	None
PCM-0216574	1	S5280	Dimemorfan phosphate	.	36304-84-4	an antagonist of the estrogen receptor alpha (ER-alpha) signaling pathway	MOLM14	SRSF2 wt/wt	MOLM14_wt	11937	Luminescence	10	47052	83.01	83	0	None
PCM-0216574	1	S5280	Dimemorfan phosphate	.	36304-84-4	an antagonist of the estrogen receptor alpha (ER-alpha) signaling pathway	MARIMO	SRSF2 wt/wt	MARIMO_wt	11913	Luminescence	10	41623	85.25	85	0	None
PCM-0216574	1	S5280	Dimemorfan phosphate	.	36304-84-4	an antagonist of the estrogen receptor alpha (ER-alpha) signaling pathway	MARIMO	SRSF2 P95H/wt	MARIMO_mut	11913	Luminescence	10	35191	86.28	86	0	None
PCM-0216574	1	S5280	Dimemorfan phosphate	.	36304-84-4	an antagonist of the estrogen receptor alpha (ER-alpha) signaling pathway	OCI-AML2 CVCL_1619	wt/wt	AML2_wt	11836	Luminescence	10	23288	80.04	80	0	None
PCM-0216574	1	S5280	Dimemorfan phosphate	.	36304-84-4	an antagonist of the estrogen receptor alpha (ER-alpha) signaling pathway	OCI-AML2 CVCL_1619	P95H/wt	AML2_mut	11836	Luminescence	10	21022	83.91	84	0	None
PCM-0216573	1	P1087	Carperitide Acetate	.	89213-87-6	aֲ peptideֲ hormoneֲ thatֲ promotesֲ theֲ lossֲ ofֲ fluidֲ andֲ electrolytesֲ andֲ theֲ reductionֲ ofֲ vascularֲ tone.	K562	SRSF2 wt/wt	K562_wt	11938	Luminescence	10	94165	88.08	88	0	None
PCM-0216573	1	P1087	Carperitide Acetate	.	89213-87-6	aֲ peptideֲ hormoneֲ thatֲ promotesֲ theֲ lossֲ ofֲ fluidֲ andֲ electrolytesֲ andֲ theֲ reductionֲ ofֲ vascularֲ tone.	K562	SRSF2 P95H/wt	K562_Omar_mut	11938	Luminescence	10	80433	89.11	89	0	None
PCM-0216573	1	P1087	Carperitide Acetate	.	89213-87-6	aֲ peptideֲ hormoneֲ thatֲ promotesֲ theֲ lossֲ ofֲ fluidֲ andֲ electrolytesֲ andֲ theֲ reductionֲ ofֲ vascularֲ tone.	K562	SRSF2 P95H/wt	K562_Tom_mut	11938	Luminescence	10	70170	88.11	88	0	None
PCM-0216573	1	P1087	Carperitide Acetate	.	89213-87-6	aֲ peptideֲ hormoneֲ thatֲ promotesֲ theֲ lossֲ ofֲ fluidֲ andֲ electrolytesֲ andֲ theֲ reductionֲ ofֲ vascularֲ tone.	MOLM14	SRSF2 P95H/wt	MOML14_mut	11937	Luminescence	10	31165	82.28	82	0	None
PCM-0216573	1	P1087	Carperitide Acetate	.	89213-87-6	aֲ peptideֲ hormoneֲ thatֲ promotesֲ theֲ lossֲ ofֲ fluidֲ andֲ electrolytesֲ andֲ theֲ reductionֲ ofֲ vascularֲ tone.	MOLM14	SRSF2 wt/wt	MOLM14_wt	11937	Luminescence	10	49103	86.64	87	0	None
PCM-0216573	1	P1087	Carperitide Acetate	.	89213-87-6	aֲ peptideֲ hormoneֲ thatֲ promotesֲ theֲ lossֲ ofֲ fluidֲ andֲ electrolytesֲ andֲ theֲ reductionֲ ofֲ vascularֲ tone.	MARIMO	SRSF2 wt/wt	MARIMO_wt	11913	Luminescence	10	45697	93.62	94	0	None
PCM-0216573	1	P1087	Carperitide Acetate	.	89213-87-6	aֲ peptideֲ hormoneֲ thatֲ promotesֲ theֲ lossֲ ofֲ fluidֲ andֲ electrolytesֲ andֲ theֲ reductionֲ ofֲ vascularֲ tone.	MARIMO	SRSF2 P95H/wt	MARIMO_mut	11913	Luminescence	10	35005	85.82	86	0	None
PCM-0216573	1	P1087	Carperitide Acetate	.	89213-87-6	aֲ peptideֲ hormoneֲ thatֲ promotesֲ theֲ lossֲ ofֲ fluidֲ andֲ electrolytesֲ andֲ theֲ reductionֲ ofֲ vascularֲ tone.	OCI-AML2 CVCL_1619	wt/wt	AML2_wt	11836	Luminescence	10	25436	87.43	87	0	None
PCM-0216573	1	P1087	Carperitide Acetate	.	89213-87-6	aֲ peptideֲ hormoneֲ thatֲ promotesֲ theֲ lossֲ ofֲ fluidֲ andֲ electrolytesֲ andֲ theֲ reductionֲ ofֲ vascularֲ tone.	OCI-AML2 CVCL_1619	P95H/wt	AML2_mut	11836	Luminescence	10	23095	92.21	92	0	None
PCM-0216572	1	S9501	Pedunculoside	.	42719-32-4	an inhibitior of human carbonic anhydrase 9	K562	SRSF2 wt/wt	K562_wt	11938	Luminescence	10	114848	113.46	113	0	None
PCM-0216572	1	S9501	Pedunculoside	.	42719-32-4	an inhibitior of human carbonic anhydrase 9	K562	SRSF2 P95H/wt	K562_Omar_mut	11938	Luminescence	10	100215	108.72	109	0	None
PCM-0216572	1	S9501	Pedunculoside	.	42719-32-4	an inhibitior of human carbonic anhydrase 9	K562	SRSF2 P95H/wt	K562_Tom_mut	11938	Luminescence	10	88632	108.47	108	0	None
PCM-0216572	1	S9501	Pedunculoside	.	42719-32-4	an inhibitior of human carbonic anhydrase 9	MOLM14	SRSF2 P95H/wt	MOML14_mut	11937	Luminescence	10	39720	107.19	107	0	None
PCM-0216572	1	S9501	Pedunculoside	.	42719-32-4	an inhibitior of human carbonic anhydrase 9	MOLM14	SRSF2 wt/wt	MOLM14_wt	11937	Luminescence	10	58663	107.97	108	0	None
PCM-0216572	1	S9501	Pedunculoside	.	42719-32-4	an inhibitior of human carbonic anhydrase 9	MARIMO	SRSF2 wt/wt	MARIMO_wt	11913	Luminescence	10	45666	97.5	97	0	None
PCM-0216572	1	S9501	Pedunculoside	.	42719-32-4	an inhibitior of human carbonic anhydrase 9	MARIMO	SRSF2 P95H/wt	MARIMO_mut	11913	Luminescence	10	42023	107.66	108	0	None
PCM-0216572	1	S9501	Pedunculoside	.	42719-32-4	an inhibitior of human carbonic anhydrase 9	OCI-AML2 CVCL_1619	wt/wt	AML2_wt	11836	Luminescence	10	29683	104.13	104	0	None
PCM-0216572	1	S9501	Pedunculoside	.	42719-32-4	an inhibitior of human carbonic anhydrase 9	OCI-AML2 CVCL_1619	P95H/wt	AML2_mut	11836	Luminescence	10	24883	106.21	106	0	None
PCM-0216571	1	S5640	Ethyl caffeate	ETHYL 3,4-DIHYDROXYCINNAMATE	102-37-4	A Cox-2, iNOS, NOS II, and PGE2ֲ inhibitor	K562	SRSF2 wt/wt	K562_wt	11938	Luminescence	10	99693	95.02	95	0	None
PCM-0216571	1	S5640	Ethyl caffeate	ETHYL 3,4-DIHYDROXYCINNAMATE	102-37-4	A Cox-2, iNOS, NOS II, and PGE2ֲ inhibitor	K562	SRSF2 P95H/wt	K562_Omar_mut	11938	Luminescence	10	80841	88.52	89	0	None
PCM-0216571	1	S5640	Ethyl caffeate	ETHYL 3,4-DIHYDROXYCINNAMATE	102-37-4	A Cox-2, iNOS, NOS II, and PGE2ֲ inhibitor	K562	SRSF2 P95H/wt	K562_Tom_mut	11938	Luminescence	10	72989	88.64	89	0	None
PCM-0216571	1	S5640	Ethyl caffeate	ETHYL 3,4-DIHYDROXYCINNAMATE	102-37-4	A Cox-2, iNOS, NOS II, and PGE2ֲ inhibitor	MOLM14	SRSF2 P95H/wt	MOML14_mut	11937	Luminescence	10	27900	78.08	78	0	None
PCM-0216571	1	S5640	Ethyl caffeate	ETHYL 3,4-DIHYDROXYCINNAMATE	102-37-4	A Cox-2, iNOS, NOS II, and PGE2ֲ inhibitor	MOLM14	SRSF2 wt/wt	MOLM14_wt	11937	Luminescence	10	40876	78.12	78	0	None
PCM-0216571	1	S5640	Ethyl caffeate	ETHYL 3,4-DIHYDROXYCINNAMATE	102-37-4	A Cox-2, iNOS, NOS II, and PGE2ֲ inhibitor	MARIMO	SRSF2 wt/wt	MARIMO_wt	11913	Luminescence	10	39752	80.46	80	0	None
PCM-0216571	1	S5640	Ethyl caffeate	ETHYL 3,4-DIHYDROXYCINNAMATE	102-37-4	A Cox-2, iNOS, NOS II, and PGE2ֲ inhibitor	MARIMO	SRSF2 P95H/wt	MARIMO_mut	11913	Luminescence	10	17514	44.44	44	0	None
PCM-0216571	1	S5640	Ethyl caffeate	ETHYL 3,4-DIHYDROXYCINNAMATE	102-37-4	A Cox-2, iNOS, NOS II, and PGE2ֲ inhibitor	OCI-AML2 CVCL_1619	wt/wt	AML2_wt	11836	Luminescence	10	23506	77.74	78	0	None
PCM-0216571	1	S5640	Ethyl caffeate	ETHYL 3,4-DIHYDROXYCINNAMATE	102-37-4	A Cox-2, iNOS, NOS II, and PGE2ֲ inhibitor	OCI-AML2 CVCL_1619	P95H/wt	AML2_mut	11836	Luminescence	10	18847	76.83	77	0	None
PCM-0216570	1	S5391	ֲ¦ֳ-Boswellic acid	.	471-66-9	ֲ±-Boswellic acid isolated from the herbs of Boswellia carterii Birdw.	K562	SRSF2 wt/wt	K562_wt	11938	Luminescence	10	102628	97.83	98	0	None
PCM-0216570	1	S5391	ֲ¦ֳ-Boswellic acid	.	471-66-9	ֲ±-Boswellic acid isolated from the herbs of Boswellia carterii Birdw.	K562	SRSF2 P95H/wt	K562_Omar_mut	11938	Luminescence	10	89135	97.63	98	0	None
PCM-0216570	1	S5391	ֲ¦ֳ-Boswellic acid	.	471-66-9	ֲ±-Boswellic acid isolated from the herbs of Boswellia carterii Birdw.	K562	SRSF2 P95H/wt	K562_Tom_mut	11938	Luminescence	10	78648	95.52	96	0	None
PCM-0216570	1	S5391	ֲ¦ֳ-Boswellic acid	.	471-66-9	ֲ±-Boswellic acid isolated from the herbs of Boswellia carterii Birdw.	MOLM14	SRSF2 P95H/wt	MOML14_mut	11937	Luminescence	10	36571	102.39	102	0	None
PCM-0216570	1	S5391	ֲ¦ֳ-Boswellic acid	.	471-66-9	ֲ±-Boswellic acid isolated from the herbs of Boswellia carterii Birdw.	MOLM14	SRSF2 wt/wt	MOLM14_wt	11937	Luminescence	10	54115	103.48	103	0	None
PCM-0216570	1	S5391	ֲ¦ֳ-Boswellic acid	.	471-66-9	ֲ±-Boswellic acid isolated from the herbs of Boswellia carterii Birdw.	MARIMO	SRSF2 wt/wt	MARIMO_wt	11913	Luminescence	10	53213	107.77	108	0	None
PCM-0216570	1	S5391	ֲ¦ֳ-Boswellic acid	.	471-66-9	ֲ±-Boswellic acid isolated from the herbs of Boswellia carterii Birdw.	MARIMO	SRSF2 P95H/wt	MARIMO_mut	11913	Luminescence	10	38478	97.84	98	0	None
PCM-0216570	1	S5391	ֲ¦ֳ-Boswellic acid	.	471-66-9	ֲ±-Boswellic acid isolated from the herbs of Boswellia carterii Birdw.	OCI-AML2 CVCL_1619	wt/wt	AML2_wt	11836	Luminescence	10	29057	96.14	96	0	None
PCM-0216570	1	S5391	ֲ¦ֳ-Boswellic acid	.	471-66-9	ֲ±-Boswellic acid isolated from the herbs of Boswellia carterii Birdw.	OCI-AML2 CVCL_1619	P95H/wt	AML2_mut	11836	Luminescence	10	23140	94.36	94	0	None
PCM-0216569	1	S5221	Diludine	Diethyl 1,4-dihydro-2,6-dimethyl-3,5-pyridinedicarboxylate	1149-23-1	A hydrogen source in conjugate reduction and organocatalytic reductive amination	K562	SRSF2 wt/wt	K562_wt	11938	Luminescence	10	108564	103.5	103	0	None
PCM-0216569	1	S5221	Diludine	Diethyl 1,4-dihydro-2,6-dimethyl-3,5-pyridinedicarboxylate	1149-23-1	A hydrogen source in conjugate reduction and organocatalytic reductive amination	K562	SRSF2 P95H/wt	K562_Omar_mut	11938	Luminescence	10	90939	99.61	100	0	None
PCM-0216569	1	S5221	Diludine	Diethyl 1,4-dihydro-2,6-dimethyl-3,5-pyridinedicarboxylate	1149-23-1	A hydrogen source in conjugate reduction and organocatalytic reductive amination	K562	SRSF2 P95H/wt	K562_Tom_mut	11938	Luminescence	10	75935	92.22	92	0	None
PCM-0216569	1	S5221	Diludine	Diethyl 1,4-dihydro-2,6-dimethyl-3,5-pyridinedicarboxylate	1149-23-1	A hydrogen source in conjugate reduction and organocatalytic reductive amination	MOLM14	SRSF2 P95H/wt	MOML14_mut	11937	Luminescence	10	37137	103.98	104	0	None
PCM-0216569	1	S5221	Diludine	Diethyl 1,4-dihydro-2,6-dimethyl-3,5-pyridinedicarboxylate	1149-23-1	A hydrogen source in conjugate reduction and organocatalytic reductive amination	MOLM14	SRSF2 wt/wt	MOLM14_wt	11937	Luminescence	10	51947	99.32	99	0	None
PCM-0216569	1	S5221	Diludine	Diethyl 1,4-dihydro-2,6-dimethyl-3,5-pyridinedicarboxylate	1149-23-1	A hydrogen source in conjugate reduction and organocatalytic reductive amination	MARIMO	SRSF2 wt/wt	MARIMO_wt	11913	Luminescence	10	49242	99.71	100	0	None
PCM-0216569	1	S5221	Diludine	Diethyl 1,4-dihydro-2,6-dimethyl-3,5-pyridinedicarboxylate	1149-23-1	A hydrogen source in conjugate reduction and organocatalytic reductive amination	MARIMO	SRSF2 P95H/wt	MARIMO_mut	11913	Luminescence	10	37091	94.31	94	0	None
PCM-0216569	1	S5221	Diludine	Diethyl 1,4-dihydro-2,6-dimethyl-3,5-pyridinedicarboxylate	1149-23-1	A hydrogen source in conjugate reduction and organocatalytic reductive amination	OCI-AML2 CVCL_1619	wt/wt	AML2_wt	11836	Luminescence	10	28371	93.87	94	0	None
PCM-0216569	1	S5221	Diludine	Diethyl 1,4-dihydro-2,6-dimethyl-3,5-pyridinedicarboxylate	1149-23-1	A hydrogen source in conjugate reduction and organocatalytic reductive amination	OCI-AML2 CVCL_1619	P95H/wt	AML2_mut	11836	Luminescence	10	24360	99.35	99	0	None
PCM-0216568	1	S5054	Rifamycin sodium salt	.	14897-39-3	The antibiotics, rifamycin SV and rifampicin, are known to interfere with hepatic bile salt and organic anion uptake.	K562	SRSF2 wt/wt	K562_wt	11938	Luminescence	10	13820	12.99	13	0	None
PCM-0216568	1	S5054	Rifamycin sodium salt	.	14897-39-3	The antibiotics, rifamycin SV and rifampicin, are known to interfere with hepatic bile salt and organic anion uptake.	K562	SRSF2 P95H/wt	K562_Omar_mut	11938	Luminescence	10	32143	35.06	35	0	None
PCM-0216568	1	S5054	Rifamycin sodium salt	.	14897-39-3	The antibiotics, rifamycin SV and rifampicin, are known to interfere with hepatic bile salt and organic anion uptake.	K562	SRSF2 P95H/wt	K562_Tom_mut	11938	Luminescence	10	13531	16.26	16	0	None
PCM-0216568	1	S5054	Rifamycin sodium salt	.	14897-39-3	The antibiotics, rifamycin SV and rifampicin, are known to interfere with hepatic bile salt and organic anion uptake.	MOLM14	SRSF2 P95H/wt	MOML14_mut	11937	Luminescence	10	231	0.49	0	0	None
PCM-0216568	1	S5054	Rifamycin sodium salt	.	14897-39-3	The antibiotics, rifamycin SV and rifampicin, are known to interfere with hepatic bile salt and organic anion uptake.	MOLM14	SRSF2 wt/wt	MOLM14_wt	11937	Luminescence	10	326	0.44	0	0	None
PCM-0216568	1	S5054	Rifamycin sodium salt	.	14897-39-3	The antibiotics, rifamycin SV and rifampicin, are known to interfere with hepatic bile salt and organic anion uptake.	MARIMO	SRSF2 wt/wt	MARIMO_wt	11913	Luminescence	10	3560	7.05	7	0	None
PCM-0216568	1	S5054	Rifamycin sodium salt	.	14897-39-3	The antibiotics, rifamycin SV and rifampicin, are known to interfere with hepatic bile salt and organic anion uptake.	MARIMO	SRSF2 P95H/wt	MARIMO_mut	11913	Luminescence	10	1837	4.5	5	0	None
PCM-0216568	1	S5054	Rifamycin sodium salt	.	14897-39-3	The antibiotics, rifamycin SV and rifampicin, are known to interfere with hepatic bile salt and organic anion uptake.	OCI-AML2 CVCL_1619	wt/wt	AML2_wt	11836	Luminescence	10	182	0.42	0	0	None
PCM-0216568	1	S5054	Rifamycin sodium salt	.	14897-39-3	The antibiotics, rifamycin SV and rifampicin, are known to interfere with hepatic bile salt and organic anion uptake.	OCI-AML2 CVCL_1619	P95H/wt	AML2_mut	11836	Luminescence	10	133	0.38	0	0	None
PCM-0216567	1	S9500	Valbenazine tosylate	.	1639208-54-0	vesicular monoamine transporter 2 (VMAT2) inhibitor	K562	SRSF2 wt/wt	K562_wt	11938	Luminescence	10	102276	101.02	101	0	None
PCM-0216567	1	S9500	Valbenazine tosylate	.	1639208-54-0	vesicular monoamine transporter 2 (VMAT2) inhibitor	K562	SRSF2 P95H/wt	K562_Omar_mut	11938	Luminescence	10	85975	93.24	93	0	None
PCM-0216567	1	S9500	Valbenazine tosylate	.	1639208-54-0	vesicular monoamine transporter 2 (VMAT2) inhibitor	K562	SRSF2 P95H/wt	K562_Tom_mut	11938	Luminescence	10	79814	97.66	98	0	None
PCM-0216567	1	S9500	Valbenazine tosylate	.	1639208-54-0	vesicular monoamine transporter 2 (VMAT2) inhibitor	MOLM14	SRSF2 P95H/wt	MOML14_mut	11937	Luminescence	10	38278	103.29	103	0	None
PCM-0216567	1	S9500	Valbenazine tosylate	.	1639208-54-0	vesicular monoamine transporter 2 (VMAT2) inhibitor	MOLM14	SRSF2 wt/wt	MOLM14_wt	11937	Luminescence	10	57436	105.71	106	0	None
PCM-0216567	1	S9500	Valbenazine tosylate	.	1639208-54-0	vesicular monoamine transporter 2 (VMAT2) inhibitor	MARIMO	SRSF2 wt/wt	MARIMO_wt	11913	Luminescence	10	43984	93.9	94	0	None
PCM-0216567	1	S9500	Valbenazine tosylate	.	1639208-54-0	vesicular monoamine transporter 2 (VMAT2) inhibitor	MARIMO	SRSF2 P95H/wt	MARIMO_mut	11913	Luminescence	10	41987	107.57	108	0	None
PCM-0216567	1	S9500	Valbenazine tosylate	.	1639208-54-0	vesicular monoamine transporter 2 (VMAT2) inhibitor	OCI-AML2 CVCL_1619	wt/wt	AML2_wt	11836	Luminescence	10	27616	96.86	97	0	None
PCM-0216567	1	S9500	Valbenazine tosylate	.	1639208-54-0	vesicular monoamine transporter 2 (VMAT2) inhibitor	OCI-AML2 CVCL_1619	P95H/wt	AML2_mut	11836	Luminescence	10	22777	97.21	97	0	None
PCM-0216566	1	S5701	Alvimopan dihydrate	.	170098-38-1	Alvimopan dihydrate is a novel, orally available peripherally restricted opioid antagonist with low systemic absorption. It accelerates the gastrointestinal recovery period with most common side effec	K562	SRSF2 wt/wt	K562_wt	11938	Luminescence	10	106225	101.26	101	0	None
PCM-0216566	1	S5701	Alvimopan dihydrate	.	170098-38-1	Alvimopan dihydrate is a novel, orally available peripherally restricted opioid antagonist with low systemic absorption. It accelerates the gastrointestinal recovery period with most common side effec	K562	SRSF2 P95H/wt	K562_Omar_mut	11938	Luminescence	10	100026	109.59	110	0	None
PCM-0216566	1	S5701	Alvimopan dihydrate	.	170098-38-1	Alvimopan dihydrate is a novel, orally available peripherally restricted opioid antagonist with low systemic absorption. It accelerates the gastrointestinal recovery period with most common side effec	K562	SRSF2 P95H/wt	K562_Tom_mut	11938	Luminescence	10	83568	101.51	102	0	None
PCM-0216566	1	S5701	Alvimopan dihydrate	.	170098-38-1	Alvimopan dihydrate is a novel, orally available peripherally restricted opioid antagonist with low systemic absorption. It accelerates the gastrointestinal recovery period with most common side effec	MOLM14	SRSF2 P95H/wt	MOML14_mut	11937	Luminescence	10	36254	101.51	102	0	None
PCM-0216566	1	S5701	Alvimopan dihydrate	.	170098-38-1	Alvimopan dihydrate is a novel, orally available peripherally restricted opioid antagonist with low systemic absorption. It accelerates the gastrointestinal recovery period with most common side effec	MOLM14	SRSF2 wt/wt	MOLM14_wt	11937	Luminescence	10	53822	102.92	103	0	None
PCM-0216566	1	S5701	Alvimopan dihydrate	.	170098-38-1	Alvimopan dihydrate is a novel, orally available peripherally restricted opioid antagonist with low systemic absorption. It accelerates the gastrointestinal recovery period with most common side effec	MARIMO	SRSF2 wt/wt	MARIMO_wt	11913	Luminescence	10	55263	111.93	112	0	None
PCM-0216566	1	S5701	Alvimopan dihydrate	.	170098-38-1	Alvimopan dihydrate is a novel, orally available peripherally restricted opioid antagonist with low systemic absorption. It accelerates the gastrointestinal recovery period with most common side effec	MARIMO	SRSF2 P95H/wt	MARIMO_mut	11913	Luminescence	10	38728	98.48	98	0	None
PCM-0216566	1	S5701	Alvimopan dihydrate	.	170098-38-1	Alvimopan dihydrate is a novel, orally available peripherally restricted opioid antagonist with low systemic absorption. It accelerates the gastrointestinal recovery period with most common side effec	OCI-AML2 CVCL_1619	wt/wt	AML2_wt	11836	Luminescence	10	29992	99.24	99	0	None
PCM-0216566	1	S5701	Alvimopan dihydrate	.	170098-38-1	Alvimopan dihydrate is a novel, orally available peripherally restricted opioid antagonist with low systemic absorption. It accelerates the gastrointestinal recovery period with most common side effec	OCI-AML2 CVCL_1619	P95H/wt	AML2_mut	11836	Luminescence	10	23268	94.89	95	0	None
PCM-0216565	1	S5616	4-Methylcatechol	2-Hydroxy-4-methylphenol; 4-Methyl-1,2-benzenediol (4-methylpyrocatechol); 4-Methyl-1,2-dihydroxybenzene; 4-methyl-2-benzenediol; 4-methyl-benzene-1,2-diol; 4-methyl-pyrocatecho	452-86-8	an antagonist of the androgen receptor (AR) signaling pathway	K562	SRSF2 wt/wt	K562_wt	11938	Luminescence	10	103173	98.35	98	0	None
PCM-0216565	1	S5616	4-Methylcatechol	2-Hydroxy-4-methylphenol; 4-Methyl-1,2-benzenediol (4-methylpyrocatechol); 4-Methyl-1,2-dihydroxybenzene; 4-methyl-2-benzenediol; 4-methyl-benzene-1,2-diol; 4-methyl-pyrocatecho	452-86-8	an antagonist of the androgen receptor (AR) signaling pathway	K562	SRSF2 P95H/wt	K562_Omar_mut	11938	Luminescence	10	86522	94.76	95	0	None
PCM-0216565	1	S5616	4-Methylcatechol	2-Hydroxy-4-methylphenol; 4-Methyl-1,2-benzenediol (4-methylpyrocatechol); 4-Methyl-1,2-dihydroxybenzene; 4-methyl-2-benzenediol; 4-methyl-benzene-1,2-diol; 4-methyl-pyrocatecho	452-86-8	an antagonist of the androgen receptor (AR) signaling pathway	K562	SRSF2 P95H/wt	K562_Tom_mut	11938	Luminescence	10	74466	90.43	90	0	None
PCM-0216565	1	S5616	4-Methylcatechol	2-Hydroxy-4-methylphenol; 4-Methyl-1,2-benzenediol (4-methylpyrocatechol); 4-Methyl-1,2-dihydroxybenzene; 4-methyl-2-benzenediol; 4-methyl-benzene-1,2-diol; 4-methyl-pyrocatecho	452-86-8	an antagonist of the androgen receptor (AR) signaling pathway	MOLM14	SRSF2 P95H/wt	MOML14_mut	11937	Luminescence	10	26941	75.39	75	0	None
PCM-0216565	1	S5616	4-Methylcatechol	2-Hydroxy-4-methylphenol; 4-Methyl-1,2-benzenediol (4-methylpyrocatechol); 4-Methyl-1,2-dihydroxybenzene; 4-methyl-2-benzenediol; 4-methyl-benzene-1,2-diol; 4-methyl-pyrocatecho	452-86-8	an antagonist of the androgen receptor (AR) signaling pathway	MOLM14	SRSF2 wt/wt	MOLM14_wt	11937	Luminescence	10	44609	85.27	85	0	None
PCM-0216565	1	S5616	4-Methylcatechol	2-Hydroxy-4-methylphenol; 4-Methyl-1,2-benzenediol (4-methylpyrocatechol); 4-Methyl-1,2-dihydroxybenzene; 4-methyl-2-benzenediol; 4-methyl-benzene-1,2-diol; 4-methyl-pyrocatecho	452-86-8	an antagonist of the androgen receptor (AR) signaling pathway	MARIMO	SRSF2 wt/wt	MARIMO_wt	11913	Luminescence	10	44189	89.46	89	0	None
PCM-0216565	1	S5616	4-Methylcatechol	2-Hydroxy-4-methylphenol; 4-Methyl-1,2-benzenediol (4-methylpyrocatechol); 4-Methyl-1,2-dihydroxybenzene; 4-methyl-2-benzenediol; 4-methyl-benzene-1,2-diol; 4-methyl-pyrocatecho	452-86-8	an antagonist of the androgen receptor (AR) signaling pathway	MARIMO	SRSF2 P95H/wt	MARIMO_mut	11913	Luminescence	10	24058	61.11	61	0	None
PCM-0216565	1	S5616	4-Methylcatechol	2-Hydroxy-4-methylphenol; 4-Methyl-1,2-benzenediol (4-methylpyrocatechol); 4-Methyl-1,2-dihydroxybenzene; 4-methyl-2-benzenediol; 4-methyl-benzene-1,2-diol; 4-methyl-pyrocatecho	452-86-8	an antagonist of the androgen receptor (AR) signaling pathway	OCI-AML2 CVCL_1619	wt/wt	AML2_wt	11836	Luminescence	10	27479	90.91	91	0	None
PCM-0216565	1	S5616	4-Methylcatechol	2-Hydroxy-4-methylphenol; 4-Methyl-1,2-benzenediol (4-methylpyrocatechol); 4-Methyl-1,2-dihydroxybenzene; 4-methyl-2-benzenediol; 4-methyl-benzene-1,2-diol; 4-methyl-pyrocatecho	452-86-8	an antagonist of the androgen receptor (AR) signaling pathway	OCI-AML2 CVCL_1619	P95H/wt	AML2_mut	11836	Luminescence	10	23054	94.01	94	0	None
PCM-0216564	1	S5568	Tocofersolan	[2R-[2R*(4R*,8R*)]]-ֲ±-[4-[[3,4-dihydro-2,5,7,8-tetramethyl-2-(4,8,12-trimethyltridecyl)-2H-1-benzopyran-6-yl]oxy]-1,4-dioxobutyl]-ֳ‰-hydroxypoly(oxy-1,2-ethanediyl);D-ֲ±-Tocopherol Polyethylene Glycol 1	9002-96-4	Tocofersolan is a synthetic version of vitamin E.	K562	SRSF2 wt/wt	K562_wt	11938	Luminescence	10	96950	92.4	92	0	None
PCM-0216564	1	S5568	Tocofersolan	[2R-[2R*(4R*,8R*)]]-ֲ±-[4-[[3,4-dihydro-2,5,7,8-tetramethyl-2-(4,8,12-trimethyltridecyl)-2H-1-benzopyran-6-yl]oxy]-1,4-dioxobutyl]-ֳ‰-hydroxypoly(oxy-1,2-ethanediyl);D-ֲ±-Tocopherol Polyethylene Glycol 1	9002-96-4	Tocofersolan is a synthetic version of vitamin E.	K562	SRSF2 P95H/wt	K562_Omar_mut	11938	Luminescence	10	71419	78.18	78	0	None
PCM-0216564	1	S5568	Tocofersolan	[2R-[2R*(4R*,8R*)]]-ֲ±-[4-[[3,4-dihydro-2,5,7,8-tetramethyl-2-(4,8,12-trimethyltridecyl)-2H-1-benzopyran-6-yl]oxy]-1,4-dioxobutyl]-ֳ‰-hydroxypoly(oxy-1,2-ethanediyl);D-ֲ±-Tocopherol Polyethylene Glycol 1	9002-96-4	Tocofersolan is a synthetic version of vitamin E.	K562	SRSF2 P95H/wt	K562_Tom_mut	11938	Luminescence	10	66428	80.65	81	0	None
PCM-0216564	1	S5568	Tocofersolan	[2R-[2R*(4R*,8R*)]]-ֲ±-[4-[[3,4-dihydro-2,5,7,8-tetramethyl-2-(4,8,12-trimethyltridecyl)-2H-1-benzopyran-6-yl]oxy]-1,4-dioxobutyl]-ֳ‰-hydroxypoly(oxy-1,2-ethanediyl);D-ֲ±-Tocopherol Polyethylene Glycol 1	9002-96-4	Tocofersolan is a synthetic version of vitamin E.	MOLM14	SRSF2 P95H/wt	MOML14_mut	11937	Luminescence	10	31136	87.15	87	0	None
PCM-0216564	1	S5568	Tocofersolan	[2R-[2R*(4R*,8R*)]]-ֲ±-[4-[[3,4-dihydro-2,5,7,8-tetramethyl-2-(4,8,12-trimethyltridecyl)-2H-1-benzopyran-6-yl]oxy]-1,4-dioxobutyl]-ֳ‰-hydroxypoly(oxy-1,2-ethanediyl);D-ֲ±-Tocopherol Polyethylene Glycol 1	9002-96-4	Tocofersolan is a synthetic version of vitamin E.	MOLM14	SRSF2 wt/wt	MOLM14_wt	11937	Luminescence	10	50839	97.2	97	0	None
PCM-0216564	1	S5568	Tocofersolan	[2R-[2R*(4R*,8R*)]]-ֲ±-[4-[[3,4-dihydro-2,5,7,8-tetramethyl-2-(4,8,12-trimethyltridecyl)-2H-1-benzopyran-6-yl]oxy]-1,4-dioxobutyl]-ֳ‰-hydroxypoly(oxy-1,2-ethanediyl);D-ֲ±-Tocopherol Polyethylene Glycol 1	9002-96-4	Tocofersolan is a synthetic version of vitamin E.	MARIMO	SRSF2 wt/wt	MARIMO_wt	11913	Luminescence	10	31368	63.45	63	0	None
PCM-0216564	1	S5568	Tocofersolan	[2R-[2R*(4R*,8R*)]]-ֲ±-[4-[[3,4-dihydro-2,5,7,8-tetramethyl-2-(4,8,12-trimethyltridecyl)-2H-1-benzopyran-6-yl]oxy]-1,4-dioxobutyl]-ֳ‰-hydroxypoly(oxy-1,2-ethanediyl);D-ֲ±-Tocopherol Polyethylene Glycol 1	9002-96-4	Tocofersolan is a synthetic version of vitamin E.	MARIMO	SRSF2 P95H/wt	MARIMO_mut	11913	Luminescence	10	31596	80.31	80	0	None
PCM-0216564	1	S5568	Tocofersolan	[2R-[2R*(4R*,8R*)]]-ֲ±-[4-[[3,4-dihydro-2,5,7,8-tetramethyl-2-(4,8,12-trimethyltridecyl)-2H-1-benzopyran-6-yl]oxy]-1,4-dioxobutyl]-ֳ‰-hydroxypoly(oxy-1,2-ethanediyl);D-ֲ±-Tocopherol Polyethylene Glycol 1	9002-96-4	Tocofersolan is a synthetic version of vitamin E.	OCI-AML2 CVCL_1619	wt/wt	AML2_wt	11836	Luminescence	10	23407	77.41	77	0	None
PCM-0216564	1	S5568	Tocofersolan	[2R-[2R*(4R*,8R*)]]-ֲ±-[4-[[3,4-dihydro-2,5,7,8-tetramethyl-2-(4,8,12-trimethyltridecyl)-2H-1-benzopyran-6-yl]oxy]-1,4-dioxobutyl]-ֳ‰-hydroxypoly(oxy-1,2-ethanediyl);D-ֲ±-Tocopherol Polyethylene Glycol 1	9002-96-4	Tocofersolan is a synthetic version of vitamin E.	OCI-AML2 CVCL_1619	P95H/wt	AML2_mut	11836	Luminescence	10	14614	59.54	60	0	None
PCM-0216563	1	S5548	7-Hydroxy-4-chromone	.	59887-89-7	7-Hydroxychromone is a Src kinase inhibitor with an IC50 of <300 ֲ¼M.	K562	SRSF2 wt/wt	K562_wt	11938	Luminescence	10	88064	93.51	94	0	None
PCM-0216563	1	S5548	7-Hydroxy-4-chromone	.	59887-89-7	7-Hydroxychromone is a Src kinase inhibitor with an IC50 of <300 ֲ¼M.	K562	SRSF2 P95H/wt	K562_Omar_mut	11938	Luminescence	10	83950	102.05	102	0	None
PCM-0216563	1	S5548	7-Hydroxy-4-chromone	.	59887-89-7	7-Hydroxychromone is a Src kinase inhibitor with an IC50 of <300 ֲ¼M.	K562	SRSF2 P95H/wt	K562_Tom_mut	11938	Luminescence	10	67682	95.58	96	0	None
PCM-0216563	1	S5548	7-Hydroxy-4-chromone	.	59887-89-7	7-Hydroxychromone is a Src kinase inhibitor with an IC50 of <300 ֲ¼M.	MOLM14	SRSF2 P95H/wt	MOML14_mut	11937	Luminescence	10	37346	98.89	99	0	None
PCM-0216563	1	S5548	7-Hydroxy-4-chromone	.	59887-89-7	7-Hydroxychromone is a Src kinase inhibitor with an IC50 of <300 ֲ¼M.	MOLM14	SRSF2 wt/wt	MOLM14_wt	11937	Luminescence	10	58851	104.32	104	0	None
PCM-0216563	1	S5548	7-Hydroxy-4-chromone	.	59887-89-7	7-Hydroxychromone is a Src kinase inhibitor with an IC50 of <300 ֲ¼M.	MARIMO	SRSF2 wt/wt	MARIMO_wt	11913	Luminescence	10	46840	103.89	104	0	None
PCM-0216563	1	S5548	7-Hydroxy-4-chromone	.	59887-89-7	7-Hydroxychromone is a Src kinase inhibitor with an IC50 of <300 ֲ¼M.	MARIMO	SRSF2 P95H/wt	MARIMO_mut	11913	Luminescence	10	39013	99.06	99	0	None
PCM-0216563	1	S5548	7-Hydroxy-4-chromone	.	59887-89-7	7-Hydroxychromone is a Src kinase inhibitor with an IC50 of <300 ֲ¼M.	OCI-AML2 CVCL_1619	wt/wt	AML2_wt	11836	Luminescence	10	27779	96.26	96	0	None
PCM-0216563	1	S5548	7-Hydroxy-4-chromone	.	59887-89-7	7-Hydroxychromone is a Src kinase inhibitor with an IC50 of <300 ֲ¼M.	OCI-AML2 CVCL_1619	P95H/wt	AML2_mut	11836	Luminescence	10	23942	97.1	97	0	None
PCM-0216562	1	S5532	Erythromycin estolate	.	3521-62-8	an inhibitor of ATP binding cassette subfamily B member 11	K562	SRSF2 wt/wt	K562_wt	11938	Luminescence	10	94828	90.38	90	0	None
PCM-0216562	1	S5532	Erythromycin estolate	.	3521-62-8	an inhibitor of ATP binding cassette subfamily B member 11	K562	SRSF2 P95H/wt	K562_Omar_mut	11938	Luminescence	10	84328	92.35	92	0	None
PCM-0216562	1	S5532	Erythromycin estolate	.	3521-62-8	an inhibitor of ATP binding cassette subfamily B member 11	K562	SRSF2 P95H/wt	K562_Tom_mut	11938	Luminescence	10	73711	89.52	90	0	None
PCM-0216562	1	S5532	Erythromycin estolate	.	3521-62-8	an inhibitor of ATP binding cassette subfamily B member 11	MOLM14	SRSF2 P95H/wt	MOML14_mut	11937	Luminescence	10	34432	96.4	96	0	None
PCM-0216562	1	S5532	Erythromycin estolate	.	3521-62-8	an inhibitor of ATP binding cassette subfamily B member 11	MOLM14	SRSF2 wt/wt	MOLM14_wt	11937	Luminescence	10	50093	95.77	96	0	None
PCM-0216562	1	S5532	Erythromycin estolate	.	3521-62-8	an inhibitor of ATP binding cassette subfamily B member 11	MARIMO	SRSF2 wt/wt	MARIMO_wt	11913	Luminescence	10	51762	104.82	105	0	None
PCM-0216562	1	S5532	Erythromycin estolate	.	3521-62-8	an inhibitor of ATP binding cassette subfamily B member 11	MARIMO	SRSF2 P95H/wt	MARIMO_mut	11913	Luminescence	10	36311	92.32	92	0	None
PCM-0216562	1	S5532	Erythromycin estolate	.	3521-62-8	an inhibitor of ATP binding cassette subfamily B member 11	OCI-AML2 CVCL_1619	wt/wt	AML2_wt	11836	Luminescence	10	23213	76.77	77	0	None
PCM-0216562	1	S5532	Erythromycin estolate	.	3521-62-8	an inhibitor of ATP binding cassette subfamily B member 11	OCI-AML2 CVCL_1619	P95H/wt	AML2_mut	11836	Luminescence	10	19019	77.53	78	0	None
PCM-0216561	1	S5386	7-Dehydrocholesterol	Cholesta-5,7-dien-3ֲ²-ol d6	434-16-2	One of the isotopic labelled form of 7-DehydroCholesterol, which is a vitamin precursor.	K562	SRSF2 wt/wt	K562_wt	11938	Luminescence	10	101225	96.49	96	0	None
PCM-0216561	1	S5386	7-Dehydrocholesterol	Cholesta-5,7-dien-3ֲ²-ol d6	434-16-2	One of the isotopic labelled form of 7-DehydroCholesterol, which is a vitamin precursor.	K562	SRSF2 P95H/wt	K562_Omar_mut	11938	Luminescence	10	80821	88.5	89	0	None
PCM-0216561	1	S5386	7-Dehydrocholesterol	Cholesta-5,7-dien-3ֲ²-ol d6	434-16-2	One of the isotopic labelled form of 7-DehydroCholesterol, which is a vitamin precursor.	K562	SRSF2 P95H/wt	K562_Tom_mut	11938	Luminescence	10	72973	88.62	89	0	None
PCM-0216561	1	S5386	7-Dehydrocholesterol	Cholesta-5,7-dien-3ֲ²-ol d6	434-16-2	One of the isotopic labelled form of 7-DehydroCholesterol, which is a vitamin precursor.	MOLM14	SRSF2 P95H/wt	MOML14_mut	11937	Luminescence	10	30940	86.6	87	0	None
PCM-0216561	1	S5386	7-Dehydrocholesterol	Cholesta-5,7-dien-3ֲ²-ol d6	434-16-2	One of the isotopic labelled form of 7-DehydroCholesterol, which is a vitamin precursor.	MOLM14	SRSF2 wt/wt	MOLM14_wt	11937	Luminescence	10	49109	93.89	94	0	None
PCM-0216561	1	S5386	7-Dehydrocholesterol	Cholesta-5,7-dien-3ֲ²-ol d6	434-16-2	One of the isotopic labelled form of 7-DehydroCholesterol, which is a vitamin precursor.	MARIMO	SRSF2 wt/wt	MARIMO_wt	11913	Luminescence	10	42989	87.03	87	0	None
PCM-0216561	1	S5386	7-Dehydrocholesterol	Cholesta-5,7-dien-3ֲ²-ol d6	434-16-2	One of the isotopic labelled form of 7-DehydroCholesterol, which is a vitamin precursor.	MARIMO	SRSF2 P95H/wt	MARIMO_mut	11913	Luminescence	10	34461	87.61	88	0	None
PCM-0216561	1	S5386	7-Dehydrocholesterol	Cholesta-5,7-dien-3ֲ²-ol d6	434-16-2	One of the isotopic labelled form of 7-DehydroCholesterol, which is a vitamin precursor.	OCI-AML2 CVCL_1619	wt/wt	AML2_wt	11836	Luminescence	10	28622	94.7	95	0	None
PCM-0216561	1	S5386	7-Dehydrocholesterol	Cholesta-5,7-dien-3ֲ²-ol d6	434-16-2	One of the isotopic labelled form of 7-DehydroCholesterol, which is a vitamin precursor.	OCI-AML2 CVCL_1619	P95H/wt	AML2_mut	11836	Luminescence	10	23095	94.18	94	0	None
PCM-0216560	1	S5370	10-Hydroxydecanoic acid	.	1679-53-4	10-Hydroxydecanoic Acid is an occlusive skin conditioning agent: it creates a barrier on the skin that prevents water loss, thus helping to keep it hydrated.	K562	SRSF2 wt/wt	K562_wt	11938	Luminescence	10	105413	100.49	100	0	None
PCM-0216560	1	S5370	10-Hydroxydecanoic acid	.	1679-53-4	10-Hydroxydecanoic Acid is an occlusive skin conditioning agent: it creates a barrier on the skin that prevents water loss, thus helping to keep it hydrated.	K562	SRSF2 P95H/wt	K562_Omar_mut	11938	Luminescence	10	90561	99.2	99	0	None
PCM-0216560	1	S5370	10-Hydroxydecanoic acid	.	1679-53-4	10-Hydroxydecanoic Acid is an occlusive skin conditioning agent: it creates a barrier on the skin that prevents water loss, thus helping to keep it hydrated.	K562	SRSF2 P95H/wt	K562_Tom_mut	11938	Luminescence	10	80536	97.82	98	0	None
PCM-0216560	1	S5370	10-Hydroxydecanoic acid	.	1679-53-4	10-Hydroxydecanoic Acid is an occlusive skin conditioning agent: it creates a barrier on the skin that prevents water loss, thus helping to keep it hydrated.	MOLM14	SRSF2 P95H/wt	MOML14_mut	11937	Luminescence	10	34981	97.94	98	0	None
PCM-0216560	1	S5370	10-Hydroxydecanoic acid	.	1679-53-4	10-Hydroxydecanoic Acid is an occlusive skin conditioning agent: it creates a barrier on the skin that prevents water loss, thus helping to keep it hydrated.	MOLM14	SRSF2 wt/wt	MOLM14_wt	11937	Luminescence	10	51921	99.27	99	0	None
PCM-0216560	1	S5370	10-Hydroxydecanoic acid	.	1679-53-4	10-Hydroxydecanoic Acid is an occlusive skin conditioning agent: it creates a barrier on the skin that prevents water loss, thus helping to keep it hydrated.	MARIMO	SRSF2 wt/wt	MARIMO_wt	11913	Luminescence	10	49856	100.96	101	0	None
PCM-0216560	1	S5370	10-Hydroxydecanoic acid	.	1679-53-4	10-Hydroxydecanoic Acid is an occlusive skin conditioning agent: it creates a barrier on the skin that prevents water loss, thus helping to keep it hydrated.	MARIMO	SRSF2 P95H/wt	MARIMO_mut	11913	Luminescence	10	38456	97.79	98	0	None
PCM-0216560	1	S5370	10-Hydroxydecanoic acid	.	1679-53-4	10-Hydroxydecanoic Acid is an occlusive skin conditioning agent: it creates a barrier on the skin that prevents water loss, thus helping to keep it hydrated.	OCI-AML2 CVCL_1619	wt/wt	AML2_wt	11836	Luminescence	10	28031	92.74	93	0	None
PCM-0216560	1	S5370	10-Hydroxydecanoic acid	.	1679-53-4	10-Hydroxydecanoic Acid is an occlusive skin conditioning agent: it creates a barrier on the skin that prevents water loss, thus helping to keep it hydrated.	OCI-AML2 CVCL_1619	P95H/wt	AML2_mut	11836	Luminescence	10	24364	99.36	99	0	None
PCM-0216559	1	S5278	Tedizolid	.	856866-72-3	Tedizolid phosphate is a novel oxazolidinone with activity against Gram-positive pathogens.	K562	SRSF2 wt/wt	K562_wt	11938	Luminescence	10	87380	83.26	83	0	None
PCM-0216559	1	S5278	Tedizolid	.	856866-72-3	Tedizolid phosphate is a novel oxazolidinone with activity against Gram-positive pathogens.	K562	SRSF2 P95H/wt	K562_Omar_mut	11938	Luminescence	10	79510	87.06	87	0	None
PCM-0216559	1	S5278	Tedizolid	.	856866-72-3	Tedizolid phosphate is a novel oxazolidinone with activity against Gram-positive pathogens.	K562	SRSF2 P95H/wt	K562_Tom_mut	11938	Luminescence	10	67705	82.2	82	0	None
PCM-0216559	1	S5278	Tedizolid	.	856866-72-3	Tedizolid phosphate is a novel oxazolidinone with activity against Gram-positive pathogens.	MOLM14	SRSF2 P95H/wt	MOML14_mut	11937	Luminescence	10	31931	89.38	89	0	None
PCM-0216559	1	S5278	Tedizolid	.	856866-72-3	Tedizolid phosphate is a novel oxazolidinone with activity against Gram-positive pathogens.	MOLM14	SRSF2 wt/wt	MOLM14_wt	11937	Luminescence	10	44743	85.52	86	0	None
PCM-0216559	1	S5278	Tedizolid	.	856866-72-3	Tedizolid phosphate is a novel oxazolidinone with activity against Gram-positive pathogens.	MARIMO	SRSF2 wt/wt	MARIMO_wt	11913	Luminescence	10	43518	88.1	88	0	None
PCM-0216559	1	S5278	Tedizolid	.	856866-72-3	Tedizolid phosphate is a novel oxazolidinone with activity against Gram-positive pathogens.	MARIMO	SRSF2 P95H/wt	MARIMO_mut	11913	Luminescence	10	30433	77.35	77	0	None
PCM-0216559	1	S5278	Tedizolid	.	856866-72-3	Tedizolid phosphate is a novel oxazolidinone with activity against Gram-positive pathogens.	OCI-AML2 CVCL_1619	wt/wt	AML2_wt	11836	Luminescence	10	24676	81.62	82	0	None
PCM-0216559	1	S5278	Tedizolid	.	856866-72-3	Tedizolid phosphate is a novel oxazolidinone with activity against Gram-positive pathogens.	OCI-AML2 CVCL_1619	P95H/wt	AML2_mut	11836	Luminescence	10	19595	79.88	80	0	None
PCM-0216558	1	S5591	Ectoine	.	96702-03-3	Ectoine induced salt tolerance	K562	SRSF2 wt/wt	K562_wt	11938	Luminescence	10	100109	93.65	94	0	None
PCM-0216558	1	S5591	Ectoine	.	96702-03-3	Ectoine induced salt tolerance	K562	SRSF2 P95H/wt	K562_Omar_mut	11938	Luminescence	10	90081	99.82	100	0	None
PCM-0216558	1	S5591	Ectoine	.	96702-03-3	Ectoine induced salt tolerance	K562	SRSF2 P95H/wt	K562_Tom_mut	11938	Luminescence	10	77806	97.72	98	0	None
PCM-0216558	1	S5591	Ectoine	.	96702-03-3	Ectoine induced salt tolerance	MOLM14	SRSF2 P95H/wt	MOML14_mut	11937	Luminescence	10	37191	98.23	98	0	None
PCM-0216558	1	S5591	Ectoine	.	96702-03-3	Ectoine induced salt tolerance	MOLM14	SRSF2 wt/wt	MOLM14_wt	11937	Luminescence	10	56389	99.52	100	0	None
PCM-0216558	1	S5591	Ectoine	.	96702-03-3	Ectoine induced salt tolerance	MARIMO	SRSF2 wt/wt	MARIMO_wt	11913	Luminescence	10	50369	103.2	103	0	None
PCM-0216558	1	S5591	Ectoine	.	96702-03-3	Ectoine induced salt tolerance	MARIMO	SRSF2 P95H/wt	MARIMO_mut	11913	Luminescence	10	39429	96.69	97	0	None
PCM-0216558	1	S5591	Ectoine	.	96702-03-3	Ectoine induced salt tolerance	OCI-AML2 CVCL_1619	wt/wt	AML2_wt	11836	Luminescence	10	29040	99.85	100	0	None
PCM-0216558	1	S5591	Ectoine	.	96702-03-3	Ectoine induced salt tolerance	OCI-AML2 CVCL_1619	P95H/wt	AML2_mut	11836	Luminescence	10	25158	100.46	100	0	None
PCM-0216557	1	S5418	Parecoxib Sodium	.	198470-85-8	The prodrug Parecoxib as well as its active metabolite val have a specific affinity to the cannabinoid (CB) receptor measured in CB1-expressing HEK 293 cells and rat brain tissue. Adult male Sprague-D	K562	SRSF2 wt/wt	K562_wt	11938	Luminescence	10	105077	100.17	100	0	None
PCM-0216557	1	S5418	Parecoxib Sodium	.	198470-85-8	The prodrug Parecoxib as well as its active metabolite val have a specific affinity to the cannabinoid (CB) receptor measured in CB1-expressing HEK 293 cells and rat brain tissue. Adult male Sprague-D	K562	SRSF2 P95H/wt	K562_Omar_mut	11938	Luminescence	10	92768	101.62	102	0	None
PCM-0216557	1	S5418	Parecoxib Sodium	.	198470-85-8	The prodrug Parecoxib as well as its active metabolite val have a specific affinity to the cannabinoid (CB) receptor measured in CB1-expressing HEK 293 cells and rat brain tissue. Adult male Sprague-D	K562	SRSF2 P95H/wt	K562_Tom_mut	11938	Luminescence	10	75656	91.88	92	0	None
PCM-0216557	1	S5418	Parecoxib Sodium	.	198470-85-8	The prodrug Parecoxib as well as its active metabolite val have a specific affinity to the cannabinoid (CB) receptor measured in CB1-expressing HEK 293 cells and rat brain tissue. Adult male Sprague-D	MOLM14	SRSF2 P95H/wt	MOML14_mut	11937	Luminescence	10	33367	93.41	93	0	None
PCM-0216557	1	S5418	Parecoxib Sodium	.	198470-85-8	The prodrug Parecoxib as well as its active metabolite val have a specific affinity to the cannabinoid (CB) receptor measured in CB1-expressing HEK 293 cells and rat brain tissue. Adult male Sprague-D	MOLM14	SRSF2 wt/wt	MOLM14_wt	11937	Luminescence	10	54471	104.16	104	0	None
PCM-0216557	1	S5418	Parecoxib Sodium	.	198470-85-8	The prodrug Parecoxib as well as its active metabolite val have a specific affinity to the cannabinoid (CB) receptor measured in CB1-expressing HEK 293 cells and rat brain tissue. Adult male Sprague-D	MARIMO	SRSF2 wt/wt	MARIMO_wt	11913	Luminescence	10	51397	104.08	104	0	None
PCM-0216557	1	S5418	Parecoxib Sodium	.	198470-85-8	The prodrug Parecoxib as well as its active metabolite val have a specific affinity to the cannabinoid (CB) receptor measured in CB1-expressing HEK 293 cells and rat brain tissue. Adult male Sprague-D	MARIMO	SRSF2 P95H/wt	MARIMO_mut	11913	Luminescence	10	39756	101.1	101	0	None
PCM-0216557	1	S5418	Parecoxib Sodium	.	198470-85-8	The prodrug Parecoxib as well as its active metabolite val have a specific affinity to the cannabinoid (CB) receptor measured in CB1-expressing HEK 293 cells and rat brain tissue. Adult male Sprague-D	OCI-AML2 CVCL_1619	wt/wt	AML2_wt	11836	Luminescence	10	29417	97.33	97	0	None
PCM-0216557	1	S5418	Parecoxib Sodium	.	198470-85-8	The prodrug Parecoxib as well as its active metabolite val have a specific affinity to the cannabinoid (CB) receptor measured in CB1-expressing HEK 293 cells and rat brain tissue. Adult male Sprague-D	OCI-AML2 CVCL_1619	P95H/wt	AML2_mut	11836	Luminescence	10	22625	92.26	92	0	None
PCM-0216556	1	S5400	3-chloro-5-hydroxybenzoic Acid	.	53984-36-4	An activator of FKSG80	K562	SRSF2 wt/wt	K562_wt	11938	Luminescence	10	108460	103.4	103	0	None
PCM-0216556	1	S5400	3-chloro-5-hydroxybenzoic Acid	.	53984-36-4	An activator of FKSG80	K562	SRSF2 P95H/wt	K562_Omar_mut	11938	Luminescence	10	94885	103.94	104	0	None
PCM-0216556	1	S5400	3-chloro-5-hydroxybenzoic Acid	.	53984-36-4	An activator of FKSG80	K562	SRSF2 P95H/wt	K562_Tom_mut	11938	Luminescence	10	83281	101.16	101	0	None
PCM-0216556	1	S5400	3-chloro-5-hydroxybenzoic Acid	.	53984-36-4	An activator of FKSG80	MOLM14	SRSF2 P95H/wt	MOML14_mut	11937	Luminescence	10	37344	104.56	105	0	None
PCM-0216556	1	S5400	3-chloro-5-hydroxybenzoic Acid	.	53984-36-4	An activator of FKSG80	MOLM14	SRSF2 wt/wt	MOLM14_wt	11937	Luminescence	10	55981	107.05	107	0	None
PCM-0216556	1	S5400	3-chloro-5-hydroxybenzoic Acid	.	53984-36-4	An activator of FKSG80	MARIMO	SRSF2 wt/wt	MARIMO_wt	11913	Luminescence	10	46969	95.1	95	0	None
PCM-0216556	1	S5400	3-chloro-5-hydroxybenzoic Acid	.	53984-36-4	An activator of FKSG80	MARIMO	SRSF2 P95H/wt	MARIMO_mut	11913	Luminescence	10	37859	96.26	96	0	None
PCM-0216556	1	S5400	3-chloro-5-hydroxybenzoic Acid	.	53984-36-4	An activator of FKSG80	OCI-AML2 CVCL_1619	wt/wt	AML2_wt	11836	Luminescence	10	32836	108.67	109	0	None
PCM-0216556	1	S5400	3-chloro-5-hydroxybenzoic Acid	.	53984-36-4	An activator of FKSG80	OCI-AML2 CVCL_1619	P95H/wt	AML2_mut	11836	Luminescence	10	23768	96.93	97	0	None
PCM-0216555	1	S5385	Imidafenacin	.	170105-16-5	Imidafenacin(KRP-197; ONO-8025) is a potent and selective inhibitor of M3 receptors with Kb of 0.317 nM; less potent for M2 receptors(IC50=4.13 nM).	K562	SRSF2 wt/wt	K562_wt	11938	Luminescence	10	110072	104.94	105	0	None
PCM-0216555	1	S5385	Imidafenacin	.	170105-16-5	Imidafenacin(KRP-197; ONO-8025) is a potent and selective inhibitor of M3 receptors with Kb of 0.317 nM; less potent for M2 receptors(IC50=4.13 nM).	K562	SRSF2 P95H/wt	K562_Omar_mut	11938	Luminescence	10	86251	94.46	94	0	None
PCM-0216555	1	S5385	Imidafenacin	.	170105-16-5	Imidafenacin(KRP-197; ONO-8025) is a potent and selective inhibitor of M3 receptors with Kb of 0.317 nM; less potent for M2 receptors(IC50=4.13 nM).	K562	SRSF2 P95H/wt	K562_Tom_mut	11938	Luminescence	10	75430	91.61	92	0	None
PCM-0216555	1	S5385	Imidafenacin	.	170105-16-5	Imidafenacin(KRP-197; ONO-8025) is a potent and selective inhibitor of M3 receptors with Kb of 0.317 nM; less potent for M2 receptors(IC50=4.13 nM).	MOLM14	SRSF2 P95H/wt	MOML14_mut	11937	Luminescence	10	35437	99.21	99	0	None
PCM-0216555	1	S5385	Imidafenacin	.	170105-16-5	Imidafenacin(KRP-197; ONO-8025) is a potent and selective inhibitor of M3 receptors with Kb of 0.317 nM; less potent for M2 receptors(IC50=4.13 nM).	MOLM14	SRSF2 wt/wt	MOLM14_wt	11937	Luminescence	10	53060	101.46	101	0	None
PCM-0216555	1	S5385	Imidafenacin	.	170105-16-5	Imidafenacin(KRP-197; ONO-8025) is a potent and selective inhibitor of M3 receptors with Kb of 0.317 nM; less potent for M2 receptors(IC50=4.13 nM).	MARIMO	SRSF2 wt/wt	MARIMO_wt	11913	Luminescence	10	45345	91.81	92	0	None
PCM-0216555	1	S5385	Imidafenacin	.	170105-16-5	Imidafenacin(KRP-197; ONO-8025) is a potent and selective inhibitor of M3 receptors with Kb of 0.317 nM; less potent for M2 receptors(IC50=4.13 nM).	MARIMO	SRSF2 P95H/wt	MARIMO_mut	11913	Luminescence	10	34440	87.56	88	0	None
PCM-0216555	1	S5385	Imidafenacin	.	170105-16-5	Imidafenacin(KRP-197; ONO-8025) is a potent and selective inhibitor of M3 receptors with Kb of 0.317 nM; less potent for M2 receptors(IC50=4.13 nM).	OCI-AML2 CVCL_1619	wt/wt	AML2_wt	11836	Luminescence	10	30757	101.78	102	0	None
PCM-0216555	1	S5385	Imidafenacin	.	170105-16-5	Imidafenacin(KRP-197; ONO-8025) is a potent and selective inhibitor of M3 receptors with Kb of 0.317 nM; less potent for M2 receptors(IC50=4.13 nM).	OCI-AML2 CVCL_1619	P95H/wt	AML2_mut	11836	Luminescence	10	22259	90.76	91	0	None
PCM-0216554	1	S5372	Methyl Aminolevulinate Hydrochloride	Methyl 5-amino-4-oxopentanoate hydrochloride; Methyl 5-Aminolevulinate Hydrochloride; 5-Amino-4-oxopentanoic Acid Methyl Ester Hydrochloride	79416-27-6	Methyl Aminolevulinate Hydrochloride is the methyl ester of Aminolevulinic Acid, which is a precursor of a photosensitizer and also is used as an add on agent for photodynamic therapy. It shows much h	K562	SRSF2 wt/wt	K562_wt	11938	Luminescence	10	103829	98.98	99	0	None
PCM-0216554	1	S5372	Methyl Aminolevulinate Hydrochloride	Methyl 5-amino-4-oxopentanoate hydrochloride; Methyl 5-Aminolevulinate Hydrochloride; 5-Amino-4-oxopentanoic Acid Methyl Ester Hydrochloride	79416-27-6	Methyl Aminolevulinate Hydrochloride is the methyl ester of Aminolevulinic Acid, which is a precursor of a photosensitizer and also is used as an add on agent for photodynamic therapy. It shows much h	K562	SRSF2 P95H/wt	K562_Omar_mut	11938	Luminescence	10	86384	94.61	95	0	None
PCM-0216554	1	S5372	Methyl Aminolevulinate Hydrochloride	Methyl 5-amino-4-oxopentanoate hydrochloride; Methyl 5-Aminolevulinate Hydrochloride; 5-Amino-4-oxopentanoic Acid Methyl Ester Hydrochloride	79416-27-6	Methyl Aminolevulinate Hydrochloride is the methyl ester of Aminolevulinic Acid, which is a precursor of a photosensitizer and also is used as an add on agent for photodynamic therapy. It shows much h	K562	SRSF2 P95H/wt	K562_Tom_mut	11938	Luminescence	10	75313	91.47	91	0	None
PCM-0216554	1	S5372	Methyl Aminolevulinate Hydrochloride	Methyl 5-amino-4-oxopentanoate hydrochloride; Methyl 5-Aminolevulinate Hydrochloride; 5-Amino-4-oxopentanoic Acid Methyl Ester Hydrochloride	79416-27-6	Methyl Aminolevulinate Hydrochloride is the methyl ester of Aminolevulinic Acid, which is a precursor of a photosensitizer and also is used as an add on agent for photodynamic therapy. It shows much h	MOLM14	SRSF2 P95H/wt	MOML14_mut	11937	Luminescence	10	33931	94.99	95	0	None
PCM-0216554	1	S5372	Methyl Aminolevulinate Hydrochloride	Methyl 5-amino-4-oxopentanoate hydrochloride; Methyl 5-Aminolevulinate Hydrochloride; 5-Amino-4-oxopentanoic Acid Methyl Ester Hydrochloride	79416-27-6	Methyl Aminolevulinate Hydrochloride is the methyl ester of Aminolevulinic Acid, which is a precursor of a photosensitizer and also is used as an add on agent for photodynamic therapy. It shows much h	MOLM14	SRSF2 wt/wt	MOLM14_wt	11937	Luminescence	10	50848	97.22	97	0	None
PCM-0216554	1	S5372	Methyl Aminolevulinate Hydrochloride	Methyl 5-amino-4-oxopentanoate hydrochloride; Methyl 5-Aminolevulinate Hydrochloride; 5-Amino-4-oxopentanoic Acid Methyl Ester Hydrochloride	79416-27-6	Methyl Aminolevulinate Hydrochloride is the methyl ester of Aminolevulinic Acid, which is a precursor of a photosensitizer and also is used as an add on agent for photodynamic therapy. It shows much h	MARIMO	SRSF2 wt/wt	MARIMO_wt	11913	Luminescence	10	46611	94.37	94	0	None
PCM-0216554	1	S5372	Methyl Aminolevulinate Hydrochloride	Methyl 5-amino-4-oxopentanoate hydrochloride; Methyl 5-Aminolevulinate Hydrochloride; 5-Amino-4-oxopentanoic Acid Methyl Ester Hydrochloride	79416-27-6	Methyl Aminolevulinate Hydrochloride is the methyl ester of Aminolevulinic Acid, which is a precursor of a photosensitizer and also is used as an add on agent for photodynamic therapy. It shows much h	MARIMO	SRSF2 P95H/wt	MARIMO_mut	11913	Luminescence	10	36247	92.16	92	0	None
PCM-0216554	1	S5372	Methyl Aminolevulinate Hydrochloride	Methyl 5-amino-4-oxopentanoate hydrochloride; Methyl 5-Aminolevulinate Hydrochloride; 5-Amino-4-oxopentanoic Acid Methyl Ester Hydrochloride	79416-27-6	Methyl Aminolevulinate Hydrochloride is the methyl ester of Aminolevulinic Acid, which is a precursor of a photosensitizer and also is used as an add on agent for photodynamic therapy. It shows much h	OCI-AML2 CVCL_1619	wt/wt	AML2_wt	11836	Luminescence	10	30707	101.61	102	0	None
PCM-0216554	1	S5372	Methyl Aminolevulinate Hydrochloride	Methyl 5-amino-4-oxopentanoate hydrochloride; Methyl 5-Aminolevulinate Hydrochloride; 5-Amino-4-oxopentanoic Acid Methyl Ester Hydrochloride	79416-27-6	Methyl Aminolevulinate Hydrochloride is the methyl ester of Aminolevulinic Acid, which is a precursor of a photosensitizer and also is used as an add on agent for photodynamic therapy. It shows much h	OCI-AML2 CVCL_1619	P95H/wt	AML2_mut	11836	Luminescence	10	23034	93.93	94	0	None
PCM-0216553	1	S5371	Ajmaline	Ajmalan-17	898839	Ajmaline is an alkaloid that is class Ia antiarrhythmic agent.	K562	SRSF2 wt/wt	K562_wt	11938	Luminescence	10	103315	98.48	98	0	None
PCM-0216553	1	S5371	Ajmaline	Ajmalan-17	898839	Ajmaline is an alkaloid that is class Ia antiarrhythmic agent.	K562	SRSF2 P95H/wt	K562_Omar_mut	11938	Luminescence	10	87352	95.67	96	0	None
PCM-0216553	1	S5371	Ajmaline	Ajmalan-17	898839	Ajmaline is an alkaloid that is class Ia antiarrhythmic agent.	K562	SRSF2 P95H/wt	K562_Tom_mut	11938	Luminescence	10	77411	94.02	94	0	None
PCM-0216553	1	S5371	Ajmaline	Ajmalan-17	898839	Ajmaline is an alkaloid that is class Ia antiarrhythmic agent.	MOLM14	SRSF2 P95H/wt	MOML14_mut	11937	Luminescence	10	33803	94.63	95	0	None
PCM-0216553	1	S5371	Ajmaline	Ajmalan-17	898839	Ajmaline is an alkaloid that is class Ia antiarrhythmic agent.	MOLM14	SRSF2 wt/wt	MOLM14_wt	11937	Luminescence	10	51456	98.38	98	0	None
PCM-0216553	1	S5371	Ajmaline	Ajmalan-17	898839	Ajmaline is an alkaloid that is class Ia antiarrhythmic agent.	MARIMO	SRSF2 wt/wt	MARIMO_wt	11913	Luminescence	10	47491	96.16	96	0	None
PCM-0216553	1	S5371	Ajmaline	Ajmalan-17	898839	Ajmaline is an alkaloid that is class Ia antiarrhythmic agent.	MARIMO	SRSF2 P95H/wt	MARIMO_mut	11913	Luminescence	10	35642	90.62	91	0	None
PCM-0216553	1	S5371	Ajmaline	Ajmalan-17	898839	Ajmaline is an alkaloid that is class Ia antiarrhythmic agent.	OCI-AML2 CVCL_1619	wt/wt	AML2_wt	11836	Luminescence	10	29599	97.94	98	0	None
PCM-0216553	1	S5371	Ajmaline	Ajmalan-17	898839	Ajmaline is an alkaloid that is class Ia antiarrhythmic agent.	OCI-AML2 CVCL_1619	P95H/wt	AML2_mut	11836	Luminescence	10	23032	93.92	94	0	None
PCM-0216552	1	S5277	INCB032304	4-(1h-pyrazol-4-yl)-7-((2-(trimethylsilyl)ethoxy) methyl)-7h-pyrrolo[2,3-d]pyrimidine	941685-27-4	deuterated derivatives of ruxolitinib	K562	SRSF2 wt/wt	K562_wt	11938	Luminescence	10	113963	108.66	109	0	None
PCM-0216552	1	S5277	INCB032304	4-(1h-pyrazol-4-yl)-7-((2-(trimethylsilyl)ethoxy) methyl)-7h-pyrrolo[2,3-d]pyrimidine	941685-27-4	deuterated derivatives of ruxolitinib	K562	SRSF2 P95H/wt	K562_Omar_mut	11938	Luminescence	10	89867	98.43	98	0	None
PCM-0216552	1	S5277	INCB032304	4-(1h-pyrazol-4-yl)-7-((2-(trimethylsilyl)ethoxy) methyl)-7h-pyrrolo[2,3-d]pyrimidine	941685-27-4	deuterated derivatives of ruxolitinib	K562	SRSF2 P95H/wt	K562_Tom_mut	11938	Luminescence	10	81962	99.56	100	0	None
PCM-0216552	1	S5277	INCB032304	4-(1h-pyrazol-4-yl)-7-((2-(trimethylsilyl)ethoxy) methyl)-7h-pyrrolo[2,3-d]pyrimidine	941685-27-4	deuterated derivatives of ruxolitinib	MOLM14	SRSF2 P95H/wt	MOML14_mut	11937	Luminescence	10	34261	95.92	96	0	None
PCM-0216552	1	S5277	INCB032304	4-(1h-pyrazol-4-yl)-7-((2-(trimethylsilyl)ethoxy) methyl)-7h-pyrrolo[2,3-d]pyrimidine	941685-27-4	deuterated derivatives of ruxolitinib	MOLM14	SRSF2 wt/wt	MOLM14_wt	11937	Luminescence	10	55187	105.53	106	0	None
PCM-0216552	1	S5277	INCB032304	4-(1h-pyrazol-4-yl)-7-((2-(trimethylsilyl)ethoxy) methyl)-7h-pyrrolo[2,3-d]pyrimidine	941685-27-4	deuterated derivatives of ruxolitinib	MARIMO	SRSF2 wt/wt	MARIMO_wt	11913	Luminescence	10	52237	105.79	106	0	None
PCM-0216552	1	S5277	INCB032304	4-(1h-pyrazol-4-yl)-7-((2-(trimethylsilyl)ethoxy) methyl)-7h-pyrrolo[2,3-d]pyrimidine	941685-27-4	deuterated derivatives of ruxolitinib	MARIMO	SRSF2 P95H/wt	MARIMO_mut	11913	Luminescence	10	38792	98.64	99	0	None
PCM-0216552	1	S5277	INCB032304	4-(1h-pyrazol-4-yl)-7-((2-(trimethylsilyl)ethoxy) methyl)-7h-pyrrolo[2,3-d]pyrimidine	941685-27-4	deuterated derivatives of ruxolitinib	OCI-AML2 CVCL_1619	wt/wt	AML2_wt	11836	Luminescence	10	29931	99.04	99	0	None
PCM-0216552	1	S5277	INCB032304	4-(1h-pyrazol-4-yl)-7-((2-(trimethylsilyl)ethoxy) methyl)-7h-pyrrolo[2,3-d]pyrimidine	941685-27-4	deuterated derivatives of ruxolitinib	OCI-AML2 CVCL_1619	P95H/wt	AML2_mut	11836	Luminescence	10	24523	100.01	100	0	None
PCM-0216551	1	P1017	Octreotide Acetate	0	79517-01-4	Octreotide Acetate is the acetate salt of a cyclic octapeptide. It is a long-acting octapeptide with pharmacologic properties mimicking those of the natural hormone somatostatin.	K562	SRSF2 wt/wt	K562_wt	11938	Luminescence	10	97422	91.13	91	0	None
PCM-0216551	1	P1017	Octreotide Acetate	0	79517-01-4	Octreotide Acetate is the acetate salt of a cyclic octapeptide. It is a long-acting octapeptide with pharmacologic properties mimicking those of the natural hormone somatostatin.	K562	SRSF2 P95H/wt	K562_Omar_mut	11938	Luminescence	10	85674	94.92	95	0	None
PCM-0216551	1	P1017	Octreotide Acetate	0	79517-01-4	Octreotide Acetate is the acetate salt of a cyclic octapeptide. It is a long-acting octapeptide with pharmacologic properties mimicking those of the natural hormone somatostatin.	K562	SRSF2 P95H/wt	K562_Tom_mut	11938	Luminescence	10	75478	94.79	95	0	None
PCM-0216551	1	P1017	Octreotide Acetate	0	79517-01-4	Octreotide Acetate is the acetate salt of a cyclic octapeptide. It is a long-acting octapeptide with pharmacologic properties mimicking those of the natural hormone somatostatin.	MOLM14	SRSF2 P95H/wt	MOML14_mut	11937	Luminescence	10	37306	98.53	99	0	None
PCM-0216551	1	P1017	Octreotide Acetate	0	79517-01-4	Octreotide Acetate is the acetate salt of a cyclic octapeptide. It is a long-acting octapeptide with pharmacologic properties mimicking those of the natural hormone somatostatin.	MOLM14	SRSF2 wt/wt	MOLM14_wt	11937	Luminescence	10	55840	98.55	99	0	None
PCM-0216551	1	P1017	Octreotide Acetate	0	79517-01-4	Octreotide Acetate is the acetate salt of a cyclic octapeptide. It is a long-acting octapeptide with pharmacologic properties mimicking those of the natural hormone somatostatin.	MARIMO	SRSF2 wt/wt	MARIMO_wt	11913	Luminescence	10	46965	96.22	96	0	None
PCM-0216551	1	P1017	Octreotide Acetate	0	79517-01-4	Octreotide Acetate is the acetate salt of a cyclic octapeptide. It is a long-acting octapeptide with pharmacologic properties mimicking those of the natural hormone somatostatin.	MARIMO	SRSF2 P95H/wt	MARIMO_mut	11913	Luminescence	10	38412	94.19	94	0	None
PCM-0216551	1	P1017	Octreotide Acetate	0	79517-01-4	Octreotide Acetate is the acetate salt of a cyclic octapeptide. It is a long-acting octapeptide with pharmacologic properties mimicking those of the natural hormone somatostatin.	OCI-AML2 CVCL_1619	wt/wt	AML2_wt	11836	Luminescence	10	29238	100.53	101	0	None
PCM-0216551	1	P1017	Octreotide Acetate	0	79517-01-4	Octreotide Acetate is the acetate salt of a cyclic octapeptide. It is a long-acting octapeptide with pharmacologic properties mimicking those of the natural hormone somatostatin.	OCI-AML2 CVCL_1619	P95H/wt	AML2_mut	11836	Luminescence	10	25836	103.17	103	0	None
PCM-0216550	1	S9324	Alnustone	.	33457-62-4	Alnustone exerts significant anti-inflammatory activity in the assay of carrageenin-induced hind paw edema in rats.	K562	SRSF2 wt/wt	K562_wt	11938	Luminescence	10	92988	91.83	92	0	None
PCM-0216550	1	S9324	Alnustone	.	33457-62-4	Alnustone exerts significant anti-inflammatory activity in the assay of carrageenin-induced hind paw edema in rats.	K562	SRSF2 P95H/wt	K562_Omar_mut	11938	Luminescence	10	96747	104.95	105	0	None
PCM-0216550	1	S9324	Alnustone	.	33457-62-4	Alnustone exerts significant anti-inflammatory activity in the assay of carrageenin-induced hind paw edema in rats.	K562	SRSF2 P95H/wt	K562_Tom_mut	11938	Luminescence	10	81838	100.14	100	0	None
PCM-0216550	1	S9324	Alnustone	.	33457-62-4	Alnustone exerts significant anti-inflammatory activity in the assay of carrageenin-induced hind paw edema in rats.	MOLM14	SRSF2 P95H/wt	MOML14_mut	11937	Luminescence	10	32655	88.09	88	0	None
PCM-0216550	1	S9324	Alnustone	.	33457-62-4	Alnustone exerts significant anti-inflammatory activity in the assay of carrageenin-induced hind paw edema in rats.	MOLM14	SRSF2 wt/wt	MOLM14_wt	11937	Luminescence	10	47489	87.37	87	0	None
PCM-0216550	1	S9324	Alnustone	.	33457-62-4	Alnustone exerts significant anti-inflammatory activity in the assay of carrageenin-induced hind paw edema in rats.	MARIMO	SRSF2 wt/wt	MARIMO_wt	11913	Luminescence	10	41002	87.52	88	0	None
PCM-0216550	1	S9324	Alnustone	.	33457-62-4	Alnustone exerts significant anti-inflammatory activity in the assay of carrageenin-induced hind paw edema in rats.	MARIMO	SRSF2 P95H/wt	MARIMO_mut	11913	Luminescence	10	35910	91.97	92	0	None
PCM-0216550	1	S9324	Alnustone	.	33457-62-4	Alnustone exerts significant anti-inflammatory activity in the assay of carrageenin-induced hind paw edema in rats.	OCI-AML2 CVCL_1619	wt/wt	AML2_wt	11836	Luminescence	10	27255	95.59	96	0	None
PCM-0216550	1	S9324	Alnustone	.	33457-62-4	Alnustone exerts significant anti-inflammatory activity in the assay of carrageenin-induced hind paw edema in rats.	OCI-AML2 CVCL_1619	P95H/wt	AML2_mut	11836	Luminescence	10	17953	76.59	77	0	None
PCM-0216549	1	S9322	Neodiosmin	.	38665-01-9	A herb extraction	K562	SRSF2 wt/wt	K562_wt	11938	Luminescence	10	91277	90.14	90	0	None
PCM-0216549	1	S9322	Neodiosmin	.	38665-01-9	A herb extraction	K562	SRSF2 P95H/wt	K562_Omar_mut	11938	Luminescence	10	86050	93.32	93	0	None
PCM-0216549	1	S9322	Neodiosmin	.	38665-01-9	A herb extraction	K562	SRSF2 P95H/wt	K562_Tom_mut	11938	Luminescence	10	69725	85.29	85	0	None
PCM-0216549	1	S9322	Neodiosmin	.	38665-01-9	A herb extraction	MOLM14	SRSF2 P95H/wt	MOML14_mut	11937	Luminescence	10	36170	97.59	98	0	None
PCM-0216549	1	S9322	Neodiosmin	.	38665-01-9	A herb extraction	MOLM14	SRSF2 wt/wt	MOLM14_wt	11937	Luminescence	10	54395	100.1	100	0	None
PCM-0216549	1	S9322	Neodiosmin	.	38665-01-9	A herb extraction	MARIMO	SRSF2 wt/wt	MARIMO_wt	11913	Luminescence	10	45419	96.97	97	0	None
PCM-0216549	1	S9322	Neodiosmin	.	38665-01-9	A herb extraction	MARIMO	SRSF2 P95H/wt	MARIMO_mut	11913	Luminescence	10	36939	94.62	95	0	None
PCM-0216549	1	S9322	Neodiosmin	.	38665-01-9	A herb extraction	OCI-AML2 CVCL_1619	wt/wt	AML2_wt	11836	Luminescence	10	26917	94.41	94	0	None
PCM-0216549	1	S9322	Neodiosmin	.	38665-01-9	A herb extraction	OCI-AML2 CVCL_1619	P95H/wt	AML2_mut	11836	Luminescence	10	21035	89.76	90	0	None
PCM-0216548	1	S9320	Efetaal	.	239881	A herb extraction	K562	SRSF2 wt/wt	K562_wt	11938	Luminescence	10	109764	108.43	108	0	None
PCM-0216548	1	S9320	Efetaal	.	239881	A herb extraction	K562	SRSF2 P95H/wt	K562_Omar_mut	11938	Luminescence	10	96445	104.62	105	0	None
PCM-0216548	1	S9320	Efetaal	.	239881	A herb extraction	K562	SRSF2 P95H/wt	K562_Tom_mut	11938	Luminescence	10	81961	100.29	100	0	None
PCM-0216548	1	S9320	Efetaal	.	239881	A herb extraction	MOLM14	SRSF2 P95H/wt	MOML14_mut	11937	Luminescence	10	39694	107.12	107	0	None
PCM-0216548	1	S9320	Efetaal	.	239881	A herb extraction	MOLM14	SRSF2 wt/wt	MOLM14_wt	11937	Luminescence	10	58332	107.36	107	0	None
PCM-0216548	1	S9320	Efetaal	.	239881	A herb extraction	MARIMO	SRSF2 wt/wt	MARIMO_wt	11913	Luminescence	10	46492	99.26	99	0	None
PCM-0216548	1	S9320	Efetaal	.	239881	A herb extraction	MARIMO	SRSF2 P95H/wt	MARIMO_mut	11913	Luminescence	10	38190	97.83	98	0	None
PCM-0216548	1	S9320	Efetaal	.	239881	A herb extraction	OCI-AML2 CVCL_1619	wt/wt	AML2_wt	11836	Luminescence	10	28193	98.89	99	0	None
PCM-0216548	1	S9320	Efetaal	.	239881	A herb extraction	OCI-AML2 CVCL_1619	P95H/wt	AML2_mut	11836	Luminescence	10	24247	103.5	103	0	None
PCM-0216547	1	S9318	(20R)-Ginsenoside Rh1	.	80952-71-2	20S, 20R ginsenoside-Rh1 can inhibit the thrombin-induced conversion of fibrinogen to fibrin.	K562	SRSF2 wt/wt	K562_wt	11938	Luminescence	10	103975	102.71	103	0	None
PCM-0216547	1	S9318	(20R)-Ginsenoside Rh1	.	80952-71-2	20S, 20R ginsenoside-Rh1 can inhibit the thrombin-induced conversion of fibrinogen to fibrin.	K562	SRSF2 P95H/wt	K562_Omar_mut	11938	Luminescence	10	93358	101.27	101	0	None
PCM-0216547	1	S9318	(20R)-Ginsenoside Rh1	.	80952-71-2	20S, 20R ginsenoside-Rh1 can inhibit the thrombin-induced conversion of fibrinogen to fibrin.	K562	SRSF2 P95H/wt	K562_Tom_mut	11938	Luminescence	10	80566	98.58	99	0	None
PCM-0216547	1	S9318	(20R)-Ginsenoside Rh1	.	80952-71-2	20S, 20R ginsenoside-Rh1 can inhibit the thrombin-induced conversion of fibrinogen to fibrin.	MOLM14	SRSF2 P95H/wt	MOML14_mut	11937	Luminescence	10	42754	115.39	115	0	None
PCM-0216547	1	S9318	(20R)-Ginsenoside Rh1	.	80952-71-2	20S, 20R ginsenoside-Rh1 can inhibit the thrombin-induced conversion of fibrinogen to fibrin.	MOLM14	SRSF2 wt/wt	MOLM14_wt	11937	Luminescence	10	58175	107.07	107	0	None
PCM-0216547	1	S9318	(20R)-Ginsenoside Rh1	.	80952-71-2	20S, 20R ginsenoside-Rh1 can inhibit the thrombin-induced conversion of fibrinogen to fibrin.	MARIMO	SRSF2 wt/wt	MARIMO_wt	11913	Luminescence	10	46288	98.83	99	0	None
PCM-0216547	1	S9318	(20R)-Ginsenoside Rh1	.	80952-71-2	20S, 20R ginsenoside-Rh1 can inhibit the thrombin-induced conversion of fibrinogen to fibrin.	MARIMO	SRSF2 P95H/wt	MARIMO_mut	11913	Luminescence	10	43277	110.88	111	0	None
PCM-0216547	1	S9318	(20R)-Ginsenoside Rh1	.	80952-71-2	20S, 20R ginsenoside-Rh1 can inhibit the thrombin-induced conversion of fibrinogen to fibrin.	OCI-AML2 CVCL_1619	wt/wt	AML2_wt	11836	Luminescence	10	30799	108.05	108	0	None
PCM-0216547	1	S9318	(20R)-Ginsenoside Rh1	.	80952-71-2	20S, 20R ginsenoside-Rh1 can inhibit the thrombin-induced conversion of fibrinogen to fibrin.	OCI-AML2 CVCL_1619	P95H/wt	AML2_mut	11836	Luminescence	10	25004	106.73	107	0	None
PCM-0216546	1	S9315	Praeruptorin A	.	73069-25-7	Praeruptorin A may exert antiinflammatory effects in vitro in LPS-stimulated RAW 264.7 macrophages through inhibition of NF-ֲ÷B signal pathway activation.	K562	SRSF2 wt/wt	K562_wt	11938	Luminescence	10	101428	100.19	100	0	None
PCM-0216546	1	S9315	Praeruptorin A	.	73069-25-7	Praeruptorin A may exert antiinflammatory effects in vitro in LPS-stimulated RAW 264.7 macrophages through inhibition of NF-ֲ÷B signal pathway activation.	K562	SRSF2 P95H/wt	K562_Omar_mut	11938	Luminescence	10	89162	96.7	97	0	None
PCM-0216546	1	S9315	Praeruptorin A	.	73069-25-7	Praeruptorin A may exert antiinflammatory effects in vitro in LPS-stimulated RAW 264.7 macrophages through inhibition of NF-ֲ÷B signal pathway activation.	K562	SRSF2 P95H/wt	K562_Tom_mut	11938	Luminescence	10	77842	95.24	95	0	None
PCM-0216546	1	S9315	Praeruptorin A	.	73069-25-7	Praeruptorin A may exert antiinflammatory effects in vitro in LPS-stimulated RAW 264.7 macrophages through inhibition of NF-ֲ÷B signal pathway activation.	MOLM14	SRSF2 P95H/wt	MOML14_mut	11937	Luminescence	10	32981	88.97	89	0	None
PCM-0216546	1	S9315	Praeruptorin A	.	73069-25-7	Praeruptorin A may exert antiinflammatory effects in vitro in LPS-stimulated RAW 264.7 macrophages through inhibition of NF-ֲ÷B signal pathway activation.	MOLM14	SRSF2 wt/wt	MOLM14_wt	11937	Luminescence	10	51542	94.84	95	0	None
PCM-0216546	1	S9315	Praeruptorin A	.	73069-25-7	Praeruptorin A may exert antiinflammatory effects in vitro in LPS-stimulated RAW 264.7 macrophages through inhibition of NF-ֲ÷B signal pathway activation.	MARIMO	SRSF2 wt/wt	MARIMO_wt	11913	Luminescence	10	47413	101.23	101	0	None
PCM-0216546	1	S9315	Praeruptorin A	.	73069-25-7	Praeruptorin A may exert antiinflammatory effects in vitro in LPS-stimulated RAW 264.7 macrophages through inhibition of NF-ֲ÷B signal pathway activation.	MARIMO	SRSF2 P95H/wt	MARIMO_mut	11913	Luminescence	10	35081	89.85	90	0	None
PCM-0216546	1	S9315	Praeruptorin A	.	73069-25-7	Praeruptorin A may exert antiinflammatory effects in vitro in LPS-stimulated RAW 264.7 macrophages through inhibition of NF-ֲ÷B signal pathway activation.	OCI-AML2 CVCL_1619	wt/wt	AML2_wt	11836	Luminescence	10	29615	103.89	104	0	None
PCM-0216546	1	S9315	Praeruptorin A	.	73069-25-7	Praeruptorin A may exert antiinflammatory effects in vitro in LPS-stimulated RAW 264.7 macrophages through inhibition of NF-ֲ÷B signal pathway activation.	OCI-AML2 CVCL_1619	P95H/wt	AML2_mut	11836	Luminescence	10	22813	97.36	97	0	None
PCM-0216545	1	S9314	Atractylenolide II	.	73069-14-4	Atractylenolide II has antimelanoma effect by inhibiting STAT3 signalling.	K562	SRSF2 wt/wt	K562_wt	11938	Luminescence	10	100980	99.74	100	0	None
PCM-0216545	1	S9314	Atractylenolide II	.	73069-14-4	Atractylenolide II has antimelanoma effect by inhibiting STAT3 signalling.	K562	SRSF2 P95H/wt	K562_Omar_mut	11938	Luminescence	10	98397	106.74	107	0	None
PCM-0216545	1	S9314	Atractylenolide II	.	73069-14-4	Atractylenolide II has antimelanoma effect by inhibiting STAT3 signalling.	K562	SRSF2 P95H/wt	K562_Tom_mut	11938	Luminescence	10	85824	105.03	105	0	None
PCM-0216545	1	S9314	Atractylenolide II	.	73069-14-4	Atractylenolide II has antimelanoma effect by inhibiting STAT3 signalling.	MOLM14	SRSF2 P95H/wt	MOML14_mut	11937	Luminescence	10	37440	101.02	101	0	None
PCM-0216545	1	S9314	Atractylenolide II	.	73069-14-4	Atractylenolide II has antimelanoma effect by inhibiting STAT3 signalling.	MOLM14	SRSF2 wt/wt	MOLM14_wt	11937	Luminescence	10	57452	105.74	106	0	None
PCM-0216545	1	S9314	Atractylenolide II	.	73069-14-4	Atractylenolide II has antimelanoma effect by inhibiting STAT3 signalling.	MARIMO	SRSF2 wt/wt	MARIMO_wt	11913	Luminescence	10	47749	101.95	102	0	None
PCM-0216545	1	S9314	Atractylenolide II	.	73069-14-4	Atractylenolide II has antimelanoma effect by inhibiting STAT3 signalling.	MARIMO	SRSF2 P95H/wt	MARIMO_mut	11913	Luminescence	10	37779	96.77	97	0	None
PCM-0216545	1	S9314	Atractylenolide II	.	73069-14-4	Atractylenolide II has antimelanoma effect by inhibiting STAT3 signalling.	OCI-AML2 CVCL_1619	wt/wt	AML2_wt	11836	Luminescence	10	30173	105.85	106	0	None
PCM-0216545	1	S9314	Atractylenolide II	.	73069-14-4	Atractylenolide II has antimelanoma effect by inhibiting STAT3 signalling.	OCI-AML2 CVCL_1619	P95H/wt	AML2_mut	11836	Luminescence	10	24105	102.89	103	0	None
PCM-0216544	1	S9313	Atractylenolide III	.	73030-71-4	Atractylenolide III may control immunological reactions by regulating the cellular functions of IL-6 in mast cells.	K562	SRSF2 wt/wt	K562_wt	11938	Luminescence	10	100490	99.26	99	0	None
PCM-0216544	1	S9313	Atractylenolide III	.	73030-71-4	Atractylenolide III may control immunological reactions by regulating the cellular functions of IL-6 in mast cells.	K562	SRSF2 P95H/wt	K562_Omar_mut	11938	Luminescence	10	97136	105.37	105	0	None
PCM-0216544	1	S9313	Atractylenolide III	.	73030-71-4	Atractylenolide III may control immunological reactions by regulating the cellular functions of IL-6 in mast cells.	K562	SRSF2 P95H/wt	K562_Tom_mut	11938	Luminescence	10	82294	100.7	101	0	None
PCM-0216544	1	S9313	Atractylenolide III	.	73030-71-4	Atractylenolide III may control immunological reactions by regulating the cellular functions of IL-6 in mast cells.	MOLM14	SRSF2 P95H/wt	MOML14_mut	11937	Luminescence	10	37942	102.38	102	0	None
PCM-0216544	1	S9313	Atractylenolide III	.	73030-71-4	Atractylenolide III may control immunological reactions by regulating the cellular functions of IL-6 in mast cells.	MOLM14	SRSF2 wt/wt	MOLM14_wt	11937	Luminescence	10	53818	99.04	99	0	None
PCM-0216544	1	S9313	Atractylenolide III	.	73030-71-4	Atractylenolide III may control immunological reactions by regulating the cellular functions of IL-6 in mast cells.	MARIMO	SRSF2 wt/wt	MARIMO_wt	11913	Luminescence	10	47769	101.99	102	0	None
PCM-0216544	1	S9313	Atractylenolide III	.	73030-71-4	Atractylenolide III may control immunological reactions by regulating the cellular functions of IL-6 in mast cells.	MARIMO	SRSF2 P95H/wt	MARIMO_mut	11913	Luminescence	10	39482	101.14	101	0	None
PCM-0216544	1	S9313	Atractylenolide III	.	73030-71-4	Atractylenolide III may control immunological reactions by regulating the cellular functions of IL-6 in mast cells.	OCI-AML2 CVCL_1619	wt/wt	AML2_wt	11836	Luminescence	10	30284	106.24	106	0	None
PCM-0216544	1	S9313	Atractylenolide III	.	73030-71-4	Atractylenolide III may control immunological reactions by regulating the cellular functions of IL-6 in mast cells.	OCI-AML2 CVCL_1619	P95H/wt	AML2_mut	11836	Luminescence	10	22237	94.9	95	0	None
PCM-0216543	1	S9312	Cyanidin-3-O-glucoside chloride	.	7084-24-4	Cyanidin-3-O-glucoside chloride is potent antioxidants and free radical scavengers, may act as modulators of gene regulation and signal transduction pathways.	K562	SRSF2 wt/wt	K562_wt	11938	Luminescence	10	88198	87.09	87	0	None
PCM-0216543	1	S9312	Cyanidin-3-O-glucoside chloride	.	7084-24-4	Cyanidin-3-O-glucoside chloride is potent antioxidants and free radical scavengers, may act as modulators of gene regulation and signal transduction pathways.	K562	SRSF2 P95H/wt	K562_Omar_mut	11938	Luminescence	10	86244	93.53	94	0	None
PCM-0216543	1	S9312	Cyanidin-3-O-glucoside chloride	.	7084-24-4	Cyanidin-3-O-glucoside chloride is potent antioxidants and free radical scavengers, may act as modulators of gene regulation and signal transduction pathways.	K562	SRSF2 P95H/wt	K562_Tom_mut	11938	Luminescence	10	72709	88.95	89	0	None
PCM-0216543	1	S9312	Cyanidin-3-O-glucoside chloride	.	7084-24-4	Cyanidin-3-O-glucoside chloride is potent antioxidants and free radical scavengers, may act as modulators of gene regulation and signal transduction pathways.	MOLM14	SRSF2 P95H/wt	MOML14_mut	11937	Luminescence	10	33496	90.37	90	0	None
PCM-0216543	1	S9312	Cyanidin-3-O-glucoside chloride	.	7084-24-4	Cyanidin-3-O-glucoside chloride is potent antioxidants and free radical scavengers, may act as modulators of gene regulation and signal transduction pathways.	MOLM14	SRSF2 wt/wt	MOLM14_wt	11937	Luminescence	10	49530	91.13	91	0	None
PCM-0216543	1	S9312	Cyanidin-3-O-glucoside chloride	.	7084-24-4	Cyanidin-3-O-glucoside chloride is potent antioxidants and free radical scavengers, may act as modulators of gene regulation and signal transduction pathways.	MARIMO	SRSF2 wt/wt	MARIMO_wt	11913	Luminescence	10	43358	92.56	93	0	None
PCM-0216543	1	S9312	Cyanidin-3-O-glucoside chloride	.	7084-24-4	Cyanidin-3-O-glucoside chloride is potent antioxidants and free radical scavengers, may act as modulators of gene regulation and signal transduction pathways.	MARIMO	SRSF2 P95H/wt	MARIMO_mut	11913	Luminescence	10	35781	91.64	92	0	None
PCM-0216543	1	S9312	Cyanidin-3-O-glucoside chloride	.	7084-24-4	Cyanidin-3-O-glucoside chloride is potent antioxidants and free radical scavengers, may act as modulators of gene regulation and signal transduction pathways.	OCI-AML2 CVCL_1619	wt/wt	AML2_wt	11836	Luminescence	10	24584	86.21	86	0	None
PCM-0216543	1	S9312	Cyanidin-3-O-glucoside chloride	.	7084-24-4	Cyanidin-3-O-glucoside chloride is potent antioxidants and free radical scavengers, may act as modulators of gene regulation and signal transduction pathways.	OCI-AML2 CVCL_1619	P95H/wt	AML2_mut	11836	Luminescence	10	19464	83.05	83	0	None
PCM-0216542	1	S9311	Germacrone	.	6902-91-6	Extracted from Curcuma, Curcuma aromatica; Store the product in sealed, cool and dry condition.	K562	SRSF2 wt/wt	K562_wt	11938	Luminescence	10	111992	110.64	111	0	None
PCM-0216542	1	S9311	Germacrone	.	6902-91-6	Extracted from Curcuma, Curcuma aromatica; Store the product in sealed, cool and dry condition.	K562	SRSF2 P95H/wt	K562_Omar_mut	11938	Luminescence	10	101535	110.15	110	0	None
PCM-0216542	1	S9311	Germacrone	.	6902-91-6	Extracted from Curcuma, Curcuma aromatica; Store the product in sealed, cool and dry condition.	K562	SRSF2 P95H/wt	K562_Tom_mut	11938	Luminescence	10	89123	109.07	109	0	None
PCM-0216542	1	S9311	Germacrone	.	6902-91-6	Extracted from Curcuma, Curcuma aromatica; Store the product in sealed, cool and dry condition.	MOLM14	SRSF2 P95H/wt	MOML14_mut	11937	Luminescence	10	40878	110.32	110	0	None
PCM-0216542	1	S9311	Germacrone	.	6902-91-6	Extracted from Curcuma, Curcuma aromatica; Store the product in sealed, cool and dry condition.	MOLM14	SRSF2 wt/wt	MOLM14_wt	11937	Luminescence	10	57567	105.95	106	0	None
PCM-0216542	1	S9311	Germacrone	.	6902-91-6	Extracted from Curcuma, Curcuma aromatica; Store the product in sealed, cool and dry condition.	MARIMO	SRSF2 wt/wt	MARIMO_wt	11913	Luminescence	10	48455	103.46	103	0	None
PCM-0216542	1	S9311	Germacrone	.	6902-91-6	Extracted from Curcuma, Curcuma aromatica; Store the product in sealed, cool and dry condition.	MARIMO	SRSF2 P95H/wt	MARIMO_mut	11913	Luminescence	10	41947	107.47	107	0	None
PCM-0216542	1	S9311	Germacrone	.	6902-91-6	Extracted from Curcuma, Curcuma aromatica; Store the product in sealed, cool and dry condition.	OCI-AML2 CVCL_1619	wt/wt	AML2_wt	11836	Luminescence	10	28713	100.72	101	0	None
PCM-0216542	1	S9311	Germacrone	.	6902-91-6	Extracted from Curcuma, Curcuma aromatica; Store the product in sealed, cool and dry condition.	OCI-AML2 CVCL_1619	P95H/wt	AML2_mut	11836	Luminescence	10	22287	95.12	95	0	None
PCM-0216541	1	S9310	Isorhychophylline	.	1811243	Isorhyncophylline and rhyncophylline can directly inhibit the contractile responses induced by several agonists in small blood vessels of rat, they also can inhibit the hypertensive effect of angi	K562	SRSF2 wt/wt	K562_wt	11938	Luminescence	10	96649	95.46	95	0	None
PCM-0216541	1	S9310	Isorhychophylline	.	1811243	Isorhyncophylline and rhyncophylline can directly inhibit the contractile responses induced by several agonists in small blood vessels of rat, they also can inhibit the hypertensive effect of angi	K562	SRSF2 P95H/wt	K562_Omar_mut	11938	Luminescence	10	87859	95.29	95	0	None
PCM-0216541	1	S9310	Isorhychophylline	.	1811243	Isorhyncophylline and rhyncophylline can directly inhibit the contractile responses induced by several agonists in small blood vessels of rat, they also can inhibit the hypertensive effect of angi	K562	SRSF2 P95H/wt	K562_Tom_mut	11938	Luminescence	10	78696	96.29	96	0	None
PCM-0216541	1	S9310	Isorhychophylline	.	1811243	Isorhyncophylline and rhyncophylline can directly inhibit the contractile responses induced by several agonists in small blood vessels of rat, they also can inhibit the hypertensive effect of angi	MOLM14	SRSF2 P95H/wt	MOML14_mut	11937	Luminescence	10	34279	92.48	92	0	None
PCM-0216541	1	S9310	Isorhychophylline	.	1811243	Isorhyncophylline and rhyncophylline can directly inhibit the contractile responses induced by several agonists in small blood vessels of rat, they also can inhibit the hypertensive effect of angi	MOLM14	SRSF2 wt/wt	MOLM14_wt	11937	Luminescence	10	48443	89.13	89	0	None
PCM-0216541	1	S9310	Isorhychophylline	.	1811243	Isorhyncophylline and rhyncophylline can directly inhibit the contractile responses induced by several agonists in small blood vessels of rat, they also can inhibit the hypertensive effect of angi	MARIMO	SRSF2 wt/wt	MARIMO_wt	11913	Luminescence	10	33764	72.04	72	0	None
PCM-0216541	1	S9310	Isorhychophylline	.	1811243	Isorhyncophylline and rhyncophylline can directly inhibit the contractile responses induced by several agonists in small blood vessels of rat, they also can inhibit the hypertensive effect of angi	MARIMO	SRSF2 P95H/wt	MARIMO_mut	11913	Luminescence	10	32622	83.54	84	0	None
PCM-0216541	1	S9310	Isorhychophylline	.	1811243	Isorhyncophylline and rhyncophylline can directly inhibit the contractile responses induced by several agonists in small blood vessels of rat, they also can inhibit the hypertensive effect of angi	OCI-AML2 CVCL_1619	wt/wt	AML2_wt	11836	Luminescence	10	25598	89.77	90	0	None
PCM-0216541	1	S9310	Isorhychophylline	.	1811243	Isorhyncophylline and rhyncophylline can directly inhibit the contractile responses induced by several agonists in small blood vessels of rat, they also can inhibit the hypertensive effect of angi	OCI-AML2 CVCL_1619	P95H/wt	AML2_mut	11836	Luminescence	10	22801	97.31	97	0	None
PCM-0216540	1	S9309	Micheliolide	.	68370-47-8	Micheliolide has potential as a candidate drug for the treatment of diabetic nephropathy, it can effectively attenuate the high glucose-stimulated activation of NF-ֲ÷B, the degradation of Iֲ÷Bֲ±, and th	K562	SRSF2 wt/wt	K562_wt	11938	Luminescence	10	65292	64.43	64	0	None
PCM-0216540	1	S9309	Micheliolide	.	68370-47-8	Micheliolide has potential as a candidate drug for the treatment of diabetic nephropathy, it can effectively attenuate the high glucose-stimulated activation of NF-ֲ÷B, the degradation of Iֲ÷Bֲ±, and th	K562	SRSF2 P95H/wt	K562_Omar_mut	11938	Luminescence	10	26735	28.86	29	0	None
PCM-0216540	1	S9309	Micheliolide	.	68370-47-8	Micheliolide has potential as a candidate drug for the treatment of diabetic nephropathy, it can effectively attenuate the high glucose-stimulated activation of NF-ֲ÷B, the degradation of Iֲ÷Bֲ±, and th	K562	SRSF2 P95H/wt	K562_Tom_mut	11938	Luminescence	10	34150	41.68	42	0	None
PCM-0216540	1	S9309	Micheliolide	.	68370-47-8	Micheliolide has potential as a candidate drug for the treatment of diabetic nephropathy, it can effectively attenuate the high glucose-stimulated activation of NF-ֲ÷B, the degradation of Iֲ÷Bֲ±, and th	MOLM14	SRSF2 P95H/wt	MOML14_mut	11937	Luminescence	10	2982	7.9	8	0	None
PCM-0216540	1	S9309	Micheliolide	.	68370-47-8	Micheliolide has potential as a candidate drug for the treatment of diabetic nephropathy, it can effectively attenuate the high glucose-stimulated activation of NF-ֲ÷B, the degradation of Iֲ÷Bֲ±, and th	MOLM14	SRSF2 wt/wt	MOLM14_wt	11937	Luminescence	10	3905	7.02	7	0	None
PCM-0216540	1	S9309	Micheliolide	.	68370-47-8	Micheliolide has potential as a candidate drug for the treatment of diabetic nephropathy, it can effectively attenuate the high glucose-stimulated activation of NF-ֲ÷B, the degradation of Iֲ÷Bֲ±, and th	MARIMO	SRSF2 wt/wt	MARIMO_wt	11913	Luminescence	10	9331	19.79	20	0	None
PCM-0216540	1	S9309	Micheliolide	.	68370-47-8	Micheliolide has potential as a candidate drug for the treatment of diabetic nephropathy, it can effectively attenuate the high glucose-stimulated activation of NF-ֲ÷B, the degradation of Iֲ÷Bֲ±, and th	MARIMO	SRSF2 P95H/wt	MARIMO_mut	11913	Luminescence	10	6252	15.87	16	0	None
PCM-0216540	1	S9309	Micheliolide	.	68370-47-8	Micheliolide has potential as a candidate drug for the treatment of diabetic nephropathy, it can effectively attenuate the high glucose-stimulated activation of NF-ֲ÷B, the degradation of Iֲ÷Bֲ±, and th	OCI-AML2 CVCL_1619	wt/wt	AML2_wt	11836	Luminescence	10	3205	11.08	11	0	None
PCM-0216540	1	S9309	Micheliolide	.	68370-47-8	Micheliolide has potential as a candidate drug for the treatment of diabetic nephropathy, it can effectively attenuate the high glucose-stimulated activation of NF-ֲ÷B, the degradation of Iֲ÷Bֲ±, and th	OCI-AML2 CVCL_1619	P95H/wt	AML2_mut	11836	Luminescence	10	1259	5.22	5	0	None
PCM-0216539	1	S9308	Pulsatilla saponin D	.	68027-15-6	Cytotoxicity against human A549 cells assessed as inhibition of cell growth after 24 hrs by MTT assay	K562	SRSF2 wt/wt	K562_wt	11938	Luminescence	10	744	0.55	1	0	None
PCM-0216539	1	S9308	Pulsatilla saponin D	.	68027-15-6	Cytotoxicity against human A549 cells assessed as inhibition of cell growth after 24 hrs by MTT assay	K562	SRSF2 P95H/wt	K562_Omar_mut	11938	Luminescence	10	691	0.56	1	0	None
PCM-0216539	1	S9308	Pulsatilla saponin D	.	68027-15-6	Cytotoxicity against human A549 cells assessed as inhibition of cell growth after 24 hrs by MTT assay	K562	SRSF2 P95H/wt	K562_Tom_mut	11938	Luminescence	10	637	0.59	1	0	None
PCM-0216539	1	S9308	Pulsatilla saponin D	.	68027-15-6	Cytotoxicity against human A549 cells assessed as inhibition of cell growth after 24 hrs by MTT assay	MOLM14	SRSF2 P95H/wt	MOML14_mut	11937	Luminescence	10	243	0.5	0	0	None
PCM-0216539	1	S9308	Pulsatilla saponin D	.	68027-15-6	Cytotoxicity against human A549 cells assessed as inhibition of cell growth after 24 hrs by MTT assay	MOLM14	SRSF2 wt/wt	MOLM14_wt	11937	Luminescence	10	422	0.59	1	0	None
PCM-0216539	1	S9308	Pulsatilla saponin D	.	68027-15-6	Cytotoxicity against human A549 cells assessed as inhibition of cell growth after 24 hrs by MTT assay	MARIMO	SRSF2 wt/wt	MARIMO_wt	11913	Luminescence	10	390	0.67	1	0	None
PCM-0216539	1	S9308	Pulsatilla saponin D	.	68027-15-6	Cytotoxicity against human A549 cells assessed as inhibition of cell growth after 24 hrs by MTT assay	MARIMO	SRSF2 P95H/wt	MARIMO_mut	11913	Luminescence	10	247	0.46	0	0	None
PCM-0216539	1	S9308	Pulsatilla saponin D	.	68027-15-6	Cytotoxicity against human A549 cells assessed as inhibition of cell growth after 24 hrs by MTT assay	OCI-AML2 CVCL_1619	wt/wt	AML2_wt	11836	Luminescence	10	207	0.54	1	0	None
PCM-0216539	1	S9308	Pulsatilla saponin D	.	68027-15-6	Cytotoxicity against human A549 cells assessed as inhibition of cell growth after 24 hrs by MTT assay	OCI-AML2 CVCL_1619	P95H/wt	AML2_mut	11836	Luminescence	10	156	0.5	1	0	None
PCM-0216538	1	S9306	Corynoxeine	.	630-94-4	Corynoxeine is a potent ERK1/2 inhibitor of key PDGF-BB-induced VSMC proliferation and may be useful in the prevention and treatment of vascular diseases and restenosis after angioplasty.	K562	SRSF2 wt/wt	K562_wt	11938	Luminescence	10	98883	97.67	98	0	None
PCM-0216538	1	S9306	Corynoxeine	.	630-94-4	Corynoxeine is a potent ERK1/2 inhibitor of key PDGF-BB-induced VSMC proliferation and may be useful in the prevention and treatment of vascular diseases and restenosis after angioplasty.	K562	SRSF2 P95H/wt	K562_Omar_mut	11938	Luminescence	10	85139	92.33	92	0	None
PCM-0216538	1	S9306	Corynoxeine	.	630-94-4	Corynoxeine is a potent ERK1/2 inhibitor of key PDGF-BB-induced VSMC proliferation and may be useful in the prevention and treatment of vascular diseases and restenosis after angioplasty.	K562	SRSF2 P95H/wt	K562_Tom_mut	11938	Luminescence	10	80171	98.1	98	0	None
PCM-0216538	1	S9306	Corynoxeine	.	630-94-4	Corynoxeine is a potent ERK1/2 inhibitor of key PDGF-BB-induced VSMC proliferation and may be useful in the prevention and treatment of vascular diseases and restenosis after angioplasty.	MOLM14	SRSF2 P95H/wt	MOML14_mut	11937	Luminescence	10	34753	93.76	94	0	None
PCM-0216538	1	S9306	Corynoxeine	.	630-94-4	Corynoxeine is a potent ERK1/2 inhibitor of key PDGF-BB-induced VSMC proliferation and may be useful in the prevention and treatment of vascular diseases and restenosis after angioplasty.	MOLM14	SRSF2 wt/wt	MOLM14_wt	11937	Luminescence	10	50608	93.12	93	0	None
PCM-0216538	1	S9306	Corynoxeine	.	630-94-4	Corynoxeine is a potent ERK1/2 inhibitor of key PDGF-BB-induced VSMC proliferation and may be useful in the prevention and treatment of vascular diseases and restenosis after angioplasty.	MARIMO	SRSF2 wt/wt	MARIMO_wt	11913	Luminescence	10	37997	81.09	81	0	None
PCM-0216538	1	S9306	Corynoxeine	.	630-94-4	Corynoxeine is a potent ERK1/2 inhibitor of key PDGF-BB-induced VSMC proliferation and may be useful in the prevention and treatment of vascular diseases and restenosis after angioplasty.	MARIMO	SRSF2 P95H/wt	MARIMO_mut	11913	Luminescence	10	33018	84.55	85	0	None
PCM-0216538	1	S9306	Corynoxeine	.	630-94-4	Corynoxeine is a potent ERK1/2 inhibitor of key PDGF-BB-induced VSMC proliferation and may be useful in the prevention and treatment of vascular diseases and restenosis after angioplasty.	OCI-AML2 CVCL_1619	wt/wt	AML2_wt	11836	Luminescence	10	27208	95.43	95	0	None
PCM-0216538	1	S9306	Corynoxeine	.	630-94-4	Corynoxeine is a potent ERK1/2 inhibitor of key PDGF-BB-induced VSMC proliferation and may be useful in the prevention and treatment of vascular diseases and restenosis after angioplasty.	OCI-AML2 CVCL_1619	P95H/wt	AML2_mut	11836	Luminescence	10	22485	95.96	96	0	None
PCM-0216537	1	S9305	Toosendanin	.	58812-37-6	Toosendanin (TSN) was used as a digestive tract-parasiticide and agricultural insecticide in ancient China;TSN is a selective presynaptic blocker and an effective antibotulismic agent, by interfering	K562	SRSF2 wt/wt	K562_wt	11938	Luminescence	10	43072	42.44	42	0	None
PCM-0216537	1	S9305	Toosendanin	.	58812-37-6	Toosendanin (TSN) was used as a digestive tract-parasiticide and agricultural insecticide in ancient China;TSN is a selective presynaptic blocker and an effective antibotulismic agent, by interfering	K562	SRSF2 P95H/wt	K562_Omar_mut	11938	Luminescence	10	42032	45.48	45	0	None
PCM-0216537	1	S9305	Toosendanin	.	58812-37-6	Toosendanin (TSN) was used as a digestive tract-parasiticide and agricultural insecticide in ancient China;TSN is a selective presynaptic blocker and an effective antibotulismic agent, by interfering	K562	SRSF2 P95H/wt	K562_Tom_mut	11938	Luminescence	10	35269	43.05	43	0	None
PCM-0216537	1	S9305	Toosendanin	.	58812-37-6	Toosendanin (TSN) was used as a digestive tract-parasiticide and agricultural insecticide in ancient China;TSN is a selective presynaptic blocker and an effective antibotulismic agent, by interfering	MOLM14	SRSF2 P95H/wt	MOML14_mut	11937	Luminescence	10	13795	37.12	37	0	None
PCM-0216537	1	S9305	Toosendanin	.	58812-37-6	Toosendanin (TSN) was used as a digestive tract-parasiticide and agricultural insecticide in ancient China;TSN is a selective presynaptic blocker and an effective antibotulismic agent, by interfering	MOLM14	SRSF2 wt/wt	MOLM14_wt	11937	Luminescence	10	6113	11.09	11	0	None
PCM-0216537	1	S9305	Toosendanin	.	58812-37-6	Toosendanin (TSN) was used as a digestive tract-parasiticide and agricultural insecticide in ancient China;TSN is a selective presynaptic blocker and an effective antibotulismic agent, by interfering	MARIMO	SRSF2 wt/wt	MARIMO_wt	11913	Luminescence	10	16069	34.2	34	0	None
PCM-0216537	1	S9305	Toosendanin	.	58812-37-6	Toosendanin (TSN) was used as a digestive tract-parasiticide and agricultural insecticide in ancient China;TSN is a selective presynaptic blocker and an effective antibotulismic agent, by interfering	MARIMO	SRSF2 P95H/wt	MARIMO_mut	11913	Luminescence	10	14952	38.2	38	0	None
PCM-0216537	1	S9305	Toosendanin	.	58812-37-6	Toosendanin (TSN) was used as a digestive tract-parasiticide and agricultural insecticide in ancient China;TSN is a selective presynaptic blocker and an effective antibotulismic agent, by interfering	OCI-AML2 CVCL_1619	wt/wt	AML2_wt	11836	Luminescence	10	6862	23.93	24	0	None
PCM-0216537	1	S9305	Toosendanin	.	58812-37-6	Toosendanin (TSN) was used as a digestive tract-parasiticide and agricultural insecticide in ancient China;TSN is a selective presynaptic blocker and an effective antibotulismic agent, by interfering	OCI-AML2 CVCL_1619	P95H/wt	AML2_mut	11836	Luminescence	10	5600	23.77	24	0	None
PCM-0216536	1	S9303	Saikosaponin B2	.	58316-41-9	DMSO, Pyridine, Methanol, Ethanol, etc.	K562	SRSF2 wt/wt	K562_wt	11938	Luminescence	10	87870	86.77	87	0	None
PCM-0216536	1	S9303	Saikosaponin B2	.	58316-41-9	DMSO, Pyridine, Methanol, Ethanol, etc.	K562	SRSF2 P95H/wt	K562_Omar_mut	11938	Luminescence	10	86191	93.48	93	0	None
PCM-0216536	1	S9303	Saikosaponin B2	.	58316-41-9	DMSO, Pyridine, Methanol, Ethanol, etc.	K562	SRSF2 P95H/wt	K562_Tom_mut	11938	Luminescence	10	72470	88.65	89	0	None
PCM-0216536	1	S9303	Saikosaponin B2	.	58316-41-9	DMSO, Pyridine, Methanol, Ethanol, etc.	MOLM14	SRSF2 P95H/wt	MOML14_mut	11937	Luminescence	10	35690	96.29	96	0	None
PCM-0216536	1	S9303	Saikosaponin B2	.	58316-41-9	DMSO, Pyridine, Methanol, Ethanol, etc.	MOLM14	SRSF2 wt/wt	MOLM14_wt	11937	Luminescence	10	51675	95.09	95	0	None
PCM-0216536	1	S9303	Saikosaponin B2	.	58316-41-9	DMSO, Pyridine, Methanol, Ethanol, etc.	MARIMO	SRSF2 wt/wt	MARIMO_wt	11913	Luminescence	10	49672	106.06	106	0	None
PCM-0216536	1	S9303	Saikosaponin B2	.	58316-41-9	DMSO, Pyridine, Methanol, Ethanol, etc.	MARIMO	SRSF2 P95H/wt	MARIMO_mut	11913	Luminescence	10	35711	91.46	91	0	None
PCM-0216536	1	S9303	Saikosaponin B2	.	58316-41-9	DMSO, Pyridine, Methanol, Ethanol, etc.	OCI-AML2 CVCL_1619	wt/wt	AML2_wt	11836	Luminescence	10	28503	99.98	100	0	None
PCM-0216536	1	S9303	Saikosaponin B2	.	58316-41-9	DMSO, Pyridine, Methanol, Ethanol, etc.	OCI-AML2 CVCL_1619	P95H/wt	AML2_mut	11836	Luminescence	10	22007	93.92	94	0	None
PCM-0216535	1	S9302	Polyphyllin VI	.	55916-51-3	Polyphyllin VI and polyphyllin VII possess anti-cancer activities, they exhibits strong inhibitory effects on lung cancer cell growth in vitro and in vivo by inducing G2/M cell cycle arrest and trigge	K562	SRSF2 wt/wt	K562_wt	11938	Luminescence	10	632	0.44	0	0	None
PCM-0216535	1	S9302	Polyphyllin VI	.	55916-51-3	Polyphyllin VI and polyphyllin VII possess anti-cancer activities, they exhibits strong inhibitory effects on lung cancer cell growth in vitro and in vivo by inducing G2/M cell cycle arrest and trigge	K562	SRSF2 P95H/wt	K562_Omar_mut	11938	Luminescence	10	513	0.36	0	0	None
PCM-0216535	1	S9302	Polyphyllin VI	.	55916-51-3	Polyphyllin VI and polyphyllin VII possess anti-cancer activities, they exhibits strong inhibitory effects on lung cancer cell growth in vitro and in vivo by inducing G2/M cell cycle arrest and trigge	K562	SRSF2 P95H/wt	K562_Tom_mut	11938	Luminescence	10	406	0.31	0	0	None
PCM-0216535	1	S9302	Polyphyllin VI	.	55916-51-3	Polyphyllin VI and polyphyllin VII possess anti-cancer activities, they exhibits strong inhibitory effects on lung cancer cell growth in vitro and in vivo by inducing G2/M cell cycle arrest and trigge	MOLM14	SRSF2 P95H/wt	MOML14_mut	11937	Luminescence	10	375	0.85	1	0	None
PCM-0216535	1	S9302	Polyphyllin VI	.	55916-51-3	Polyphyllin VI and polyphyllin VII possess anti-cancer activities, they exhibits strong inhibitory effects on lung cancer cell growth in vitro and in vivo by inducing G2/M cell cycle arrest and trigge	MOLM14	SRSF2 wt/wt	MOLM14_wt	11937	Luminescence	10	399	0.55	1	0	None
PCM-0216535	1	S9302	Polyphyllin VI	.	55916-51-3	Polyphyllin VI and polyphyllin VII possess anti-cancer activities, they exhibits strong inhibitory effects on lung cancer cell growth in vitro and in vivo by inducing G2/M cell cycle arrest and trigge	MARIMO	SRSF2 wt/wt	MARIMO_wt	11913	Luminescence	10	472	0.84	1	0	None
PCM-0216535	1	S9302	Polyphyllin VI	.	55916-51-3	Polyphyllin VI and polyphyllin VII possess anti-cancer activities, they exhibits strong inhibitory effects on lung cancer cell growth in vitro and in vivo by inducing G2/M cell cycle arrest and trigge	MARIMO	SRSF2 P95H/wt	MARIMO_mut	11913	Luminescence	10	1995	4.95	5	0	None
PCM-0216535	1	S9302	Polyphyllin VI	.	55916-51-3	Polyphyllin VI and polyphyllin VII possess anti-cancer activities, they exhibits strong inhibitory effects on lung cancer cell growth in vitro and in vivo by inducing G2/M cell cycle arrest and trigge	OCI-AML2 CVCL_1619	wt/wt	AML2_wt	11836	Luminescence	10	147	0.33	0	0	None
PCM-0216535	1	S9302	Polyphyllin VI	.	55916-51-3	Polyphyllin VI and polyphyllin VII possess anti-cancer activities, they exhibits strong inhibitory effects on lung cancer cell growth in vitro and in vivo by inducing G2/M cell cycle arrest and trigge	OCI-AML2 CVCL_1619	P95H/wt	AML2_mut	11836	Luminescence	10	105	0.28	0	0	None
PCM-0216534	1	S9301	Verbenalin	.	548-37-8	Verbenalin induces angiogenesis via a programmed PI3K/Akt/eNOS/VEGF signaling axis.	K562	SRSF2 wt/wt	K562_wt	11938	Luminescence	10	105523	104.24	104	0	None
PCM-0216534	1	S9301	Verbenalin	.	548-37-8	Verbenalin induces angiogenesis via a programmed PI3K/Akt/eNOS/VEGF signaling axis.	K562	SRSF2 P95H/wt	K562_Omar_mut	11938	Luminescence	10	95503	103.6	104	0	None
PCM-0216534	1	S9301	Verbenalin	.	548-37-8	Verbenalin induces angiogenesis via a programmed PI3K/Akt/eNOS/VEGF signaling axis.	K562	SRSF2 P95H/wt	K562_Tom_mut	11938	Luminescence	10	80478	98.47	98	0	None
PCM-0216534	1	S9301	Verbenalin	.	548-37-8	Verbenalin induces angiogenesis via a programmed PI3K/Akt/eNOS/VEGF signaling axis.	MOLM14	SRSF2 P95H/wt	MOML14_mut	11937	Luminescence	10	40708	109.86	110	0	None
PCM-0216534	1	S9301	Verbenalin	.	548-37-8	Verbenalin induces angiogenesis via a programmed PI3K/Akt/eNOS/VEGF signaling axis.	MOLM14	SRSF2 wt/wt	MOLM14_wt	11937	Luminescence	10	56204	103.44	103	0	None
PCM-0216534	1	S9301	Verbenalin	.	548-37-8	Verbenalin induces angiogenesis via a programmed PI3K/Akt/eNOS/VEGF signaling axis.	MARIMO	SRSF2 wt/wt	MARIMO_wt	11913	Luminescence	10	46953	100.25	100	0	None
PCM-0216534	1	S9301	Verbenalin	.	548-37-8	Verbenalin induces angiogenesis via a programmed PI3K/Akt/eNOS/VEGF signaling axis.	MARIMO	SRSF2 P95H/wt	MARIMO_mut	11913	Luminescence	10	39016	99.94	100	0	None
PCM-0216534	1	S9301	Verbenalin	.	548-37-8	Verbenalin induces angiogenesis via a programmed PI3K/Akt/eNOS/VEGF signaling axis.	OCI-AML2 CVCL_1619	wt/wt	AML2_wt	11836	Luminescence	10	28533	100.08	100	0	None
PCM-0216534	1	S9301	Verbenalin	.	548-37-8	Verbenalin induces angiogenesis via a programmed PI3K/Akt/eNOS/VEGF signaling axis.	OCI-AML2 CVCL_1619	P95H/wt	AML2_mut	11836	Luminescence	10	23047	98.36	98	0	None
PCM-0216533	1	S9300	Methylprotodioscin	.	54522-52-0	Methyl protodioscin shows strong cytotoxicity against most cell lines from solid tumors with GI50 d10.0 microM, but moderate cytotoxicity is shown against leukemia cell lines with GI50 10-30 microM.	K562	SRSF2 wt/wt	K562_wt	11938	Luminescence	10	1499	1.3	1	0	None
PCM-0216533	1	S9300	Methylprotodioscin	.	54522-52-0	Methyl protodioscin shows strong cytotoxicity against most cell lines from solid tumors with GI50 d10.0 microM, but moderate cytotoxicity is shown against leukemia cell lines with GI50 10-30 microM.	K562	SRSF2 P95H/wt	K562_Omar_mut	11938	Luminescence	10	804	0.68	1	0	None
PCM-0216533	1	S9300	Methylprotodioscin	.	54522-52-0	Methyl protodioscin shows strong cytotoxicity against most cell lines from solid tumors with GI50 d10.0 microM, but moderate cytotoxicity is shown against leukemia cell lines with GI50 10-30 microM.	K562	SRSF2 P95H/wt	K562_Tom_mut	11938	Luminescence	10	565	0.5	1	0	None
PCM-0216533	1	S9300	Methylprotodioscin	.	54522-52-0	Methyl protodioscin shows strong cytotoxicity against most cell lines from solid tumors with GI50 d10.0 microM, but moderate cytotoxicity is shown against leukemia cell lines with GI50 10-30 microM.	MOLM14	SRSF2 P95H/wt	MOML14_mut	11937	Luminescence	10	251	0.52	1	0	None
PCM-0216533	1	S9300	Methylprotodioscin	.	54522-52-0	Methyl protodioscin shows strong cytotoxicity against most cell lines from solid tumors with GI50 d10.0 microM, but moderate cytotoxicity is shown against leukemia cell lines with GI50 10-30 microM.	MOLM14	SRSF2 wt/wt	MOLM14_wt	11937	Luminescence	10	405	0.56	1	0	None
PCM-0216533	1	S9300	Methylprotodioscin	.	54522-52-0	Methyl protodioscin shows strong cytotoxicity against most cell lines from solid tumors with GI50 d10.0 microM, but moderate cytotoxicity is shown against leukemia cell lines with GI50 10-30 microM.	MARIMO	SRSF2 wt/wt	MARIMO_wt	11913	Luminescence	10	449	0.79	1	0	None
PCM-0216533	1	S9300	Methylprotodioscin	.	54522-52-0	Methyl protodioscin shows strong cytotoxicity against most cell lines from solid tumors with GI50 d10.0 microM, but moderate cytotoxicity is shown against leukemia cell lines with GI50 10-30 microM.	MARIMO	SRSF2 P95H/wt	MARIMO_mut	11913	Luminescence	10	276	0.54	1	0	None
PCM-0216533	1	S9300	Methylprotodioscin	.	54522-52-0	Methyl protodioscin shows strong cytotoxicity against most cell lines from solid tumors with GI50 d10.0 microM, but moderate cytotoxicity is shown against leukemia cell lines with GI50 10-30 microM.	OCI-AML2 CVCL_1619	wt/wt	AML2_wt	11836	Luminescence	10	206	0.54	1	0	None
PCM-0216533	1	S9300	Methylprotodioscin	.	54522-52-0	Methyl protodioscin shows strong cytotoxicity against most cell lines from solid tumors with GI50 d10.0 microM, but moderate cytotoxicity is shown against leukemia cell lines with GI50 10-30 microM.	OCI-AML2 CVCL_1619	P95H/wt	AML2_mut	11836	Luminescence	10	155	0.5	0	0	None
PCM-0216532	1	S9299	Ginsenoside F1	.	53963-43-2	Ginsenoside F1 is an enzymatically modified derivative of ginsenoside Rg1, showing competitive inhibition of the activity of CYP3A4 and a weaker inhibition of the activity of CYP2D6.	K562	SRSF2 wt/wt	K562_wt	11938	Luminescence	10	103506	102.24	102	0	None
PCM-0216532	1	S9299	Ginsenoside F1	.	53963-43-2	Ginsenoside F1 is an enzymatically modified derivative of ginsenoside Rg1, showing competitive inhibition of the activity of CYP3A4 and a weaker inhibition of the activity of CYP2D6.	K562	SRSF2 P95H/wt	K562_Omar_mut	11938	Luminescence	10	98255	106.59	107	0	None
PCM-0216532	1	S9299	Ginsenoside F1	.	53963-43-2	Ginsenoside F1 is an enzymatically modified derivative of ginsenoside Rg1, showing competitive inhibition of the activity of CYP3A4 and a weaker inhibition of the activity of CYP2D6.	K562	SRSF2 P95H/wt	K562_Tom_mut	11938	Luminescence	10	86474	105.82	106	0	None
PCM-0216532	1	S9299	Ginsenoside F1	.	53963-43-2	Ginsenoside F1 is an enzymatically modified derivative of ginsenoside Rg1, showing competitive inhibition of the activity of CYP3A4 and a weaker inhibition of the activity of CYP2D6.	MOLM14	SRSF2 P95H/wt	MOML14_mut	11937	Luminescence	10	40276	108.69	109	0	None
PCM-0216532	1	S9299	Ginsenoside F1	.	53963-43-2	Ginsenoside F1 is an enzymatically modified derivative of ginsenoside Rg1, showing competitive inhibition of the activity of CYP3A4 and a weaker inhibition of the activity of CYP2D6.	MOLM14	SRSF2 wt/wt	MOLM14_wt	11937	Luminescence	10	56304	103.62	104	0	None
PCM-0216532	1	S9299	Ginsenoside F1	.	53963-43-2	Ginsenoside F1 is an enzymatically modified derivative of ginsenoside Rg1, showing competitive inhibition of the activity of CYP3A4 and a weaker inhibition of the activity of CYP2D6.	MARIMO	SRSF2 wt/wt	MARIMO_wt	11913	Luminescence	10	45809	97.8	98	0	None
PCM-0216532	1	S9299	Ginsenoside F1	.	53963-43-2	Ginsenoside F1 is an enzymatically modified derivative of ginsenoside Rg1, showing competitive inhibition of the activity of CYP3A4 and a weaker inhibition of the activity of CYP2D6.	MARIMO	SRSF2 P95H/wt	MARIMO_mut	11913	Luminescence	10	40801	104.53	105	0	None
PCM-0216532	1	S9299	Ginsenoside F1	.	53963-43-2	Ginsenoside F1 is an enzymatically modified derivative of ginsenoside Rg1, showing competitive inhibition of the activity of CYP3A4 and a weaker inhibition of the activity of CYP2D6.	OCI-AML2 CVCL_1619	wt/wt	AML2_wt	11836	Luminescence	10	30221	106.02	106	0	None
PCM-0216532	1	S9299	Ginsenoside F1	.	53963-43-2	Ginsenoside F1 is an enzymatically modified derivative of ginsenoside Rg1, showing competitive inhibition of the activity of CYP3A4 and a weaker inhibition of the activity of CYP2D6.	OCI-AML2 CVCL_1619	P95H/wt	AML2_mut	11836	Luminescence	10	24584	104.94	105	0	None
PCM-0216531	1	S9298	Corylin	.	53947-92-5	Corylin has antioxidant activity.	K562	SRSF2 wt/wt	K562_wt	11938	Luminescence	10	86502	85.41	85	0	None
PCM-0216531	1	S9298	Corylin	.	53947-92-5	Corylin has antioxidant activity.	K562	SRSF2 P95H/wt	K562_Omar_mut	11938	Luminescence	10	72399	78.49	78	0	None
PCM-0216531	1	S9298	Corylin	.	53947-92-5	Corylin has antioxidant activity.	K562	SRSF2 P95H/wt	K562_Tom_mut	11938	Luminescence	10	70228	85.91	86	0	None
PCM-0216531	1	S9298	Corylin	.	53947-92-5	Corylin has antioxidant activity.	MOLM14	SRSF2 P95H/wt	MOML14_mut	11937	Luminescence	10	35959	97.02	97	0	None
PCM-0216531	1	S9298	Corylin	.	53947-92-5	Corylin has antioxidant activity.	MOLM14	SRSF2 wt/wt	MOLM14_wt	11937	Luminescence	10	52920	97.38	97	0	None
PCM-0216531	1	S9298	Corylin	.	53947-92-5	Corylin has antioxidant activity.	MARIMO	SRSF2 wt/wt	MARIMO_wt	11913	Luminescence	10	32646	69.65	70	0	None
PCM-0216531	1	S9298	Corylin	.	53947-92-5	Corylin has antioxidant activity.	MARIMO	SRSF2 P95H/wt	MARIMO_mut	11913	Luminescence	10	27680	70.86	71	0	None
PCM-0216531	1	S9298	Corylin	.	53947-92-5	Corylin has antioxidant activity.	OCI-AML2 CVCL_1619	wt/wt	AML2_wt	11836	Luminescence	10	17339	60.75	61	0	None
PCM-0216531	1	S9298	Corylin	.	53947-92-5	Corylin has antioxidant activity.	OCI-AML2 CVCL_1619	P95H/wt	AML2_mut	11836	Luminescence	10	13231	56.4	56	0	None
PCM-0216530	1	S9297	Kirenol	.	52659-56-0	Kirenol possesses anti-oxidant, anti-inflammatory, anti-allergic, and anti-arthritic activities.	K562	SRSF2 wt/wt	K562_wt	11938	Luminescence	10	98889	97.67	98	0	None
PCM-0216530	1	S9297	Kirenol	.	52659-56-0	Kirenol possesses anti-oxidant, anti-inflammatory, anti-allergic, and anti-arthritic activities.	K562	SRSF2 P95H/wt	K562_Omar_mut	11938	Luminescence	10	90428	98.08	98	0	None
PCM-0216530	1	S9297	Kirenol	.	52659-56-0	Kirenol possesses anti-oxidant, anti-inflammatory, anti-allergic, and anti-arthritic activities.	K562	SRSF2 P95H/wt	K562_Tom_mut	11938	Luminescence	10	82455	100.9	101	0	None
PCM-0216530	1	S9297	Kirenol	.	52659-56-0	Kirenol possesses anti-oxidant, anti-inflammatory, anti-allergic, and anti-arthritic activities.	MOLM14	SRSF2 P95H/wt	MOML14_mut	11937	Luminescence	10	39740	107.24	107	0	None
PCM-0216530	1	S9297	Kirenol	.	52659-56-0	Kirenol possesses anti-oxidant, anti-inflammatory, anti-allergic, and anti-arthritic activities.	MOLM14	SRSF2 wt/wt	MOLM14_wt	11937	Luminescence	10	56473	103.94	104	0	None
PCM-0216530	1	S9297	Kirenol	.	52659-56-0	Kirenol possesses anti-oxidant, anti-inflammatory, anti-allergic, and anti-arthritic activities.	MARIMO	SRSF2 wt/wt	MARIMO_wt	11913	Luminescence	10	45073	96.23	96	0	None
PCM-0216530	1	S9297	Kirenol	.	52659-56-0	Kirenol possesses anti-oxidant, anti-inflammatory, anti-allergic, and anti-arthritic activities.	MARIMO	SRSF2 P95H/wt	MARIMO_mut	11913	Luminescence	10	34875	89.32	89	0	None
PCM-0216530	1	S9297	Kirenol	.	52659-56-0	Kirenol possesses anti-oxidant, anti-inflammatory, anti-allergic, and anti-arthritic activities.	OCI-AML2 CVCL_1619	wt/wt	AML2_wt	11836	Luminescence	10	28694	100.65	101	0	None
PCM-0216530	1	S9297	Kirenol	.	52659-56-0	Kirenol possesses anti-oxidant, anti-inflammatory, anti-allergic, and anti-arthritic activities.	OCI-AML2 CVCL_1619	P95H/wt	AML2_mut	11836	Luminescence	10	22169	94.61	95	0	None
PCM-0216529	1	S9295	Dauricine	.	524-17-4	Dauricine has pulmonary toxicity, can produce pulmonary injury in CD-1 mice by the metabolism of Dauricine mediated by CYP3A.	K562	SRSF2 wt/wt	K562_wt	11938	Luminescence	10	18884	18.5	19	0	None
PCM-0216529	1	S9295	Dauricine	.	524-17-4	Dauricine has pulmonary toxicity, can produce pulmonary injury in CD-1 mice by the metabolism of Dauricine mediated by CYP3A.	K562	SRSF2 P95H/wt	K562_Omar_mut	11938	Luminescence	10	35171	38.03	38	0	None
PCM-0216529	1	S9295	Dauricine	.	524-17-4	Dauricine has pulmonary toxicity, can produce pulmonary injury in CD-1 mice by the metabolism of Dauricine mediated by CYP3A.	K562	SRSF2 P95H/wt	K562_Tom_mut	11938	Luminescence	10	34242	41.79	42	0	None
PCM-0216529	1	S9295	Dauricine	.	524-17-4	Dauricine has pulmonary toxicity, can produce pulmonary injury in CD-1 mice by the metabolism of Dauricine mediated by CYP3A.	MOLM14	SRSF2 P95H/wt	MOML14_mut	11937	Luminescence	10	613	1.5	1	0	None
PCM-0216529	1	S9295	Dauricine	.	524-17-4	Dauricine has pulmonary toxicity, can produce pulmonary injury in CD-1 mice by the metabolism of Dauricine mediated by CYP3A.	MOLM14	SRSF2 wt/wt	MOLM14_wt	11937	Luminescence	10	682	1.07	1	0	None
PCM-0216529	1	S9295	Dauricine	.	524-17-4	Dauricine has pulmonary toxicity, can produce pulmonary injury in CD-1 mice by the metabolism of Dauricine mediated by CYP3A.	MARIMO	SRSF2 wt/wt	MARIMO_wt	11913	Luminescence	10	7140	15.1	15	0	None
PCM-0216529	1	S9295	Dauricine	.	524-17-4	Dauricine has pulmonary toxicity, can produce pulmonary injury in CD-1 mice by the metabolism of Dauricine mediated by CYP3A.	MARIMO	SRSF2 P95H/wt	MARIMO_mut	11913	Luminescence	10	1026	2.46	2	0	None
PCM-0216529	1	S9295	Dauricine	.	524-17-4	Dauricine has pulmonary toxicity, can produce pulmonary injury in CD-1 mice by the metabolism of Dauricine mediated by CYP3A.	OCI-AML2 CVCL_1619	wt/wt	AML2_wt	11836	Luminescence	10	1459	4.94	5	0	None
PCM-0216529	1	S9295	Dauricine	.	524-17-4	Dauricine has pulmonary toxicity, can produce pulmonary injury in CD-1 mice by the metabolism of Dauricine mediated by CYP3A.	OCI-AML2 CVCL_1619	P95H/wt	AML2_mut	11836	Luminescence	10	1289	5.34	5	0	None
PCM-0216528	1	S9294	Gelsemine	.	509-15-9	Gelsemine has antitumor activity.	K562	SRSF2 wt/wt	K562_wt	11938	Luminescence	10	89055	87.94	88	0	None
PCM-0216528	1	S9294	Gelsemine	.	509-15-9	Gelsemine has antitumor activity.	K562	SRSF2 P95H/wt	K562_Omar_mut	11938	Luminescence	10	84636	91.79	92	0	None
PCM-0216528	1	S9294	Gelsemine	.	509-15-9	Gelsemine has antitumor activity.	K562	SRSF2 P95H/wt	K562_Tom_mut	11938	Luminescence	10	72383	88.55	89	0	None
PCM-0216528	1	S9294	Gelsemine	.	509-15-9	Gelsemine has antitumor activity.	MOLM14	SRSF2 P95H/wt	MOML14_mut	11937	Luminescence	10	35600	96.05	96	0	None
PCM-0216528	1	S9294	Gelsemine	.	509-15-9	Gelsemine has antitumor activity.	MOLM14	SRSF2 wt/wt	MOLM14_wt	11937	Luminescence	10	48922	90.01	90	0	None
PCM-0216528	1	S9294	Gelsemine	.	509-15-9	Gelsemine has antitumor activity.	MARIMO	SRSF2 wt/wt	MARIMO_wt	11913	Luminescence	10	45687	97.54	98	0	None
PCM-0216528	1	S9294	Gelsemine	.	509-15-9	Gelsemine has antitumor activity.	MARIMO	SRSF2 P95H/wt	MARIMO_mut	11913	Luminescence	10	34335	87.93	88	0	None
PCM-0216528	1	S9294	Gelsemine	.	509-15-9	Gelsemine has antitumor activity.	OCI-AML2 CVCL_1619	wt/wt	AML2_wt	11836	Luminescence	10	25655	89.97	90	0	None
PCM-0216528	1	S9294	Gelsemine	.	509-15-9	Gelsemine has antitumor activity.	OCI-AML2 CVCL_1619	P95H/wt	AML2_mut	11836	Luminescence	10	21109	90.08	90	0	None
PCM-0216527	1	S9293	Isoliquiritin	.	5041-81-6	Insampaedoksan is a traditional herbal medicine used for antipyretic and antiinflammatory diseases, isoliquiritigenin is the main compound of it , thus , isoliquiritigenin has bioactivity effects such	K562	SRSF2 wt/wt	K562_wt	11938	Luminescence	10	106728	105.43	105	0	None
PCM-0216527	1	S9293	Isoliquiritin	.	5041-81-6	Insampaedoksan is a traditional herbal medicine used for antipyretic and antiinflammatory diseases, isoliquiritigenin is the main compound of it , thus , isoliquiritigenin has bioactivity effects such	K562	SRSF2 P95H/wt	K562_Omar_mut	11938	Luminescence	10	89215	96.76	97	0	None
PCM-0216527	1	S9293	Isoliquiritin	.	5041-81-6	Insampaedoksan is a traditional herbal medicine used for antipyretic and antiinflammatory diseases, isoliquiritigenin is the main compound of it , thus , isoliquiritigenin has bioactivity effects such	K562	SRSF2 P95H/wt	K562_Tom_mut	11938	Luminescence	10	80131	98.05	98	0	None
PCM-0216527	1	S9293	Isoliquiritin	.	5041-81-6	Insampaedoksan is a traditional herbal medicine used for antipyretic and antiinflammatory diseases, isoliquiritigenin is the main compound of it , thus , isoliquiritigenin has bioactivity effects such	MOLM14	SRSF2 P95H/wt	MOML14_mut	11937	Luminescence	10	25851	69.7	70	0	None
PCM-0216527	1	S9293	Isoliquiritin	.	5041-81-6	Insampaedoksan is a traditional herbal medicine used for antipyretic and antiinflammatory diseases, isoliquiritigenin is the main compound of it , thus , isoliquiritigenin has bioactivity effects such	MOLM14	SRSF2 wt/wt	MOLM14_wt	11937	Luminescence	10	47634	87.64	88	0	None
PCM-0216527	1	S9293	Isoliquiritin	.	5041-81-6	Insampaedoksan is a traditional herbal medicine used for antipyretic and antiinflammatory diseases, isoliquiritigenin is the main compound of it , thus , isoliquiritigenin has bioactivity effects such	MARIMO	SRSF2 wt/wt	MARIMO_wt	11913	Luminescence	10	45734	97.64	98	0	None
PCM-0216527	1	S9293	Isoliquiritin	.	5041-81-6	Insampaedoksan is a traditional herbal medicine used for antipyretic and antiinflammatory diseases, isoliquiritigenin is the main compound of it , thus , isoliquiritigenin has bioactivity effects such	MARIMO	SRSF2 P95H/wt	MARIMO_mut	11913	Luminescence	10	40396	103.49	103	0	None
PCM-0216527	1	S9293	Isoliquiritin	.	5041-81-6	Insampaedoksan is a traditional herbal medicine used for antipyretic and antiinflammatory diseases, isoliquiritigenin is the main compound of it , thus , isoliquiritigenin has bioactivity effects such	OCI-AML2 CVCL_1619	wt/wt	AML2_wt	11836	Luminescence	10	30561	107.21	107	0	None
PCM-0216527	1	S9293	Isoliquiritin	.	5041-81-6	Insampaedoksan is a traditional herbal medicine used for antipyretic and antiinflammatory diseases, isoliquiritigenin is the main compound of it , thus , isoliquiritigenin has bioactivity effects such	OCI-AML2 CVCL_1619	P95H/wt	AML2_mut	11836	Luminescence	10	26109	111.46	111	0	None
PCM-0216526	1	S9290	Linarin	.	480-36-4	Linarin possesses analgesic, antipyretic, anti-inflammatory and neuroprotective activities.	K562	SRSF2 wt/wt	K562_wt	11938	Luminescence	10	103223	101.96	102	0	None
PCM-0216526	1	S9290	Linarin	.	480-36-4	Linarin possesses analgesic, antipyretic, anti-inflammatory and neuroprotective activities.	K562	SRSF2 P95H/wt	K562_Omar_mut	11938	Luminescence	10	98967	107.36	107	0	None
PCM-0216526	1	S9290	Linarin	.	480-36-4	Linarin possesses analgesic, antipyretic, anti-inflammatory and neuroprotective activities.	K562	SRSF2 P95H/wt	K562_Tom_mut	11938	Luminescence	10	84135	102.96	103	0	None
PCM-0216526	1	S9290	Linarin	.	480-36-4	Linarin possesses analgesic, antipyretic, anti-inflammatory and neuroprotective activities.	MOLM14	SRSF2 P95H/wt	MOML14_mut	11937	Luminescence	10	41239	111.29	111	0	None
PCM-0216526	1	S9290	Linarin	.	480-36-4	Linarin possesses analgesic, antipyretic, anti-inflammatory and neuroprotective activities.	MOLM14	SRSF2 wt/wt	MOLM14_wt	11937	Luminescence	10	55544	102.22	102	0	None
PCM-0216526	1	S9290	Linarin	.	480-36-4	Linarin possesses analgesic, antipyretic, anti-inflammatory and neuroprotective activities.	MARIMO	SRSF2 wt/wt	MARIMO_wt	11913	Luminescence	10	47222	100.82	101	0	None
PCM-0216526	1	S9290	Linarin	.	480-36-4	Linarin possesses analgesic, antipyretic, anti-inflammatory and neuroprotective activities.	MARIMO	SRSF2 P95H/wt	MARIMO_mut	11913	Luminescence	10	37405	95.81	96	0	None
PCM-0216526	1	S9290	Linarin	.	480-36-4	Linarin possesses analgesic, antipyretic, anti-inflammatory and neuroprotective activities.	OCI-AML2 CVCL_1619	wt/wt	AML2_wt	11836	Luminescence	10	28144	98.72	99	0	None
PCM-0216526	1	S9290	Linarin	.	480-36-4	Linarin possesses analgesic, antipyretic, anti-inflammatory and neuroprotective activities.	OCI-AML2 CVCL_1619	P95H/wt	AML2_mut	11836	Luminescence	10	24048	102.64	103	0	None
PCM-0216525	1	S9285	Fargesin	.	31008-19-2	Fargesin is widely used in the treatment of managing rhinitis, inflammation, histamine, sinusitis, and headache; fargesin treatment can reduce SBP, cardiac hypertrophy, and Ang II and ET levels of hyp	K562	SRSF2 wt/wt	K562_wt	11938	Luminescence	10	93892	92.73	93	0	None
PCM-0216525	1	S9285	Fargesin	.	31008-19-2	Fargesin is widely used in the treatment of managing rhinitis, inflammation, histamine, sinusitis, and headache; fargesin treatment can reduce SBP, cardiac hypertrophy, and Ang II and ET levels of hyp	K562	SRSF2 P95H/wt	K562_Omar_mut	11938	Luminescence	10	80974	87.81	88	0	None
PCM-0216525	1	S9285	Fargesin	.	31008-19-2	Fargesin is widely used in the treatment of managing rhinitis, inflammation, histamine, sinusitis, and headache; fargesin treatment can reduce SBP, cardiac hypertrophy, and Ang II and ET levels of hyp	K562	SRSF2 P95H/wt	K562_Tom_mut	11938	Luminescence	10	74622	91.29	91	0	None
PCM-0216525	1	S9285	Fargesin	.	31008-19-2	Fargesin is widely used in the treatment of managing rhinitis, inflammation, histamine, sinusitis, and headache; fargesin treatment can reduce SBP, cardiac hypertrophy, and Ang II and ET levels of hyp	MOLM14	SRSF2 P95H/wt	MOML14_mut	11937	Luminescence	10	36018	97.18	97	0	None
PCM-0216525	1	S9285	Fargesin	.	31008-19-2	Fargesin is widely used in the treatment of managing rhinitis, inflammation, histamine, sinusitis, and headache; fargesin treatment can reduce SBP, cardiac hypertrophy, and Ang II and ET levels of hyp	MOLM14	SRSF2 wt/wt	MOLM14_wt	11937	Luminescence	10	51354	94.5	94	0	None
PCM-0216525	1	S9285	Fargesin	.	31008-19-2	Fargesin is widely used in the treatment of managing rhinitis, inflammation, histamine, sinusitis, and headache; fargesin treatment can reduce SBP, cardiac hypertrophy, and Ang II and ET levels of hyp	MARIMO	SRSF2 wt/wt	MARIMO_wt	11913	Luminescence	10	40281	85.98	86	0	None
PCM-0216525	1	S9285	Fargesin	.	31008-19-2	Fargesin is widely used in the treatment of managing rhinitis, inflammation, histamine, sinusitis, and headache; fargesin treatment can reduce SBP, cardiac hypertrophy, and Ang II and ET levels of hyp	MARIMO	SRSF2 P95H/wt	MARIMO_mut	11913	Luminescence	10	33095	84.75	85	0	None
PCM-0216525	1	S9285	Fargesin	.	31008-19-2	Fargesin is widely used in the treatment of managing rhinitis, inflammation, histamine, sinusitis, and headache; fargesin treatment can reduce SBP, cardiac hypertrophy, and Ang II and ET levels of hyp	OCI-AML2 CVCL_1619	wt/wt	AML2_wt	11836	Luminescence	10	22920	80.36	80	0	None
PCM-0216525	1	S9285	Fargesin	.	31008-19-2	Fargesin is widely used in the treatment of managing rhinitis, inflammation, histamine, sinusitis, and headache; fargesin treatment can reduce SBP, cardiac hypertrophy, and Ang II and ET levels of hyp	OCI-AML2 CVCL_1619	P95H/wt	AML2_mut	11836	Luminescence	10	20760	88.59	89	0	None
PCM-0216524	1	S9284	Aloesin	.	30861-27-9	An inhibitor of tyrosinase (IC50 = 0.9 mM), the enzyme that catalyzes the first step of the conversion of tyrosine to melanin	K562	SRSF2 wt/wt	K562_wt	11938	Luminescence	10	102910	101.65	102	0	None
PCM-0216524	1	S9284	Aloesin	.	30861-27-9	An inhibitor of tyrosinase (IC50 = 0.9 mM), the enzyme that catalyzes the first step of the conversion of tyrosine to melanin	K562	SRSF2 P95H/wt	K562_Omar_mut	11938	Luminescence	10	93258	101.16	101	0	None
PCM-0216524	1	S9284	Aloesin	.	30861-27-9	An inhibitor of tyrosinase (IC50 = 0.9 mM), the enzyme that catalyzes the first step of the conversion of tyrosine to melanin	K562	SRSF2 P95H/wt	K562_Tom_mut	11938	Luminescence	10	79733	97.56	98	0	None
PCM-0216524	1	S9284	Aloesin	.	30861-27-9	An inhibitor of tyrosinase (IC50 = 0.9 mM), the enzyme that catalyzes the first step of the conversion of tyrosine to melanin	MOLM14	SRSF2 P95H/wt	MOML14_mut	11937	Luminescence	10	40573	109.49	109	0	None
PCM-0216524	1	S9284	Aloesin	.	30861-27-9	An inhibitor of tyrosinase (IC50 = 0.9 mM), the enzyme that catalyzes the first step of the conversion of tyrosine to melanin	MOLM14	SRSF2 wt/wt	MOLM14_wt	11937	Luminescence	10	54806	100.86	101	0	None
PCM-0216524	1	S9284	Aloesin	.	30861-27-9	An inhibitor of tyrosinase (IC50 = 0.9 mM), the enzyme that catalyzes the first step of the conversion of tyrosine to melanin	MARIMO	SRSF2 wt/wt	MARIMO_wt	11913	Luminescence	10	48759	104.11	104	0	None
PCM-0216524	1	S9284	Aloesin	.	30861-27-9	An inhibitor of tyrosinase (IC50 = 0.9 mM), the enzyme that catalyzes the first step of the conversion of tyrosine to melanin	MARIMO	SRSF2 P95H/wt	MARIMO_mut	11913	Luminescence	10	39887	102.18	102	0	None
PCM-0216524	1	S9284	Aloesin	.	30861-27-9	An inhibitor of tyrosinase (IC50 = 0.9 mM), the enzyme that catalyzes the first step of the conversion of tyrosine to melanin	OCI-AML2 CVCL_1619	wt/wt	AML2_wt	11836	Luminescence	10	30013	105.29	105	0	None
PCM-0216524	1	S9284	Aloesin	.	30861-27-9	An inhibitor of tyrosinase (IC50 = 0.9 mM), the enzyme that catalyzes the first step of the conversion of tyrosine to melanin	OCI-AML2 CVCL_1619	P95H/wt	AML2_mut	11836	Luminescence	10	24494	104.55	105	0	None
PCM-0216523	1	S9283	Aristolone	.	25274-27-5	DNA damaging activity against RS322YK rad52 DNA repair gene deficient Saccharomyces cerevisiae mutant assessed as drug level required to produce 12 mm zone of inhibition after 48 hrs	K562	SRSF2 wt/wt	K562_wt	11938	Luminescence	10	101847	100.6	101	0	None
PCM-0216523	1	S9283	Aristolone	.	25274-27-5	DNA damaging activity against RS322YK rad52 DNA repair gene deficient Saccharomyces cerevisiae mutant assessed as drug level required to produce 12 mm zone of inhibition after 48 hrs	K562	SRSF2 P95H/wt	K562_Omar_mut	11938	Luminescence	10	98529	106.88	107	0	None
PCM-0216523	1	S9283	Aristolone	.	25274-27-5	DNA damaging activity against RS322YK rad52 DNA repair gene deficient Saccharomyces cerevisiae mutant assessed as drug level required to produce 12 mm zone of inhibition after 48 hrs	K562	SRSF2 P95H/wt	K562_Tom_mut	11938	Luminescence	10	79146	96.84	97	0	None
PCM-0216523	1	S9283	Aristolone	.	25274-27-5	DNA damaging activity against RS322YK rad52 DNA repair gene deficient Saccharomyces cerevisiae mutant assessed as drug level required to produce 12 mm zone of inhibition after 48 hrs	MOLM14	SRSF2 P95H/wt	MOML14_mut	11937	Luminescence	10	41583	112.22	112	0	None
PCM-0216523	1	S9283	Aristolone	.	25274-27-5	DNA damaging activity against RS322YK rad52 DNA repair gene deficient Saccharomyces cerevisiae mutant assessed as drug level required to produce 12 mm zone of inhibition after 48 hrs	MOLM14	SRSF2 wt/wt	MOLM14_wt	11937	Luminescence	10	53789	98.99	99	0	None
PCM-0216523	1	S9283	Aristolone	.	25274-27-5	DNA damaging activity against RS322YK rad52 DNA repair gene deficient Saccharomyces cerevisiae mutant assessed as drug level required to produce 12 mm zone of inhibition after 48 hrs	MARIMO	SRSF2 wt/wt	MARIMO_wt	11913	Luminescence	10	48388	103.32	103	0	None
PCM-0216523	1	S9283	Aristolone	.	25274-27-5	DNA damaging activity against RS322YK rad52 DNA repair gene deficient Saccharomyces cerevisiae mutant assessed as drug level required to produce 12 mm zone of inhibition after 48 hrs	MARIMO	SRSF2 P95H/wt	MARIMO_mut	11913	Luminescence	10	37401	95.8	96	0	None
PCM-0216523	1	S9283	Aristolone	.	25274-27-5	DNA damaging activity against RS322YK rad52 DNA repair gene deficient Saccharomyces cerevisiae mutant assessed as drug level required to produce 12 mm zone of inhibition after 48 hrs	OCI-AML2 CVCL_1619	wt/wt	AML2_wt	11836	Luminescence	10	30951	108.58	109	0	None
PCM-0216523	1	S9283	Aristolone	.	25274-27-5	DNA damaging activity against RS322YK rad52 DNA repair gene deficient Saccharomyces cerevisiae mutant assessed as drug level required to produce 12 mm zone of inhibition after 48 hrs	OCI-AML2 CVCL_1619	P95H/wt	AML2_mut	11836	Luminescence	10	23026	98.27	98	0	None
PCM-0216522	1	S9281	Peimine	.	23496-41-5	Peimine has good anti-inflammatory effects in vivo, it inhibits the production of inflammatory cytokines induced by LPS through blocking MAPKs and NF-ֲ÷B signaling pathways.	K562	SRSF2 wt/wt	K562_wt	11938	Luminescence	10	96968	95.77	96	0	None
PCM-0216522	1	S9281	Peimine	.	23496-41-5	Peimine has good anti-inflammatory effects in vivo, it inhibits the production of inflammatory cytokines induced by LPS through blocking MAPKs and NF-ֲ÷B signaling pathways.	K562	SRSF2 P95H/wt	K562_Omar_mut	11938	Luminescence	10	101139	109.72	110	0	None
PCM-0216522	1	S9281	Peimine	.	23496-41-5	Peimine has good anti-inflammatory effects in vivo, it inhibits the production of inflammatory cytokines induced by LPS through blocking MAPKs and NF-ֲ÷B signaling pathways.	K562	SRSF2 P95H/wt	K562_Tom_mut	11938	Luminescence	10	83136	101.73	102	0	None
PCM-0216522	1	S9281	Peimine	.	23496-41-5	Peimine has good anti-inflammatory effects in vivo, it inhibits the production of inflammatory cytokines induced by LPS through blocking MAPKs and NF-ֲ÷B signaling pathways.	MOLM14	SRSF2 P95H/wt	MOML14_mut	11937	Luminescence	10	38580	104.11	104	0	None
PCM-0216522	1	S9281	Peimine	.	23496-41-5	Peimine has good anti-inflammatory effects in vivo, it inhibits the production of inflammatory cytokines induced by LPS through blocking MAPKs and NF-ֲ÷B signaling pathways.	MOLM14	SRSF2 wt/wt	MOLM14_wt	11937	Luminescence	10	53562	98.57	99	0	None
PCM-0216522	1	S9281	Peimine	.	23496-41-5	Peimine has good anti-inflammatory effects in vivo, it inhibits the production of inflammatory cytokines induced by LPS through blocking MAPKs and NF-ֲ÷B signaling pathways.	MARIMO	SRSF2 wt/wt	MARIMO_wt	11913	Luminescence	10	48496	103.55	104	0	None
PCM-0216522	1	S9281	Peimine	.	23496-41-5	Peimine has good anti-inflammatory effects in vivo, it inhibits the production of inflammatory cytokines induced by LPS through blocking MAPKs and NF-ֲ÷B signaling pathways.	MARIMO	SRSF2 P95H/wt	MARIMO_mut	11913	Luminescence	10	38002	97.34	97	0	None
PCM-0216522	1	S9281	Peimine	.	23496-41-5	Peimine has good anti-inflammatory effects in vivo, it inhibits the production of inflammatory cytokines induced by LPS through blocking MAPKs and NF-ֲ÷B signaling pathways.	OCI-AML2 CVCL_1619	wt/wt	AML2_wt	11836	Luminescence	10	30202	105.95	106	0	None
PCM-0216522	1	S9281	Peimine	.	23496-41-5	Peimine has good anti-inflammatory effects in vivo, it inhibits the production of inflammatory cytokines induced by LPS through blocking MAPKs and NF-ֲ÷B signaling pathways.	OCI-AML2 CVCL_1619	P95H/wt	AML2_mut	11836	Luminescence	10	23335	99.6	100	0	None
PCM-0216521	1	S9280	Demethoxycurcumin	.	22608-11-3	A natural demethoxy derivative of curcumin; suppresses proliferation in cancer cells at 50-100 ֲ¼M; down-regulates p300 and inhibits LPS-induced iNOS expression	K562	SRSF2 wt/wt	K562_wt	11938	Luminescence	10	65438	64.57	65	0	None
PCM-0216521	1	S9280	Demethoxycurcumin	.	22608-11-3	A natural demethoxy derivative of curcumin; suppresses proliferation in cancer cells at 50-100 ֲ¼M; down-regulates p300 and inhibits LPS-induced iNOS expression	K562	SRSF2 P95H/wt	K562_Omar_mut	11938	Luminescence	10	43306	46.87	47	0	None
PCM-0216521	1	S9280	Demethoxycurcumin	.	22608-11-3	A natural demethoxy derivative of curcumin; suppresses proliferation in cancer cells at 50-100 ֲ¼M; down-regulates p300 and inhibits LPS-induced iNOS expression	K562	SRSF2 P95H/wt	K562_Tom_mut	11938	Luminescence	10	44403	54.25	54	0	None
PCM-0216521	1	S9280	Demethoxycurcumin	.	22608-11-3	A natural demethoxy derivative of curcumin; suppresses proliferation in cancer cells at 50-100 ֲ¼M; down-regulates p300 and inhibits LPS-induced iNOS expression	MOLM14	SRSF2 P95H/wt	MOML14_mut	11937	Luminescence	10	3059	8.11	8	0	None
PCM-0216521	1	S9280	Demethoxycurcumin	.	22608-11-3	A natural demethoxy derivative of curcumin; suppresses proliferation in cancer cells at 50-100 ֲ¼M; down-regulates p300 and inhibits LPS-induced iNOS expression	MOLM14	SRSF2 wt/wt	MOLM14_wt	11937	Luminescence	10	7518	13.68	14	0	None
PCM-0216521	1	S9280	Demethoxycurcumin	.	22608-11-3	A natural demethoxy derivative of curcumin; suppresses proliferation in cancer cells at 50-100 ֲ¼M; down-regulates p300 and inhibits LPS-induced iNOS expression	MARIMO	SRSF2 wt/wt	MARIMO_wt	11913	Luminescence	10	30171	64.36	64	0	None
PCM-0216521	1	S9280	Demethoxycurcumin	.	22608-11-3	A natural demethoxy derivative of curcumin; suppresses proliferation in cancer cells at 50-100 ֲ¼M; down-regulates p300 and inhibits LPS-induced iNOS expression	MARIMO	SRSF2 P95H/wt	MARIMO_mut	11913	Luminescence	10	24563	62.86	63	0	None
PCM-0216521	1	S9280	Demethoxycurcumin	.	22608-11-3	A natural demethoxy derivative of curcumin; suppresses proliferation in cancer cells at 50-100 ֲ¼M; down-regulates p300 and inhibits LPS-induced iNOS expression	OCI-AML2 CVCL_1619	wt/wt	AML2_wt	11836	Luminescence	10	6776	23.63	24	0	None
PCM-0216521	1	S9280	Demethoxycurcumin	.	22608-11-3	A natural demethoxy derivative of curcumin; suppresses proliferation in cancer cells at 50-100 ֲ¼M; down-regulates p300 and inhibits LPS-induced iNOS expression	OCI-AML2 CVCL_1619	P95H/wt	AML2_mut	11836	Luminescence	10	3190	13.47	13	0	None
PCM-0216520	1	S9279	Euphorbia factor L3	.	218916-52-0	5,15-Diacetyl-3-benzoyllathyrol is a melanine production inhibitor, excellent in inhibiting pigment stagnation and improving the discoloration of the skin or freckles, has excellent stability.	K562	SRSF2 wt/wt	K562_wt	11938	Luminescence	10	60293	59.48	59	0	None
PCM-0216520	1	S9279	Euphorbia factor L3	.	218916-52-0	5,15-Diacetyl-3-benzoyllathyrol is a melanine production inhibitor, excellent in inhibiting pigment stagnation and improving the discoloration of the skin or freckles, has excellent stability.	K562	SRSF2 P95H/wt	K562_Omar_mut	11938	Luminescence	10	44333	47.99	48	0	None
PCM-0216520	1	S9279	Euphorbia factor L3	.	218916-52-0	5,15-Diacetyl-3-benzoyllathyrol is a melanine production inhibitor, excellent in inhibiting pigment stagnation and improving the discoloration of the skin or freckles, has excellent stability.	K562	SRSF2 P95H/wt	K562_Tom_mut	11938	Luminescence	10	51172	62.54	63	0	None
PCM-0216520	1	S9279	Euphorbia factor L3	.	218916-52-0	5,15-Diacetyl-3-benzoyllathyrol is a melanine production inhibitor, excellent in inhibiting pigment stagnation and improving the discoloration of the skin or freckles, has excellent stability.	MOLM14	SRSF2 P95H/wt	MOML14_mut	11937	Luminescence	10	17682	47.63	48	0	None
PCM-0216520	1	S9279	Euphorbia factor L3	.	218916-52-0	5,15-Diacetyl-3-benzoyllathyrol is a melanine production inhibitor, excellent in inhibiting pigment stagnation and improving the discoloration of the skin or freckles, has excellent stability.	MOLM14	SRSF2 wt/wt	MOLM14_wt	11937	Luminescence	10	17964	32.94	33	0	None
PCM-0216520	1	S9279	Euphorbia factor L3	.	218916-52-0	5,15-Diacetyl-3-benzoyllathyrol is a melanine production inhibitor, excellent in inhibiting pigment stagnation and improving the discoloration of the skin or freckles, has excellent stability.	MARIMO	SRSF2 wt/wt	MARIMO_wt	11913	Luminescence	10	15898	33.83	34	0	None
PCM-0216520	1	S9279	Euphorbia factor L3	.	218916-52-0	5,15-Diacetyl-3-benzoyllathyrol is a melanine production inhibitor, excellent in inhibiting pigment stagnation and improving the discoloration of the skin or freckles, has excellent stability.	MARIMO	SRSF2 P95H/wt	MARIMO_mut	11913	Luminescence	10	13625	34.79	35	0	None
PCM-0216520	1	S9279	Euphorbia factor L3	.	218916-52-0	5,15-Diacetyl-3-benzoyllathyrol is a melanine production inhibitor, excellent in inhibiting pigment stagnation and improving the discoloration of the skin or freckles, has excellent stability.	OCI-AML2 CVCL_1619	wt/wt	AML2_wt	11836	Luminescence	10	6442	22.45	22	0	None
PCM-0216520	1	S9279	Euphorbia factor L3	.	218916-52-0	5,15-Diacetyl-3-benzoyllathyrol is a melanine production inhibitor, excellent in inhibiting pigment stagnation and improving the discoloration of the skin or freckles, has excellent stability.	OCI-AML2 CVCL_1619	P95H/wt	AML2_mut	11836	Luminescence	10	15424	65.77	66	0	None
PCM-0216519	1	S9277	Alisol A	.	19885-10-0	Alisol A presents inhibitory effects on cancer cell lines tested(HepG2, MDA-MB-231, and MCF-7 cells).	K562	SRSF2 wt/wt	K562_wt	11938	Luminescence	10	90884	89.75	90	0	None
PCM-0216519	1	S9277	Alisol A	.	19885-10-0	Alisol A presents inhibitory effects on cancer cell lines tested(HepG2, MDA-MB-231, and MCF-7 cells).	K562	SRSF2 P95H/wt	K562_Omar_mut	11938	Luminescence	10	78759	85.4	85	0	None
PCM-0216519	1	S9277	Alisol A	.	19885-10-0	Alisol A presents inhibitory effects on cancer cell lines tested(HepG2, MDA-MB-231, and MCF-7 cells).	K562	SRSF2 P95H/wt	K562_Tom_mut	11938	Luminescence	10	69589	85.12	85	0	None
PCM-0216519	1	S9277	Alisol A	.	19885-10-0	Alisol A presents inhibitory effects on cancer cell lines tested(HepG2, MDA-MB-231, and MCF-7 cells).	MOLM14	SRSF2 P95H/wt	MOML14_mut	11937	Luminescence	10	36473	98.41	98	0	None
PCM-0216519	1	S9277	Alisol A	.	19885-10-0	Alisol A presents inhibitory effects on cancer cell lines tested(HepG2, MDA-MB-231, and MCF-7 cells).	MOLM14	SRSF2 wt/wt	MOLM14_wt	11937	Luminescence	10	52256	96.16	96	0	None
PCM-0216519	1	S9277	Alisol A	.	19885-10-0	Alisol A presents inhibitory effects on cancer cell lines tested(HepG2, MDA-MB-231, and MCF-7 cells).	MARIMO	SRSF2 wt/wt	MARIMO_wt	11913	Luminescence	10	37081	79.14	79	0	None
PCM-0216519	1	S9277	Alisol A	.	19885-10-0	Alisol A presents inhibitory effects on cancer cell lines tested(HepG2, MDA-MB-231, and MCF-7 cells).	MARIMO	SRSF2 P95H/wt	MARIMO_mut	11913	Luminescence	10	33944	86.93	87	0	None
PCM-0216519	1	S9277	Alisol A	.	19885-10-0	Alisol A presents inhibitory effects on cancer cell lines tested(HepG2, MDA-MB-231, and MCF-7 cells).	OCI-AML2 CVCL_1619	wt/wt	AML2_wt	11836	Luminescence	10	23808	83.48	83	0	None
PCM-0216519	1	S9277	Alisol A	.	19885-10-0	Alisol A presents inhibitory effects on cancer cell lines tested(HepG2, MDA-MB-231, and MCF-7 cells).	OCI-AML2 CVCL_1619	P95H/wt	AML2_mut	11836	Luminescence	10	19908	84.94	85	0	None
PCM-0216518	1	S9276	Alisol B	.	18649-93-9	Alisol B can suppress C3a induced epithelial-mesenchymal transition .	K562	SRSF2 wt/wt	K562_wt	11938	Luminescence	10	79663	78.65	79	0	None
PCM-0216518	1	S9276	Alisol B	.	18649-93-9	Alisol B can suppress C3a induced epithelial-mesenchymal transition .	K562	SRSF2 P95H/wt	K562_Omar_mut	11938	Luminescence	10	74897	81.2	81	0	None
PCM-0216518	1	S9276	Alisol B	.	18649-93-9	Alisol B can suppress C3a induced epithelial-mesenchymal transition .	K562	SRSF2 P95H/wt	K562_Tom_mut	11938	Luminescence	10	68387	83.65	84	0	None
PCM-0216518	1	S9276	Alisol B	.	18649-93-9	Alisol B can suppress C3a induced epithelial-mesenchymal transition .	MOLM14	SRSF2 P95H/wt	MOML14_mut	11937	Luminescence	10	32123	86.65	87	0	None
PCM-0216518	1	S9276	Alisol B	.	18649-93-9	Alisol B can suppress C3a induced epithelial-mesenchymal transition .	MOLM14	SRSF2 wt/wt	MOLM14_wt	11937	Luminescence	10	47519	87.43	87	0	None
PCM-0216518	1	S9276	Alisol B	.	18649-93-9	Alisol B can suppress C3a induced epithelial-mesenchymal transition .	MARIMO	SRSF2 wt/wt	MARIMO_wt	11913	Luminescence	10	22601	48.17	48	0	None
PCM-0216518	1	S9276	Alisol B	.	18649-93-9	Alisol B can suppress C3a induced epithelial-mesenchymal transition .	MARIMO	SRSF2 P95H/wt	MARIMO_mut	11913	Luminescence	10	27678	70.85	71	0	None
PCM-0216518	1	S9276	Alisol B	.	18649-93-9	Alisol B can suppress C3a induced epithelial-mesenchymal transition .	OCI-AML2 CVCL_1619	wt/wt	AML2_wt	11836	Luminescence	10	20732	72.67	73	0	None
PCM-0216518	1	S9276	Alisol B	.	18649-93-9	Alisol B can suppress C3a induced epithelial-mesenchymal transition .	OCI-AML2 CVCL_1619	P95H/wt	AML2_mut	11836	Luminescence	10	16479	70.28	70	0	None
PCM-0216517	1	S9275	Isoguanosine	.	1818-71-9	Crotonoside is one compound of an antitumor and immunity-regulating pharmaceutical composition of traditional Chinese medicine.	K562	SRSF2 wt/wt	K562_wt	11938	Luminescence	10	99960	98.73	99	0	None
PCM-0216517	1	S9275	Isoguanosine	.	1818-71-9	Crotonoside is one compound of an antitumor and immunity-regulating pharmaceutical composition of traditional Chinese medicine.	K562	SRSF2 P95H/wt	K562_Omar_mut	11938	Luminescence	10	93413	101.32	101	0	None
PCM-0216517	1	S9275	Isoguanosine	.	1818-71-9	Crotonoside is one compound of an antitumor and immunity-regulating pharmaceutical composition of traditional Chinese medicine.	K562	SRSF2 P95H/wt	K562_Tom_mut	11938	Luminescence	10	80532	98.54	99	0	None
PCM-0216517	1	S9275	Isoguanosine	.	1818-71-9	Crotonoside is one compound of an antitumor and immunity-regulating pharmaceutical composition of traditional Chinese medicine.	MOLM14	SRSF2 P95H/wt	MOML14_mut	11937	Luminescence	10	34602	93.35	93	0	None
PCM-0216517	1	S9275	Isoguanosine	.	1818-71-9	Crotonoside is one compound of an antitumor and immunity-regulating pharmaceutical composition of traditional Chinese medicine.	MOLM14	SRSF2 wt/wt	MOLM14_wt	11937	Luminescence	10	52599	96.79	97	0	None
PCM-0216517	1	S9275	Isoguanosine	.	1818-71-9	Crotonoside is one compound of an antitumor and immunity-regulating pharmaceutical composition of traditional Chinese medicine.	MARIMO	SRSF2 wt/wt	MARIMO_wt	11913	Luminescence	10	45736	97.65	98	0	None
PCM-0216517	1	S9275	Isoguanosine	.	1818-71-9	Crotonoside is one compound of an antitumor and immunity-regulating pharmaceutical composition of traditional Chinese medicine.	MARIMO	SRSF2 P95H/wt	MARIMO_mut	11913	Luminescence	10	36984	94.73	95	0	None
PCM-0216517	1	S9275	Isoguanosine	.	1818-71-9	Crotonoside is one compound of an antitumor and immunity-regulating pharmaceutical composition of traditional Chinese medicine.	OCI-AML2 CVCL_1619	wt/wt	AML2_wt	11836	Luminescence	10	26169	91.78	92	0	None
PCM-0216517	1	S9275	Isoguanosine	.	1818-71-9	Crotonoside is one compound of an antitumor and immunity-regulating pharmaceutical composition of traditional Chinese medicine.	OCI-AML2 CVCL_1619	P95H/wt	AML2_mut	11836	Luminescence	10	24719	105.51	106	0	None
PCM-0216516	1	S9273	Timosaponin BII	.	136656-07-0	Timosaponin BII has antioxidant activity, can inhibit the up-regulation of BACE1 and reduced the over-production of ֲ²-CTF and Aֲ² in rat retina, which was induced by FeClֲƒ.	K562	SRSF2 wt/wt	K562_wt	11938	Luminescence	10	90612	89.48	89	0	None
PCM-0216516	1	S9273	Timosaponin BII	.	136656-07-0	Timosaponin BII has antioxidant activity, can inhibit the up-regulation of BACE1 and reduced the over-production of ֲ²-CTF and Aֲ² in rat retina, which was induced by FeClֲƒ.	K562	SRSF2 P95H/wt	K562_Omar_mut	11938	Luminescence	10	86013	93.28	93	0	None
PCM-0216516	1	S9273	Timosaponin BII	.	136656-07-0	Timosaponin BII has antioxidant activity, can inhibit the up-regulation of BACE1 and reduced the over-production of ֲ²-CTF and Aֲ² in rat retina, which was induced by FeClֲƒ.	K562	SRSF2 P95H/wt	K562_Tom_mut	11938	Luminescence	10	74173	90.74	91	0	None
PCM-0216516	1	S9273	Timosaponin BII	.	136656-07-0	Timosaponin BII has antioxidant activity, can inhibit the up-regulation of BACE1 and reduced the over-production of ֲ²-CTF and Aֲ² in rat retina, which was induced by FeClֲƒ.	MOLM14	SRSF2 P95H/wt	MOML14_mut	11937	Luminescence	10	35571	95.97	96	0	None
PCM-0216516	1	S9273	Timosaponin BII	.	136656-07-0	Timosaponin BII has antioxidant activity, can inhibit the up-regulation of BACE1 and reduced the over-production of ֲ²-CTF and Aֲ² in rat retina, which was induced by FeClֲƒ.	MOLM14	SRSF2 wt/wt	MOLM14_wt	11937	Luminescence	10	50822	93.52	94	0	None
PCM-0216516	1	S9273	Timosaponin BII	.	136656-07-0	Timosaponin BII has antioxidant activity, can inhibit the up-regulation of BACE1 and reduced the over-production of ֲ²-CTF and Aֲ² in rat retina, which was induced by FeClֲƒ.	MARIMO	SRSF2 wt/wt	MARIMO_wt	11913	Luminescence	10	50144	107.07	107	0	None
PCM-0216516	1	S9273	Timosaponin BII	.	136656-07-0	Timosaponin BII has antioxidant activity, can inhibit the up-regulation of BACE1 and reduced the over-production of ֲ²-CTF and Aֲ² in rat retina, which was induced by FeClֲƒ.	MARIMO	SRSF2 P95H/wt	MARIMO_mut	11913	Luminescence	10	39920	102.26	102	0	None
PCM-0216516	1	S9273	Timosaponin BII	.	136656-07-0	Timosaponin BII has antioxidant activity, can inhibit the up-regulation of BACE1 and reduced the over-production of ֲ²-CTF and Aֲ² in rat retina, which was induced by FeClֲƒ.	OCI-AML2 CVCL_1619	wt/wt	AML2_wt	11836	Luminescence	10	20991	73.58	74	0	None
PCM-0216516	1	S9273	Timosaponin BII	.	136656-07-0	Timosaponin BII has antioxidant activity, can inhibit the up-regulation of BACE1 and reduced the over-production of ֲ²-CTF and Aֲ² in rat retina, which was induced by FeClֲƒ.	OCI-AML2 CVCL_1619	P95H/wt	AML2_mut	11836	Luminescence	10	11684	49.79	50	0	None
PCM-0216515	1	S9272	Koumine	.	1358-76-5	Koumine can induce apoptosis of LoVo cells in a time-dependent manner and inhibit the DNA synthesis in LoVo cells, thereby blocking the cell cycle from G1 to S phase.	K562	SRSF2 wt/wt	K562_wt	11938	Luminescence	10	99816	98.59	99	0	None
PCM-0216515	1	S9272	Koumine	.	1358-76-5	Koumine can induce apoptosis of LoVo cells in a time-dependent manner and inhibit the DNA synthesis in LoVo cells, thereby blocking the cell cycle from G1 to S phase.	K562	SRSF2 P95H/wt	K562_Omar_mut	11938	Luminescence	10	91454	99.2	99	0	None
PCM-0216515	1	S9272	Koumine	.	1358-76-5	Koumine can induce apoptosis of LoVo cells in a time-dependent manner and inhibit the DNA synthesis in LoVo cells, thereby blocking the cell cycle from G1 to S phase.	K562	SRSF2 P95H/wt	K562_Tom_mut	11938	Luminescence	10	80997	99.11	99	0	None
PCM-0216515	1	S9272	Koumine	.	1358-76-5	Koumine can induce apoptosis of LoVo cells in a time-dependent manner and inhibit the DNA synthesis in LoVo cells, thereby blocking the cell cycle from G1 to S phase.	MOLM14	SRSF2 P95H/wt	MOML14_mut	11937	Luminescence	10	38476	103.82	104	0	None
PCM-0216515	1	S9272	Koumine	.	1358-76-5	Koumine can induce apoptosis of LoVo cells in a time-dependent manner and inhibit the DNA synthesis in LoVo cells, thereby blocking the cell cycle from G1 to S phase.	MOLM14	SRSF2 wt/wt	MOLM14_wt	11937	Luminescence	10	52254	96.16	96	0	None
PCM-0216515	1	S9272	Koumine	.	1358-76-5	Koumine can induce apoptosis of LoVo cells in a time-dependent manner and inhibit the DNA synthesis in LoVo cells, thereby blocking the cell cycle from G1 to S phase.	MARIMO	SRSF2 wt/wt	MARIMO_wt	11913	Luminescence	10	47551	101.53	102	0	None
PCM-0216515	1	S9272	Koumine	.	1358-76-5	Koumine can induce apoptosis of LoVo cells in a time-dependent manner and inhibit the DNA synthesis in LoVo cells, thereby blocking the cell cycle from G1 to S phase.	MARIMO	SRSF2 P95H/wt	MARIMO_mut	11913	Luminescence	10	39661	101.6	102	0	None
PCM-0216515	1	S9272	Koumine	.	1358-76-5	Koumine can induce apoptosis of LoVo cells in a time-dependent manner and inhibit the DNA synthesis in LoVo cells, thereby blocking the cell cycle from G1 to S phase.	OCI-AML2 CVCL_1619	wt/wt	AML2_wt	11836	Luminescence	10	28658	100.52	101	0	None
PCM-0216515	1	S9272	Koumine	.	1358-76-5	Koumine can induce apoptosis of LoVo cells in a time-dependent manner and inhibit the DNA synthesis in LoVo cells, thereby blocking the cell cycle from G1 to S phase.	OCI-AML2 CVCL_1619	P95H/wt	AML2_mut	11836	Luminescence	10	23747	101.36	101	0	None
PCM-0216514	1	S9271	Pulchinenoside A	.	129724-84-1	Anemoside A3 is an attractive candidate for further development as a cognitive enhancer capable of alleviating memory dysfunctions associated with aging and neurodegenerative diseases.	K562	SRSF2 wt/wt	K562_wt	11938	Luminescence	10	93143	91.99	92	0	None
PCM-0216514	1	S9271	Pulchinenoside A	.	129724-84-1	Anemoside A3 is an attractive candidate for further development as a cognitive enhancer capable of alleviating memory dysfunctions associated with aging and neurodegenerative diseases.	K562	SRSF2 P95H/wt	K562_Omar_mut	11938	Luminescence	10	89859	97.46	97	0	None
PCM-0216514	1	S9271	Pulchinenoside A	.	129724-84-1	Anemoside A3 is an attractive candidate for further development as a cognitive enhancer capable of alleviating memory dysfunctions associated with aging and neurodegenerative diseases.	K562	SRSF2 P95H/wt	K562_Tom_mut	11938	Luminescence	10	79010	96.67	97	0	None
PCM-0216514	1	S9271	Pulchinenoside A	.	129724-84-1	Anemoside A3 is an attractive candidate for further development as a cognitive enhancer capable of alleviating memory dysfunctions associated with aging and neurodegenerative diseases.	MOLM14	SRSF2 P95H/wt	MOML14_mut	11937	Luminescence	10	37736	101.82	102	0	None
PCM-0216514	1	S9271	Pulchinenoside A	.	129724-84-1	Anemoside A3 is an attractive candidate for further development as a cognitive enhancer capable of alleviating memory dysfunctions associated with aging and neurodegenerative diseases.	MOLM14	SRSF2 wt/wt	MOLM14_wt	11937	Luminescence	10	52474	96.56	97	0	None
PCM-0216514	1	S9271	Pulchinenoside A	.	129724-84-1	Anemoside A3 is an attractive candidate for further development as a cognitive enhancer capable of alleviating memory dysfunctions associated with aging and neurodegenerative diseases.	MARIMO	SRSF2 wt/wt	MARIMO_wt	11913	Luminescence	10	49508	105.71	106	0	None
PCM-0216514	1	S9271	Pulchinenoside A	.	129724-84-1	Anemoside A3 is an attractive candidate for further development as a cognitive enhancer capable of alleviating memory dysfunctions associated with aging and neurodegenerative diseases.	MARIMO	SRSF2 P95H/wt	MARIMO_mut	11913	Luminescence	10	36669	93.92	94	0	None
PCM-0216514	1	S9271	Pulchinenoside A	.	129724-84-1	Anemoside A3 is an attractive candidate for further development as a cognitive enhancer capable of alleviating memory dysfunctions associated with aging and neurodegenerative diseases.	OCI-AML2 CVCL_1619	wt/wt	AML2_wt	11836	Luminescence	10	29951	105.07	105	0	None
PCM-0216514	1	S9271	Pulchinenoside A	.	129724-84-1	Anemoside A3 is an attractive candidate for further development as a cognitive enhancer capable of alleviating memory dysfunctions associated with aging and neurodegenerative diseases.	OCI-AML2 CVCL_1619	P95H/wt	AML2_mut	11836	Luminescence	10	22168	94.61	95	0	None
PCM-0216513	1	S9270	Dracohodin perochlorate	.	125536-25-6	Dracorhodin perchlorate inhibits cell growth, and induces apoptosis in fibroblasts in a dose-and time-dependent manner, arresting cell cycle at G1 phase, may as a candidate for anti-breast cancer.	K562	SRSF2 wt/wt	K562_wt	11938	Luminescence	10	78434	77.43	77	0	None
PCM-0216513	1	S9270	Dracohodin perochlorate	.	125536-25-6	Dracorhodin perchlorate inhibits cell growth, and induces apoptosis in fibroblasts in a dose-and time-dependent manner, arresting cell cycle at G1 phase, may as a candidate for anti-breast cancer.	K562	SRSF2 P95H/wt	K562_Omar_mut	11938	Luminescence	10	74575	80.85	81	0	None
PCM-0216513	1	S9270	Dracohodin perochlorate	.	125536-25-6	Dracorhodin perchlorate inhibits cell growth, and induces apoptosis in fibroblasts in a dose-and time-dependent manner, arresting cell cycle at G1 phase, may as a candidate for anti-breast cancer.	K562	SRSF2 P95H/wt	K562_Tom_mut	11938	Luminescence	10	64053	78.34	78	0	None
PCM-0216513	1	S9270	Dracohodin perochlorate	.	125536-25-6	Dracorhodin perchlorate inhibits cell growth, and induces apoptosis in fibroblasts in a dose-and time-dependent manner, arresting cell cycle at G1 phase, may as a candidate for anti-breast cancer.	MOLM14	SRSF2 P95H/wt	MOML14_mut	11937	Luminescence	10	29713	80.14	80	0	None
PCM-0216513	1	S9270	Dracohodin perochlorate	.	125536-25-6	Dracorhodin perchlorate inhibits cell growth, and induces apoptosis in fibroblasts in a dose-and time-dependent manner, arresting cell cycle at G1 phase, may as a candidate for anti-breast cancer.	MOLM14	SRSF2 wt/wt	MOLM14_wt	11937	Luminescence	10	44733	82.29	82	0	None
PCM-0216513	1	S9270	Dracohodin perochlorate	.	125536-25-6	Dracorhodin perchlorate inhibits cell growth, and induces apoptosis in fibroblasts in a dose-and time-dependent manner, arresting cell cycle at G1 phase, may as a candidate for anti-breast cancer.	MARIMO	SRSF2 wt/wt	MARIMO_wt	11913	Luminescence	10	40682	86.84	87	0	None
PCM-0216513	1	S9270	Dracohodin perochlorate	.	125536-25-6	Dracorhodin perchlorate inhibits cell growth, and induces apoptosis in fibroblasts in a dose-and time-dependent manner, arresting cell cycle at G1 phase, may as a candidate for anti-breast cancer.	MARIMO	SRSF2 P95H/wt	MARIMO_mut	11913	Luminescence	10	31275	80.08	80	0	None
PCM-0216513	1	S9270	Dracohodin perochlorate	.	125536-25-6	Dracorhodin perchlorate inhibits cell growth, and induces apoptosis in fibroblasts in a dose-and time-dependent manner, arresting cell cycle at G1 phase, may as a candidate for anti-breast cancer.	OCI-AML2 CVCL_1619	wt/wt	AML2_wt	11836	Luminescence	10	23977	84.07	84	0	None
PCM-0216513	1	S9270	Dracohodin perochlorate	.	125536-25-6	Dracorhodin perchlorate inhibits cell growth, and induces apoptosis in fibroblasts in a dose-and time-dependent manner, arresting cell cycle at G1 phase, may as a candidate for anti-breast cancer.	OCI-AML2 CVCL_1619	P95H/wt	AML2_mut	11836	Luminescence	10	19583	83.56	84	0	None
PCM-0216512	1	S9269	Epmedin C	.	110642-44-9	Epimedin C was metabolized via desugarization, dehydrogenation, hydrogenation, dehydroxylation, hydroxylation, demethylation and glucuronidation pathways in vivo. It has potential activity against ost	K562	SRSF2 wt/wt	K562_wt	11938	Luminescence	10	107468	106.16	106	0	None
PCM-0216512	1	S9269	Epmedin C	.	110642-44-9	Epimedin C was metabolized via desugarization, dehydrogenation, hydrogenation, dehydroxylation, hydroxylation, demethylation and glucuronidation pathways in vivo. It has potential activity against ost	K562	SRSF2 P95H/wt	K562_Omar_mut	11938	Luminescence	10	95862	103.99	104	0	None
PCM-0216512	1	S9269	Epmedin C	.	110642-44-9	Epimedin C was metabolized via desugarization, dehydrogenation, hydrogenation, dehydroxylation, hydroxylation, demethylation and glucuronidation pathways in vivo. It has potential activity against ost	K562	SRSF2 P95H/wt	K562_Tom_mut	11938	Luminescence	10	88320	108.09	108	0	None
PCM-0216512	1	S9269	Epmedin C	.	110642-44-9	Epimedin C was metabolized via desugarization, dehydrogenation, hydrogenation, dehydroxylation, hydroxylation, demethylation and glucuronidation pathways in vivo. It has potential activity against ost	MOLM14	SRSF2 P95H/wt	MOML14_mut	11937	Luminescence	10	39522	106.65	107	0	None
PCM-0216512	1	S9269	Epmedin C	.	110642-44-9	Epimedin C was metabolized via desugarization, dehydrogenation, hydrogenation, dehydroxylation, hydroxylation, demethylation and glucuronidation pathways in vivo. It has potential activity against ost	MOLM14	SRSF2 wt/wt	MOLM14_wt	11937	Luminescence	10	56833	104.6	105	0	None
PCM-0216512	1	S9269	Epmedin C	.	110642-44-9	Epimedin C was metabolized via desugarization, dehydrogenation, hydrogenation, dehydroxylation, hydroxylation, demethylation and glucuronidation pathways in vivo. It has potential activity against ost	MARIMO	SRSF2 wt/wt	MARIMO_wt	11913	Luminescence	10	48453	103.46	103	0	None
PCM-0216512	1	S9269	Epmedin C	.	110642-44-9	Epimedin C was metabolized via desugarization, dehydrogenation, hydrogenation, dehydroxylation, hydroxylation, demethylation and glucuronidation pathways in vivo. It has potential activity against ost	MARIMO	SRSF2 P95H/wt	MARIMO_mut	11913	Luminescence	10	39130	100.24	100	0	None
PCM-0216512	1	S9269	Epmedin C	.	110642-44-9	Epimedin C was metabolized via desugarization, dehydrogenation, hydrogenation, dehydroxylation, hydroxylation, demethylation and glucuronidation pathways in vivo. It has potential activity against ost	OCI-AML2 CVCL_1619	wt/wt	AML2_wt	11836	Luminescence	10	30391	106.61	107	0	None
PCM-0216512	1	S9269	Epmedin C	.	110642-44-9	Epimedin C was metabolized via desugarization, dehydrogenation, hydrogenation, dehydroxylation, hydroxylation, demethylation and glucuronidation pathways in vivo. It has potential activity against ost	OCI-AML2 CVCL_1619	P95H/wt	AML2_mut	11836	Luminescence	10	24124	102.97	103	0	None
PCM-0216511	1	S9268	Epmedin B	.	110623-73-9	Epimedin A,epimendin B, epimendin C, icariin and baohuoside are flavonoids, main active ingredient in Epimedium, have clear anti-osteoporosis effect.	K562	SRSF2 wt/wt	K562_wt	11938	Luminescence	10	102926	101.67	102	0	None
PCM-0216511	1	S9268	Epmedin B	.	110623-73-9	Epimedin A,epimendin B, epimendin C, icariin and baohuoside are flavonoids, main active ingredient in Epimedium, have clear anti-osteoporosis effect.	K562	SRSF2 P95H/wt	K562_Omar_mut	11938	Luminescence	10	94951	103	103	0	None
PCM-0216511	1	S9268	Epmedin B	.	110623-73-9	Epimedin A,epimendin B, epimendin C, icariin and baohuoside are flavonoids, main active ingredient in Epimedium, have clear anti-osteoporosis effect.	K562	SRSF2 P95H/wt	K562_Tom_mut	11938	Luminescence	10	81450	99.66	100	0	None
PCM-0216511	1	S9268	Epmedin B	.	110623-73-9	Epimedin A,epimendin B, epimendin C, icariin and baohuoside are flavonoids, main active ingredient in Epimedium, have clear anti-osteoporosis effect.	MOLM14	SRSF2 P95H/wt	MOML14_mut	11937	Luminescence	10	40861	110.27	110	0	None
PCM-0216511	1	S9268	Epmedin B	.	110623-73-9	Epimedin A,epimendin B, epimendin C, icariin and baohuoside are flavonoids, main active ingredient in Epimedium, have clear anti-osteoporosis effect.	MOLM14	SRSF2 wt/wt	MOLM14_wt	11937	Luminescence	10	55290	101.75	102	0	None
PCM-0216511	1	S9268	Epmedin B	.	110623-73-9	Epimedin A,epimendin B, epimendin C, icariin and baohuoside are flavonoids, main active ingredient in Epimedium, have clear anti-osteoporosis effect.	MARIMO	SRSF2 wt/wt	MARIMO_wt	11913	Luminescence	10	43573	93.02	93	0	None
PCM-0216511	1	S9268	Epmedin B	.	110623-73-9	Epimedin A,epimendin B, epimendin C, icariin and baohuoside are flavonoids, main active ingredient in Epimedium, have clear anti-osteoporosis effect.	MARIMO	SRSF2 P95H/wt	MARIMO_mut	11913	Luminescence	10	40872	104.71	105	0	None
PCM-0216511	1	S9268	Epmedin B	.	110623-73-9	Epimedin A,epimendin B, epimendin C, icariin and baohuoside are flavonoids, main active ingredient in Epimedium, have clear anti-osteoporosis effect.	OCI-AML2 CVCL_1619	wt/wt	AML2_wt	11836	Luminescence	10	28352	99.45	99	0	None
PCM-0216511	1	S9268	Epmedin B	.	110623-73-9	Epimedin A,epimendin B, epimendin C, icariin and baohuoside are flavonoids, main active ingredient in Epimedium, have clear anti-osteoporosis effect.	OCI-AML2 CVCL_1619	P95H/wt	AML2_mut	11836	Luminescence	10	24065	102.72	103	0	None
PCM-0216510	1	S9267	Epimedin A	.	110623-72-8	Epimedin A has anti-osteoporosis activities in vivo.	K562	SRSF2 wt/wt	K562_wt	11938	Luminescence	10	100862	99.62	100	0	None
PCM-0216510	1	S9267	Epimedin A	.	110623-72-8	Epimedin A has anti-osteoporosis activities in vivo.	K562	SRSF2 P95H/wt	K562_Omar_mut	11938	Luminescence	10	94662	102.68	103	0	None
PCM-0216510	1	S9267	Epimedin A	.	110623-72-8	Epimedin A has anti-osteoporosis activities in vivo.	K562	SRSF2 P95H/wt	K562_Tom_mut	11938	Luminescence	10	78749	96.35	96	0	None
PCM-0216510	1	S9267	Epimedin A	.	110623-72-8	Epimedin A has anti-osteoporosis activities in vivo.	MOLM14	SRSF2 P95H/wt	MOML14_mut	11937	Luminescence	10	38399	103.62	104	0	None
PCM-0216510	1	S9267	Epimedin A	.	110623-72-8	Epimedin A has anti-osteoporosis activities in vivo.	MOLM14	SRSF2 wt/wt	MOLM14_wt	11937	Luminescence	10	55017	101.25	101	0	None
PCM-0216510	1	S9267	Epimedin A	.	110623-72-8	Epimedin A has anti-osteoporosis activities in vivo.	MARIMO	SRSF2 wt/wt	MARIMO_wt	11913	Luminescence	10	45882	97.96	98	0	None
PCM-0216510	1	S9267	Epimedin A	.	110623-72-8	Epimedin A has anti-osteoporosis activities in vivo.	MARIMO	SRSF2 P95H/wt	MARIMO_mut	11913	Luminescence	10	37885	97.04	97	0	None
PCM-0216510	1	S9267	Epimedin A	.	110623-72-8	Epimedin A has anti-osteoporosis activities in vivo.	OCI-AML2 CVCL_1619	wt/wt	AML2_wt	11836	Luminescence	10	28050	98.39	98	0	None
PCM-0216510	1	S9267	Epimedin A	.	110623-72-8	Epimedin A has anti-osteoporosis activities in vivo.	OCI-AML2 CVCL_1619	P95H/wt	AML2_mut	11836	Luminescence	10	24116	102.93	103	0	None
PCM-0216509	1	S9266	Ginsenoside Rc	.	11021-14-0	Ginsenoside Rc is one of the ginsenosides from Panax ginseng, inhibits the expression of TNF-ֲ± and IL-1ֲ².	K562	SRSF2 wt/wt	K562_wt	11938	Luminescence	10	101332	100.09	100	0	None
PCM-0216509	1	S9266	Ginsenoside Rc	.	11021-14-0	Ginsenoside Rc is one of the ginsenosides from Panax ginseng, inhibits the expression of TNF-ֲ± and IL-1ֲ².	K562	SRSF2 P95H/wt	K562_Omar_mut	11938	Luminescence	10	94984	103.03	103	0	None
PCM-0216509	1	S9266	Ginsenoside Rc	.	11021-14-0	Ginsenoside Rc is one of the ginsenosides from Panax ginseng, inhibits the expression of TNF-ֲ± and IL-1ֲ².	K562	SRSF2 P95H/wt	K562_Tom_mut	11938	Luminescence	10	82371	100.79	101	0	None
PCM-0216509	1	S9266	Ginsenoside Rc	.	11021-14-0	Ginsenoside Rc is one of the ginsenosides from Panax ginseng, inhibits the expression of TNF-ֲ± and IL-1ֲ².	MOLM14	SRSF2 P95H/wt	MOML14_mut	11937	Luminescence	10	40702	109.84	110	0	None
PCM-0216509	1	S9266	Ginsenoside Rc	.	11021-14-0	Ginsenoside Rc is one of the ginsenosides from Panax ginseng, inhibits the expression of TNF-ֲ± and IL-1ֲ².	MOLM14	SRSF2 wt/wt	MOLM14_wt	11937	Luminescence	10	53925	99.24	99	0	None
PCM-0216509	1	S9266	Ginsenoside Rc	.	11021-14-0	Ginsenoside Rc is one of the ginsenosides from Panax ginseng, inhibits the expression of TNF-ֲ± and IL-1ֲ².	MARIMO	SRSF2 wt/wt	MARIMO_wt	11913	Luminescence	10	47184	100.74	101	0	None
PCM-0216509	1	S9266	Ginsenoside Rc	.	11021-14-0	Ginsenoside Rc is one of the ginsenosides from Panax ginseng, inhibits the expression of TNF-ֲ± and IL-1ֲ².	MARIMO	SRSF2 P95H/wt	MARIMO_mut	11913	Luminescence	10	38698	99.13	99	0	None
PCM-0216509	1	S9266	Ginsenoside Rc	.	11021-14-0	Ginsenoside Rc is one of the ginsenosides from Panax ginseng, inhibits the expression of TNF-ֲ± and IL-1ֲ².	OCI-AML2 CVCL_1619	wt/wt	AML2_wt	11836	Luminescence	10	26673	93.55	94	0	None
PCM-0216509	1	S9266	Ginsenoside Rc	.	11021-14-0	Ginsenoside Rc is one of the ginsenosides from Panax ginseng, inhibits the expression of TNF-ֲ± and IL-1ֲ².	OCI-AML2 CVCL_1619	P95H/wt	AML2_mut	11836	Luminescence	10	24278	103.63	104	0	None
PCM-0216508	1	S9265	7-Epitaxol	.	105454-04-4	An active metabolite of paclitaxel; exhibits properties comparable to paclitaxel on both cells and in vitro microtubule polymerization	K562	SRSF2 wt/wt	K562_wt	11938	Luminescence	10	26607	26.15	26	0	None
PCM-0216508	1	S9265	7-Epitaxol	.	105454-04-4	An active metabolite of paclitaxel; exhibits properties comparable to paclitaxel on both cells and in vitro microtubule polymerization	K562	SRSF2 P95H/wt	K562_Omar_mut	11938	Luminescence	10	18192	19.58	20	0	None
PCM-0216508	1	S9265	7-Epitaxol	.	105454-04-4	An active metabolite of paclitaxel; exhibits properties comparable to paclitaxel on both cells and in vitro microtubule polymerization	K562	SRSF2 P95H/wt	K562_Tom_mut	11938	Luminescence	10	25204	30.71	31	0	None
PCM-0216508	1	S9265	7-Epitaxol	.	105454-04-4	An active metabolite of paclitaxel; exhibits properties comparable to paclitaxel on both cells and in vitro microtubule polymerization	MOLM14	SRSF2 P95H/wt	MOML14_mut	11937	Luminescence	10	3019	8	8	0	None
PCM-0216508	1	S9265	7-Epitaxol	.	105454-04-4	An active metabolite of paclitaxel; exhibits properties comparable to paclitaxel on both cells and in vitro microtubule polymerization	MOLM14	SRSF2 wt/wt	MOLM14_wt	11937	Luminescence	10	1514	2.61	3	0	None
PCM-0216508	1	S9265	7-Epitaxol	.	105454-04-4	An active metabolite of paclitaxel; exhibits properties comparable to paclitaxel on both cells and in vitro microtubule polymerization	MARIMO	SRSF2 wt/wt	MARIMO_wt	11913	Luminescence	10	2155	4.44	4	0	None
PCM-0216508	1	S9265	7-Epitaxol	.	105454-04-4	An active metabolite of paclitaxel; exhibits properties comparable to paclitaxel on both cells and in vitro microtubule polymerization	MARIMO	SRSF2 P95H/wt	MARIMO_mut	11913	Luminescence	10	2837	7.11	7	0	None
PCM-0216508	1	S9265	7-Epitaxol	.	105454-04-4	An active metabolite of paclitaxel; exhibits properties comparable to paclitaxel on both cells and in vitro microtubule polymerization	OCI-AML2 CVCL_1619	wt/wt	AML2_wt	11836	Luminescence	10	3487	12.07	12	0	None
PCM-0216508	1	S9265	7-Epitaxol	.	105454-04-4	An active metabolite of paclitaxel; exhibits properties comparable to paclitaxel on both cells and in vitro microtubule polymerization	OCI-AML2 CVCL_1619	P95H/wt	AML2_mut	11836	Luminescence	10	1488	6.19	6	0	None
PCM-0216507	1	S9264	Decursin	.	5928-25-6	Decursin is able to attenuate kainic acid-induced seizures and could have potential as an antiepileptic drug.	K562	SRSF2 wt/wt	K562_wt	11938	Luminescence	10	91148	90.01	90	0	None
PCM-0216507	1	S9264	Decursin	.	5928-25-6	Decursin is able to attenuate kainic acid-induced seizures and could have potential as an antiepileptic drug.	K562	SRSF2 P95H/wt	K562_Omar_mut	11938	Luminescence	10	82538	89.51	90	0	None
PCM-0216507	1	S9264	Decursin	.	5928-25-6	Decursin is able to attenuate kainic acid-induced seizures and could have potential as an antiepileptic drug.	K562	SRSF2 P95H/wt	K562_Tom_mut	11938	Luminescence	10	76373	93.44	93	0	None
PCM-0216507	1	S9264	Decursin	.	5928-25-6	Decursin is able to attenuate kainic acid-induced seizures and could have potential as an antiepileptic drug.	MOLM14	SRSF2 P95H/wt	MOML14_mut	11937	Luminescence	10	33779	91.13	91	0	None
PCM-0216507	1	S9264	Decursin	.	5928-25-6	Decursin is able to attenuate kainic acid-induced seizures and could have potential as an antiepileptic drug.	MOLM14	SRSF2 wt/wt	MOLM14_wt	11937	Luminescence	10	50292	92.54	93	0	None
PCM-0216507	1	S9264	Decursin	.	5928-25-6	Decursin is able to attenuate kainic acid-induced seizures and could have potential as an antiepileptic drug.	MARIMO	SRSF2 wt/wt	MARIMO_wt	11913	Luminescence	10	41444	88.47	88	0	None
PCM-0216507	1	S9264	Decursin	.	5928-25-6	Decursin is able to attenuate kainic acid-induced seizures and could have potential as an antiepileptic drug.	MARIMO	SRSF2 P95H/wt	MARIMO_mut	11913	Luminescence	10	31874	81.62	82	0	None
PCM-0216507	1	S9264	Decursin	.	5928-25-6	Decursin is able to attenuate kainic acid-induced seizures and could have potential as an antiepileptic drug.	OCI-AML2 CVCL_1619	wt/wt	AML2_wt	11836	Luminescence	10	24795	86.95	87	0	None
PCM-0216507	1	S9264	Decursin	.	5928-25-6	Decursin is able to attenuate kainic acid-induced seizures and could have potential as an antiepileptic drug.	OCI-AML2 CVCL_1619	P95H/wt	AML2_mut	11836	Luminescence	10	19607	83.66	84	0	None
PCM-0216506	1	S9263	3-n-Butylphathlide	.	6066-49-5	Dl-3-n-Butylphthalide has antihypertensive effects, may slow the progression of hypertensive nephropathy by a variety of mechanisms.	K562	SRSF2 wt/wt	K562_wt	11938	Luminescence	10	92640	91.49	91	0	None
PCM-0216506	1	S9263	3-n-Butylphathlide	.	6066-49-5	Dl-3-n-Butylphthalide has antihypertensive effects, may slow the progression of hypertensive nephropathy by a variety of mechanisms.	K562	SRSF2 P95H/wt	K562_Omar_mut	11938	Luminescence	10	86352	93.65	94	0	None
PCM-0216506	1	S9263	3-n-Butylphathlide	.	6066-49-5	Dl-3-n-Butylphthalide has antihypertensive effects, may slow the progression of hypertensive nephropathy by a variety of mechanisms.	K562	SRSF2 P95H/wt	K562_Tom_mut	11938	Luminescence	10	84770	103.73	104	0	None
PCM-0216506	1	S9263	3-n-Butylphathlide	.	6066-49-5	Dl-3-n-Butylphthalide has antihypertensive effects, may slow the progression of hypertensive nephropathy by a variety of mechanisms.	MOLM14	SRSF2 P95H/wt	MOML14_mut	11937	Luminescence	10	36969	99.75	100	0	None
PCM-0216506	1	S9263	3-n-Butylphathlide	.	6066-49-5	Dl-3-n-Butylphthalide has antihypertensive effects, may slow the progression of hypertensive nephropathy by a variety of mechanisms.	MOLM14	SRSF2 wt/wt	MOLM14_wt	11937	Luminescence	10	52568	96.74	97	0	None
PCM-0216506	1	S9263	3-n-Butylphathlide	.	6066-49-5	Dl-3-n-Butylphthalide has antihypertensive effects, may slow the progression of hypertensive nephropathy by a variety of mechanisms.	MARIMO	SRSF2 wt/wt	MARIMO_wt	11913	Luminescence	10	48673	103.93	104	0	None
PCM-0216506	1	S9263	3-n-Butylphathlide	.	6066-49-5	Dl-3-n-Butylphthalide has antihypertensive effects, may slow the progression of hypertensive nephropathy by a variety of mechanisms.	MARIMO	SRSF2 P95H/wt	MARIMO_mut	11913	Luminescence	10	35879	91.9	92	0	None
PCM-0216506	1	S9263	3-n-Butylphathlide	.	6066-49-5	Dl-3-n-Butylphthalide has antihypertensive effects, may slow the progression of hypertensive nephropathy by a variety of mechanisms.	OCI-AML2 CVCL_1619	wt/wt	AML2_wt	11836	Luminescence	10	26857	94.19	94	0	None
PCM-0216506	1	S9263	3-n-Butylphathlide	.	6066-49-5	Dl-3-n-Butylphthalide has antihypertensive effects, may slow the progression of hypertensive nephropathy by a variety of mechanisms.	OCI-AML2 CVCL_1619	P95H/wt	AML2_mut	11836	Luminescence	10	21221	90.56	91	0	None
PCM-0216505	1	S9260	Nodakenin	.	495-31-8	Nodakenin is a compound with anti-allergic and anti-inflammatory activities.	K562	SRSF2 wt/wt	K562_wt	11938	Luminescence	10	110222	108.89	109	0	None
PCM-0216505	1	S9260	Nodakenin	.	495-31-8	Nodakenin is a compound with anti-allergic and anti-inflammatory activities.	K562	SRSF2 P95H/wt	K562_Omar_mut	11938	Luminescence	10	93165	101.06	101	0	None
PCM-0216505	1	S9260	Nodakenin	.	495-31-8	Nodakenin is a compound with anti-allergic and anti-inflammatory activities.	K562	SRSF2 P95H/wt	K562_Tom_mut	11938	Luminescence	10	87140	106.64	107	0	None
PCM-0216505	1	S9260	Nodakenin	.	495-31-8	Nodakenin is a compound with anti-allergic and anti-inflammatory activities.	MOLM14	SRSF2 P95H/wt	MOML14_mut	11937	Luminescence	10	40880	110.32	110	0	None
PCM-0216505	1	S9260	Nodakenin	.	495-31-8	Nodakenin is a compound with anti-allergic and anti-inflammatory activities.	MOLM14	SRSF2 wt/wt	MOLM14_wt	11937	Luminescence	10	54426	100.16	100	0	None
PCM-0216505	1	S9260	Nodakenin	.	495-31-8	Nodakenin is a compound with anti-allergic and anti-inflammatory activities.	MARIMO	SRSF2 wt/wt	MARIMO_wt	11913	Luminescence	10	47186	100.75	101	0	None
PCM-0216505	1	S9260	Nodakenin	.	495-31-8	Nodakenin is a compound with anti-allergic and anti-inflammatory activities.	MARIMO	SRSF2 P95H/wt	MARIMO_mut	11913	Luminescence	10	38530	98.7	99	0	None
PCM-0216505	1	S9260	Nodakenin	.	495-31-8	Nodakenin is a compound with anti-allergic and anti-inflammatory activities.	OCI-AML2 CVCL_1619	wt/wt	AML2_wt	11836	Luminescence	10	29239	102.57	103	0	None
PCM-0216505	1	S9260	Nodakenin	.	495-31-8	Nodakenin is a compound with anti-allergic and anti-inflammatory activities.	OCI-AML2 CVCL_1619	P95H/wt	AML2_mut	11836	Luminescence	10	24762	105.7	106	0	None
PCM-0216504	1	S9259	Lithospermic acid	.	28831-65-4	lithospermic acid is a potent anti-HIV agent and shows anti-gonadotrophic and anti-thyroidal effects.	K562	SRSF2 wt/wt	K562_wt	11938	Luminescence	10	97219	96.02	96	0	None
PCM-0216504	1	S9259	Lithospermic acid	.	28831-65-4	lithospermic acid is a potent anti-HIV agent and shows anti-gonadotrophic and anti-thyroidal effects.	K562	SRSF2 P95H/wt	K562_Omar_mut	11938	Luminescence	10	89299	96.85	97	0	None
PCM-0216504	1	S9259	Lithospermic acid	.	28831-65-4	lithospermic acid is a potent anti-HIV agent and shows anti-gonadotrophic and anti-thyroidal effects.	K562	SRSF2 P95H/wt	K562_Tom_mut	11938	Luminescence	10	82454	100.89	101	0	None
PCM-0216504	1	S9259	Lithospermic acid	.	28831-65-4	lithospermic acid is a potent anti-HIV agent and shows anti-gonadotrophic and anti-thyroidal effects.	MOLM14	SRSF2 P95H/wt	MOML14_mut	11937	Luminescence	10	38713	104.46	104	0	None
PCM-0216504	1	S9259	Lithospermic acid	.	28831-65-4	lithospermic acid is a potent anti-HIV agent and shows anti-gonadotrophic and anti-thyroidal effects.	MOLM14	SRSF2 wt/wt	MOLM14_wt	11937	Luminescence	10	54260	99.86	100	0	None
PCM-0216504	1	S9259	Lithospermic acid	.	28831-65-4	lithospermic acid is a potent anti-HIV agent and shows anti-gonadotrophic and anti-thyroidal effects.	MARIMO	SRSF2 wt/wt	MARIMO_wt	11913	Luminescence	10	41565	88.73	89	0	None
PCM-0216504	1	S9259	Lithospermic acid	.	28831-65-4	lithospermic acid is a potent anti-HIV agent and shows anti-gonadotrophic and anti-thyroidal effects.	MARIMO	SRSF2 P95H/wt	MARIMO_mut	11913	Luminescence	10	38227	97.92	98	0	None
PCM-0216504	1	S9259	Lithospermic acid	.	28831-65-4	lithospermic acid is a potent anti-HIV agent and shows anti-gonadotrophic and anti-thyroidal effects.	OCI-AML2 CVCL_1619	wt/wt	AML2_wt	11836	Luminescence	10	27838	97.64	98	0	None
PCM-0216504	1	S9259	Lithospermic acid	.	28831-65-4	lithospermic acid is a potent anti-HIV agent and shows anti-gonadotrophic and anti-thyroidal effects.	OCI-AML2 CVCL_1619	P95H/wt	AML2_mut	11836	Luminescence	10	20757	88.57	89	0	None
PCM-0216503	1	S9257	Acetylshikonin	.	24502-78-1	Acetylshikonin exhibits weak cytotoxicity against human umbilical vein endothelial cells (HUVECs) with IC50 of over 20 microM, exhibits the antiangiogenic and antitumorigenic effects by suppressing pr	K562	SRSF2 wt/wt	K562_wt	11938	Luminescence	10	1529	1.38	1	0	None
PCM-0216503	1	S9257	Acetylshikonin	.	24502-78-1	Acetylshikonin exhibits weak cytotoxicity against human umbilical vein endothelial cells (HUVECs) with IC50 of over 20 microM, exhibits the antiangiogenic and antitumorigenic effects by suppressing pr	K562	SRSF2 P95H/wt	K562_Omar_mut	11938	Luminescence	10	4497	4.63	5	0	None
PCM-0216503	1	S9257	Acetylshikonin	.	24502-78-1	Acetylshikonin exhibits weak cytotoxicity against human umbilical vein endothelial cells (HUVECs) with IC50 of over 20 microM, exhibits the antiangiogenic and antitumorigenic effects by suppressing pr	K562	SRSF2 P95H/wt	K562_Tom_mut	11938	Luminescence	10	1199	1.27	1	0	None
PCM-0216503	1	S9257	Acetylshikonin	.	24502-78-1	Acetylshikonin exhibits weak cytotoxicity against human umbilical vein endothelial cells (HUVECs) with IC50 of over 20 microM, exhibits the antiangiogenic and antitumorigenic effects by suppressing pr	MOLM14	SRSF2 P95H/wt	MOML14_mut	11937	Luminescence	10	341	0.73	1	0	None
PCM-0216503	1	S9257	Acetylshikonin	.	24502-78-1	Acetylshikonin exhibits weak cytotoxicity against human umbilical vein endothelial cells (HUVECs) with IC50 of over 20 microM, exhibits the antiangiogenic and antitumorigenic effects by suppressing pr	MOLM14	SRSF2 wt/wt	MOLM14_wt	11937	Luminescence	10	411	0.53	1	0	None
PCM-0216503	1	S9257	Acetylshikonin	.	24502-78-1	Acetylshikonin exhibits weak cytotoxicity against human umbilical vein endothelial cells (HUVECs) with IC50 of over 20 microM, exhibits the antiangiogenic and antitumorigenic effects by suppressing pr	MARIMO	SRSF2 wt/wt	MARIMO_wt	11913	Luminescence	10	390	0.66	1	0	None
PCM-0216503	1	S9257	Acetylshikonin	.	24502-78-1	Acetylshikonin exhibits weak cytotoxicity against human umbilical vein endothelial cells (HUVECs) with IC50 of over 20 microM, exhibits the antiangiogenic and antitumorigenic effects by suppressing pr	MARIMO	SRSF2 P95H/wt	MARIMO_mut	11913	Luminescence	10	389	0.73	1	0	None
PCM-0216503	1	S9257	Acetylshikonin	.	24502-78-1	Acetylshikonin exhibits weak cytotoxicity against human umbilical vein endothelial cells (HUVECs) with IC50 of over 20 microM, exhibits the antiangiogenic and antitumorigenic effects by suppressing pr	OCI-AML2 CVCL_1619	wt/wt	AML2_wt	11836	Luminescence	10	221	0.59	1	0	None
PCM-0216503	1	S9257	Acetylshikonin	.	24502-78-1	Acetylshikonin exhibits weak cytotoxicity against human umbilical vein endothelial cells (HUVECs) with IC50 of over 20 microM, exhibits the antiangiogenic and antitumorigenic effects by suppressing pr	OCI-AML2 CVCL_1619	P95H/wt	AML2_mut	11836	Luminescence	10	219	0.72	1	0	None
PCM-0216502	1	S9255	Isoscopoletin	.	776-86-3	6-Hydroxy-7-methoxycoumarin is a predicted metabolite generated by BioTransformerֲ¹ that is produced by the metabolism of 6, 7-dimethoxy-2h-chromen-2-one.	K562	SRSF2 wt/wt	K562_wt	11938	Luminescence	10	97604	96.4	96	0	None
PCM-0216502	1	S9255	Isoscopoletin	.	776-86-3	6-Hydroxy-7-methoxycoumarin is a predicted metabolite generated by BioTransformerֲ¹ that is produced by the metabolism of 6, 7-dimethoxy-2h-chromen-2-one.	K562	SRSF2 P95H/wt	K562_Omar_mut	11938	Luminescence	10	87771	95.19	95	0	None
PCM-0216502	1	S9255	Isoscopoletin	.	776-86-3	6-Hydroxy-7-methoxycoumarin is a predicted metabolite generated by BioTransformerֲ¹ that is produced by the metabolism of 6, 7-dimethoxy-2h-chromen-2-one.	K562	SRSF2 P95H/wt	K562_Tom_mut	11938	Luminescence	10	77957	95.38	95	0	None
PCM-0216502	1	S9255	Isoscopoletin	.	776-86-3	6-Hydroxy-7-methoxycoumarin is a predicted metabolite generated by BioTransformerֲ¹ that is produced by the metabolism of 6, 7-dimethoxy-2h-chromen-2-one.	MOLM14	SRSF2 P95H/wt	MOML14_mut	11937	Luminescence	10	38491	103.86	104	0	None
PCM-0216502	1	S9255	Isoscopoletin	.	776-86-3	6-Hydroxy-7-methoxycoumarin is a predicted metabolite generated by BioTransformerֲ¹ that is produced by the metabolism of 6, 7-dimethoxy-2h-chromen-2-one.	MOLM14	SRSF2 wt/wt	MOLM14_wt	11937	Luminescence	10	52811	97.18	97	0	None
PCM-0216502	1	S9255	Isoscopoletin	.	776-86-3	6-Hydroxy-7-methoxycoumarin is a predicted metabolite generated by BioTransformerֲ¹ that is produced by the metabolism of 6, 7-dimethoxy-2h-chromen-2-one.	MARIMO	SRSF2 wt/wt	MARIMO_wt	11913	Luminescence	10	44349	94.68	95	0	None
PCM-0216502	1	S9255	Isoscopoletin	.	776-86-3	6-Hydroxy-7-methoxycoumarin is a predicted metabolite generated by BioTransformerֲ¹ that is produced by the metabolism of 6, 7-dimethoxy-2h-chromen-2-one.	MARIMO	SRSF2 P95H/wt	MARIMO_mut	11913	Luminescence	10	37330	95.62	96	0	None
PCM-0216502	1	S9255	Isoscopoletin	.	776-86-3	6-Hydroxy-7-methoxycoumarin is a predicted metabolite generated by BioTransformerֲ¹ that is produced by the metabolism of 6, 7-dimethoxy-2h-chromen-2-one.	OCI-AML2 CVCL_1619	wt/wt	AML2_wt	11836	Luminescence	10	26740	93.78	94	0	None
PCM-0216502	1	S9255	Isoscopoletin	.	776-86-3	6-Hydroxy-7-methoxycoumarin is a predicted metabolite generated by BioTransformerֲ¹ that is produced by the metabolism of 6, 7-dimethoxy-2h-chromen-2-one.	OCI-AML2 CVCL_1619	P95H/wt	AML2_mut	11836	Luminescence	10	22761	97.14	97	0	None
PCM-0216501	1	S9253	Coixol	.	532-91-2	Coixol acts as a central muscle relaxant with an anti-convulsant effect.	K562	SRSF2 wt/wt	K562_wt	11938	Luminescence	10	96175	94.99	95	0	None
PCM-0216501	1	S9253	Coixol	.	532-91-2	Coixol acts as a central muscle relaxant with an anti-convulsant effect.	K562	SRSF2 P95H/wt	K562_Omar_mut	11938	Luminescence	10	87430	94.82	95	0	None
PCM-0216501	1	S9253	Coixol	.	532-91-2	Coixol acts as a central muscle relaxant with an anti-convulsant effect.	K562	SRSF2 P95H/wt	K562_Tom_mut	11938	Luminescence	10	83837	102.59	103	0	None
PCM-0216501	1	S9253	Coixol	.	532-91-2	Coixol acts as a central muscle relaxant with an anti-convulsant effect.	MOLM14	SRSF2 P95H/wt	MOML14_mut	11937	Luminescence	10	38158	102.96	103	0	None
PCM-0216501	1	S9253	Coixol	.	532-91-2	Coixol acts as a central muscle relaxant with an anti-convulsant effect.	MOLM14	SRSF2 wt/wt	MOLM14_wt	11937	Luminescence	10	53390	98.25	98	0	None
PCM-0216501	1	S9253	Coixol	.	532-91-2	Coixol acts as a central muscle relaxant with an anti-convulsant effect.	MARIMO	SRSF2 wt/wt	MARIMO_wt	11913	Luminescence	10	45090	96.26	96	0	None
PCM-0216501	1	S9253	Coixol	.	532-91-2	Coixol acts as a central muscle relaxant with an anti-convulsant effect.	MARIMO	SRSF2 P95H/wt	MARIMO_mut	11913	Luminescence	10	38170	97.77	98	0	None
PCM-0216501	1	S9253	Coixol	.	532-91-2	Coixol acts as a central muscle relaxant with an anti-convulsant effect.	OCI-AML2 CVCL_1619	wt/wt	AML2_wt	11836	Luminescence	10	26763	93.86	94	0	None
PCM-0216501	1	S9253	Coixol	.	532-91-2	Coixol acts as a central muscle relaxant with an anti-convulsant effect.	OCI-AML2 CVCL_1619	P95H/wt	AML2_mut	11836	Luminescence	10	23863	101.85	102	0	None
PCM-0216500	1	S9252	Corydaline	.	518-69-4	Corydaline, an isoquinoline alkaloid, is one of the major active constituents in a new prokinetic botanical agent.	K562	SRSF2 wt/wt	K562_wt	11938	Luminescence	10	87669	86.57	87	0	None
PCM-0216500	1	S9252	Corydaline	.	518-69-4	Corydaline, an isoquinoline alkaloid, is one of the major active constituents in a new prokinetic botanical agent.	K562	SRSF2 P95H/wt	K562_Omar_mut	11938	Luminescence	10	77824	84.38	84	0	None
PCM-0216500	1	S9252	Corydaline	.	518-69-4	Corydaline, an isoquinoline alkaloid, is one of the major active constituents in a new prokinetic botanical agent.	K562	SRSF2 P95H/wt	K562_Tom_mut	11938	Luminescence	10	72566	88.77	89	0	None
PCM-0216500	1	S9252	Corydaline	.	518-69-4	Corydaline, an isoquinoline alkaloid, is one of the major active constituents in a new prokinetic botanical agent.	MOLM14	SRSF2 P95H/wt	MOML14_mut	11937	Luminescence	10	33151	89.43	89	0	None
PCM-0216500	1	S9252	Corydaline	.	518-69-4	Corydaline, an isoquinoline alkaloid, is one of the major active constituents in a new prokinetic botanical agent.	MOLM14	SRSF2 wt/wt	MOLM14_wt	11937	Luminescence	10	49391	90.88	91	0	None
PCM-0216500	1	S9252	Corydaline	.	518-69-4	Corydaline, an isoquinoline alkaloid, is one of the major active constituents in a new prokinetic botanical agent.	MARIMO	SRSF2 wt/wt	MARIMO_wt	11913	Luminescence	10	38409	81.98	82	0	None
PCM-0216500	1	S9252	Corydaline	.	518-69-4	Corydaline, an isoquinoline alkaloid, is one of the major active constituents in a new prokinetic botanical agent.	MARIMO	SRSF2 P95H/wt	MARIMO_mut	11913	Luminescence	10	32477	83.17	83	0	None
PCM-0216500	1	S9252	Corydaline	.	518-69-4	Corydaline, an isoquinoline alkaloid, is one of the major active constituents in a new prokinetic botanical agent.	OCI-AML2 CVCL_1619	wt/wt	AML2_wt	11836	Luminescence	10	22561	79.1	79	0	None
PCM-0216500	1	S9252	Corydaline	.	518-69-4	Corydaline, an isoquinoline alkaloid, is one of the major active constituents in a new prokinetic botanical agent.	OCI-AML2 CVCL_1619	P95H/wt	AML2_mut	11836	Luminescence	10	17295	73.77	74	0	None
PCM-0216499	1	S9251	Oxypeucedanin	.	737-52-0	Oxypeucedanin has novel anticancer effect, mediated via induction of G2-M cell cycle arrest and apoptosis in human prostate carcinoma DU145 cells.	K562	SRSF2 wt/wt	K562_wt	11938	Luminescence	10	98799	97.58	98	0	None
PCM-0216499	1	S9251	Oxypeucedanin	.	737-52-0	Oxypeucedanin has novel anticancer effect, mediated via induction of G2-M cell cycle arrest and apoptosis in human prostate carcinoma DU145 cells.	K562	SRSF2 P95H/wt	K562_Omar_mut	11938	Luminescence	10	86343	93.64	94	0	None
PCM-0216499	1	S9251	Oxypeucedanin	.	737-52-0	Oxypeucedanin has novel anticancer effect, mediated via induction of G2-M cell cycle arrest and apoptosis in human prostate carcinoma DU145 cells.	K562	SRSF2 P95H/wt	K562_Tom_mut	11938	Luminescence	10	81819	100.12	100	0	None
PCM-0216499	1	S9251	Oxypeucedanin	.	737-52-0	Oxypeucedanin has novel anticancer effect, mediated via induction of G2-M cell cycle arrest and apoptosis in human prostate carcinoma DU145 cells.	MOLM14	SRSF2 P95H/wt	MOML14_mut	11937	Luminescence	10	34701	93.62	94	0	None
PCM-0216499	1	S9251	Oxypeucedanin	.	737-52-0	Oxypeucedanin has novel anticancer effect, mediated via induction of G2-M cell cycle arrest and apoptosis in human prostate carcinoma DU145 cells.	MOLM14	SRSF2 wt/wt	MOLM14_wt	11937	Luminescence	10	54809	100.87	101	0	None
PCM-0216499	1	S9251	Oxypeucedanin	.	737-52-0	Oxypeucedanin has novel anticancer effect, mediated via induction of G2-M cell cycle arrest and apoptosis in human prostate carcinoma DU145 cells.	MARIMO	SRSF2 wt/wt	MARIMO_wt	11913	Luminescence	10	43653	93.19	93	0	None
PCM-0216499	1	S9251	Oxypeucedanin	.	737-52-0	Oxypeucedanin has novel anticancer effect, mediated via induction of G2-M cell cycle arrest and apoptosis in human prostate carcinoma DU145 cells.	MARIMO	SRSF2 P95H/wt	MARIMO_mut	11913	Luminescence	10	35945	92.06	92	0	None
PCM-0216499	1	S9251	Oxypeucedanin	.	737-52-0	Oxypeucedanin has novel anticancer effect, mediated via induction of G2-M cell cycle arrest and apoptosis in human prostate carcinoma DU145 cells.	OCI-AML2 CVCL_1619	wt/wt	AML2_wt	11836	Luminescence	10	26635	93.41	93	0	None
PCM-0216499	1	S9251	Oxypeucedanin	.	737-52-0	Oxypeucedanin has novel anticancer effect, mediated via induction of G2-M cell cycle arrest and apoptosis in human prostate carcinoma DU145 cells.	OCI-AML2 CVCL_1619	P95H/wt	AML2_mut	11836	Luminescence	10	19205	81.94	82	0	None
PCM-0216498	1	S9250	Isosilybin	.	72581-71-6	Isosilybin and Silybin might be suitable candidates to design potent PXR antagonists to prevent drug-drug interactions via CYP3A4 in cancer patients.	K562	SRSF2 wt/wt	K562_wt	11938	Luminescence	10	86487	85.4	85	0	None
PCM-0216498	1	S9250	Isosilybin	.	72581-71-6	Isosilybin and Silybin might be suitable candidates to design potent PXR antagonists to prevent drug-drug interactions via CYP3A4 in cancer patients.	K562	SRSF2 P95H/wt	K562_Omar_mut	11938	Luminescence	10	85365	92.58	93	0	None
PCM-0216498	1	S9250	Isosilybin	.	72581-71-6	Isosilybin and Silybin might be suitable candidates to design potent PXR antagonists to prevent drug-drug interactions via CYP3A4 in cancer patients.	K562	SRSF2 P95H/wt	K562_Tom_mut	11938	Luminescence	10	73428	89.83	90	0	None
PCM-0216498	1	S9250	Isosilybin	.	72581-71-6	Isosilybin and Silybin might be suitable candidates to design potent PXR antagonists to prevent drug-drug interactions via CYP3A4 in cancer patients.	MOLM14	SRSF2 P95H/wt	MOML14_mut	11937	Luminescence	10	38545	104.01	104	0	None
PCM-0216498	1	S9250	Isosilybin	.	72581-71-6	Isosilybin and Silybin might be suitable candidates to design potent PXR antagonists to prevent drug-drug interactions via CYP3A4 in cancer patients.	MOLM14	SRSF2 wt/wt	MOLM14_wt	11937	Luminescence	10	53745	98.91	99	0	None
PCM-0216498	1	S9250	Isosilybin	.	72581-71-6	Isosilybin and Silybin might be suitable candidates to design potent PXR antagonists to prevent drug-drug interactions via CYP3A4 in cancer patients.	MARIMO	SRSF2 wt/wt	MARIMO_wt	11913	Luminescence	10	49837	106.42	106	0	None
PCM-0216498	1	S9250	Isosilybin	.	72581-71-6	Isosilybin and Silybin might be suitable candidates to design potent PXR antagonists to prevent drug-drug interactions via CYP3A4 in cancer patients.	MARIMO	SRSF2 P95H/wt	MARIMO_mut	11913	Luminescence	10	38651	99.01	99	0	None
PCM-0216498	1	S9250	Isosilybin	.	72581-71-6	Isosilybin and Silybin might be suitable candidates to design potent PXR antagonists to prevent drug-drug interactions via CYP3A4 in cancer patients.	OCI-AML2 CVCL_1619	wt/wt	AML2_wt	11836	Luminescence	10	27179	95.33	95	0	None
PCM-0216498	1	S9250	Isosilybin	.	72581-71-6	Isosilybin and Silybin might be suitable candidates to design potent PXR antagonists to prevent drug-drug interactions via CYP3A4 in cancer patients.	OCI-AML2 CVCL_1619	P95H/wt	AML2_mut	11836	Luminescence	10	22686	96.82	97	0	None
PCM-0216497	1	S9248	Homoorientin	.	4261-42-1	Isoorientin is a potent inhibitor of COX-2 with an IC50 value of 39 ֲ¼M.	K562	SRSF2 wt/wt	K562_wt	11938	Luminescence	10	85216	84.14	84	0	None
PCM-0216497	1	S9248	Homoorientin	.	4261-42-1	Isoorientin is a potent inhibitor of COX-2 with an IC50 value of 39 ֲ¼M.	K562	SRSF2 P95H/wt	K562_Omar_mut	11938	Luminescence	10	83169	90.19	90	0	None
PCM-0216497	1	S9248	Homoorientin	.	4261-42-1	Isoorientin is a potent inhibitor of COX-2 with an IC50 value of 39 ֲ¼M.	K562	SRSF2 P95H/wt	K562_Tom_mut	11938	Luminescence	10	69451	84.95	85	0	None
PCM-0216497	1	S9248	Homoorientin	.	4261-42-1	Isoorientin is a potent inhibitor of COX-2 with an IC50 value of 39 ֲ¼M.	MOLM14	SRSF2 P95H/wt	MOML14_mut	11937	Luminescence	10	30840	83.19	83	0	None
PCM-0216497	1	S9248	Homoorientin	.	4261-42-1	Isoorientin is a potent inhibitor of COX-2 with an IC50 value of 39 ֲ¼M.	MOLM14	SRSF2 wt/wt	MOLM14_wt	11937	Luminescence	10	48926	90.02	90	0	None
PCM-0216497	1	S9248	Homoorientin	.	4261-42-1	Isoorientin is a potent inhibitor of COX-2 with an IC50 value of 39 ֲ¼M.	MARIMO	SRSF2 wt/wt	MARIMO_wt	11913	Luminescence	10	42143	89.96	90	0	None
PCM-0216497	1	S9248	Homoorientin	.	4261-42-1	Isoorientin is a potent inhibitor of COX-2 with an IC50 value of 39 ֲ¼M.	MARIMO	SRSF2 P95H/wt	MARIMO_mut	11913	Luminescence	10	32728	83.81	84	0	None
PCM-0216497	1	S9248	Homoorientin	.	4261-42-1	Isoorientin is a potent inhibitor of COX-2 with an IC50 value of 39 ֲ¼M.	OCI-AML2 CVCL_1619	wt/wt	AML2_wt	11836	Luminescence	10	25302	88.73	89	0	None
PCM-0216497	1	S9248	Homoorientin	.	4261-42-1	Isoorientin is a potent inhibitor of COX-2 with an IC50 value of 39 ֲ¼M.	OCI-AML2 CVCL_1619	P95H/wt	AML2_mut	11836	Luminescence	10	20310	86.66	87	0	None
PCM-0216496	1	S9247	Isoliensinine	.	6817-41-0	Isoliensinine possesses a significant inhibitory effect on bleomycin (BLM)-induced pulmonary fibrosis, probably due to its antioxidant and/or anti-inflammatory activities and inhibitory overexpressing	K562	SRSF2 wt/wt	K562_wt	11938	Luminescence	10	61996	61.16	61	0	None
PCM-0216496	1	S9247	Isoliensinine	.	6817-41-0	Isoliensinine possesses a significant inhibitory effect on bleomycin (BLM)-induced pulmonary fibrosis, probably due to its antioxidant and/or anti-inflammatory activities and inhibitory overexpressing	K562	SRSF2 P95H/wt	K562_Omar_mut	11938	Luminescence	10	46577	50.42	50	0	None
PCM-0216496	1	S9247	Isoliensinine	.	6817-41-0	Isoliensinine possesses a significant inhibitory effect on bleomycin (BLM)-induced pulmonary fibrosis, probably due to its antioxidant and/or anti-inflammatory activities and inhibitory overexpressing	K562	SRSF2 P95H/wt	K562_Tom_mut	11938	Luminescence	10	41555	50.75	51	0	None
PCM-0216496	1	S9247	Isoliensinine	.	6817-41-0	Isoliensinine possesses a significant inhibitory effect on bleomycin (BLM)-induced pulmonary fibrosis, probably due to its antioxidant and/or anti-inflammatory activities and inhibitory overexpressing	MOLM14	SRSF2 P95H/wt	MOML14_mut	11937	Luminescence	10	887	2.24	2	0	None
PCM-0216496	1	S9247	Isoliensinine	.	6817-41-0	Isoliensinine possesses a significant inhibitory effect on bleomycin (BLM)-induced pulmonary fibrosis, probably due to its antioxidant and/or anti-inflammatory activities and inhibitory overexpressing	MOLM14	SRSF2 wt/wt	MOLM14_wt	11937	Luminescence	10	664	1.04	1	0	None
PCM-0216496	1	S9247	Isoliensinine	.	6817-41-0	Isoliensinine possesses a significant inhibitory effect on bleomycin (BLM)-induced pulmonary fibrosis, probably due to its antioxidant and/or anti-inflammatory activities and inhibitory overexpressing	MARIMO	SRSF2 wt/wt	MARIMO_wt	11913	Luminescence	10	7843	16.61	17	0	None
PCM-0216496	1	S9247	Isoliensinine	.	6817-41-0	Isoliensinine possesses a significant inhibitory effect on bleomycin (BLM)-induced pulmonary fibrosis, probably due to its antioxidant and/or anti-inflammatory activities and inhibitory overexpressing	MARIMO	SRSF2 P95H/wt	MARIMO_mut	11913	Luminescence	10	4029	10.17	10	0	None
PCM-0216496	1	S9247	Isoliensinine	.	6817-41-0	Isoliensinine possesses a significant inhibitory effect on bleomycin (BLM)-induced pulmonary fibrosis, probably due to its antioxidant and/or anti-inflammatory activities and inhibitory overexpressing	OCI-AML2 CVCL_1619	wt/wt	AML2_wt	11836	Luminescence	10	322	0.95	1	0	None
PCM-0216496	1	S9247	Isoliensinine	.	6817-41-0	Isoliensinine possesses a significant inhibitory effect on bleomycin (BLM)-induced pulmonary fibrosis, probably due to its antioxidant and/or anti-inflammatory activities and inhibitory overexpressing	OCI-AML2 CVCL_1619	P95H/wt	AML2_mut	11836	Luminescence	10	141	0.44	0	0	None
PCM-0216495	1	S9246	Tiliroside	.	20316-62-5	Tiliroside shows a hepatoprotective effect against D-galactosamine (D-GalN)/lipopolysaccharide (LPS)-induced liver injury in mice.	K562	SRSF2 wt/wt	K562_wt	11938	Luminescence	10	93099	95.26	95	0	None
PCM-0216495	1	S9246	Tiliroside	.	20316-62-5	Tiliroside shows a hepatoprotective effect against D-galactosamine (D-GalN)/lipopolysaccharide (LPS)-induced liver injury in mice.	K562	SRSF2 P95H/wt	K562_Omar_mut	11938	Luminescence	10	92857	99.29	99	0	None
PCM-0216495	1	S9246	Tiliroside	.	20316-62-5	Tiliroside shows a hepatoprotective effect against D-galactosamine (D-GalN)/lipopolysaccharide (LPS)-induced liver injury in mice.	K562	SRSF2 P95H/wt	K562_Tom_mut	11938	Luminescence	10	81865	99.13	99	0	None
PCM-0216495	1	S9246	Tiliroside	.	20316-62-5	Tiliroside shows a hepatoprotective effect against D-galactosamine (D-GalN)/lipopolysaccharide (LPS)-induced liver injury in mice.	MOLM14	SRSF2 P95H/wt	MOML14_mut	11937	Luminescence	10	37216	100.11	100	0	None
PCM-0216495	1	S9246	Tiliroside	.	20316-62-5	Tiliroside shows a hepatoprotective effect against D-galactosamine (D-GalN)/lipopolysaccharide (LPS)-induced liver injury in mice.	MOLM14	SRSF2 wt/wt	MOLM14_wt	11937	Luminescence	10	59555	105.01	105	0	None
PCM-0216495	1	S9246	Tiliroside	.	20316-62-5	Tiliroside shows a hepatoprotective effect against D-galactosamine (D-GalN)/lipopolysaccharide (LPS)-induced liver injury in mice.	MARIMO	SRSF2 wt/wt	MARIMO_wt	11913	Luminescence	10	51809	108.92	109	0	None
PCM-0216495	1	S9246	Tiliroside	.	20316-62-5	Tiliroside shows a hepatoprotective effect against D-galactosamine (D-GalN)/lipopolysaccharide (LPS)-induced liver injury in mice.	MARIMO	SRSF2 P95H/wt	MARIMO_mut	11913	Luminescence	10	43218	98.89	99	0	None
PCM-0216495	1	S9246	Tiliroside	.	20316-62-5	Tiliroside shows a hepatoprotective effect against D-galactosamine (D-GalN)/lipopolysaccharide (LPS)-induced liver injury in mice.	OCI-AML2 CVCL_1619	wt/wt	AML2_wt	11836	Luminescence	10	32166	110.69	111	0	None
PCM-0216495	1	S9246	Tiliroside	.	20316-62-5	Tiliroside shows a hepatoprotective effect against D-galactosamine (D-GalN)/lipopolysaccharide (LPS)-induced liver injury in mice.	OCI-AML2 CVCL_1619	P95H/wt	AML2_mut	11836	Luminescence	10	25780	103.63	104	0	None
PCM-0216494	1	S9243	Protosappanin B	.	102036-29-3	Protosappanin B exerts marked antitumor effects both in vitro and in vivo.	K562	SRSF2 wt/wt	K562_wt	11938	Luminescence	10	96841	95.65	96	0	None
PCM-0216494	1	S9243	Protosappanin B	.	102036-29-3	Protosappanin B exerts marked antitumor effects both in vitro and in vivo.	K562	SRSF2 P95H/wt	K562_Omar_mut	11938	Luminescence	10	86599	93.92	94	0	None
PCM-0216494	1	S9243	Protosappanin B	.	102036-29-3	Protosappanin B exerts marked antitumor effects both in vitro and in vivo.	K562	SRSF2 P95H/wt	K562_Tom_mut	11938	Luminescence	10	78413	95.94	96	0	None
PCM-0216494	1	S9243	Protosappanin B	.	102036-29-3	Protosappanin B exerts marked antitumor effects both in vitro and in vivo.	MOLM14	SRSF2 P95H/wt	MOML14_mut	11937	Luminescence	10	37977	102.48	102	0	None
PCM-0216494	1	S9243	Protosappanin B	.	102036-29-3	Protosappanin B exerts marked antitumor effects both in vitro and in vivo.	MOLM14	SRSF2 wt/wt	MOLM14_wt	11937	Luminescence	10	52296	96.23	96	0	None
PCM-0216494	1	S9243	Protosappanin B	.	102036-29-3	Protosappanin B exerts marked antitumor effects both in vitro and in vivo.	MARIMO	SRSF2 wt/wt	MARIMO_wt	11913	Luminescence	10	45497	97.13	97	0	None
PCM-0216494	1	S9243	Protosappanin B	.	102036-29-3	Protosappanin B exerts marked antitumor effects both in vitro and in vivo.	MARIMO	SRSF2 P95H/wt	MARIMO_mut	11913	Luminescence	10	39113	100.19	100	0	None
PCM-0216494	1	S9243	Protosappanin B	.	102036-29-3	Protosappanin B exerts marked antitumor effects both in vitro and in vivo.	OCI-AML2 CVCL_1619	wt/wt	AML2_wt	11836	Luminescence	10	28377	99.54	100	0	None
PCM-0216494	1	S9243	Protosappanin B	.	102036-29-3	Protosappanin B exerts marked antitumor effects both in vitro and in vivo.	OCI-AML2 CVCL_1619	P95H/wt	AML2_mut	11836	Luminescence	10	22810	97.35	97	0	None
PCM-0216493	1	S9242	Narirutin	.	14259-46-2	Narirutin has anti-inflammatory effect in a murine model of allergic eosinophilic airway inflammation, the mechanism is likely to be associated with a reduction in the OVA-induced increases of IL-4 an	K562	SRSF2 wt/wt	K562_wt	11938	Luminescence	10	93452	92.29	92	0	None
PCM-0216493	1	S9242	Narirutin	.	14259-46-2	Narirutin has anti-inflammatory effect in a murine model of allergic eosinophilic airway inflammation, the mechanism is likely to be associated with a reduction in the OVA-induced increases of IL-4 an	K562	SRSF2 P95H/wt	K562_Omar_mut	11938	Luminescence	10	89294	96.85	97	0	None
PCM-0216493	1	S9242	Narirutin	.	14259-46-2	Narirutin has anti-inflammatory effect in a murine model of allergic eosinophilic airway inflammation, the mechanism is likely to be associated with a reduction in the OVA-induced increases of IL-4 an	K562	SRSF2 P95H/wt	K562_Tom_mut	11938	Luminescence	10	75285	92.11	92	0	None
PCM-0216493	1	S9242	Narirutin	.	14259-46-2	Narirutin has anti-inflammatory effect in a murine model of allergic eosinophilic airway inflammation, the mechanism is likely to be associated with a reduction in the OVA-induced increases of IL-4 an	MOLM14	SRSF2 P95H/wt	MOML14_mut	11937	Luminescence	10	36639	98.86	99	0	None
PCM-0216493	1	S9242	Narirutin	.	14259-46-2	Narirutin has anti-inflammatory effect in a murine model of allergic eosinophilic airway inflammation, the mechanism is likely to be associated with a reduction in the OVA-induced increases of IL-4 an	MOLM14	SRSF2 wt/wt	MOLM14_wt	11937	Luminescence	10	52623	96.84	97	0	None
PCM-0216493	1	S9242	Narirutin	.	14259-46-2	Narirutin has anti-inflammatory effect in a murine model of allergic eosinophilic airway inflammation, the mechanism is likely to be associated with a reduction in the OVA-induced increases of IL-4 an	MARIMO	SRSF2 wt/wt	MARIMO_wt	11913	Luminescence	10	45661	97.48	97	0	None
PCM-0216493	1	S9242	Narirutin	.	14259-46-2	Narirutin has anti-inflammatory effect in a murine model of allergic eosinophilic airway inflammation, the mechanism is likely to be associated with a reduction in the OVA-induced increases of IL-4 an	MARIMO	SRSF2 P95H/wt	MARIMO_mut	11913	Luminescence	10	38337	98.2	98	0	None
PCM-0216493	1	S9242	Narirutin	.	14259-46-2	Narirutin has anti-inflammatory effect in a murine model of allergic eosinophilic airway inflammation, the mechanism is likely to be associated with a reduction in the OVA-induced increases of IL-4 an	OCI-AML2 CVCL_1619	wt/wt	AML2_wt	11836	Luminescence	10	28350	99.44	99	0	None
PCM-0216493	1	S9242	Narirutin	.	14259-46-2	Narirutin has anti-inflammatory effect in a murine model of allergic eosinophilic airway inflammation, the mechanism is likely to be associated with a reduction in the OVA-induced increases of IL-4 an	OCI-AML2 CVCL_1619	P95H/wt	AML2_mut	11836	Luminescence	10	23726	101.27	101	0	None
PCM-0216492	1	S9241	Polygalaxanthone III	.	162857-78-5	Polygalaxanthone III can significantly inhibit chlorzoxazone 6-hydroxylation catalyzed by CYP2E1.	K562	SRSF2 wt/wt	K562_wt	11938	Luminescence	10	99243	98.02	98	0	None
PCM-0216492	1	S9241	Polygalaxanthone III	.	162857-78-5	Polygalaxanthone III can significantly inhibit chlorzoxazone 6-hydroxylation catalyzed by CYP2E1.	K562	SRSF2 P95H/wt	K562_Omar_mut	11938	Luminescence	10	91497	99.24	99	0	None
PCM-0216492	1	S9241	Polygalaxanthone III	.	162857-78-5	Polygalaxanthone III can significantly inhibit chlorzoxazone 6-hydroxylation catalyzed by CYP2E1.	K562	SRSF2 P95H/wt	K562_Tom_mut	11938	Luminescence	10	85991	105.23	105	0	None
PCM-0216492	1	S9241	Polygalaxanthone III	.	162857-78-5	Polygalaxanthone III can significantly inhibit chlorzoxazone 6-hydroxylation catalyzed by CYP2E1.	MOLM14	SRSF2 P95H/wt	MOML14_mut	11937	Luminescence	10	37603	101.46	101	0	None
PCM-0216492	1	S9241	Polygalaxanthone III	.	162857-78-5	Polygalaxanthone III can significantly inhibit chlorzoxazone 6-hydroxylation catalyzed by CYP2E1.	MOLM14	SRSF2 wt/wt	MOLM14_wt	11937	Luminescence	10	53460	98.38	98	0	None
PCM-0216492	1	S9241	Polygalaxanthone III	.	162857-78-5	Polygalaxanthone III can significantly inhibit chlorzoxazone 6-hydroxylation catalyzed by CYP2E1.	MARIMO	SRSF2 wt/wt	MARIMO_wt	11913	Luminescence	10	46285	98.82	99	0	None
PCM-0216492	1	S9241	Polygalaxanthone III	.	162857-78-5	Polygalaxanthone III can significantly inhibit chlorzoxazone 6-hydroxylation catalyzed by CYP2E1.	MARIMO	SRSF2 P95H/wt	MARIMO_mut	11913	Luminescence	10	39063	100.07	100	0	None
PCM-0216492	1	S9241	Polygalaxanthone III	.	162857-78-5	Polygalaxanthone III can significantly inhibit chlorzoxazone 6-hydroxylation catalyzed by CYP2E1.	OCI-AML2 CVCL_1619	wt/wt	AML2_wt	11836	Luminescence	10	27732	97.27	97	0	None
PCM-0216492	1	S9241	Polygalaxanthone III	.	162857-78-5	Polygalaxanthone III can significantly inhibit chlorzoxazone 6-hydroxylation catalyzed by CYP2E1.	OCI-AML2 CVCL_1619	P95H/wt	AML2_mut	11836	Luminescence	10	24495	104.56	105	0	None
PCM-0216491	1	S9239	Isocorynoxeine	.	51014-29-0	Isocorynoxeine, an isorhynchophylline-related alkaloid, exhibits a dose-dependent inhibition of 5-HT2A receptor-mediated current response with an IC50 of 72.4 ֲ¼M.	K562	SRSF2 wt/wt	K562_wt	11938	Luminescence	10	83311	82.26	82	0	None
PCM-0216491	1	S9239	Isocorynoxeine	.	51014-29-0	Isocorynoxeine, an isorhynchophylline-related alkaloid, exhibits a dose-dependent inhibition of 5-HT2A receptor-mediated current response with an IC50 of 72.4 ֲ¼M.	K562	SRSF2 P95H/wt	K562_Omar_mut	11938	Luminescence	10	75425	81.78	82	0	None
PCM-0216491	1	S9239	Isocorynoxeine	.	51014-29-0	Isocorynoxeine, an isorhynchophylline-related alkaloid, exhibits a dose-dependent inhibition of 5-HT2A receptor-mediated current response with an IC50 of 72.4 ֲ¼M.	K562	SRSF2 P95H/wt	K562_Tom_mut	11938	Luminescence	10	75681	92.59	93	0	None
PCM-0216491	1	S9239	Isocorynoxeine	.	51014-29-0	Isocorynoxeine, an isorhynchophylline-related alkaloid, exhibits a dose-dependent inhibition of 5-HT2A receptor-mediated current response with an IC50 of 72.4 ֲ¼M.	MOLM14	SRSF2 P95H/wt	MOML14_mut	11937	Luminescence	10	31286	84.39	84	0	None
PCM-0216491	1	S9239	Isocorynoxeine	.	51014-29-0	Isocorynoxeine, an isorhynchophylline-related alkaloid, exhibits a dose-dependent inhibition of 5-HT2A receptor-mediated current response with an IC50 of 72.4 ֲ¼M.	MOLM14	SRSF2 wt/wt	MOLM14_wt	11937	Luminescence	10	43210	79.48	79	0	None
PCM-0216491	1	S9239	Isocorynoxeine	.	51014-29-0	Isocorynoxeine, an isorhynchophylline-related alkaloid, exhibits a dose-dependent inhibition of 5-HT2A receptor-mediated current response with an IC50 of 72.4 ֲ¼M.	MARIMO	SRSF2 wt/wt	MARIMO_wt	11913	Luminescence	10	34067	72.69	73	0	None
PCM-0216491	1	S9239	Isocorynoxeine	.	51014-29-0	Isocorynoxeine, an isorhynchophylline-related alkaloid, exhibits a dose-dependent inhibition of 5-HT2A receptor-mediated current response with an IC50 of 72.4 ֲ¼M.	MARIMO	SRSF2 P95H/wt	MARIMO_mut	11913	Luminescence	10	30233	77.41	77	0	None
PCM-0216491	1	S9239	Isocorynoxeine	.	51014-29-0	Isocorynoxeine, an isorhynchophylline-related alkaloid, exhibits a dose-dependent inhibition of 5-HT2A receptor-mediated current response with an IC50 of 72.4 ֲ¼M.	OCI-AML2 CVCL_1619	wt/wt	AML2_wt	11836	Luminescence	10	23754	83.29	83	0	None
PCM-0216491	1	S9239	Isocorynoxeine	.	51014-29-0	Isocorynoxeine, an isorhynchophylline-related alkaloid, exhibits a dose-dependent inhibition of 5-HT2A receptor-mediated current response with an IC50 of 72.4 ֲ¼M.	OCI-AML2 CVCL_1619	P95H/wt	AML2_mut	11836	Luminescence	10	20658	88.15	88	0	None
PCM-0216490	1	S9238	Polygalic acid	.	1260-04-4	A herb extraction	K562	SRSF2 wt/wt	K562_wt	11938	Luminescence	10	83104	82.05	82	0	None
PCM-0216490	1	S9238	Polygalic acid	.	1260-04-4	A herb extraction	K562	SRSF2 P95H/wt	K562_Omar_mut	11938	Luminescence	10	79423	86.12	86	0	None
PCM-0216490	1	S9238	Polygalic acid	.	1260-04-4	A herb extraction	K562	SRSF2 P95H/wt	K562_Tom_mut	11938	Luminescence	10	70520	86.26	86	0	None
PCM-0216490	1	S9238	Polygalic acid	.	1260-04-4	A herb extraction	MOLM14	SRSF2 P95H/wt	MOML14_mut	11937	Luminescence	10	32503	87.68	88	0	None
PCM-0216490	1	S9238	Polygalic acid	.	1260-04-4	A herb extraction	MOLM14	SRSF2 wt/wt	MOLM14_wt	11937	Luminescence	10	47761	87.87	88	0	None
PCM-0216490	1	S9238	Polygalic acid	.	1260-04-4	A herb extraction	MARIMO	SRSF2 wt/wt	MARIMO_wt	11913	Luminescence	10	43119	92.05	92	0	None
PCM-0216490	1	S9238	Polygalic acid	.	1260-04-4	A herb extraction	MARIMO	SRSF2 P95H/wt	MARIMO_mut	11913	Luminescence	10	35060	89.79	90	0	None
PCM-0216490	1	S9238	Polygalic acid	.	1260-04-4	A herb extraction	OCI-AML2 CVCL_1619	wt/wt	AML2_wt	11836	Luminescence	10	27186	95.35	95	0	None
PCM-0216490	1	S9238	Polygalic acid	.	1260-04-4	A herb extraction	OCI-AML2 CVCL_1619	P95H/wt	AML2_mut	11836	Luminescence	10	19466	83.06	83	0	None
PCM-0216489	1	S9237	Berberrubine	.	15401-69-1	Berberrubine has antitumor activity.	K562	SRSF2 wt/wt	K562_wt	11938	Luminescence	10	111961	110.61	111	0	None
PCM-0216489	1	S9237	Berberrubine	.	15401-69-1	Berberrubine has antitumor activity.	K562	SRSF2 P95H/wt	K562_Omar_mut	11938	Luminescence	10	95425	103.51	104	0	None
PCM-0216489	1	S9237	Berberrubine	.	15401-69-1	Berberrubine has antitumor activity.	K562	SRSF2 P95H/wt	K562_Tom_mut	11938	Luminescence	10	82074	100.43	100	0	None
PCM-0216489	1	S9237	Berberrubine	.	15401-69-1	Berberrubine has antitumor activity.	MOLM14	SRSF2 P95H/wt	MOML14_mut	11937	Luminescence	10	40523	109.36	109	0	None
PCM-0216489	1	S9237	Berberrubine	.	15401-69-1	Berberrubine has antitumor activity.	MOLM14	SRSF2 wt/wt	MOLM14_wt	11937	Luminescence	10	58959	108.52	109	0	None
PCM-0216489	1	S9237	Berberrubine	.	15401-69-1	Berberrubine has antitumor activity.	MARIMO	SRSF2 wt/wt	MARIMO_wt	11913	Luminescence	10	46057	98.33	98	0	None
PCM-0216489	1	S9237	Berberrubine	.	15401-69-1	Berberrubine has antitumor activity.	MARIMO	SRSF2 P95H/wt	MARIMO_mut	11913	Luminescence	10	43654	111.85	112	0	None
PCM-0216489	1	S9237	Berberrubine	.	15401-69-1	Berberrubine has antitumor activity.	OCI-AML2 CVCL_1619	wt/wt	AML2_wt	11836	Luminescence	10	28260	99.12	99	0	None
PCM-0216489	1	S9237	Berberrubine	.	15401-69-1	Berberrubine has antitumor activity.	OCI-AML2 CVCL_1619	P95H/wt	AML2_mut	11836	Luminescence	10	24189	103.25	103	0	None
PCM-0216488	1	S9236	ֲ¦ֳ-Cyperone	.	473-08-5	Alpha-cyperone is associated with the down-regulation of COX-2,IL-6,Nck-2,Cdc42 and Rac1, resulting in reduction of inflammation. which would be highly beneficial for treatment of inflammatory disease	K562	SRSF2 wt/wt	K562_wt	11938	Luminescence	10	113812	112.44	112	0	None
PCM-0216488	1	S9236	ֲ¦ֳ-Cyperone	.	473-08-5	Alpha-cyperone is associated with the down-regulation of COX-2,IL-6,Nck-2,Cdc42 and Rac1, resulting in reduction of inflammation. which would be highly beneficial for treatment of inflammatory disease	K562	SRSF2 P95H/wt	K562_Omar_mut	11938	Luminescence	10	102060	110.72	111	0	None
PCM-0216488	1	S9236	ֲ¦ֳ-Cyperone	.	473-08-5	Alpha-cyperone is associated with the down-regulation of COX-2,IL-6,Nck-2,Cdc42 and Rac1, resulting in reduction of inflammation. which would be highly beneficial for treatment of inflammatory disease	K562	SRSF2 P95H/wt	K562_Tom_mut	11938	Luminescence	10	86085	105.35	105	0	None
PCM-0216488	1	S9236	ֲ¦ֳ-Cyperone	.	473-08-5	Alpha-cyperone is associated with the down-regulation of COX-2,IL-6,Nck-2,Cdc42 and Rac1, resulting in reduction of inflammation. which would be highly beneficial for treatment of inflammatory disease	MOLM14	SRSF2 P95H/wt	MOML14_mut	11937	Luminescence	10	41391	111.7	112	0	None
PCM-0216488	1	S9236	ֲ¦ֳ-Cyperone	.	473-08-5	Alpha-cyperone is associated with the down-regulation of COX-2,IL-6,Nck-2,Cdc42 and Rac1, resulting in reduction of inflammation. which would be highly beneficial for treatment of inflammatory disease	MOLM14	SRSF2 wt/wt	MOLM14_wt	11937	Luminescence	10	59602	109.7	110	0	None
PCM-0216488	1	S9236	ֲ¦ֳ-Cyperone	.	473-08-5	Alpha-cyperone is associated with the down-regulation of COX-2,IL-6,Nck-2,Cdc42 and Rac1, resulting in reduction of inflammation. which would be highly beneficial for treatment of inflammatory disease	MARIMO	SRSF2 wt/wt	MARIMO_wt	11913	Luminescence	10	47070	100.5	100	0	None
PCM-0216488	1	S9236	ֲ¦ֳ-Cyperone	.	473-08-5	Alpha-cyperone is associated with the down-regulation of COX-2,IL-6,Nck-2,Cdc42 and Rac1, resulting in reduction of inflammation. which would be highly beneficial for treatment of inflammatory disease	MARIMO	SRSF2 P95H/wt	MARIMO_mut	11913	Luminescence	10	41205	105.56	106	0	None
PCM-0216488	1	S9236	ֲ¦ֳ-Cyperone	.	473-08-5	Alpha-cyperone is associated with the down-regulation of COX-2,IL-6,Nck-2,Cdc42 and Rac1, resulting in reduction of inflammation. which would be highly beneficial for treatment of inflammatory disease	OCI-AML2 CVCL_1619	wt/wt	AML2_wt	11836	Luminescence	10	28880	101.3	101	0	None
PCM-0216488	1	S9236	ֲ¦ֳ-Cyperone	.	473-08-5	Alpha-cyperone is associated with the down-regulation of COX-2,IL-6,Nck-2,Cdc42 and Rac1, resulting in reduction of inflammation. which would be highly beneficial for treatment of inflammatory disease	OCI-AML2 CVCL_1619	P95H/wt	AML2_mut	11836	Luminescence	10	24009	102.48	102	0	None
PCM-0216487	1	S9235	Didymin	.	14259-47-3	Didymin has antioxidant property.	K562	SRSF2 wt/wt	K562_wt	11938	Luminescence	10	112894	111.53	112	0	None
PCM-0216487	1	S9235	Didymin	.	14259-47-3	Didymin has antioxidant property.	K562	SRSF2 P95H/wt	K562_Omar_mut	11938	Luminescence	10	98926	107.32	107	0	None
PCM-0216487	1	S9235	Didymin	.	14259-47-3	Didymin has antioxidant property.	K562	SRSF2 P95H/wt	K562_Tom_mut	11938	Luminescence	10	84315	103.18	103	0	None
PCM-0216487	1	S9235	Didymin	.	14259-47-3	Didymin has antioxidant property.	MOLM14	SRSF2 P95H/wt	MOML14_mut	11937	Luminescence	10	39269	105.97	106	0	None
PCM-0216487	1	S9235	Didymin	.	14259-47-3	Didymin has antioxidant property.	MOLM14	SRSF2 wt/wt	MOLM14_wt	11937	Luminescence	10	60571	111.49	111	0	None
PCM-0216487	1	S9235	Didymin	.	14259-47-3	Didymin has antioxidant property.	MARIMO	SRSF2 wt/wt	MARIMO_wt	11913	Luminescence	10	49129	104.9	105	0	None
PCM-0216487	1	S9235	Didymin	.	14259-47-3	Didymin has antioxidant property.	MARIMO	SRSF2 P95H/wt	MARIMO_mut	11913	Luminescence	10	42334	108.46	108	0	None
PCM-0216487	1	S9235	Didymin	.	14259-47-3	Didymin has antioxidant property.	OCI-AML2 CVCL_1619	wt/wt	AML2_wt	11836	Luminescence	10	29229	102.53	103	0	None
PCM-0216487	1	S9235	Didymin	.	14259-47-3	Didymin has antioxidant property.	OCI-AML2 CVCL_1619	P95H/wt	AML2_mut	11836	Luminescence	10	24428	104.27	104	0	None
PCM-0216486	1	S9234	Schaftoside	.	51938-32-0	Schaftoside has antioxidant and anticancer activity.	K562	SRSF2 wt/wt	K562_wt	11938	Luminescence	10	114350	112.97	113	0	None
PCM-0216486	1	S9234	Schaftoside	.	51938-32-0	Schaftoside has antioxidant and anticancer activity.	K562	SRSF2 P95H/wt	K562_Omar_mut	11938	Luminescence	10	104229	113.08	113	0	None
PCM-0216486	1	S9234	Schaftoside	.	51938-32-0	Schaftoside has antioxidant and anticancer activity.	K562	SRSF2 P95H/wt	K562_Tom_mut	11938	Luminescence	10	86239	105.53	106	0	None
PCM-0216486	1	S9234	Schaftoside	.	51938-32-0	Schaftoside has antioxidant and anticancer activity.	MOLM14	SRSF2 P95H/wt	MOML14_mut	11937	Luminescence	10	41591	112.24	112	0	None
PCM-0216486	1	S9234	Schaftoside	.	51938-32-0	Schaftoside has antioxidant and anticancer activity.	MOLM14	SRSF2 wt/wt	MOLM14_wt	11937	Luminescence	10	56959	104.83	105	0	None
PCM-0216486	1	S9234	Schaftoside	.	51938-32-0	Schaftoside has antioxidant and anticancer activity.	MARIMO	SRSF2 wt/wt	MARIMO_wt	11913	Luminescence	10	50226	107.25	107	0	None
PCM-0216486	1	S9234	Schaftoside	.	51938-32-0	Schaftoside has antioxidant and anticancer activity.	MARIMO	SRSF2 P95H/wt	MARIMO_mut	11913	Luminescence	10	42327	108.44	108	0	None
PCM-0216486	1	S9234	Schaftoside	.	51938-32-0	Schaftoside has antioxidant and anticancer activity.	OCI-AML2 CVCL_1619	wt/wt	AML2_wt	11836	Luminescence	10	29914	104.94	105	0	None
PCM-0216486	1	S9234	Schaftoside	.	51938-32-0	Schaftoside has antioxidant and anticancer activity.	OCI-AML2 CVCL_1619	P95H/wt	AML2_mut	11836	Luminescence	10	24759	105.68	106	0	None
PCM-0216485	1	S9233	Imperialine	.	61825-98-7	Sipeimine is a natural product isolated from Fritillaria ussuriensis.	K562	SRSF2 wt/wt	K562_wt	11938	Luminescence	10	110477	109.14	109	0	None
PCM-0216485	1	S9233	Imperialine	.	61825-98-7	Sipeimine is a natural product isolated from Fritillaria ussuriensis.	K562	SRSF2 P95H/wt	K562_Omar_mut	11938	Luminescence	10	103424	112.2	112	0	None
PCM-0216485	1	S9233	Imperialine	.	61825-98-7	Sipeimine is a natural product isolated from Fritillaria ussuriensis.	K562	SRSF2 P95H/wt	K562_Tom_mut	11938	Luminescence	10	79937	97.81	98	0	None
PCM-0216485	1	S9233	Imperialine	.	61825-98-7	Sipeimine is a natural product isolated from Fritillaria ussuriensis.	MOLM14	SRSF2 P95H/wt	MOML14_mut	11937	Luminescence	10	38802	104.71	105	0	None
PCM-0216485	1	S9233	Imperialine	.	61825-98-7	Sipeimine is a natural product isolated from Fritillaria ussuriensis.	MOLM14	SRSF2 wt/wt	MOLM14_wt	11937	Luminescence	10	57767	106.32	106	0	None
PCM-0216485	1	S9233	Imperialine	.	61825-98-7	Sipeimine is a natural product isolated from Fritillaria ussuriensis.	MARIMO	SRSF2 wt/wt	MARIMO_wt	11913	Luminescence	10	47079	100.52	101	0	None
PCM-0216485	1	S9233	Imperialine	.	61825-98-7	Sipeimine is a natural product isolated from Fritillaria ussuriensis.	MARIMO	SRSF2 P95H/wt	MARIMO_mut	11913	Luminescence	10	40245	103.1	103	0	None
PCM-0216485	1	S9233	Imperialine	.	61825-98-7	Sipeimine is a natural product isolated from Fritillaria ussuriensis.	OCI-AML2 CVCL_1619	wt/wt	AML2_wt	11836	Luminescence	10	30482	106.93	107	0	None
PCM-0216485	1	S9233	Imperialine	.	61825-98-7	Sipeimine is a natural product isolated from Fritillaria ussuriensis.	OCI-AML2 CVCL_1619	P95H/wt	AML2_mut	11836	Luminescence	10	23724	101.26	101	0	None
PCM-0216484	1	S9232	Crocin II	.	55750-84-0	Crocin has anti-inflammatory and anti-apoptotic effects against gastric ischemia-reperfusion injury in rats, the effect of crocin is mainly mediated by reducing the protein expression of iNOS and casp	K562	SRSF2 wt/wt	K562_wt	11938	Luminescence	10	101052	99.81	100	0	None
PCM-0216484	1	S9232	Crocin II	.	55750-84-0	Crocin has anti-inflammatory and anti-apoptotic effects against gastric ischemia-reperfusion injury in rats, the effect of crocin is mainly mediated by reducing the protein expression of iNOS and casp	K562	SRSF2 P95H/wt	K562_Omar_mut	11938	Luminescence	10	100370	108.89	109	0	None
PCM-0216484	1	S9232	Crocin II	.	55750-84-0	Crocin has anti-inflammatory and anti-apoptotic effects against gastric ischemia-reperfusion injury in rats, the effect of crocin is mainly mediated by reducing the protein expression of iNOS and casp	K562	SRSF2 P95H/wt	K562_Tom_mut	11938	Luminescence	10	86677	106.07	106	0	None
PCM-0216484	1	S9232	Crocin II	.	55750-84-0	Crocin has anti-inflammatory and anti-apoptotic effects against gastric ischemia-reperfusion injury in rats, the effect of crocin is mainly mediated by reducing the protein expression of iNOS and casp	MOLM14	SRSF2 P95H/wt	MOML14_mut	11937	Luminescence	10	32443	87.52	88	0	None
PCM-0216484	1	S9232	Crocin II	.	55750-84-0	Crocin has anti-inflammatory and anti-apoptotic effects against gastric ischemia-reperfusion injury in rats, the effect of crocin is mainly mediated by reducing the protein expression of iNOS and casp	MOLM14	SRSF2 wt/wt	MOLM14_wt	11937	Luminescence	10	56375	103.75	104	0	None
PCM-0216484	1	S9232	Crocin II	.	55750-84-0	Crocin has anti-inflammatory and anti-apoptotic effects against gastric ischemia-reperfusion injury in rats, the effect of crocin is mainly mediated by reducing the protein expression of iNOS and casp	MARIMO	SRSF2 wt/wt	MARIMO_wt	11913	Luminescence	10	51422	109.81	110	0	None
PCM-0216484	1	S9232	Crocin II	.	55750-84-0	Crocin has anti-inflammatory and anti-apoptotic effects against gastric ischemia-reperfusion injury in rats, the effect of crocin is mainly mediated by reducing the protein expression of iNOS and casp	MARIMO	SRSF2 P95H/wt	MARIMO_mut	11913	Luminescence	10	40497	103.75	104	0	None
PCM-0216484	1	S9232	Crocin II	.	55750-84-0	Crocin has anti-inflammatory and anti-apoptotic effects against gastric ischemia-reperfusion injury in rats, the effect of crocin is mainly mediated by reducing the protein expression of iNOS and casp	OCI-AML2 CVCL_1619	wt/wt	AML2_wt	11836	Luminescence	10	30289	106.26	106	0	None
PCM-0216484	1	S9232	Crocin II	.	55750-84-0	Crocin has anti-inflammatory and anti-apoptotic effects against gastric ischemia-reperfusion injury in rats, the effect of crocin is mainly mediated by reducing the protein expression of iNOS and casp	OCI-AML2 CVCL_1619	P95H/wt	AML2_mut	11836	Luminescence	10	22826	97.42	97	0	None
PCM-0216483	1	S9231	Schisanhenol	.	69363-14-0	Schisanhenol is a natural compound solated from Schisandra rubriflora; UGT2B7 UDP-glucuronosyltransferases inhibitor.	K562	SRSF2 wt/wt	K562_wt	11938	Luminescence	10	98265	97.06	97	0	None
PCM-0216483	1	S9231	Schisanhenol	.	69363-14-0	Schisanhenol is a natural compound solated from Schisandra rubriflora; UGT2B7 UDP-glucuronosyltransferases inhibitor.	K562	SRSF2 P95H/wt	K562_Omar_mut	11938	Luminescence	10	89120	96.66	97	0	None
PCM-0216483	1	S9231	Schisanhenol	.	69363-14-0	Schisanhenol is a natural compound solated from Schisandra rubriflora; UGT2B7 UDP-glucuronosyltransferases inhibitor.	K562	SRSF2 P95H/wt	K562_Tom_mut	11938	Luminescence	10	82088	100.45	100	0	None
PCM-0216483	1	S9231	Schisanhenol	.	69363-14-0	Schisanhenol is a natural compound solated from Schisandra rubriflora; UGT2B7 UDP-glucuronosyltransferases inhibitor.	MOLM14	SRSF2 P95H/wt	MOML14_mut	11937	Luminescence	10	33468	90.29	90	0	None
PCM-0216483	1	S9231	Schisanhenol	.	69363-14-0	Schisanhenol is a natural compound solated from Schisandra rubriflora; UGT2B7 UDP-glucuronosyltransferases inhibitor.	MOLM14	SRSF2 wt/wt	MOLM14_wt	11937	Luminescence	10	52619	96.83	97	0	None
PCM-0216483	1	S9231	Schisanhenol	.	69363-14-0	Schisanhenol is a natural compound solated from Schisandra rubriflora; UGT2B7 UDP-glucuronosyltransferases inhibitor.	MARIMO	SRSF2 wt/wt	MARIMO_wt	11913	Luminescence	10	49879	106.51	107	0	None
PCM-0216483	1	S9231	Schisanhenol	.	69363-14-0	Schisanhenol is a natural compound solated from Schisandra rubriflora; UGT2B7 UDP-glucuronosyltransferases inhibitor.	MARIMO	SRSF2 P95H/wt	MARIMO_mut	11913	Luminescence	10	39114	100.2	100	0	None
PCM-0216483	1	S9231	Schisanhenol	.	69363-14-0	Schisanhenol is a natural compound solated from Schisandra rubriflora; UGT2B7 UDP-glucuronosyltransferases inhibitor.	OCI-AML2 CVCL_1619	wt/wt	AML2_wt	11836	Luminescence	10	29075	101.99	102	0	None
PCM-0216483	1	S9231	Schisanhenol	.	69363-14-0	Schisanhenol is a natural compound solated from Schisandra rubriflora; UGT2B7 UDP-glucuronosyltransferases inhibitor.	OCI-AML2 CVCL_1619	P95H/wt	AML2_mut	11836	Luminescence	10	21496	91.73	92	0	None
PCM-0216482	1	S9230	Vaccarin	.	53452-16-7	Vaccarin is a major flavonoid glycoside in Vaccariae semen, its biotransformation pathways involves methylation, hydroxylation, glycosylation and deglycosylation.	K562	SRSF2 wt/wt	K562_wt	11938	Luminescence	10	95379	94.2	94	0	None
PCM-0216482	1	S9230	Vaccarin	.	53452-16-7	Vaccarin is a major flavonoid glycoside in Vaccariae semen, its biotransformation pathways involves methylation, hydroxylation, glycosylation and deglycosylation.	K562	SRSF2 P95H/wt	K562_Omar_mut	11938	Luminescence	10	89694	97.28	97	0	None
PCM-0216482	1	S9230	Vaccarin	.	53452-16-7	Vaccarin is a major flavonoid glycoside in Vaccariae semen, its biotransformation pathways involves methylation, hydroxylation, glycosylation and deglycosylation.	K562	SRSF2 P95H/wt	K562_Tom_mut	11938	Luminescence	10	76570	93.68	94	0	None
PCM-0216482	1	S9230	Vaccarin	.	53452-16-7	Vaccarin is a major flavonoid glycoside in Vaccariae semen, its biotransformation pathways involves methylation, hydroxylation, glycosylation and deglycosylation.	MOLM14	SRSF2 P95H/wt	MOML14_mut	11937	Luminescence	10	34228	92.34	92	0	None
PCM-0216482	1	S9230	Vaccarin	.	53452-16-7	Vaccarin is a major flavonoid glycoside in Vaccariae semen, its biotransformation pathways involves methylation, hydroxylation, glycosylation and deglycosylation.	MOLM14	SRSF2 wt/wt	MOLM14_wt	11937	Luminescence	10	54388	100.09	100	0	None
PCM-0216482	1	S9230	Vaccarin	.	53452-16-7	Vaccarin is a major flavonoid glycoside in Vaccariae semen, its biotransformation pathways involves methylation, hydroxylation, glycosylation and deglycosylation.	MARIMO	SRSF2 wt/wt	MARIMO_wt	11913	Luminescence	10	45089	96.26	96	0	None
PCM-0216482	1	S9230	Vaccarin	.	53452-16-7	Vaccarin is a major flavonoid glycoside in Vaccariae semen, its biotransformation pathways involves methylation, hydroxylation, glycosylation and deglycosylation.	MARIMO	SRSF2 P95H/wt	MARIMO_mut	11913	Luminescence	10	38719	99.18	99	0	None
PCM-0216482	1	S9230	Vaccarin	.	53452-16-7	Vaccarin is a major flavonoid glycoside in Vaccariae semen, its biotransformation pathways involves methylation, hydroxylation, glycosylation and deglycosylation.	OCI-AML2 CVCL_1619	wt/wt	AML2_wt	11836	Luminescence	10	27378	96.03	96	0	None
PCM-0216482	1	S9230	Vaccarin	.	53452-16-7	Vaccarin is a major flavonoid glycoside in Vaccariae semen, its biotransformation pathways involves methylation, hydroxylation, glycosylation and deglycosylation.	OCI-AML2 CVCL_1619	P95H/wt	AML2_mut	11836	Luminescence	10	21357	91.14	91	0	None
PCM-0216481	1	S9229	Linderane	.	13476-25-0	Linderane was characterized as a mechanism-based inactivator of CYP2C9.	K562	SRSF2 wt/wt	K562_wt	11938	Luminescence	10	112997	111.63	112	0	None
PCM-0216481	1	S9229	Linderane	.	13476-25-0	Linderane was characterized as a mechanism-based inactivator of CYP2C9.	K562	SRSF2 P95H/wt	K562_Omar_mut	11938	Luminescence	10	100449	108.97	109	0	None
PCM-0216481	1	S9229	Linderane	.	13476-25-0	Linderane was characterized as a mechanism-based inactivator of CYP2C9.	K562	SRSF2 P95H/wt	K562_Tom_mut	11938	Luminescence	10	84855	103.84	104	0	None
PCM-0216481	1	S9229	Linderane	.	13476-25-0	Linderane was characterized as a mechanism-based inactivator of CYP2C9.	MOLM14	SRSF2 P95H/wt	MOML14_mut	11937	Luminescence	10	43349	116.99	117	0	None
PCM-0216481	1	S9229	Linderane	.	13476-25-0	Linderane was characterized as a mechanism-based inactivator of CYP2C9.	MOLM14	SRSF2 wt/wt	MOLM14_wt	11937	Luminescence	10	58742	108.12	108	0	None
PCM-0216481	1	S9229	Linderane	.	13476-25-0	Linderane was characterized as a mechanism-based inactivator of CYP2C9.	MARIMO	SRSF2 wt/wt	MARIMO_wt	11913	Luminescence	10	46668	99.64	100	0	None
PCM-0216481	1	S9229	Linderane	.	13476-25-0	Linderane was characterized as a mechanism-based inactivator of CYP2C9.	MARIMO	SRSF2 P95H/wt	MARIMO_mut	11913	Luminescence	10	40629	104.08	104	0	None
PCM-0216481	1	S9229	Linderane	.	13476-25-0	Linderane was characterized as a mechanism-based inactivator of CYP2C9.	OCI-AML2 CVCL_1619	wt/wt	AML2_wt	11836	Luminescence	10	28660	100.53	101	0	None
PCM-0216481	1	S9229	Linderane	.	13476-25-0	Linderane was characterized as a mechanism-based inactivator of CYP2C9.	OCI-AML2 CVCL_1619	P95H/wt	AML2_mut	11836	Luminescence	10	24240	103.47	103	0	None
PCM-0216480	1	S9226	Steviolbioside	.	41093-60-1	Steviolbioside is a natural sweetener, it presents notable inhibition on human hepatocarcinoma cell Hep3B, human breast cancer cell MDA-MB-231 and human pancreatic cancer cell BxPC-3, thus, steviolbio	K562	SRSF2 wt/wt	K562_wt	11938	Luminescence	10	108720	107.4	107	0	None
PCM-0216480	1	S9226	Steviolbioside	.	41093-60-1	Steviolbioside is a natural sweetener, it presents notable inhibition on human hepatocarcinoma cell Hep3B, human breast cancer cell MDA-MB-231 and human pancreatic cancer cell BxPC-3, thus, steviolbio	K562	SRSF2 P95H/wt	K562_Omar_mut	11938	Luminescence	10	101896	110.54	111	0	None
PCM-0216480	1	S9226	Steviolbioside	.	41093-60-1	Steviolbioside is a natural sweetener, it presents notable inhibition on human hepatocarcinoma cell Hep3B, human breast cancer cell MDA-MB-231 and human pancreatic cancer cell BxPC-3, thus, steviolbio	K562	SRSF2 P95H/wt	K562_Tom_mut	11938	Luminescence	10	88228	107.97	108	0	None
PCM-0216480	1	S9226	Steviolbioside	.	41093-60-1	Steviolbioside is a natural sweetener, it presents notable inhibition on human hepatocarcinoma cell Hep3B, human breast cancer cell MDA-MB-231 and human pancreatic cancer cell BxPC-3, thus, steviolbio	MOLM14	SRSF2 P95H/wt	MOML14_mut	11937	Luminescence	10	43540	117.51	118	0	None
PCM-0216480	1	S9226	Steviolbioside	.	41093-60-1	Steviolbioside is a natural sweetener, it presents notable inhibition on human hepatocarcinoma cell Hep3B, human breast cancer cell MDA-MB-231 and human pancreatic cancer cell BxPC-3, thus, steviolbio	MOLM14	SRSF2 wt/wt	MOLM14_wt	11937	Luminescence	10	59628	109.75	110	0	None
PCM-0216480	1	S9226	Steviolbioside	.	41093-60-1	Steviolbioside is a natural sweetener, it presents notable inhibition on human hepatocarcinoma cell Hep3B, human breast cancer cell MDA-MB-231 and human pancreatic cancer cell BxPC-3, thus, steviolbio	MARIMO	SRSF2 wt/wt	MARIMO_wt	11913	Luminescence	10	46623	99.54	100	0	None
PCM-0216480	1	S9226	Steviolbioside	.	41093-60-1	Steviolbioside is a natural sweetener, it presents notable inhibition on human hepatocarcinoma cell Hep3B, human breast cancer cell MDA-MB-231 and human pancreatic cancer cell BxPC-3, thus, steviolbio	MARIMO	SRSF2 P95H/wt	MARIMO_mut	11913	Luminescence	10	44526	114.08	114	0	None
PCM-0216480	1	S9226	Steviolbioside	.	41093-60-1	Steviolbioside is a natural sweetener, it presents notable inhibition on human hepatocarcinoma cell Hep3B, human breast cancer cell MDA-MB-231 and human pancreatic cancer cell BxPC-3, thus, steviolbio	OCI-AML2 CVCL_1619	wt/wt	AML2_wt	11836	Luminescence	10	29316	102.84	103	0	None
PCM-0216480	1	S9226	Steviolbioside	.	41093-60-1	Steviolbioside is a natural sweetener, it presents notable inhibition on human hepatocarcinoma cell Hep3B, human breast cancer cell MDA-MB-231 and human pancreatic cancer cell BxPC-3, thus, steviolbio	OCI-AML2 CVCL_1619	P95H/wt	AML2_mut	11836	Luminescence	10	24330	103.85	104	0	None
PCM-0216479	1	S9225	Santalol	.	11031-45-1	Santalol has good antibacterial, anti-oxidation and anti-tumor activities.	K562	SRSF2 wt/wt	K562_wt	11938	Luminescence	10	99781	98.56	99	0	None
PCM-0216479	1	S9225	Santalol	.	11031-45-1	Santalol has good antibacterial, anti-oxidation and anti-tumor activities.	K562	SRSF2 P95H/wt	K562_Omar_mut	11938	Luminescence	10	97821	106.12	106	0	None
PCM-0216479	1	S9225	Santalol	.	11031-45-1	Santalol has good antibacterial, anti-oxidation and anti-tumor activities.	K562	SRSF2 P95H/wt	K562_Tom_mut	11938	Luminescence	10	83918	102.69	103	0	None
PCM-0216479	1	S9225	Santalol	.	11031-45-1	Santalol has good antibacterial, anti-oxidation and anti-tumor activities.	MOLM14	SRSF2 P95H/wt	MOML14_mut	11937	Luminescence	10	39170	105.7	106	0	None
PCM-0216479	1	S9225	Santalol	.	11031-45-1	Santalol has good antibacterial, anti-oxidation and anti-tumor activities.	MOLM14	SRSF2 wt/wt	MOLM14_wt	11937	Luminescence	10	56627	104.22	104	0	None
PCM-0216479	1	S9225	Santalol	.	11031-45-1	Santalol has good antibacterial, anti-oxidation and anti-tumor activities.	MARIMO	SRSF2 wt/wt	MARIMO_wt	11913	Luminescence	10	44190	94.34	94	0	None
PCM-0216479	1	S9225	Santalol	.	11031-45-1	Santalol has good antibacterial, anti-oxidation and anti-tumor activities.	MARIMO	SRSF2 P95H/wt	MARIMO_mut	11913	Luminescence	10	40830	104.6	105	0	None
PCM-0216479	1	S9225	Santalol	.	11031-45-1	Santalol has good antibacterial, anti-oxidation and anti-tumor activities.	OCI-AML2 CVCL_1619	wt/wt	AML2_wt	11836	Luminescence	10	28748	100.84	101	0	None
PCM-0216479	1	S9225	Santalol	.	11031-45-1	Santalol has good antibacterial, anti-oxidation and anti-tumor activities.	OCI-AML2 CVCL_1619	P95H/wt	AML2_mut	11836	Luminescence	10	23801	101.59	102	0	None
PCM-0216478	1	S9223	Talatisamine	.	20501-56-8	Talatisamine (120 ֲ¼M) and TEA (5mM) inhibits the enhanced I(K) caused by Aֲ²40 oligomers, attenuates cytotoxicity of Aֲ² oligomers by restoring cell viability and suppressing K(+) loss related apoptotic	K562	SRSF2 wt/wt	K562_wt	11938	Luminescence	10	109071	107.75	108	0	None
PCM-0216478	1	S9223	Talatisamine	.	20501-56-8	Talatisamine (120 ֲ¼M) and TEA (5mM) inhibits the enhanced I(K) caused by Aֲ²40 oligomers, attenuates cytotoxicity of Aֲ² oligomers by restoring cell viability and suppressing K(+) loss related apoptotic	K562	SRSF2 P95H/wt	K562_Omar_mut	11938	Luminescence	10	100947	109.51	110	0	None
PCM-0216478	1	S9223	Talatisamine	.	20501-56-8	Talatisamine (120 ֲ¼M) and TEA (5mM) inhibits the enhanced I(K) caused by Aֲ²40 oligomers, attenuates cytotoxicity of Aֲ² oligomers by restoring cell viability and suppressing K(+) loss related apoptotic	K562	SRSF2 P95H/wt	K562_Tom_mut	11938	Luminescence	10	84600	103.53	104	0	None
PCM-0216478	1	S9223	Talatisamine	.	20501-56-8	Talatisamine (120 ֲ¼M) and TEA (5mM) inhibits the enhanced I(K) caused by Aֲ²40 oligomers, attenuates cytotoxicity of Aֲ² oligomers by restoring cell viability and suppressing K(+) loss related apoptotic	MOLM14	SRSF2 P95H/wt	MOML14_mut	11937	Luminescence	10	39067	105.42	105	0	None
PCM-0216478	1	S9223	Talatisamine	.	20501-56-8	Talatisamine (120 ֲ¼M) and TEA (5mM) inhibits the enhanced I(K) caused by Aֲ²40 oligomers, attenuates cytotoxicity of Aֲ² oligomers by restoring cell viability and suppressing K(+) loss related apoptotic	MOLM14	SRSF2 wt/wt	MOLM14_wt	11937	Luminescence	10	57768	106.32	106	0	None
PCM-0216478	1	S9223	Talatisamine	.	20501-56-8	Talatisamine (120 ֲ¼M) and TEA (5mM) inhibits the enhanced I(K) caused by Aֲ²40 oligomers, attenuates cytotoxicity of Aֲ² oligomers by restoring cell viability and suppressing K(+) loss related apoptotic	MARIMO	SRSF2 wt/wt	MARIMO_wt	11913	Luminescence	10	50444	107.71	108	0	None
PCM-0216478	1	S9223	Talatisamine	.	20501-56-8	Talatisamine (120 ֲ¼M) and TEA (5mM) inhibits the enhanced I(K) caused by Aֲ²40 oligomers, attenuates cytotoxicity of Aֲ² oligomers by restoring cell viability and suppressing K(+) loss related apoptotic	MARIMO	SRSF2 P95H/wt	MARIMO_mut	11913	Luminescence	10	40645	104.12	104	0	None
PCM-0216478	1	S9223	Talatisamine	.	20501-56-8	Talatisamine (120 ֲ¼M) and TEA (5mM) inhibits the enhanced I(K) caused by Aֲ²40 oligomers, attenuates cytotoxicity of Aֲ² oligomers by restoring cell viability and suppressing K(+) loss related apoptotic	OCI-AML2 CVCL_1619	wt/wt	AML2_wt	11836	Luminescence	10	30628	107.45	107	0	None
PCM-0216478	1	S9223	Talatisamine	.	20501-56-8	Talatisamine (120 ֲ¼M) and TEA (5mM) inhibits the enhanced I(K) caused by Aֲ²40 oligomers, attenuates cytotoxicity of Aֲ² oligomers by restoring cell viability and suppressing K(+) loss related apoptotic	OCI-AML2 CVCL_1619	P95H/wt	AML2_mut	11836	Luminescence	10	23590	100.69	101	0	None
PCM-0216477	1	S9221	Ferulaldehyde	.	458-36-6	Growth inhibition of human A549 cells by Sulforhodamine B assay	K562	SRSF2 wt/wt	K562_wt	11938	Luminescence	10	99676	98.45	98	0	None
PCM-0216477	1	S9221	Ferulaldehyde	.	458-36-6	Growth inhibition of human A549 cells by Sulforhodamine B assay	K562	SRSF2 P95H/wt	K562_Omar_mut	11938	Luminescence	10	93959	101.92	102	0	None
PCM-0216477	1	S9221	Ferulaldehyde	.	458-36-6	Growth inhibition of human A549 cells by Sulforhodamine B assay	K562	SRSF2 P95H/wt	K562_Tom_mut	11938	Luminescence	10	79655	97.46	97	0	None
PCM-0216477	1	S9221	Ferulaldehyde	.	458-36-6	Growth inhibition of human A549 cells by Sulforhodamine B assay	MOLM14	SRSF2 P95H/wt	MOML14_mut	11937	Luminescence	10	33203	89.57	90	0	None
PCM-0216477	1	S9221	Ferulaldehyde	.	458-36-6	Growth inhibition of human A549 cells by Sulforhodamine B assay	MOLM14	SRSF2 wt/wt	MOLM14_wt	11937	Luminescence	10	53065	97.65	98	0	None
PCM-0216477	1	S9221	Ferulaldehyde	.	458-36-6	Growth inhibition of human A549 cells by Sulforhodamine B assay	MARIMO	SRSF2 wt/wt	MARIMO_wt	11913	Luminescence	10	48348	103.23	103	0	None
PCM-0216477	1	S9221	Ferulaldehyde	.	458-36-6	Growth inhibition of human A549 cells by Sulforhodamine B assay	MARIMO	SRSF2 P95H/wt	MARIMO_mut	11913	Luminescence	10	37849	96.95	97	0	None
PCM-0216477	1	S9221	Ferulaldehyde	.	458-36-6	Growth inhibition of human A549 cells by Sulforhodamine B assay	OCI-AML2 CVCL_1619	wt/wt	AML2_wt	11836	Luminescence	10	31553	110.7	111	0	None
PCM-0216477	1	S9221	Ferulaldehyde	.	458-36-6	Growth inhibition of human A549 cells by Sulforhodamine B assay	OCI-AML2 CVCL_1619	P95H/wt	AML2_mut	11836	Luminescence	10	22404	95.62	96	0	None
PCM-0216476	1	S9220	Stylopine hydrochloride	.	96087-21-7	A herb extraction	K562	SRSF2 wt/wt	K562_wt	11938	Luminescence	10	92547	91.4	91	0	None
PCM-0216476	1	S9220	Stylopine hydrochloride	.	96087-21-7	A herb extraction	K562	SRSF2 P95H/wt	K562_Omar_mut	11938	Luminescence	10	83339	90.38	90	0	None
PCM-0216476	1	S9220	Stylopine hydrochloride	.	96087-21-7	A herb extraction	K562	SRSF2 P95H/wt	K562_Tom_mut	11938	Luminescence	10	75112	91.89	92	0	None
PCM-0216476	1	S9220	Stylopine hydrochloride	.	96087-21-7	A herb extraction	MOLM14	SRSF2 P95H/wt	MOML14_mut	11937	Luminescence	10	32610	87.97	88	0	None
PCM-0216476	1	S9220	Stylopine hydrochloride	.	96087-21-7	A herb extraction	MOLM14	SRSF2 wt/wt	MOLM14_wt	11937	Luminescence	10	51070	93.97	94	0	None
PCM-0216476	1	S9220	Stylopine hydrochloride	.	96087-21-7	A herb extraction	MARIMO	SRSF2 wt/wt	MARIMO_wt	11913	Luminescence	10	45102	96.29	96	0	None
PCM-0216476	1	S9220	Stylopine hydrochloride	.	96087-21-7	A herb extraction	MARIMO	SRSF2 P95H/wt	MARIMO_mut	11913	Luminescence	10	38152	97.73	98	0	None
[truncated: 31,889 more rows]
