# Supplementary material for: Targeting SRSF2 mutations in leukemia with RKI-1447: A strategy to impair cellular division and nuclear structure
Source: iScience. 2024 Mar 6;27(4):109443. doi: 10.1016/j.isci.2024.109443 (PMC10981050; doi:10.1016/j.isci.2024.109443)
Supplement: Data S7. Proteomics and phosphoproteomics data of MOLM14 and OCI-AML2 cells before and after exposure to RKI-1447, related to Figures 3A–3C, S2A, and S2B [file mmc8.xlsx]

## Sheet: MOLM14_proteomics
Protein_IDs	Majority protein IDs	Protein_names	Gene names	B1_0hr	D3_0hr	D5_0hr	E2_0hr	B1_2hr	D3_2hr	D5_2hr	E2_2hr	D3_8hr	D5_8hr	B1_8hr	E2_8hr	WT_1_0hr	WT_2_0hr	WT_3_0hr	WT_4_0hr	WT_2hr_1	WT_2hr_2	WT_2hr_3	WT_2hr_4	WT_8hr_1	WT_8hr_2	WT_8hr_3	WT_8hr_4	Potential contaminant	Significant_0hr_Treated_WT	p_value_0hr_Treated_WT	Fold_change_0hr_treated_WT	Significant_2hr_Treated_WT	p_value_2hr_Treated_WT	Fold_change_2hr_treated_WT	Significant_8hr_Treated_WT	p_value_8hr_Treated_WT	Fold_change_8hr_treated_WT	Peptides	Razor + unique peptides	Unique peptides	Sequence coverage [%]	Unique + razor sequence coverage [%]	Unique sequence coverage [%]	Mol. weight [kDa]
Q09666	Q09666	Neuroblast differentiation-associated protein AHNAK	AHNAK	32.0337	31.9848	31.8743	31.3588	32.0848	31.8446	32.0592	31.2921	32.0612	31.9677	32.227	31.4813	31.8907	31.8974	31.8389	31.9558	31.8434	31.8014	31.8167	31.9896	31.903	32.183	32.1163	32.0455		F	0.217151	1.04867	F	0.163093	1.09694	F	0.816008	1.01631	347	347	346	78.1	78.1	78.1	629.09
P78527	P78527	DNA-dependent protein kinase catalytic subunit	PRKDC	32.4551	32.4465	32.3131	32.3852	32.4535	32.3732	32.3991	32.4798	32.6247	32.5344	32.5557	32.4433	32.3841	32.2576	32.441	32.51	32.3788	32.543	32.3455	32.5267	32.3193	32.4685	32.4431	32.4276		F	0.931305	1.00466	F	0.553535	0.972725	T	0.0176405	1.11495	249	249	249	58	58	58	469.08
Q15149	Q15149	Plectin	PLEC	29.2791	29.7314	29.4031	28.8268	29.578	29.7397	29.5291	28.8422	30.2265	29.8985	29.8987	29.1522	29.9286	29.7453	29.7889	29.8495	30.0251	30.0423	30.0757	30.2689	30.2957	30.3918	30.39	30.3689		T	0.0330944	0.780857	T	0.00228869	0.713315	T	0.0138237	0.782573	236	236	230	55.9	55.9	54.3	531.78
Q14204	Q14204	Cytoplasmic dynein 1 heavy chain 1	DYNC1H1	30.3918	30.3926	30.377	30.6566	30.4407	30.3189	30.5752	30.7599	30.6417	30.6559	30.5848	30.7656	30.6187	30.4935	30.6176	30.7087	30.5519	30.7509	30.5725	30.7818	30.6444	30.8442	30.8344	30.7733		T	0.00816288	0.857095	F	0.0662891	0.858973	F	0.0509546	0.90337	230	230	230	55.9	55.9	55.9	532.4
P35579;Q9UKX2	P35579	Myosin-9	MYH9	32.1032	31.9719	31.754	31.7092	32.0364	32.0048	31.7959	31.702	32.1357	32.1136	32.1812	31.9228	31.9097	31.8815	31.7337	31.952	31.8278	31.8425	31.8726	31.9257	31.7901	31.8721	31.9879	31.9251		F	0.502061	1.05246	F	0.301058	1.05594	T	0.00498972	1.18896	208	208	176	72.6	72.6	64	226.53
P21333	P21333	Filamin-A	FLNA	31.5976	31.4003	31.2075	32.5971	31.8319	31.3243	31.3935	32.5285	31.6514	31.3764	32.0097	32.7197	31.6598	31.6428	31.725	31.7695	31.6661	31.7062	31.5524	31.7552	31.7046	31.9568	31.9561	31.8769		T	0.0314231	0.813682	F	0.33078	0.899116	F	0.301241	0.873918	168	168	153	73.3	73.3	70.2	280.74
Q9Y490	Q9Y490	Talin-1	TLN1	31.3855	31.4468	31.2909	31.6066	31.3385	31.2409	31.4626	31.4343	31.5364	31.4454	31.333	31.4774	31.4847	31.5667	31.4284	31.537	31.5035	31.591	31.4518	31.6378	31.3991	31.5489	31.5905	31.4835		F	0.0557664	0.913955	T	0.0419121	0.871338	F	0.379042	0.954454	165	165	151	75	75	70	269.76
P46013	P46013	Antigen KI-67	MKI67	29.8841	29.3171	29.8129	30.0033	30.3213	29.4522	29.6697	30.1135	30.0733	30.0249	30.4456	30.2456	30.0285	29.7184	29.9698	29.94	29.9621	30.0258	30.0893	30.2302	30.3571	30.5511	30.4873	30.4981		F	0.211178	0.845089	F	0.303211	0.833691	F	0.0611496	0.816688	164	164	164	63.2	63.2	63.2	358.69
O75369	O75369	Filamin-B	FLNB	30.9141	30.7016	30.8582	30.5361	31.1077	30.6242	31.0431	30.528	31.0238	31.0266	31.2407	30.6569	30.8768	30.9012	30.9789	30.9739	31.0101	31.031	30.9629	31.0539	30.8674	31.1274	31.0552	30.9946		F	0.138169	0.927813	F	0.518515	0.93988	F	0.377107	1.06134	153	141	139	76.6	74	73.4	278.16
Q92616	Q92616	Translational activator GCN1	GCN1L1	30.6656	30.6446	30.4731	30.3729	30.5824	30.5875	30.4784	30.4556	30.8559	30.6509	30.7841	30.2786	30.1492	30.1588	30.3323	30.258	30.2575	30.3987	30.3003	30.3753	30.1939	30.3304	30.3329	30.1719		T	0.00376681	1.29221	T	0.00682081	1.16188	T	0.000877957	1.42044	146	146	146	57.8	57.8	57.8	292.75
Q7Z6Z7	Q7Z6Z7	E3 ubiquitin-protein ligase HUWE1	HUWE1	29.6799	29.6521	29.5368	29.7249	29.7579	29.6584	29.7681	29.9275	29.8324	29.646	29.808	29.8147	29.7311	29.6589	29.8445	29.7997	29.7129	29.8308	29.6881	29.8361	29.626	29.7833	29.7831	29.6887		F	0.0747491	0.910273	F	0.507065	0.973437	F	0.558911	1.02944	145	145	144	42.2	42.2	42.1	481.89
P49792;O14715;Q99666;P0DJD0;P0DJD1	P49792	E3 SUMO-protein ligase RanBP2	RANBP2	28.9844	29.0012	28.9754	29.3574	29.2237	29.0745	29.0757	29.3765	29.3647	29.1923	29.3126	29.4739	29.0994	29.0475	29.1936	29.176	29.1402	29.2305	29.0625	29.1959	29.0788	29.3137	29.2628	29.2484		T	0.0175156	0.90616	F	0.609802	0.97763	F	0.426946	1.04529	143	143	103	54.3	54.3	41	358.2
Q9NU22;REV__P21359	Q9NU22	Midasin	MDN1	28.183	28.5222	28.2778	27.863	28.1579	28.3546	28.3904	27.9802	28.7274	28.5588	28.3476	28.1544	28.3765	28.2562	28.4274	28.5299	28.3855	28.5804	28.4105	28.6622	28.5266	28.6332	28.6565	28.5756		F	0.546581	0.952741	F	0.0900601	0.865325	F	0.610302	0.963694	143	143	143	34	34	34	632.81
P12270	P12270	Nucleoprotein TPR	TPR	30.3414	30.3394	30.3634	30.3923	30.4017	30.3667	30.3921	30.2586	30.6474	30.5704	30.4911	30.5145	30.2812	30.1841	30.0701	30.2116	30.3049	30.3181	30.3039	30.3893	30.329	30.5159	30.4528	30.4521		T	0.027476	1.11828	F	0.0734403	1.0409	F	0.0777384	1.09595	136	136	136	54.9	54.9	54.9	267.29
Q6P2Q9	Q6P2Q9	Pre-mRNA-processing-splicing factor 8	PRPF8	30.6828	30.7488	30.6929	30.6416	30.8224	30.6589	30.8109	30.7044	31.0353	30.937	30.9484	30.8234	30.6705	30.5329	30.7096	30.7894	30.7099	30.8305	30.6477	30.8905	30.7513	30.9045	30.8835	30.828		F	0.641305	1.02283	F	0.946233	0.996129	T	0.0408883	1.09559	135	135	135	62.1	62.1	62.1	273.6
P49327	P49327	Fatty acid synthase;[Acyl-carrier-protein] S-acetyltransferase;[Acyl-carrier-protein] S-malonyltransferase;3-oxoacyl-[acyl-carrier-protein] synthase;3-oxoacyl-[acyl-carrier-protein] reductase;3-hydroxyacyl-[acyl-carrier-protein] dehydratase;Enoyl-[acyl-carrier-protein] reductase;Oleoyl-[acyl-carrier-protein] hydrolase	FASN	31.5962	31.5455	31.7699	31.221	31.808	31.3429	31.9102	31.3569	31.8832	32.0891	31.9807	31.3635	31.7215	31.5932	31.72	31.8103	31.6289	31.7445	31.7601	32.0704	31.9566	32.0187	32.0429	31.9415		F	0.384056	0.949983	F	0.562722	0.924066	F	0.92674	0.996156	126	126	126	61.1	61.1	61.1	273.42
Q9NZM1;REV__P24752	Q9NZM1	Myoferlin	MYOF	20.9181	22.2536	21.7214	21.6385	18.5282	23.9398	22.62	21.5522	21.1592	22.8499	18.6181	22.3507	21.6763	21.3598	21.6962	18.7228	17.2889	17.6101	21.4965	19.2296	20.5578	20.9428	18.8826	19.5002		F	0.437264	1.70207	F	0.177011	6.91502	F	0.474858	1.87247	124	124	121	67.1	67.1	66	234.71
Q14980	Q14980	Nuclear mitotic apparatus protein 1	NUMA1	29.0716	29.0381	29.1992	29.3704	29.1179	29.1452	29.0769	29.2714	29.2768	29.3949	29.2203	29.6088	29.2912	29.1213	29.024	29.2455	29.2205	29.3204	29.3704	29.4941	29.3078	29.4376	29.5397	29.4796		F	0.450843	0.954256	T	0.0185665	0.847908	F	0.103443	0.9051	122	122	122	64.2	64.2	64.2	238.26
Q13813	Q13813	Spectrin alpha chain, non-erythrocytic 1	SPTAN1	29.2284	29.1209	29.0342	28.8092	29.1729	29.1967	28.8446	28.6217	29.0616	29.0835	29.0704	28.838	28.8265	28.8473	28.5984	28.8368	28.7843	28.7066	28.7281	28.7965	28.6763	28.6777	28.9695	28.8052		T	0.00909535	1.27508	T	0.0233246	1.24621	T	0.0168948	1.22236	118	118	118	58.8	58.8	58.8	284.54
Q5T4S7	Q5T4S7	E3 ubiquitin-protein ligase UBR4	UBR4	28.6214	28.5304	28.5044	28.7239	28.7135	28.5125	28.6824	28.9474	28.7213	28.7449	28.7599	28.8245	28.6363	28.5119	28.7444	28.6939	28.6005	28.8022	28.5704	28.8172	28.622	28.8254	28.7499	28.7256		F	0.21292	0.936582	F	0.538446	0.958309	F	0.831839	1.00787	117	117	117	30.2	30.2	30.2	573.83
O75643	O75643	U5 small nuclear ribonucleoprotein 200 kDa helicase	SNRNP200	30.2816	30.41	30.2315	30.2239	30.3233	30.1459	30.3423	30.1959	30.4613	30.463	30.4629	30.3269	30.1595	30.105	30.3398	30.4449	30.1734	30.4035	30.2045	30.386	30.3625	30.4463	30.4627	30.4163		F	0.678899	1.03197	F	0.818053	0.98531	F	0.181017	1.02844	116	116	116	57.9	57.9	57.9	244.5
P07814	P07814	Bifunctional glutamate/proline--tRNA ligase;Glutamate--tRNA ligase;Proline--tRNA ligase	EPRS	31.5921	31.6171	31.5298	31.7232	31.5576	31.4974	31.7196	31.6738	31.7074	31.7388	31.5711	31.7456	31.6288	31.5894	31.725	31.7308	31.6482	31.7086	31.6893	31.8282	31.4578	31.5692	31.581	31.5543		F	0.117628	0.940295	F	0.137601	0.915722	F	0.0598892	1.0957	114	114	113	69.4	69.4	69.4	170.59
Q01082	Q01082	Spectrin beta chain, non-erythrocytic 1	SPTBN1	29.0969	29.0707	29.0124	28.8161	29.1759	28.9845	29.0157	28.6172	29.1653	29.0915	29.0686	28.9275	28.8413	28.9203	28.8231	28.8776	28.8932	28.8673	28.8177	28.8878	28.6671	28.9038	28.9869	28.9115		T	0.0019729	1.14427	T	0.0157848	1.14251	T	0.0372346	1.18193	112	112	104	60.7	60.7	56.9	274.61
Q14152	Q14152	Eukaryotic translation initiation factor 3 subunit A	EIF3A	31.262	31.0701	31.1752	31.148	31.4713	31.1089	31.2723	31.2961	31.4034	31.4396	31.5658	31.2815	31.1822	31.0523	31.2187	31.2754	31.2064	31.2545	31.2676	31.4272	31.3564	31.4584	31.3778	31.4123		F	0.864997	0.991016	F	0.965083	0.996675	F	0.220645	1.04856	106	106	106	63.6	63.6	63.6	166.57
Q709C8	Q709C8	Vacuolar protein sorting-associated protein 13C	VPS13C	28.0513	28.0477	27.731	27.9986	27.9331	27.8246	27.9086	28.0849	27.9983	28.0367	28.1141	28.1336	27.5893	27.5416	27.7903	27.9181	27.5998	27.7867	27.6612	27.823	27.5899	27.7048	27.6893	27.6177		F	0.148503	1.17567	F	0.0529787	1.12591	T	0.000255164	1.31885	104	104	104	35.1	35.1	35.1	422.39
P27708	P27708	CAD protein;Glutamine-dependent carbamoyl-phosphate synthase;Aspartate carbamoyltransferase;Dihydroorotase	CAD	30.2937	30.1808	30.0346	30.1414	30.1587	29.8688	30.2178	30.1418	30.2389	30.1641	30.3506	30.1899	29.9201	29.9723	30.1224	30.2827	29.9818	30.094	29.9611	30.1731	29.9317	30.0893	30.1104	29.9719		F	0.445501	1.06831	F	0.796556	1.0205	T	0.0220374	1.16909	103	103	101	62.9	62.9	62.2	242.98
P42704;Q9NP80	P42704	Leucine-rich PPR motif-containing protein, mitochondrial	LRPPRC	30.928	30.8136	30.9573	30.5359	31.0499	30.9256	30.7963	30.7542	31.2331	31.2266	31.1371	30.6593	30.8656	30.8238	30.9124	30.846	31.0488	31.0982	31.0417	31.1102	31.1007	31.1433	31.1756	31.1554		F	0.419977	1.02648	F	0.0667372	0.900757	F	0.144917	1.03901	103	103	103	70.1	70.1	70.1	157.9
P46940	P46940	Ras GTPase-activating-like protein IQGAP1	IQGAP1	30.3563	30.3543	30.355	30.3129	30.2674	30.2617	30.3272	30.2125	30.3373	30.4144	30.2692	30.3106	30.236	30.3442	30.126	30.3045	30.1422	30.1817	30.0941	30.1599	30.1337	30.2288	30.3055	30.1691		F	0.129711	1.07362	T	0.00409726	1.10263	F	0.0687342	1.09506	100	100	96	66.4	66.4	64.5	189.25
A6NHR9	A6NHR9	Structural maintenance of chromosomes flexible hinge domain-containing protein 1	SMCHD1	28.4037	28.2836	28.244	28.2625	28.3278	28.1722	28.3887	28.343	28.3901	28.4366	28.4494	28.3661	28.1536	28.1526	28.2282	28.4041	28.1373	28.2053	28.1738	28.2896	28.1661	28.3537	28.2816	28.1729		F	0.390646	1.05397	F	0.211879	1.06788	T	0.0222606	1.13426	97	97	97	55.1	55.1	55.1	226.37
Q00610	Q00610	Clathrin heavy chain 1	CLTC	30.9649	31.0447	30.7878	30.9068	30.8329	30.7253	30.9679	30.8103	31.0163	31.0199	30.9426	30.9848	30.7877	30.9015	31.0225	31.171	30.8965	30.9814	30.8609	31.043	30.9581	31.0227	31.0354	30.9542		F	0.755429	0.97385	F	0.233418	0.930829	F	0.992887	1.00021	95	95	73	61.6	61.6	50.2	191.61
P42858	P42858	Huntingtin	HTT	26.4323	26.3218	26.171	26.173	26.3361	25.9814	26.4253	24.9656	26.5201	26.5402	26.3543	25.9052	25.9435	25.6159	25.4065	26.1153	26.0033	25.9788	25.6721	26.2547	23.8184	25.9282	25.2842	24.8282		T	0.0426277	1.45204	F	0.195678	1.2061	T	0.0355207	2.84176	94	94	94	41	41	41	347.6
Q02880	Q02880	DNA topoisomerase 2-beta	TOP2B	29.1064	29.354	29.2084	29.5417	29.1345	29.2659	29.2824	29.6555	29.5413	29.405	29.2758	29.579	29.3025	29.1525	29.4485	29.5711	29.2221	29.4126	29.1726	29.3561	29.2968	29.4784	29.4523	29.492		F	0.289014	0.903923	F	0.449006	0.957086	F	0.798316	0.984534	94	94	76	56.7	56.7	48.2	183.26
Q9Y4A5	Q9Y4A5	Transformation/transcription domain-associated protein	TRRAP	28.0349	27.9825	28.1144	28.0844	27.965	27.8592	28.0099	28.1333	28.2396	28.2607	28.0624	28.1577	28.1077	28.0521	28.1582	28.4539	27.9859	28.3189	27.995	28.21	27.9458	28.205	28.1794	28.1054		F	0.236268	0.901828	F	0.139775	0.881032	F	0.406239	1.05603	92	92	92	30.6	30.6	30.6	437.6
Q14839	Q14839	Chromodomain-helicase-DNA-binding protein 4	CHD4	29.1396	29.1411	29.1874	29.5475	29.4575	29.1042	29.4253	29.7041	29.3782	29.5219	29.3938	29.7043	29.4218	29.2635	29.2932	29.3664	29.2779	29.3911	29.2382	29.4545	29.4276	29.6305	29.5739	29.4727		T	0.00968475	0.882605	F	0.922188	0.992104	F	0.214268	0.936336	90	90	71	52.6	52.6	43.7	218
Q9UPN3	Q9UPN3	Microtubule-actin cross-linking factor 1, isoforms 1/2/3/5	MACF1	27.6228	28.1665	27.7634	27.9567	27.6315	28.4594	27.1264	28.1809	28.176	28.2789	28.2766	28.201	27.5084	26.8777	28.1726	27.6211	27.6133	27.5661	27.4377	27.9941	27.7388	27.9503	27.9008	28.0204		F	0.412685	1.23622	F	0.817333	1.06166	T	0.00656084	1.26688	89	88	86	15	14.9	14.7	838.3
P11388	P11388	DNA topoisomerase 2-alpha	TOP2A	28.0317	28.0513	28.294	28.4415	28.4868	28.1625	28.4916	28.7898	28.9159	29.0417	29.0357	28.9506	28.6173	28.3741	28.6864	28.6125	28.7318	28.8153	28.8149	29.1178	29.3342	29.4245	29.4075	29.3276		T	0.00877366	0.733612	T	0.0153783	0.712191	T	0.000410197	0.770732	86	68	68	52.4	43.8	43.8	174.38
Q14690	Q14690	Protein RRP5 homolog	PDCD11	29.1665	29.3241	29.1026	29.135	29.1989	29.2066	29.2504	29.3032	29.5597	29.4975	29.3763	29.3821	29.2203	29.0632	29.3079	29.3969	29.1378	29.3077	29.19	29.4161	29.309	29.4922	29.4881	29.3663		F	0.644224	0.966361	F	0.579589	0.969767	F	0.404571	1.0453	86	86	86	49.4	49.4	49.4	208.7
A5YKK6	A5YKK6	CCR4-NOT transcription complex subunit 1	CNOT1	28.6407	28.5947	28.6365	28.5612	28.668	28.5633	28.6762	28.5867	28.8784	28.8618	28.7333	28.55	28.714	28.5826	28.7617	28.7399	28.652	28.8171	28.7059	28.9081	28.6456	28.8278	28.7349	28.7344		F	0.184435	0.948967	F	0.128819	0.910693	F	0.188578	1.06352	83	83	83	43.6	43.6	43.6	266.94
Q9Y520	Q9Y520	Protein PRRC2C	PRRC2C	28.2155	28.4525	28.7216	28.8789	28.7335	28.5723	28.7205	28.8451	29.0715	28.9912	28.9286	28.9172	28.8266	28.6445	28.7444	28.7493	28.807	28.8141	28.8705	28.9694	29.1151	29.2941	29.1738	29.2073		F	0.0855842	0.824741	T	0.0280094	0.876713	T	0.0160538	0.870261	83	83	80	33.5	33.5	32.6	316.91
P11717	P11717	Cation-independent mannose-6-phosphate receptor	IGF2R	28.8124	28.9126	28.6951	28.5321	28.9415	28.8727	28.8888	28.7363	29.0578	28.8977	28.9641	28.6864	28.8577	28.7336	28.9331	28.9719	28.7983	28.9189	28.7794	28.9935	28.8558	28.9836	28.9325	29.0053		F	0.445246	0.954362	F	0.668113	1.01993	F	0.623208	1.02023	82	82	82	42.8	42.8	42.8	274.37
Q14008	Q14008	Cytoskeleton-associated protein 5	CKAP5	27.9314	27.7083	27.9586	28.0585	28.1157	27.908	27.9053	28.1588	28.2838	28.3072	28.3827	28.3245	28.1652	28.0433	28.0427	28.1568	28.113	28.2085	28.1832	28.4117	28.3822	28.5641	28.5571	28.5198		T	0.0288184	0.849156	T	0.0458776	0.839267	T	0.0230116	0.881949	82	82	82	46.9	46.9	46.9	225.49
Q8NF50	Q8NF50	Dedicator of cytokinesis protein 8	DOCK8	28.6134	28.7409	28.91	29.2081	28.8128	28.889	29.008	29.1076	28.8565	29.0265	28.7809	29.3224	28.9965	28.7607	28.8715	28.6614	28.918	29.074	28.5683	28.9947	28.5734	28.9368	29.0233	28.948		F	0.570082	0.954103	F	0.921652	1.0101	F	0.900509	1.01228	82	82	79	45.4	45.4	43.8	238.53
P26358	P26358	DNA (cytosine-5)-methyltransferase 1	DNMT1	29.3776	29.179	29.4232	29.66	29.8233	29.3157	29.5491	29.8096	29.7209	29.6769	29.831	29.8251	29.4098	29.2153	29.3447	29.3237	29.5683	29.607	29.6019	29.7107	29.4755	29.6051	29.7108	29.5785		F	0.968795	1.00225	F	0.662703	0.959729	F	0.0806455	1.10991	81	81	81	53.5	53.5	53.5	183.16
Q92608	Q92608	Dedicator of cytokinesis protein 2	DOCK2	29.276	29.0662	28.7664	28.9387	29.2654	29.0566	28.8638	29.0334	29.1625	28.8112	29.2329	28.8485	29.0098	28.8872	29.0647	29.1233	28.9378	29.1223	28.9541	29.0087	28.8413	28.9277	28.9405	28.9455		F	0.917534	1.01042	F	0.627566	1.03974	F	0.22784	1.11349	81	81	80	48.4	48.4	47.9	211.95
Q14683	Q14683	Structural maintenance of chromosomes protein 1A	SMC1A	29.8681	29.7077	29.7473	30.0953	29.9725	29.787	29.8247	30.1261	29.9732	29.9473	30.0115	30.0918	29.9166	29.8578	30.0575	29.9193	29.8771	29.9929	29.9185	30.0377	29.8165	29.9717	29.9474	30.0038		F	0.0519616	0.892937	F	0.196087	0.936168	F	0.443832	1.02987	80	80	80	62	62	62	143.23
Q9UQE7	Q9UQE7	Structural maintenance of chromosomes protein 3	SMC3	29.657	29.7182	29.9337	30.1621	29.8895	29.7433	30.0154	30.1494	29.934	29.999	29.915	30.1682	29.9598	29.9133	29.9631	29.9053	29.9468	30.0376	29.9228	29.9051	29.8502	30.0223	30.0204	29.973		F	0.0708962	0.891488	F	0.388082	0.952415	F	0.756604	0.988192	80	80	80	55.5	55.5	55.5	141.54
O75533	O75533	Splicing factor 3B subunit 1	SF3B1	30.3321	30.3331	30.3201	30.4875	30.5568	30.3336	30.4211	30.4149	30.6839	30.4893	30.5541	30.5084	30.4599	30.4421	30.5144	30.5211	30.5626	30.5656	30.4447	30.5966	30.429	30.6631	30.5838	30.4328		T	0.0011728	0.897546	F	0.178395	0.929688	F	0.586357	1.03424	78	78	78	65.3	65.3	65.3	145.83
P53621	P53621	Coatomer subunit alpha;Xenin;Proxenin	COPA	30.1701	30.2014	30.2793	30.1635	30.1065	30.0037	30.4099	30.2092	30.2408	30.377	30.1507	30.2193	30.1523	30.0931	30.2136	30.342	30.1548	30.2781	30.1336	30.3115	30.0554	30.1591	30.1511	30.0578		F	0.817719	1.01162	F	0.704118	0.968537	F	0.067202	1.10984	78	78	78	67.5	67.5	67.5	138.34
Q9P2J5	Q9P2J5	Leucine--tRNA ligase, cytoplasmic	LARS	30.2572	30.3814	30.2657	30.2371	30.3078	30.3217	30.3367	30.2051	30.3911	30.3413	30.2812	30.2722	30.2609	30.2831	30.2618	30.3642	30.1935	30.2921	30.1625	30.1844	30.1064	30.2469	30.2238	30.1611		F	0.847608	1.00623	T	0.0218667	1.08219	T	0.0207492	1.11211	78	78	78	62.8	62.8	62.8	134.46
P13639	P13639	Elongation factor 2	EEF2	33.3199	33.3358	33.3294	33.2771	33.5147	33.2732	33.3662	33.3548	33.5065	33.4632	33.7033	33.4551	33.1318	33.2172	33.2511	33.2609	33.2883	33.313	33.3513	33.4127	33.4408	33.3111	33.2784	33.3863		T	0.0230608	1.08153	F	0.545912	1.03052	T	0.043047	1.15151	76	76	75	82.2	82.2	81	95.337
Q13576	Q13576	Ras GTPase-activating-like protein IQGAP2	IQGAP2	27.6439	25.5768	25.6136	27.4564	27.5771	25.4708	25.492	27.2426	25.4668	25.956	27.5226	27.3723	26.5589	26.5751	26.4261	26.7288	26.4707	26.55	26.4522	26.3808	26.0519	26.4081	26.5478	26.3507		F	0.631376	0.815554	F	0.649002	0.821627	F	0.965105	0.983147	76	73	73	55.9	54.5	54.5	180.58
O75592	O75592	E3 ubiquitin-protein ligase MYCBP2	MYCBP2	27.0255	26.7317	26.4919	27.3481	26.9176	26.5782	26.7516	27.4458	27.0442	26.8214	27.1146	27.3764	27.0067	26.8453	27.0405	27.1107	26.8327	26.9601	26.6366	27.0519	26.8199	27.0344	27.0057	26.8819		F	0.144319	0.840248	F	0.408434	0.91944	F	0.570026	1.04093	75	75	75	21.3	21.3	21.3	513.63
O75691	O75691	Small subunit processome component 20 homolog	UTP20	27.8167	27.9891	28.0074	27.9689	28.0797	27.9556	28.089	28.106	28.3657	28.2947	28.2131	28.1082	27.7962	27.5903	27.8664	27.7927	27.8209	27.9756	27.8837	28.0549	27.8805	28.0832	28.072	28.0732		F	0.098007	1.13002	F	0.187943	1.0775	T	0.0120977	1.20073	75	75	75	30.1	30.1	30.1	318.38
O43707	O43707	Alpha-actinin-4	ACTN4	31.3532	31.0806	31.4603	31.0625	31.2985	31.1608	31.2322	30.8277	31.1715	31.2653	31.0095	31.0341	30.896	30.9983	30.8326	30.8187	30.9863	30.9081	30.9541	30.8601	30.6088	30.5607	30.602	30.786		T	0.0117094	1.33018	T	0.00127149	1.23402	T	0.00196677	1.42345	73	73	52	76.3	76.3	55.5	104.85
P20700	P20700	Lamin-B1	LMNB1	31.4575	31.5575	31.2931	32.319	31.4016	31.5418	31.3422	32.2662	31.6735	31.4686	31.5436	32.2803	31.8255	31.7255	31.9183	31.9585	31.7159	31.7519	31.6688	31.8358	31.812	31.895	31.8358	31.8806		T	0.00521558	0.746959	T	0.00463993	0.804105	T	0.00308809	0.815658	73	73	67	87	87	81.7	66.408
P24928	P24928	DNA-directed RNA polymerase II subunit RPB1	POLR2A	28.0496	28.0309	28.0072	28.1812	28.2326	27.9593	28.2166	28.1743	28.4529	28.439	28.4253	28.4253	28.0473	28.0702	28.1948	28.2105	28.1423	28.299	28.155	28.3918	28.2695	28.4467	28.3779	28.2613		F	0.101447	0.932065	F	0.329017	0.926024	F	0.118962	1.07192	72	72	72	46.2	46.2	46.2	217.17
P26038	P26038	Moesin	MSN	32.6338	32.2523	32.2949	32.6975	32.7449	32.4509	32.2201	32.64	32.4101	32.2863	32.818	32.743	32.4232	32.3444	32.4856	32.2632	32.3714	32.3593	32.3636	32.4195	32.3316	32.2936	32.3444	32.389		F	0.904899	1.01016	F	0.498351	1.06694	F	0.279992	1.12131	72	72	58	85.8	85.8	67.2	67.819
Q5UIP0	Q5UIP0	Telomere-associated protein RIF1	RIF1	27.2118	27.1957	27.527	27.7452	27.4491	27.2124	27.5526	27.4591	27.6486	27.7463	27.6049	27.8112	27.5853	27.4615	27.6079	27.6051	27.611	27.7038	27.6469	27.7637	27.7505	27.9297	27.8601	27.8779		F	0.0509849	0.83889	T	0.0310433	0.825492	T	0.0210761	0.87785	72	72	72	39.2	39.2	39.2	274.46
Q92835;Q7Z7G1	Q92835	Phosphatidylinositol 3,4,5-trisphosphate 5-phosphatase 1	INPP5D	26.141	26.5842	26.9644	26.7371	26.4004	26.2847	26.9858	26.6729	26.8482	26.8919	26.8519	26.6917	27.0721	26.9074	27.034	26.971	26.7591	26.7839	26.7474	27.1421	27.0994	27.2249	27.1792	27.2019		F	0.0868327	0.740765	F	0.217405	0.81158	T	0.000269465	0.805317	72	72	70	74.3	74.3	72.9	133.29
Q9NTJ3	Q9NTJ3	Structural maintenance of chromosomes protein 4	SMC4	29.5426	29.2531	29.6397	29.6869	29.9817	29.586	29.5687	29.9731	29.7265	29.745	29.9939	30.0058	29.856	29.567	29.7536	29.6371	29.8915	29.9004	29.9746	29.9184	29.8981	29.889	29.8826	30.0497		F	0.12696	0.855602	F	0.128684	0.865098	F	0.266005	0.927829	72	72	72	56.7	56.7	56.7	147.18
P29144	P29144	Tripeptidyl-peptidase 2	TPP2	29.8514	30.1788	30.3558	30.3664	30.0282	30.1483	30.519	30.4076	30.2782	30.3527	30.0001	30.3267	30.1854	30.1236	30.2024	30.2305	30.1385	30.1938	30.0956	30.2184	30.068	30.1928	30.1279	30.0893		F	0.67199	0.961366	F	0.606194	1.04991	F	0.385166	1.06496	71	71	71	62.2	62.2	62.2	138.35
Q04637	Q04637	Eukaryotic translation initiation factor 4 gamma 1	EIF4G1	29.7463	29.657	29.8043	29.8937	30.0887	29.8337	29.7783	29.9023	30.1849	29.9532	30.0856	30.0398	30.0492	29.8162	29.8865	29.9794	30.0593	30.0826	30.1321	30.2491	30.2615	30.28	30.3218	30.3767		T	0.0380837	0.87239	F	0.0583158	0.852301	T	0.0141374	0.849456	71	71	65	48.2	48.2	44.8	175.49
O95347	O95347	Structural maintenance of chromosomes protein 2	SMC2	29.2563	29.0134	29.2497	29.355	29.4738	29.106	29.2672	29.4886	29.4354	29.5105	29.5922	29.392	29.5761	29.3919	29.5588	29.5057	29.4421	29.5807	29.5935	29.6974	29.5103	29.5703	29.6491	29.6031		T	0.00993719	0.792775	T	0.0413487	0.814437	F	0.227527	0.952308	70	70	70	57.9	57.9	57.9	135.65
P09874	P09874	Poly [ADP-ribose] polymerase 1	PARP1	31.4764	31.4839	31.6539	31.571	31.4629	31.4795	31.7309	31.5888	31.6421	31.7672	31.4336	31.6199	31.8709	31.7439	31.9274	31.9623	31.7992	31.8271	31.7589	31.8686	31.5955	31.8662	31.7677	31.7738		T	0.00621863	0.791112	T	0.0215093	0.837584	F	0.251418	0.909715	70	70	70	61.8	61.8	61.8	113.08
P34932	P34932	Heat shock 70 kDa protein 4	HSPA4	30.4443	30.674	30.721	30.8586	30.9457	30.6595	30.901	31.0041	30.7056	30.6285	30.8518	30.7957	30.7433	30.7277	30.6021	30.5114	30.6456	30.6118	30.5617	30.5007	30.7679	30.8891	30.8299	30.7844		F	0.746587	0.977381	T	0.0277811	1.19372	F	0.219023	0.940051	70	70	65	83.1	83.1	79.2	94.33
O60610	O60610	Protein diaphanous homolog 1	DIAPH1	29.6134	29.5783	29.3577	29.5037	29.627	29.4417	29.5485	29.4216	29.6664	29.4184	29.6692	29.4407	29.645	29.5773	29.591	29.6297	29.5072	29.6502	29.5434	29.5868	29.5343	29.6731	29.7571	29.7088		F	0.233179	0.936727	F	0.594482	0.977488	F	0.394004	0.943687	69	69	69	56.8	56.8	56.8	141.35
O95602	O95602	DNA-directed RNA polymerase I subunit RPA1	POLR1A	27.5868	27.6536	27.6368	27.5408	27.5627	27.4757	27.7884	27.5099	27.8703	27.9238	27.775	27.8027	27.7129	27.6499	27.8159	27.9208	27.6911	27.8392	27.6793	27.9506	27.674	27.9519	27.9352	27.8308		F	0.0942622	0.901812	F	0.158348	0.88203	F	0.924387	1.00582	69	69	68	57.1	57.1	56.6	194.81
P14625;Q58FF3	P14625	Endoplasmin	HSP90B1	31.7897	31.8656	32.0569	31.868	31.8517	31.8018	32.1808	32.0303	31.846	32.1622	31.8983	31.8791	31.5568	31.63	31.5872	31.4468	31.5461	31.5215	31.6264	31.619	31.5562	31.4661	31.4598	31.5214		T	0.00767979	1.27354	T	0.016964	1.28923	T	0.00288921	1.38317	69	69	67	61.4	61.4	59.7	92.468
P41252	P41252	Isoleucine--tRNA ligase, cytoplasmic	IARS	30.0112	30.1802	29.9519	30.0255	29.9429	30.0423	30.1363	29.997	30.2447	30.1214	30.0497	30.0383	29.8797	29.9326	30.0145	30.0901	29.8364	30.0013	29.8159	29.9632	29.8077	30.0213	29.9421	29.9279		F	0.426016	1.04867	F	0.115472	1.09909	T	0.0291695	1.15978	69	69	69	61.7	61.7	61.7	144.5
P55072	P55072	Transitional endoplasmic reticulum ATPase	VCP	30.8682	31.0263	31.2034	31.1135	31.112	31.0776	31.2812	31.0347	31.1537	31.2391	30.9639	31.1223	31.0231	31.0564	31.0022	30.9688	31.0528	31.0021	30.9931	31.1276	31.0902	31.0971	31.1491	31.1484		F	0.821142	1.01395	F	0.137894	1.08149	F	0.975023	0.998391	69	69	69	80	80	80	89.321
Q13085	Q13085	Acetyl-CoA carboxylase 1;Biotin carboxylase	ACACA	27.0987	27.0322	26.6786	27.2687	27.1528	26.8049	26.8953	27.4075	27.1844	27.0548	27.2147	27.3604	27.2906	27.1677	27.3639	27.4441	27.167	27.3763	27.2484	27.4591	27.3103	27.532	27.4447	27.3762		T	0.0322946	0.768397	T	0.0265675	0.778232	T	0.0126007	0.832492	69	69	60	39.2	39.2	34.7	265.55
P12814;Q08043	P12814	Alpha-actinin-1	ACTN1	29.0555	28.947	29.0436	29.5965	29.0699	28.8777	29.1579	29.6082	28.9375	29.059	28.8456	29.5016	29.0823	29.2146	29.0966	29.1923	29.0936	29.0089	28.9646	28.9473	29.1066	29.0643	29.0568	29.1587		T	0.0436379	0.91316	F	0.707009	1.02211	F	0.0516715	0.901736	68	48	44	77.8	59	57.3	103.06
P07900;Q58FG0	P07900	Heat shock protein HSP 90-alpha	HSP90AA1	31.8096	31.7683	31.5481	31.2663	31.6997	31.5131	31.4139	31.2325	31.5091	31.5195	31.5661	31.2993	31.6568	31.7815	31.6705	32.0261	31.5955	31.6073	31.6667	31.7663	31.4767	31.3596	31.3815	31.4271		F	0.564883	0.949318	F	0.223001	0.922262	T	0.0166321	1.08699	67	46	43	69.5	51.9	51.9	84.659
P08238;Q58FF7	P08238	Heat shock protein HSP 90-beta	HSP90AB1	32.6361	32.4752	32.6053	31.9677	32.5661	32.2239	32.36	32.0642	32.5562	32.7664	32.329	32.4123	32.7742	32.7741	32.7386	33.0503	32.5546	32.6457	32.781	32.8977	32.4171	32.5415	32.5999	32.6134		T	0.0401155	0.833871	T	0.0399426	0.79201	F	0.951764	1.00522	67	65	36	69.2	69.2	49.4	83.263
P25205	P25205	DNA replication licensing factor MCM3	MCM3	30.4832	30.3114	30.6838	30.9512	30.7988	30.2739	30.7756	30.9271	30.5372	30.759	30.8035	31.016	30.7342	30.735	30.6667	30.7145	30.6622	30.6535	30.667	30.6905	30.6753	30.8251	30.8177	30.755		F	0.062451	0.858672	F	0.730886	0.964442	F	0.432922	0.953704	67	67	67	78.6	78.6	78.6	90.98
P31948	P31948	Stress-induced-phosphoprotein 1	STIP1	30.6614	30.4054	30.7667	30.6275	30.6548	30.5872	30.3138	30.2966	30.4118	30.5106	30.5604	30.4404	30.5845	30.5392	30.404	30.5169	30.2684	30.3714	30.4313	30.3239	30.4338	30.3664	30.766	30.6907		F	0.365729	1.07179	F	0.138341	1.12493	F	0.586371	0.952654	67	67	67	73.5	73.5	73.5	62.639
Q5VYK3	Q5VYK3	Proteasome-associated protein ECM29 homolog	ECM29	28.3687	28.3735	28.175	27.7309	28.3334	28.3383	28.2821	27.757	28.6305	28.3459	28.3729	27.6968	28.1798	28.2055	28.2814	28.2619	28.2584	28.4167	28.3116	28.3659	28.0462	28.2441	28.2483	28.2012		F	0.284909	1.05234	F	0.65941	0.986099	T	0.0377763	1.20147	67	67	67	47	47	47	204.29
Q8WYP5	Q8WYP5	Protein ELYS	AHCTF1	27.2625	27.3485	27.4398	27.3947	27.4376	27.1545	27.4796	27.468	27.5769	27.6357	27.5203	27.4911	27.3806	27.331	27.5048	27.5657	27.3921	27.4953	27.4271	27.5696	27.5339	27.7385	27.602	27.6163		F	0.271938	0.936131	F	0.294566	0.924169	F	0.469351	0.969245	67	67	67	40.7	40.7	40.7	252.5
Q92614	Q92614	Unconventional myosin-XVIIIa	MYO18A	27.2598	27.2623	27.5025	28.2985	27.352	27.2614	27.7701	28.4305	27.319	27.6617	27.5511	28.3261	27.4402	27.4995	27.5478	27.4822	27.5145	27.585	27.4546	27.6709	27.5995	27.7372	27.7094	27.5347		F	0.0912478	0.900696	F	0.533379	0.936231	F	0.241565	0.910917	67	67	67	40.1	40.1	40.1	233.11
Q9BQG0	Q9BQG0	Myb-binding protein 1A	MYBBP1A	29.5582	29.5998	29.4518	29.2467	29.6811	29.6029	29.4178	29.3101	29.8498	29.5595	29.6591	29.4373	29.4101	29.3844	29.5078	29.5434	29.5547	29.6997	29.466	29.6224	29.4964	29.6179	29.6009	29.5565		F	0.25326	1.05351	F	0.841871	0.987284	F	0.180622	1.08791	67	67	67	52.8	52.8	52.8	148.85
P08670;P41219;CON__Q9H552;P14136;P07197;P07196	P08670	Vimentin	VIM	30.6603	29.8417	30.2979	31.5247	30.44	29.7513	30.1321	31.3813	30.0531	30.4288	30.6578	31.901	31.4873	31.3322	31.4674	31.6159	31.4184	31.4194	31.5254	31.6933	31.6404	31.7388	31.7391	31.7328		T	0.00220578	0.43255	T	0.000601241	0.377271	T	0.000302466	0.396977	66	66	59	91	91	85.2	53.651
Q7KZF4	Q7KZF4	Staphylococcal nuclease domain-containing protein 1	SND1	30.6661	30.5747	30.3531	30.4311	30.7105	30.401	30.4391	30.5509	30.5956	30.6651	30.8633	30.6876	30.1123	30.2255	30.3287	30.3766	30.3025	30.3315	30.2391	30.4077	30.2085	30.287	30.3118	30.1535		T	0.0485105	1.20624	F	0.0841226	1.14604	T	0.00203585	1.38296	66	66	66	69.7	69.7	69.7	102
Q92878	Q92878	DNA repair protein RAD50	RAD50	27.8805	27.912	27.9596	28.4784	28.0729	27.941	27.9633	28.4903	28.016	28.032	27.9621	28.4336	28.0304	27.8417	27.9229	27.9554	27.9395	27.9344	27.8743	27.9019	27.8325	27.9871	27.8934	27.8794		F	0.702778	0.986061	F	0.0931785	1.05692	F	0.0548737	1.0757	66	66	66	51.1	51.1	51.1	153.89
P26640	P26640	Valine--tRNA ligase	VARS	30.8262	30.6082	30.435	30.7697	30.7321	30.436	30.5432	30.6449	30.7595	30.7002	30.8222	30.7298	30.703	30.6514	30.8048	30.8845	30.6778	30.849	30.7697	30.9308	30.655	30.8536	30.7913	30.6774		F	0.276978	0.908911	F	0.0583216	0.848879	F	0.805658	1.0114	65	65	65	55.3	55.3	55.3	140.47
Q00839	Q00839	Heterogeneous nuclear ribonucleoprotein U	HNRNPU	32.459	32.5685	32.3617	32.2075	32.3795	32.3704	32.335	32.2387	32.57	32.6317	32.4118	32.4384	32.5191	32.4845	32.6214	32.5974	32.5288	32.5453	32.4186	32.6461	32.4594	32.3442	32.3068	32.4668		F	0.201155	0.937892	T	0.0276274	0.886972	F	0.105634	1.10461	65	65	65	62.2	62.2	62.2	90.583
Q14289	Q14289	Protein-tyrosine kinase 2-beta	PTK2B	27.1122	26.6206	26.3591	27.1916	26.7171	26.7162	26.5103	26.736	26.6047	26.5838	26.8684	27.0439	27.0261	27.3483	27.1278	27.1609	27.4639	27.1214	26.9945	27.12	27.002	27.0328	27.2684	26.7777		F	0.0672496	0.722727	T	0.010528	0.693964	F	0.0641948	0.793026	65	65	64	72.4	72.4	71.7	115.87
Q86UP2	Q86UP2	Kinectin	KTN1	28.3519	28.2503	28.3356	28.2411	28.3415	28.4175	28.0497	28.2415	28.4364	28.3018	28.2067	28.4968	28.2736	28.1839	28.1873	28.1584	28.2769	28.21	28.4117	28.4546	28.366	28.4026	28.4383	28.4565		T	0.0373209	1.08058	F	0.577971	0.953473	F	0.156721	0.932454	65	65	65	55.9	55.9	55.9	156.27
Q92621	Q92621	Nuclear pore complex protein Nup205	NUP205	29.2584	29.2618	29.2047	29.066	29.1832	29.2175	29.2192	29.1657	29.4345	29.4691	29.3177	29.1076	29.342	29.0996	29.3487	29.2903	29.2524	29.3914	29.2344	29.4037	29.3485	29.4482	29.3298	29.3857		F	0.703488	0.980432	F	0.087991	0.924112	F	0.580434	1.02036	65	65	65	39.8	39.8	39.8	227.92
Q9Y5B9	Q9Y5B9	FACT complex subunit SPT16	SUPT16H	28.8116	28.9207	28.9844	29.0642	29.0696	28.9388	29.0567	29.2185	29.1174	29.1682	29.0764	29.2862	28.967	28.9295	29.1341	29.1458	29.1247	29.2245	29.0219	29.0492	29.0941	29.1896	29.2335	29.1439		F	0.137784	0.908432	F	0.249189	0.943847	F	0.335014	0.969541	65	65	65	57.1	57.1	57.1	119.91
O60841	O60841	Eukaryotic translation initiation factor 5B	EIF5B	29.2053	29.4	29.5742	29.546	29.5686	29.3422	29.6903	29.5268	29.7195	29.6797	29.629	29.6706	29.5397	29.4444	29.5608	29.6456	29.491	29.5776	29.4593	29.463	29.5468	29.8514	29.7603	29.8174		F	0.189234	0.89847	F	0.710236	1.02522	F	0.454821	0.954042	64	64	64	46.5	46.5	46.5	138.83
P07237	P07237	Protein disulfide-isomerase	P4HB	31.8907	31.6453	31.6507	31.5625	31.9049	31.6077	31.4958	31.5984	31.5739	31.5114	31.7249	31.4251	31.3938	31.3183	31.3646	31.4309	31.4416	31.3383	31.479	31.3175	31.4031	31.2173	31.3519	31.4811		T	0.0048758	1.27631	F	0.0575805	1.21034	T	0.0360111	1.18106	64	64	64	87.8	87.8	87.8	57.116
P10809	P10809	60 kDa heat shock protein, mitochondrial	HSPD1	31.9462	32.1148	31.9047	31.5884	31.6541	31.823	31.7769	31.5065	31.9364	31.9225	31.747	31.8401	31.851	32.0077	31.8397	32.0668	31.8116	31.8208	31.848	31.977	32.0143	31.8823	32.0301	31.9142		F	0.606157	1.03331	F	0.127758	0.924668	F	0.228869	0.938486	64	64	64	84.3	84.3	84.3	61.054
P53396	P53396	ATP-citrate synthase	ACLY	30.4886	30.5525	30.223	30.4214	30.424	30.3004	30.4486	30.4153	30.5678	30.3697	30.4732	30.4212	30.7216	30.6544	30.7257	30.8286	30.564	30.6691	30.5379	30.7118	30.5843	30.6624	30.6809	30.635		T	0.0216546	0.805968	T	0.0142479	0.852834	T	0.0251113	0.88861	64	64	64	59.9	59.9	59.9	120.84
Q08211	Q08211	ATP-dependent RNA helicase A	DHX9	31.2639	31.2825	31.0889	30.934	31.1583	31.0589	31.1542	30.9061	31.2696	31.2634	31.3217	31.1343	31.0325	30.9824	31.2143	31.4345	31.0617	31.2161	31.1236	31.2591	31.1338	31.1887	31.2584	31.1814		F	0.741889	1.0323	F	0.517375	0.971772	T	0.0395785	1.06756	64	64	64	58.1	58.1	58.1	140.96
Q9NR30	Q9NR30	Nucleolar RNA helicase 2	DDX21	31.0488	31.1542	31.1854	31.0302	31.3142	31.1321	31.3245	31.1042	31.6444	31.6051	31.5938	31.2354	31.2877	31.164	31.4301	31.3376	31.3795	31.4389	31.4097	31.6112	31.4733	31.6187	31.5987	31.5985		F	0.0642738	0.885507	F	0.0534957	0.868822	F	0.356202	1.02963	64	64	62	66.2	66.2	64.2	87.343
Q9NYU2;Q9NYU1	Q9NYU2	UDP-glucose:glycoprotein glucosyltransferase 1	UGGT1	28.5955	28.6084	28.2921	28.8959	28.5738	28.3768	28.4349	28.8691	28.6067	28.5171	28.5603	28.8704	28.5813	28.6464	28.7438	28.7347	28.5858	28.6283	28.5384	28.6182	28.5507	28.6821	28.6815	28.6861		F	0.128607	0.884003	F	0.0614459	0.913315	F	0.104576	0.940381	64	64	64	53.1	53.1	53.1	177.19
CON__P02769	CON__P02769			30.5645	31.6565	31.192	31.3962	30.525	30.5791	30.7319	31.2635	29.7893	29.6674	29.8701	29.7221	31.4018	31.7065	30.7291	30.6386	31.0682	30.5412	31.2452	31.3438	30.9237	30.4642	29.9287	30.163	+	F	0.965107	1.013	F	0.100766	0.738352	F	0.0700417	0.662357	63	63	58	80.6	80.6	75.8	69.293
P11586	P11586	C-1-tetrahydrofolate synthase, cytoplasmic;Methylenetetrahydrofolate dehydrogenase;Methenyltetrahydrofolate cyclohydrolase;Formyltetrahydrofolate synthetase;C-1-tetrahydrofolate synthase, cytoplasmic, N-terminally processed	MTHFD1	31.1212	30.9971	31.0184	31.38	31.1636	30.9262	31.2689	31.2763	31.1179	31.1174	31.1898	31.1617	31.1331	31.1749	31.1379	31.1301	31.0235	31.0921	31.0387	31.105	30.9352	31.1713	31.1086	31.0474		T	0.035198	0.934057	F	0.561066	1.03868	F	0.279692	1.05419	63	63	62	71.6	71.6	70.8	101.56
P49588	P49588	Alanine--tRNA ligase, cytoplasmic	AARS	31.3867	31.3658	31.3054	31.5172	31.288	31.2736	31.5802	31.4958	31.3402	31.3636	31.3434	31.3161	31.3461	31.466	31.3659	31.2311	31.2909	31.2438	31.2446	31.2884	31.094	31.2802	31.1892	31.114		F	0.99549	1.00025	F	0.238856	1.08197	T	0.0160795	1.13268	63	63	63	73.8	73.8	73.8	106.81
Q00341	Q00341	Vigilin	HDLBP	28.346	28.5177	28.7273	28.4566	28.7696	28.5385	28.871	28.6904	28.9159	29.0394	29.087	28.6756	28.5925	28.4308	28.5454	28.5328	28.5531	28.6571	28.6435	28.8309	28.8487	28.9752	29.0025	28.9299		F	0.962354	1.00347	F	0.628338	1.03903	F	0.254691	1.05339	63	63	63	54.7	54.7	54.7	141.45
Q86VP6;O75155	Q86VP6	Cullin-associated NEDD8-dissociated protein 1	CAND1	30.2271	30.2273	30.2629	30.3649	30.212	30.1604	30.3209	30.4646	30.3598	30.3444	30.2218	30.3243	29.9974	29.9534	30.0334	30.0576	29.9586	30.0761	30.0523	30.1446	29.7978	29.8577	29.8855	29.8408		T	0.000497459	1.17176	T	0.0348778	1.12754	T	0.000112956	1.37861	63	63	63	55.7	55.7	55.7	136.37
Q9H583	Q9H583	HEAT repeat-containing protein 1;HEAT repeat-containing protein 1, N-terminally processed	HEATR1	28.1135	28.1817	28.1326	27.9047	28.1818	28.2003	28.2713	28.1613	28.6105	28.5349	28.4475	28.2459	28.1125	28.0088	28.2828	28.2345	28.1797	28.3328	28.1876	28.5084	28.3651	28.5181	28.438	28.3395		F	0.82924	0.988256	F	0.411518	0.943203	F	0.119512	1.08358	63	63	63	37.9	37.9	37.9	242.37
Q9UM54	Q9UM54	Unconventional myosin-VI	MYO6	28.6902	28.6754	27.8087	29.492	28.5584	28.5974	27.9192	30.1137	28.4768	27.9208	27.7847	29.817	28.5355	28.1123	28.5851	28.2972	27.2995	28.4115	28.0938	28.4122	28.2228	28.5636	28.3605	27.9355		F	0.97548	1.00621	F	0.437978	1.23466	F	0.414685	0.864643	63	63	63	55.3	55.3	55.3	149.69
P06737	P06737	Glycogen phosphorylase, liver form	PYGL	31.2064	30.8525	30.4771	30.8053	31.0654	30.8463	30.5309	30.8813	30.7682	30.4191	31.0649	30.6651	30.7078	30.6666	30.7227	30.6291	30.5643	30.6935	30.6145	30.5384	30.4246	30.5052	30.3577	30.5324		F	0.399555	1.12022	F	0.18039	1.1579	F	0.129426	1.22753	62	62	53	69.9	69.9	57.9	97.147
P11142	P11142	Heat shock cognate 71 kDa protein	HSPA8	31.9016	31.9298	31.9712	31.6718	31.926	31.7285	32.0402	31.7435	32.1428	32.1937	32.1638	32.0259	32.0955	32.0664	31.988	32.2317	31.9545	31.9788	32.047	32.3065	32.2589	32.2585	32.2541	32.2406		T	0.0492783	0.894266	F	0.21482	0.886723	T	0.00132148	0.941945	62	62	45	85.4	85.4	70.3	70.897
P19338	P19338	Nucleolin	NCL	32.4152	32.4501	32.4177	32.5961	32.5392	32.4997	32.6531	32.5869	32.7168	32.613	32.6235	32.6309	32.5156	32.4959	32.6517	32.4758	32.6202	32.6384	32.554	32.6138	32.6068	32.6936	32.6141	32.6868		F	0.07618	0.928442	F	0.378508	0.970876	F	0.984768	1.00054	62	62	61	46.6	46.6	46.6	76.613
P22314	P22314	Ubiquitin-like modifier-activating enzyme 1	UBA1	30.5779	30.6827	30.4629	30.8003	30.5843	30.5835	30.7691	30.7601	30.692	30.5323	30.7612	30.6456	30.6155	30.7054	30.6596	30.5981	30.5008	30.5977	30.5103	30.6501	30.5374	30.7214	30.6412	30.6175		F	0.296512	0.952515	F	0.280066	1.0577	F	0.671875	1.02277	62	62	62	71.9	71.9	71.9	117.85
P33176	P33176	Kinesin-1 heavy chain	KIF5B	28.2374	28.2472	28.2327	28.4621	28.5109	28.3401	28.5764	28.5945	28.7442	28.6156	28.6295	28.7285	28.5099	28.5217	28.5098	28.4551	28.502	28.5314	28.4262	28.6448	28.5801	28.8023	28.7462	28.6772		T	2.90334e-05	0.835069	F	0.555631	0.96573	F	0.586768	0.973758	62	62	49	68.4	68.4	55.2	109.68
P49790	P49790	Nuclear pore complex protein Nup153	NUP153	28.485	28.4205	28.7703	28.9383	28.6084	28.4752	28.8231	28.7697	28.8578	28.9042	28.8287	28.8434	28.8416	28.8018	28.9226	28.8321	28.8104	28.8596	28.7857	28.8747	28.7948	29.1808	29.0201	28.9704		T	0.0279869	0.81739	F	0.0760522	0.872351	F	0.239409	0.915141	62	62	62	60.3	60.3	60.3	153.94
Q13464	Q13464	Rho-associated protein kinase 1	ROCK1	26.597	26.3316	26.7325	26.9987	26.9327	26.7824	26.5734	27.0825	26.7474	26.5516	26.8321	27.2989	26.404	26.3292	26.2562	26.3152	26.6776	26.5615	26.5662	26.4631	26.7062	26.6568	26.7204	26.9446		F	0.0821716	1.17084	F	0.111507	1.14531	F	0.668976	0.968184	62	62	54	48.8	48.8	43.1	158.17
P38646	P38646	Stress-70 protein, mitochondrial	HSPA9	31.6577	31.7646	31.6361	31.4825	31.9006	31.8334	31.8327	31.6206	31.8681	31.5233	31.9514	31.5275	31.5401	31.5816	31.4958	31.3611	31.6188	31.6141	31.4474	31.3695	31.8002	31.844	31.8564	31.8529		T	0.0331363	1.14194	T	0.00627467	1.26847	F	0.62578	0.960948	61	60	60	70.3	70.3	70.3	73.68
Q15021	Q15021	Condensin complex subunit 1	NCAPD2	28.0716	27.903	28.1281	28.2764	28.2051	27.9001	28.1462	28.2936	28.203	28.3795	28.3625	28.3145	28.4423	28.3484	28.4128	28.3506	28.3985	28.4987	28.479	28.6533	28.5376	28.6917	28.5863	28.5512		T	0.00245296	0.782246	T	0.00833567	0.745567	T	0.00687529	0.825476	61	61	61	54.6	54.6	54.6	157.18
Q15393	Q15393	Splicing factor 3B subunit 3	SF3B3	29.892	29.8857	29.8094	30.0647	29.9364	29.7843	29.9331	30.1466	30.0692	29.9699	30.0522	30.1284	29.9482	29.7764	30.0647	30.007	29.9776	30.0852	29.9158	30.1185	29.9404	30.083	30.1009	30.1117		F	0.311086	0.941661	F	0.101318	0.907691	F	0.61833	0.980405	61	61	61	58.2	58.2	58.2	135.58
Q16891	Q16891	MICOS complex subunit MIC60	IMMT	30.0464	29.9686	29.9885	29.9756	29.9809	30.0935	29.8162	29.832	29.9753	30.0101	29.9443	29.9588	29.9311	29.8435	29.8669	29.8954	29.9317	29.94	29.9841	30.0213	29.8576	29.8657	30.0506	30.0272		T	0.010979	1.08441	F	0.938811	0.995996	F	0.693424	1.01838	61	61	61	75.1	75.1	75.1	83.677
Q29RF7	Q29RF7	Sister chromatid cohesion protein PDS5 homolog A	PDS5A	28.4398	28.3467	28.3415	28.4718	28.432	28.3519	28.4231	28.4654	28.6483	28.6977	28.47	28.5017	28.6159	28.5306	28.6269	28.6971	28.5862	28.6946	28.571	28.7517	28.3841	28.6981	28.5954	28.5859		T	0.0041508	0.845796	T	0.00658045	0.841753	F	0.700773	1.02773	61	61	56	50.9	50.9	47.2	150.83
Q7KZ85	Q7KZ85	Transcription elongation factor SPT6	SUPT6H	27.7588	27.8112	27.8028	28.1238	27.8979	27.6841	27.9138	28.0112	27.9763	27.9622	27.8995	28.0115	27.8249	27.8079	27.864	27.902	27.8289	27.8761	27.8241	27.917	27.8397	28.0171	27.9833	27.9068		F	0.0926676	0.960051	F	0.677764	0.97969	F	0.86252	1.00646	61	61	61	46.1	46.1	46.1	199.07
Q92900	Q92900	Regulator of nonsense transcripts 1	UPF1	29.3191	29.3373	29.367	29.4584	29.4281	29.2808	29.5744	29.3987	29.6605	29.628	29.6132	29.5025	29.2738	29.2562	29.3692	29.3459	29.2781	29.3731	29.3343	29.5138	29.2431	29.4305	29.4139	29.2981		F	0.425506	1.02091	F	0.591998	1.03738	T	0.00335013	1.22053	61	61	61	59	59	59	124.34
P13667	P13667	Protein disulfide-isomerase A4	PDIA4	29.445	29.495	29.8678	29.7327	29.6157	29.462	29.9854	29.7476	29.5588	29.7445	29.6419	29.6918	29.5463	29.6151	29.5542	29.6351	29.5292	29.4803	29.4974	29.438	29.5025	29.5554	29.5497	29.627		F	0.9016	1.01038	F	0.187242	1.14983	F	0.158862	1.06419	60	60	60	63.1	63.1	63.1	72.932
P55265	P55265	Double-stranded RNA-specific adenosine deaminase	ADAR	28.8723	28.9024	28.8359	28.7077	28.9485	28.9335	28.8901	28.9084	29.1594	29.0439	28.9276	28.9528	28.9455	28.852	28.9336	29.103	28.9713	28.9908	28.9589	28.9967	28.8696	28.893	28.8953	28.7807		F	0.226707	0.940596	T	0.0271982	0.962325	T	0.0356141	1.13601	60	60	60	50.8	50.8	50.8	136.06
Q92598	Q92598	Heat shock protein 105 kDa	HSPH1	29.975	30.0312	30.0807	30.2319	30.2393	29.8966	30.1309	30.2278	30.2475	30.1687	30.3788	30.3285	30.3353	30.2511	30.2607	30.1911	30.2009	30.2382	30.3	30.4346	30.5421	30.5489	30.5867	30.5434		T	0.0031357	0.85228	F	0.106785	0.867851	T	0.00271287	0.817725	60	56	54	70.6	66.8	66	96.864
O15067	O15067	Phosphoribosylformylglycinamidine synthase	PFAS	28.8342	29.0663	28.9827	28.7797	28.7295	28.7889	29.0067	28.8834	28.8796	28.8618	28.7968	28.6841	29.1269	29.0522	29.1324	29.4337	28.8376	28.9625	28.9906	28.997	28.9835	28.8743	28.8731	28.8359		F	0.107348	0.855449	F	0.261257	0.929661	F	0.339112	0.968865	59	59	59	65.8	65.8	65.8	144.73
P08133	P08133	Annexin A6	ANXA6	30.7825	30.112	31.1483	30.6634	30.5821	30.2923	31.0399	30.8223	30.0222	30.9735	30.5386	30.4992	30.3326	30.5937	30.2233	30.0913	30.1388	30.0637	30.1609	29.9459	30.2923	30.1745	30.2832	30.4461		F	0.247887	1.29296	T	0.0323501	1.47507	F	0.415431	1.15864	59	59	59	77.9	77.9	77.9	75.872
P18206	P18206	Vinculin	VCL	29.861	29.2255	29.3078	29.45	29.8566	29.4561	29.0965	29.2567	29.3531	29.3097	29.7852	29.2945	29.0812	29.1027	28.8564	28.91	28.6835	28.7818	28.8781	28.9279	29.0062	28.9141	29.2837	29.2397		T	0.0470463	1.39201	T	0.02029	1.57122	F	0.0744721	1.29389	59	59	59	56.2	56.2	56.2	123.8
Q14566	Q14566	DNA replication licensing factor MCM6	MCM6	30.2471	29.9537	30.3978	30.6498	30.5663	30.076	30.4783	30.7928	30.3335	30.4552	30.6829	30.7056	30.4415	30.358	30.3764	30.266	30.4097	30.4428	30.4019	30.3866	30.4514	30.496	30.4919	30.5012		F	0.228144	0.894431	F	0.783955	0.974844	F	0.952758	1.00375	59	59	59	63.1	63.1	63.1	92.888
Q7L014	Q7L014	Probable ATP-dependent RNA helicase DDX46	DDX46	28.6924	28.9348	28.95	28.8919	28.9341	29.0289	29.0931	29.0957	29.2217	29.0595	29.0565	29.0716	29.032	28.9429	29.0404	29.0488	28.9487	29.0869	29.0548	29.1744	29.187	29.2397	29.2091	29.2188		F	0.0926436	0.896898	F	0.512325	0.967628	F	0.0864184	0.932334	59	59	58	48.8	48.8	48.8	117.36
Q9P2E9	Q9P2E9	Ribosome-binding protein 1	RRBP1	27.8679	27.9176	28.062	28.2788	28.0919	28.0346	28.117	28.2183	28.3384	28.2716	28.338	28.3742	28.1152	27.9371	27.8251	27.8999	27.8963	27.917	28.0207	28.1796	28.1903	28.3858	28.3128	28.4102		F	0.958392	1.00334	F	0.371541	1.05539	F	0.891747	0.993935	59	59	58	57.2	57.2	56.5	152.45
Q9UPU5	Q9UPU5	Ubiquitin carboxyl-terminal hydrolase 24	USP24	26.7672	26.9577	27.0029	26.9668	26.8073	26.805	27.2121	26.9728	27.1527	27.1617	26.9132	26.9311	26.863	26.8434	27.0322	26.9249	26.8596	26.9722	26.8488	27.0023	26.7264	26.9114	27.0565	26.9346		F	0.93641	0.995441	F	0.871806	1.01449	F	0.170983	1.12401	59	59	59	30.1	30.1	30.1	294.36
O60264	O60264	SWI/SNF-related matrix-associated actin-dependent regulator of chromatin subfamily A member 5	SMARCA5	28.6952	28.6578	28.8451	29.0094	29.0005	28.7845	28.8606	29.0562	29.0707	29.0735	29.0479	29.07	28.9011	28.8182	28.9032	28.801	28.9222	28.9778	28.897	29.0325	28.8956	29.1271	29.1036	29.0128		F	0.0852542	0.918182	F	0.289862	0.948986	F	0.659478	1.02049	58	58	43	53.2	53.2	41.3	121.9
P05164	P05164	Myeloperoxidase;Myeloperoxidase;89 kDa myeloperoxidase;84 kDa myeloperoxidase;Myeloperoxidase light chain;Myeloperoxidase heavy chain	MPO	23.6601	22.2521	24.7753	22.389	23.2255	22.2882	25.2166	22.3917	22.2085	24.5398	23.4548	21.7366	20.4412	21.8442	21.3678	21.1737	21.6587	21.507	21.5395	21.717	21.3248	22.03	21.4238	19.4211		T	0.0201396	5.11871	T	0.0417789	3.92101	T	0.0433337	5.10215	58	58	52	72.8	72.8	65.2	83.868
P08575	P08575	Receptor-type tyrosine-protein phosphatase C	PTPRC	29.0136	28.9201	28.4253	28.9208	29.1666	28.8512	28.5739	29.0489	28.897	28.3769	29.1196	28.8683	28.4527	28.3774	28.5453	28.5423	28.3908	28.4607	28.2673	28.3188	28.2724	28.431	28.4008	28.3716		F	0.113132	1.23705	T	0.0208754	1.41863	F	0.0720226	1.34619	58	58	58	45.8	45.8	45.8	147.48
Q14643	Q14643	Inositol 1,4,5-trisphosphate receptor type 1	ITPR1	25.7926	25.5787	24.1715	25.9895	26.0366	25.5529	24.8895	25.6751	25.7522	25.1028	25.8726	26.0759	25.5425	25.4438	25.6311	25.9596	25.4762	25.6361	25.2823	25.6452	25.7971	26.0898	25.7671	25.6345		F	0.346009	0.725309	F	0.956535	0.98832	F	0.33324	0.843081	58	58	50	27.1	27.1	24.5	313.93
Q15154	Q15154	Pericentriolar material 1 protein	PCM1	27.7509	27.6546	28.0402	28.2555	28.0433	27.8795	28.1091	28.2963	28.0934	28.1175	28.2264	28.1831	28.047	27.9179	27.9394	27.9449	27.9579	28.0475	28.0245	28.087	28.1447	28.3926	28.3062	28.2903		F	0.211811	0.90309	F	0.787981	0.987206	F	0.105591	0.908974	58	58	58	37.9	37.9	37.9	228.54
Q8TCU6	Q8TCU6	Phosphatidylinositol 3,4,5-trisphosphate-dependent Rac exchanger 1 protein	PREX1	26.5207	26.3733	25.8831	26.6617	26.3686	26.24	26.3696	26.5656	26.1732	25.6707	26.3198	26.5001	26.3699	26.5789	26.3551	26.672	26.3798	26.3464	26.0833	26.1995	25.6554	26.185	26.5614	25.9027		F	0.262147	0.849724	F	0.443733	1.05249	F	0.942268	0.98518	58	58	57	43.8	43.8	43.3	186.2
Q9H0A0	Q9H0A0	N-acetyltransferase 10	NAT10	29.6096	29.7289	29.6749	29.4015	29.5927	29.7244	29.6905	29.4157	29.8826	29.8073	29.7466	29.4231	29.5965	29.5199	29.6944	29.7351	29.6432	29.6692	29.606	29.7809	29.6267	29.6543	29.6491	29.6115		F	0.612741	1.02432	F	0.923815	0.996142	T	0.00390487	1.13036	58	58	58	60.4	60.4	60.4	115.73
B0I1T2	B0I1T2	Unconventional myosin-Ig;Minor histocompatibility antigen HA-2	MYO1G	28.6922	28.5498	27.4177	29.2273	28.2496	28.3605	27.4637	29.4307	28.244	27.1551	28.3359	29.2693	28.6378	28.5695	28.772	28.8579	28.4538	28.6181	28.3985	28.3365	28.1699	28.2324	28.3232	28.2343		F	0.216348	0.712317	F	0.143984	0.743735	F	0.351276	0.79649	57	57	55	66.6	66.6	65.7	116.44
O14980	O14980	Exportin-1	XPO1	29.7193	29.7421	29.7028	29.6297	29.6227	29.6112	29.6397	29.6072	29.6997	29.7253	29.6719	29.5286	29.8328	29.8532	29.9087	29.9528	29.8026	29.9435	29.7943	29.8775	29.883	29.8718	29.7692	29.9058		T	0.00436794	0.891642	T	0.00279612	0.85269	T	0.00877811	0.895946	57	57	57	60.8	60.8	60.8	123.38
P22102	P22102	Trifunctional purine biosynthetic protein adenosine-3;Phosphoribosylamine--glycine ligase;Phosphoribosylformylglycinamidine cyclo-ligase;Phosphoribosylglycinamide formyltransferase	GART	30.2399	30.2845	30.2413	30.3267	30.071	30.0661	30.4464	30.2312	30.2876	30.2545	30.2264	30.1745	30.2887	30.3429	30.386	30.4254	30.2022	30.3092	30.2034	30.2901	30.2289	30.3396	30.27	30.1854		T	0.0351667	0.929476	F	0.629675	0.96144	F	0.996468	1.00013	57	57	57	72.2	72.2	72.2	107.77
P33991;Q9UJA3	P33991	DNA replication licensing factor MCM4	MCM4	30.4155	30.1266	30.3358	30.5137	30.3441	29.9314	30.4331	30.4839	30.2506	30.5533	30.5227	30.5302	30.3634	30.3784	30.421	30.5596	30.4059	30.4302	30.3855	30.5349	30.4006	30.4859	30.574	30.4055		F	0.183295	0.90878	F	0.193579	0.868806	F	0.806292	0.983315	57	57	57	65.5	65.5	65.5	96.557
P36776	P36776	Lon protease homolog, mitochondrial	LONP1	30.5733	30.5461	30.1557	30.0753	30.2778	30.4006	30.2422	29.9434	30.4939	30.1719	30.3491	30.0087	29.981	30.0541	30.1321	30.0504	30.0427	30.0308	29.9014	29.9563	29.7257	29.9313	29.9113	29.7623		T	0.0261289	1.29292	T	0.00219824	1.25184	T	0.0037759	1.41977	57	57	57	59.1	59.1	59.1	106.49
Q8WUM4	Q8WUM4	Programmed cell death 6-interacting protein	PDCD6IP	29.9371	29.769	29.8789	29.9208	29.7333	29.8664	29.6984	29.9214	29.7314	29.862	29.8129	29.8071	29.6492	29.4935	29.5932	29.4885	29.5985	29.5981	29.7834	29.6583	29.4398	29.4107	29.6849	29.6358		T	0.0044053	1.23592	F	0.173347	1.07657	T	0.0313726	1.19688	57	57	57	69.2	69.2	69.2	96.022
O00410	O00410	Importin-5	IPO5	30.3506	29.9987	30.0907	30.1325	30.1101	29.9081	30.0712	30.0488	30.2058	30.2647	30.095	30.1173	30.1977	30.3512	30.1915	30.2976	30.2398	30.3266	30.2573	30.3834	30.1027	30.1905	30.1405	29.9736		F	0.308345	0.924773	T	0.00855228	0.828205	F	0.263839	1.06191	56	56	54	67.5	67.5	66.9	123.63
P30876	P30876	DNA-directed RNA polymerase II subunit RPB2	POLR2B	28.4515	28.4537	28.4286	28.4785	28.5937	28.2263	28.4916	28.6581	28.6226	28.5851	28.6953	28.6798	28.532	28.3637	28.6352	28.6808	28.5171	28.6313	28.5151	28.6642	28.6372	28.6682	28.6126	28.6465		F	0.251013	0.927655	F	0.216547	0.904541	F	0.831006	0.995287	56	56	56	55.6	55.6	55.6	133.9
P53618	P53618	Coatomer subunit beta	COPB1	29.331	29.4646	29.3914	29.3296	29.1977	29.1883	29.4458	29.2144	29.3955	29.5245	29.2489	29.3263	29.3402	29.3627	29.394	29.3997	29.3073	29.4383	29.2857	29.3514	29.2636	29.3649	29.3746	29.3175		F	0.578488	1.01505	F	0.437198	0.953684	F	0.452932	1.04208	56	56	56	65.6	65.6	65.6	107.14
P78347	P78347	General transcription factor II-I	GTF2I	29.6203	29.55	29.5958	29.7428	29.644	29.627	29.6554	29.8806	29.7955	29.7318	29.7571	29.8098	29.7246	29.6587	29.7358	29.7832	29.6466	29.7466	29.657	29.761	29.6571	29.7825	29.7177	29.7019		T	0.0111798	0.90948	F	0.150655	0.95882	F	0.233042	1.03287	56	56	55	59.8	59.8	58.9	112.42
Q12906	Q12906	Interleukin enhancer-binding factor 3	ILF3	30.3132	30.389	30.3571	30.4008	30.2189	30.1473	30.3047	30.0545	30.5209	30.4223	30.2964	30.3937	30.2535	30.2544	30.2946	30.3777	30.2008	30.262	30.2595	30.4154	30.129	30.2729	30.2778	30.2246		F	0.197895	1.04105	F	0.401308	0.958746	T	0.0401847	1.13851	56	56	51	73.7	73.7	70.6	95.337
Q16531	Q16531	DNA damage-binding protein 1	DDB1	29.1338	29.2634	28.9027	29.222	29.11	28.9901	29.1618	29.225	29.2542	29.1201	29.1937	29.3072	29.1423	29.1285	29.3057	29.4087	29.2402	29.407	29.2503	29.4227	29.2161	29.2412	29.3078	29.4076		F	0.273635	0.903562	T	0.0198643	0.845119	F	0.144734	0.930563	56	56	56	54.1	54.1	54.1	126.97
Q92619	Q92619	Minor histocompatibility protein HA-1;Minor histocompatibility antigen HA-1	HMHA1	29.2009	29.1407	29.143	29.5834	29.3539	29.1293	29.2491	29.6272	29.2745	29.1635	29.384	29.5565	29.0268	28.9743	29.1329	29.0244	29.0456	29.0593	29.019	29.0385	29.0111	29.05	29.0166	29.0578		T	0.0358233	1.08818	T	0.0141777	1.1515	T	0.00726032	1.18115	56	56	56	53.4	53.4	53.4	124.61
Q92922;Q9UL12	Q92922	SWI/SNF complex subunit SMARCC1	SMARCC1	28.1513	28.0904	28.47	28.376	28.4734	27.9816	28.5183	28.2987	28.2124	28.5059	28.3115	28.685	28.2933	28.2943	28.2292	28.4595	28.2215	28.4293	28.3511	28.3364	28.2701	28.3903	28.4003	28.4122		F	0.506386	0.944846	F	0.949717	0.993017	F	0.773229	0.982855	56	56	44	53.6	53.6	46.1	122.87
Q9BSJ8	Q9BSJ8	Extended synaptotagmin-1	ESYT1	29.9632	29.8775	29.7992	29.832	29.8357	29.6134	30.1075	29.7791	29.8627	30.0673	30.0343	29.9904	29.6321	29.7314	29.8296	29.9326	29.6977	29.792	29.606	29.9584	29.8408	30.0456	29.9173	29.6876		F	0.303721	1.07069	F	0.577666	1.06341	F	0.314678	1.0832	56	56	56	61.4	61.4	61.4	122.85
Q9NTI5	Q9NTI5	Sister chromatid cohesion protein PDS5 homolog B	PDS5B	28.391	28.3687	28.2847	28.7195	28.395	28.3022	28.465	28.7939	28.5669	28.5466	28.4661	28.7832	28.5767	28.4723	28.6638	28.6043	28.4717	28.6411	28.4865	28.6663	28.4771	28.7198	28.6702	28.6319		T	0.00818941	0.851957	F	0.0550548	0.883303	F	0.203359	0.934208	56	51	51	42.4	39.7	39.7	164.67
P18583	P18583	Protein SON	SON	27.9313	28.0197	28.1342	28.3439	28.3905	28.1862	28.2876	28.3908	28.535	28.4635	28.6054	28.477	28.2395	28.0581	28.2208	27.9753	28.1647	28.2892	28.1982	28.2592	28.4629	28.6753	28.6689	28.5769		F	0.340836	0.936262	F	0.358463	1.04267	F	0.408682	0.958347	55	55	55	31	31	31	263.83
P27816	P27816	Microtubule-associated protein 4	MAP4	28.4686	28.697	29.1712	28.8719	28.6387	28.7456	28.9846	28.4892	28.9072	29.0233	28.4572	28.687	28.917	29.0833	28.8098	28.8217	28.9758	28.7354	28.9804	29.0225	29.0649	29.2796	29.1924	29.1536		F	0.524171	0.914432	F	0.281954	0.908222	F	0.0579277	0.770207	55	55	55	57	57	57	121
P28340	P28340	DNA polymerase delta catalytic subunit	POLD1	28.4288	28.3068	28.3846	28.6052	28.3957	28.1518	28.5147	28.6274	28.3527	28.4421	28.4409	28.5105	28.4295	28.4569	28.4649	28.4152	28.3069	28.5291	28.3089	28.4574	28.3481	28.4444	28.4258	28.393		F	0.0922813	0.953799	F	0.692321	0.968277	F	0.806909	1.0063	55	55	55	60	60	60	123.63
Q13435	Q13435	Splicing factor 3B subunit 2	SF3B2	29.7871	29.8832	29.8713	30.0735	29.9477	29.8028	29.9896	30.0121	30.0428	29.8568	29.9442	30.0136	29.9885	29.9078	30.003	30.0262	29.9221	29.964	29.9205	30.077	29.9429	30.1174	30.0654	29.9688		T	0.0194678	0.91119	F	0.411573	0.960879	F	0.303584	0.948892	55	55	55	55.2	55.2	55.2	100.23
Q6KC79	Q6KC79	Nipped-B-like protein	NIPBL	27.0554	26.8728	27.1518	27.3062	26.9749	26.8957	27.221	27.3451	27.3729	27.2768	27.1795	27.3926	27.0612	26.901	27.035	27.0167	27.0459	27.0491	26.9337	27.1082	27.0118	27.2083	27.1332	27.1344		F	0.784066	1.01621	F	0.969875	0.997456	F	0.0694782	1.11305	55	55	55	24.4	24.4	24.4	316.05
Q6ZS81	Q6ZS81	WD repeat- and FYVE domain-containing protein 4	WDFY4	26.7763	26.3779	25.8246	26.3947	26.7468	26.119	26.0623	26.519	26.5049	26.1133	26.8699	26.3818	26.4226	26.3244	26.5536	26.4725	26.3074	26.552	26.2291	26.402	26.3608	26.4885	26.3755	26.4429		F	0.643371	0.922081	F	0.765723	0.957094	F	0.688462	1.05637	55	55	55	23.1	23.1	23.1	353.61
Q92974	Q92974	Rho guanine nucleotide exchange factor 2	ARHGEF2	29.0965	29.1057	29.1513	29.5722	29.059	29.0028	29.1576	29.4699	29.1822	29.1186	28.9804	29.3423	29.2535	29.2764	29.3607	29.4698	29.232	29.2543	29.2093	29.3774	29.2745	29.377	29.3621	29.3093		T	0.0136587	0.857234	T	0.0204491	0.873494	T	0.0089716	0.848518	55	55	55	57.3	57.3	57.3	111.54
Q93009	Q93009	Ubiquitin carboxyl-terminal hydrolase 7	USP7	28.349	28.4649	28.4927	28.2429	28.3696	28.3387	28.5661	28.3648	28.4774	28.5703	28.4445	28.2059	28.4937	28.4225	28.5651	28.7166	28.4199	28.5314	28.3659	28.486	28.5127	28.5401	28.4596	28.3892		F	0.22812	0.92406	F	0.737702	0.982115	F	0.680522	1.01538	55	55	55	58.5	58.5	58.5	128.3
P02545	P02545	Prelamin-A/C;Lamin-A/C	LMNA	29.7579	29.3607	28.6863	29.5004	29.7574	29.4659	28.5764	29.5736	29.3796	28.5575	29.7907	29.5398	29.1668	29.064	29.084	29.0329	28.97	29.0573	29.0169	29.1206	29.1718	29.1551	29.2286	29.1385		F	0.522431	1.13397	F	0.485797	1.16905	F	0.829311	1.04906	54	53	53	66.9	66.7	66.7	74.139
P05023;P13637;P50993;Q13733	P05023	Sodium/potassium-transporting ATPase subunit alpha-1	ATP1A1	29.2423	29.0663	29.1066	29.5867	29.4272	29.015	29.1756	29.7819	29.3771	29.2495	29.5294	29.8448	29.3694	29.1359	29.2927	29.2834	29.2706	29.398	29.21	29.4465	29.2491	29.4809	29.4147	29.4748		F	0.130047	0.912588	F	0.34227	0.916768	F	0.842239	0.986562	54	54	48	51.5	51.5	48.6	112.89
P11021	P11021	78 kDa glucose-regulated protein	HSPA5	31.1967	31.2919	31.5016	31.3672	31.243	31.11	31.6903	31.2162	31.4077	31.7099	31.3162	31.3548	31.2406	31.3169	31.2642	31.2532	31.2073	31.086	31.2373	31.251	31.286	31.3682	31.2811	31.2701		F	0.466996	1.04341	F	0.366427	1.11136	F	0.147253	1.13017	54	53	53	63	63	63	72.332
P12956	P12956	X-ray repair cross-complementing protein 6	XRCC6	30.9952	30.8682	30.8021	30.8302	30.8975	30.8979	30.747	30.8208	30.8664	30.8237	30.9285	30.7297	30.8297	30.8723	30.817	30.7852	30.7492	30.7743	30.7841	30.7266	30.8669	30.8157	30.9147	30.9129		F	0.283609	1.04422	F	0.103474	1.06356	F	0.905649	0.996755	54	54	54	71.4	71.4	71.4	69.842
P13010	P13010	X-ray repair cross-complementing protein 5	XRCC5	31.0046	30.8302	30.7965	30.7248	30.9751	30.7362	30.8295	30.7209	30.9185	30.8473	30.9686	30.9662	30.9233	30.9074	31.0203	31.107	30.8761	30.9957	30.8805	31.0868	30.8466	30.8616	30.8266	30.7917		F	0.204328	0.925071	F	0.234286	0.924764	F	0.0682549	1.05688	54	54	54	79.4	79.4	79.4	82.704
P13796	P13796	Plastin-2	LCP1	32.0632	31.8459	31.6343	31.9399	31.8293	31.8054	31.671	31.9136	31.711	31.4614	31.8324	31.6963	31.8174	31.8913	31.6988	31.6512	31.5889	31.5148	31.681	31.6426	31.6975	31.6537	31.6712	31.6434		F	0.526765	1.05929	T	0.0413991	1.11864	F	0.985259	1.00124	54	54	46	84.7	84.7	78.9	70.288
P49736	P49736	DNA replication licensing factor MCM2	MCM2	30.1381	29.7729	30.2404	30.5135	30.2157	29.714	30.2391	30.2182	30.1234	30.3424	30.2846	30.5985	30.2578	30.2119	30.1845	30.2894	30.1799	30.2486	30.2021	30.2921	30.1365	30.2972	30.3078	30.2243		F	0.188653	0.879383	F	0.286759	0.886145	F	0.909063	1.00602	54	54	54	67.5	67.5	67.5	101.89
P52948	P52948	Nuclear pore complex protein Nup98-Nup96;Nuclear pore complex protein Nup98;Nuclear pore complex protein Nup96	NUP98	28.2082	28.1842	28.3234	28.2009	28.1047	28.1989	28.2296	28.0933	28.357	28.406	28.2593	28.1186	28.238	28.295	28.2922	28.2733	28.2383	28.3373	28.2237	28.3096	28.2188	28.3354	28.4032	28.1748		F	0.399327	0.975315	F	0.0790506	0.933399	F	0.457758	1.04084	54	54	54	41.5	41.5	41.5	197.58
P55060	P55060	Exportin-2	CSE1L	31.6773	31.4819	31.684	31.8711	31.7557	31.5652	31.5642	31.9851	31.8564	31.877	31.8102	31.9044	31.7975	31.7462	31.8507	31.651	31.8254	31.8405	31.8339	32.035	31.8022	31.9239	31.8705	31.8066		F	0.1069	0.903148	T	0.0242967	0.837803	F	0.94214	0.997992	54	54	54	55.3	55.3	55.3	110.42
Q03252	Q03252	Lamin-B2	LMNB2	29.7814	29.8909	29.8554	29.9837	30.0404	30.0287	29.8831	29.9822	30.1431	29.886	30.1664	29.9534	29.6919	29.5492	29.6962	29.4138	29.6826	29.701	29.7564	29.6623	29.6837	29.7018	29.5802	29.6808		T	0.0290843	1.19315	T	0.00209993	1.21711	T	0.00437528	1.32272	54	48	48	67.6	62.6	62.6	69.948
Q14697	Q14697	Neutral alpha-glucosidase AB	GANAB	30.1446	30.2273	30.0652	30.4337	30.2987	30.068	30.1797	30.4943	30.2049	30.0242	30.1142	30.3718	30.4878	30.4393	30.3737	30.5586	30.3532	30.3646	30.2759	30.3434	30.2808	30.3371	30.2509	30.3676		T	0.00327148	0.801547	F	0.0535314	0.89992	T	0.0151334	0.87377	54	54	54	59	59	59	106.87
Q15029	Q15029	116 kDa U5 small nuclear ribonucleoprotein component	EFTUD2	29.8574	29.9047	29.9048	29.9317	29.9227	29.813	30.0407	29.9043	30.0678	30.0402	30.0324	29.9799	29.8624	29.8294	29.9278	29.9445	29.8785	29.9239	29.893	30.0104	29.9417	30.1056	30.0162	29.9697		F	0.955074	0.998577	F	0.98885	0.999337	F	0.415929	1.02704	54	53	53	72.4	71.4	71.4	109.43
Q8NFC6;Q96IK1	Q8NFC6	Biorientation of chromosomes in cell division protein 1-like 1	BOD1L1	26.6724	26.6823	26.9714	27.3789	27.2388	26.8682	27.1963	27.3135	27.3336	27.3064	27.3832	27.3757	27.1608	26.9313	27.0202	26.8323	26.9946	27.0814	27.0889	27.2493	27.1817	27.4342	27.3524	27.2589		F	0.129722	0.864051	F	0.98386	0.998286	F	0.634207	1.02404	54	54	54	25	25	25	330.46
Q8TEQ6	Q8TEQ6	Gem-associated protein 5	GEMIN5	27.7699	28.03	27.8658	27.9951	27.9453	27.9241	28.106	28.0645	28.2394	28.1744	27.9732	27.9423	28.0115	27.9251	28.1698	28.1774	28.0619	28.1164	28.0568	28.3204	28.091	28.2584	28.2335	28.1348		F	0.118515	0.881228	F	0.154274	0.903071	F	0.565326	0.96568	54	54	54	46.4	46.4	46.4	168.59
Q9HD20	Q9HD20	Manganese-transporting ATPase 13A1	ATP13A1	27.6826	27.6241	27.823	27.8736	27.7879	27.5819	27.8366	27.9195	27.941	28.064	27.891	28.2209	27.4461	27.2901	27.5798	27.4162	27.5254	27.6097	27.5234	27.7167	27.4932	27.5984	27.6468	27.5999		T	0.0234268	1.21157	F	0.155441	1.10319	T	0.00119679	1.30206	54	54	54	49	49	49	132.95
Q9NR09	Q9NR09	Baculoviral IAP repeat-containing protein 6	BIRC6	25.8864	26.1231	25.9428	26.2891	26.1034	25.9522	26.2019	26.0893	26.3215	26.3436	26.2297	26.4479	26.0747	26.0721	26.199	26.2895	26.1286	26.1898	26.0363	26.4063	26.2276	26.4766	26.598	26.2651		F	0.0988034	0.885933	F	0.390284	0.930154	F	0.426148	0.937217	54	54	54	17.7	17.7	17.7	530.25
Q9UIG0	Q9UIG0	Tyrosine-protein kinase BAZ1B	BAZ1B	27.7191	27.514	27.7773	28.0469	27.9139	27.4916	27.7383	27.958	27.8753	27.9222	27.9577	28.0984	28.0957	27.8054	28.0247	27.9411	27.9441	28.0821	27.9087	28.073	27.9352	28.1333	28.2026	28.0968		T	0.0308169	0.814197	F	0.054694	0.819393	F	0.0557758	0.886641	54	54	54	40.5	40.5	40.5	170.9
Q9UQ35	Q9UQ35	Serine/arginine repetitive matrix protein 2	SRRM2	29.0258	29.167	29.0591	29.1894	29.2318	29.2068	29.2942	29.1134	29.5191	29.3721	29.2665	29.3034	29.2467	29.1668	29.3194	29.4698	29.4046	29.5383	29.3429	29.5389	29.4508	29.6867	29.688	29.6461		T	0.0497281	0.860547	T	0.0190771	0.863379	F	0.0508571	0.851472	54	54	54	26.2	26.2	26.2	299.61
CON__P06868;P00747;P08519	CON__P06868			29.0151	28.6511	27.5327	28.5867	28.0373	27.3531	27.4305	28.2642	27.6115	27.0071	27.6583	27.2566	27.8646	28.4438	27.8847	27.7049	27.7675	27.4631	27.6042	27.2646	27.0284	27.414	26.9095	27.0966	+	F	0.357068	1.34272	F	0.725149	1.05855	F	0.208002	1.24271	53	53	53	74.8	74.8	74.8	91.215
O14497	O14497	AT-rich interactive domain-containing protein 1A	ARID1A	27.5466	27.4526	27.6298	27.765	27.7979	27.5309	27.6592	27.8646	27.7189	27.7294	27.7813	27.6678	27.6836	27.5601	27.5661	27.5696	27.6968	27.6649	27.6033	27.8035	27.6032	27.7519	27.7125	27.6844		F	0.391855	0.964689	F	0.732163	0.979798	F	0.231723	1.03901	53	53	50	35.9	35.9	34.2	242.04
O75153	O75153	Clustered mitochondria protein homolog	CLUH	27.8195	27.9951	28.1066	28.0515	28.2698	27.9299	28.2389	28.1781	28.4975	28.6194	28.4958	28.2489	28.2522	28.0657	28.2189	28.1259	28.2173	28.3099	28.3863	28.6603	28.5427	28.6779	28.6928	28.5579		F	0.0766284	0.875425	F	0.1486	0.842495	F	0.222881	0.94589	53	53	52	54.5	54.5	53.9	146.67
P14618;P30613	P14618	Pyruvate kinase PKM	PKM	32.0539	32.3726	31.9416	32.4565	31.8188	32.0124	32.2605	32.1423	32.1411	31.8462	31.8551	32.3705	32.098	32.3537	32.1872	32.2338	32.0859	32.1065	31.9512	32.1028	32.0862	32.2449	32.2779	32.0787		F	0.479786	0.936002	F	0.798755	0.978685	F	0.0786409	0.855924	53	53	53	81.4	81.4	81.4	57.936
P16885	P16885	1-phosphatidylinositol 4,5-bisphosphate phosphodiesterase gamma-2	PLCG2	28.3386	28.3398	28.0564	27.6294	28.3969	28.2932	28.315	27.7973	28.2433	28.0579	28.4585	27.3328	27.7399	27.8503	27.8925	27.6304	27.8801	27.9245	27.8327	27.7322	27.5962	27.7453	27.5951	27.6919		T	0.00679592	1.3819	T	0.00030104	1.40704	T	0.00249631	1.51167	53	53	52	50.3	50.3	50.3	147.87
P33992	P33992	DNA replication licensing factor MCM5	MCM5	30.1918	29.9466	30.282	30.5565	30.345	29.8768	30.3948	30.5659	30.1829	30.4062	30.4155	30.5688	30.3906	30.2477	30.2941	30.2733	30.2489	30.3349	30.3051	30.4475	30.2907	30.4546	30.4116	30.3957		F	0.138533	0.894205	F	0.420752	0.914748	F	0.513357	0.963749	53	53	53	67.4	67.4	67.4	82.285
P35658	P35658	Nuclear pore complex protein Nup214	NUP214	27.7974	27.9287	27.9999	27.9588	28.0562	27.9199	28.1416	27.9951	28.2532	28.1844	28.1058	28.1367	27.9873	27.92	28.0346	28.0424	27.9376	28.0471	27.9385	28.117	28.0505	28.2578	28.2209	28.1271		F	0.203367	0.941213	F	0.713507	1.02041	F	0.80561	1.01191	53	53	53	36.6	36.6	36.6	213.62
P51610	P51610	Host cell factor 1;HCF N-terminal chain 1;HCF N-terminal chain 2;HCF N-terminal chain 3;HCF N-terminal chain 4;HCF N-terminal chain 5;HCF N-terminal chain 6;HCF C-terminal chain 1;HCF C-terminal chain 2;HCF C-terminal chain 3;HCF C-terminal chain 4;HCF C-terminal chain 5;HCF C-terminal chain 6	HCFC1	28.7031	28.7983	29.0438	28.9424	28.8914	28.822	29.0692	28.7294	29.0936	29.078	28.8447	28.849	29.1389	28.996	29.0851	29.0635	29.1137	29.1483	29.0741	29.0617	28.9813	29.2163	29.1393	29.1097		F	0.0599087	0.857073	T	0.0476182	0.887657	F	0.285289	0.929022	53	53	52	37.8	37.8	37.3	208.73
P52272	P52272	Heterogeneous nuclear ribonucleoprotein M	HNRNPM	31.1146	30.9862	31.1496	31.0443	31.1777	31.1721	31.0537	30.9015	31.242	31.148	31.1568	31.0062	31.1684	31.0012	31.2002	31.1757	31.1221	31.2107	31.201	31.1406	30.9895	31.0182	31.0093	31.1089		F	0.472354	0.963993	F	0.459892	0.976637	T	0.0132286	1.11016	53	53	53	69.6	69.6	69.6	77.515
Q13200	Q13200	26S proteasome non-ATPase regulatory subunit 2	PSMD2	29.7333	29.7602	29.7714	29.7525	29.8718	29.6365	29.7358	29.8106	29.8633	29.7236	29.8436	29.6792	29.9334	29.8031	29.876	30.0864	29.7803	29.8498	29.7928	29.8814	29.7768	29.8395	29.8549	29.8407		F	0.06429	0.888986	F	0.274817	0.947335	F	0.689068	0.987747	53	53	53	65	65	65	100.2
Q15020	Q15020	Squamous cell carcinoma antigen recognized by T-cells 3	SART3	28.763	28.873	28.7234	28.7782	28.8115	28.794	28.8805	28.8142	28.8664	28.7827	28.7662	28.6564	28.5544	28.5761	28.7382	28.5363	28.5536	28.6692	28.595	28.6656	28.4182	28.4822	28.4442	28.4285		T	0.0384754	1.13701	T	0.00348108	1.15495	T	7.87004e-05	1.28504	53	53	53	57.3	57.3	57.3	109.93
Q5SW79;Q96L14	Q5SW79	Centrosomal protein of 170 kDa	CEP170	27.0051	27.1844	27.3478	27.7038	27.3716	27.3494	27.413	27.5665	27.4399	27.4466	27.559	27.5246	27.7155	27.6144	27.6587	27.537	27.6479	27.6638	27.6699	27.7113	27.8891	27.984	27.9158	27.8604		T	0.0048396	0.730866	T	4.42481e-05	0.814954	T	0.000211009	0.742012	53	53	53	42.3	42.3	42.3	175.29
Q7L2E3	Q7L2E3	Putative ATP-dependent RNA helicase DHX30	DHX30	27.2628	27.2142	27.2299	27.2148	27.6407	27.2683	27.0741	27.2638	27.8517	27.5697	27.7032	27.3814	27.5697	27.3342	27.5392	27.5277	27.4588	27.6655	27.6711	27.9087	27.9121	27.9133	27.901	27.9609		T	0.0104835	0.836777	F	0.105538	0.785484	T	0.028308	0.862393	53	53	53	52.5	52.5	52.5	133.94
Q7LBC6	Q7LBC6	Lysine-specific demethylase 3B	KDM3B	26.1663	26.4037	26.3501	26.6728	26.2576	26.2212	26.7667	26.7766	26.5407	26.5654	26.5136	26.6676	26.8352	26.6542	26.7797	26.8244	26.7086	26.7543	26.5602	26.8497	26.9573	27.1328	27.1111	26.9586		T	0.00183296	0.723633	F	0.12336	0.810536	T	0.000336679	0.707088	53	53	52	44	44	43.3	191.58
Q93008	Q93008	Probable ubiquitin carboxyl-terminal hydrolase FAF-X	USP9X	26.3371	26.3773	26.2813	26.4297	26.2057	26.3993	26.4298	26.66	26.4726	26.4507	26.2973	26.3203	26.4197	26.3238	26.5111	26.3581	26.3972	26.5941	26.3332	26.4561	26.1068	26.3816	26.3863	26.3318		F	0.243213	0.951775	F	0.307401	0.932898	F	0.298809	1.07567	53	53	28	25	25	14.7	292.28
Q96BY6	Q96BY6	Dedicator of cytokinesis protein 10	DOCK10	26.3128	26.2142	26.4762	26.1367	26.4715	26.1483	26.2558	26.134	26.3862	26.0724	26.8823	26.0422	26.3866	26.3882	26.5402	26.573	26.4228	26.7356	26.5467	26.6262	26.3109	26.6204	26.7323	26.5953		F	0.172798	0.909059	T	0.0475302	0.817364	F	0.621338	0.921572	53	53	51	31.2	31.2	30.4	249.53
O00160	O00160	Unconventional myosin-If	MYO1F	28.6691	28.4588	28.3749	28.6392	28.6852	28.3414	28.438	28.6142	28.4047	28.3649	28.7111	28.4098	28.1718	28.185	28.2418	28.2479	28.1118	28.2394	28.1708	28.2217	28.0675	28.1093	27.9898	28.1182		T	0.0130162	1.22207	T	0.0219224	1.23307	T	0.00760085	1.34009	52	52	47	53.7	53.7	48.3	124.84
P15311	P15311	Ezrin	EZR	29.9713	30.0698	30.1653	30.2628	29.9837	30.2157	30.0765	30.0922	30.1146	30.137	29.9449	30.2858	30.1738	30.3139	30.1289	30.1163	30.0679	30.0624	30.0923	30.04	30.1772	30.1553	30.2165	30.2713		F	0.168815	0.923765	F	0.66804	1.01841	F	0.0642451	0.907767	52	41	39	71	57	55.6	69.412
P16615	P16615	Sarcoplasmic/endoplasmic reticulum calcium ATPase 2	ATP2A2	28.8442	29.019	29.1593	28.9859	29.0315	28.9282	29.1751	29.1936	29.1664	29.3779	29.0231	29.2777	29.1289	28.9315	29.0901	29.1444	28.898	29.0197	28.9344	29.1389	28.8493	29.0441	28.9841	28.8749		F	0.51906	0.9551	F	0.611465	1.03325	F	0.0569619	1.19002	52	52	34	53	53	35.4	114.76
P49915	P49915	GMP synthase [glutamine-hydrolyzing]	GMPS	29.5497	29.6123	29.597	29.798	29.6943	29.4334	29.7843	29.8945	29.5946	29.7745	29.8283	29.7782	29.6204	29.7038	29.7227	29.766	29.5761	29.6412	29.7074	29.7525	29.8021	29.7682	29.7635	29.8062		T	0.0313059	0.922164	F	0.760225	0.978088	F	0.425519	0.96424	52	52	52	78.1	78.1	78.1	76.715
Q15075	Q15075	Early endosome antigen 1	EEA1	27.8989	27.7969	27.8576	28.3424	27.9874	27.8476	27.5676	28.2157	27.9594	28.0583	28.0609	28.4662	27.5606	27.4163	27.3216	27.4918	27.514	27.5786	27.6598	27.6353	27.5425	27.7288	27.8235	27.7518		T	0.00164574	1.32279	F	0.123348	1.15186	T	0.00908701	1.24361	52	52	52	45.4	45.4	45.4	162.46
Q5JTH9	Q5JTH9	RRP12-like protein	RRP12	29.0427	29.0988	28.8916	28.8288	29.2297	29.0231	28.9349	29.0161	29.339	29.1912	29.2415	28.9705	29.1052	28.9344	29.11	29.1922	29.0054	29.1732	29.0398	29.2459	29.1453	29.2221	29.1837	29.1939		F	0.407605	0.949707	F	0.611952	0.963583	F	0.142825	1.05045	52	52	51	47.2	47.2	47.2	143.7
Q8TEM1	Q8TEM1	Nuclear pore membrane glycoprotein 210	NUP210	28.4004	28.6325	27.8765	28.7273	28.1903	28.4489	28.0408	28.8627	28.7573	28.3033	28.4524	28.8724	28.6557	28.6193	28.8419	28.9096	28.6736	28.8066	28.5877	28.8192	28.5872	28.8674	28.8082	28.7357		F	0.0777347	0.730271	T	0.00894188	0.709487	F	0.123799	0.843634	52	52	52	35.2	35.2	35.2	205.11
O43491	O43491	Band 4.1-like protein 2	EPB41L2	29.0121	29.0256	29.2882	28.7846	29.1336	28.9597	29.2906	28.6306	29.2194	29.2355	28.9487	28.7196	29.5552	29.2414	29.5052	29.363	29.6035	29.664	29.34	29.3867	29.2119	29.6952	29.5159	29.5527		T	0.0414616	0.808003	T	0.03012	0.773475	F	0.0539277	0.779504	51	51	47	58.8	58.8	55.5	112.59
O60287	O60287	Nucleolar pre-ribosomal-associated protein 1	URB1	26.9299	26.8377	26.6684	26.7012	26.7489	26.6786	26.7797	26.5612	27.1125	26.9933	26.9459	26.7806	26.7045	26.7361	26.85	26.9555	26.8984	27.0227	26.863	26.9004	26.7909	27.0588	27.099	26.9779		F	0.995853	1.00035	T	0.0121786	0.879406	F	0.711544	1.02498	51	51	51	29.5	29.5	29.5	254.39
O75165	O75165	DnaJ homolog subfamily C member 13	DNAJC13	26.0194	26.0833	26.1969	26.1371	25.9388	25.8865	26.4273	26.2398	26.2438	26.6074	26.1154	26.2232	25.983	25.9786	26.1288	26.3245	26.0298	26.1813	25.8685	26.1785	25.9859	26.2499	26.0945	26.0502		F	0.972403	0.99734	F	0.911744	1.01373	F	0.165958	1.17043	51	51	51	30.5	30.5	30.5	254.41
O94906	O94906	Pre-mRNA-processing factor 6	PRPF6	29.0171	28.7156	29.1108	28.8598	29.1825	29.0644	28.9407	28.998	29.1319	29.0933	29.1682	28.9679	28.9917	28.8704	28.9876	28.9525	29.0067	29.0793	29.013	29.0274	28.8327	29.0274	28.8623	29.0072		F	0.980468	0.998127	F	0.636817	1.02167	T	0.0230079	1.14769	51	51	51	56.9	56.9	56.9	106.92
O95757	O95757	Heat shock 70 kDa protein 4L	HSPA4L	27.0666	26.1438	27.5657	26.9813	27.3217	26.1586	27.6567	27.2516	26.2933	27.5377	27.328	27.0997	26.8817	27.1058	26.9874	26.7733	27.1242	27.08	27.1404	27.1107	26.9718	26.9148	26.9242	26.9385		F	0.97534	0.991959	F	0.86479	0.953875	F	0.734212	1.08348	51	45	45	69.6	64.1	64.1	94.511
P31939	P31939	Bifunctional purine biosynthesis protein PURH;Phosphoribosylaminoimidazolecarboxamide formyltransferase;IMP cyclohydrolase	ATIC	30.2743	30.4371	30.2332	30.6827	30.2469	30.3358	30.5293	30.5348	30.4654	30.2201	30.4082	30.4609	30.5834	30.6603	30.5533	30.408	30.4394	30.3898	30.4429	30.5016	30.4785	30.6683	30.6554	30.5552		T	0.0335357	0.848873	F	0.375622	0.950831	T	0.0400119	0.855729	51	51	51	88.2	88.2	88.2	64.615
P47897	P47897	Glutamine--tRNA ligase	QARS	29.2098	29.3095	29.2184	29.2554	29.435	29.2173	29.3207	29.4078	29.4352	29.3386	29.5861	29.3351	29.3502	29.2671	29.3686	29.3988	29.2806	29.4264	29.3291	29.3844	29.4864	29.5469	29.516	29.5515		F	0.0658185	0.932863	F	0.65385	0.978864	F	0.30435	0.951366	51	50	50	65.5	65.5	65.5	87.798
P48643	P48643	T-complex protein 1 subunit epsilon	CCT5	31.4107	31.4171	31.4794	31.3486	31.3675	31.392	31.4751	31.2293	31.4453	31.4787	31.393	31.2023	31.3601	31.4366	31.4194	31.4531	31.3694	31.2664	31.4228	31.4069	31.3331	31.3759	31.4812	31.4803		F	0.567314	1.01288	F	0.405623	1.03179	F	0.680772	1.01493	51	51	51	85.8	85.8	85.8	59.67
P50748	P50748	Kinetochore-associated protein 1	KNTC1	26.1347	26.6007	26.5096	26.732	26.2519	26.4044	26.6967	26.9312	26.84	26.7877	26.5064	26.9199	26.459	26.4347	26.5441	26.519	26.6168	26.7052	26.5305	26.8363	26.6054	26.7542	26.7327	26.54		F	0.57292	0.949877	F	0.159066	0.857843	F	0.635906	1.03762	51	51	51	26.8	26.8	26.8	250.75
P52701	P52701	DNA mismatch repair protein Msh6	MSH6	27.6791	27.5472	27.7806	28.0875	27.8974	27.5059	27.9926	28.1577	27.9321	27.9983	27.9848	28.0956	27.8737	27.8034	27.868	27.7756	27.8524	27.9398	27.8198	27.9828	27.89	28.0629	27.9929	28.0266		F	0.0516765	0.894277	F	0.483724	0.932985	F	0.66956	0.9853	51	51	51	48.5	48.5	48.5	152.78
P54577	P54577	Tyrosine--tRNA ligase, cytoplasmic;Tyrosine--tRNA ligase, cytoplasmic, N-terminally processed	YARS	29.912	29.8151	30.0289	29.8886	29.9087	29.942	29.987	29.8894	29.8063	29.8252	29.7559	29.6684	30.0755	30.0364	29.9698	29.9383	29.9677	29.9844	30.0345	29.876	29.848	29.7803	29.8201	29.9816		F	0.232155	0.941923	F	0.668315	0.986384	F	0.30818	0.958115	51	51	51	79.9	79.9	79.9	59.143
P63010	P63010	AP-2 complex subunit beta	AP2B1	27.6438	27.5538	27.4169	27.5741	27.4064	27.4506	27.5511	27.6846	27.5911	27.6566	27.7646	27.6869	27.6044	27.6233	27.7588	27.7414	27.5604	27.6167	27.6282	27.8588	27.7907	27.6792	27.7727	27.6846		F	0.103891	0.905126	F	0.0705255	0.872558	F	0.314195	0.958592	51	51	27	54.4	54.4	34.7	104.55
Q10570	Q10570	Cleavage and polyadenylation specificity factor subunit 1	CPSF1	27.2054	27.4046	26.9786	27.209	27.1171	27.0762	27.2954	27.0973	27.4209	27.4394	27.3619	27.3737	26.9872	26.9207	27.0601	27.2755	27.0684	27.2164	27.0441	27.305	27.015	27.2039	27.1673	27.1777		F	0.370235	1.09833	F	0.963376	1.0031	T	0.00439888	1.20284	51	51	51	45.9	45.9	45.9	160.88
Q12888	Q12888	Tumor suppressor p53-binding protein 1	TP53BP1	25.0168	25.7456	26.3937	25.8781	25.5857	25.9979	26.5451	25.9383	26.3825	26.5106	25.6583	26.1117	26.374	26.2586	26.4731	26.234	26.2175	26.3983	26.2746	26.2225	26.0964	26.5544	26.452	26.5792		F	0.128845	0.652357	F	0.367685	0.849479	F	0.401437	0.848693	51	51	51	41.3	41.3	41.3	213.57
Q6PKG0;Q659C4	Q6PKG0	La-related protein 1	LARP1	28.5619	28.5474	28.627	28.5662	28.5642	28.5397	28.7409	28.449	28.7501	28.7471	28.4486	28.4713	28.6943	28.693	28.8001	28.9138	28.7738	28.8056	28.6939	28.7658	28.7777	28.87	28.8823	28.6957		T	0.030001	0.872655	F	0.060295	0.904483	F	0.16948	0.896386	51	51	51	58.6	58.6	58.6	123.51
Q9Y678	Q9Y678	Coatomer subunit gamma-1	COPG1	29.0746	29.1969	29.3451	29.1037	29.1965	29.1958	29.4354	28.9282	29.3426	29.4398	29.128	29.0018	29.1204	29.1351	29.2469	29.1588	29.1993	29.2277	29.1365	29.2594	29.0932	29.1927	29.2304	29.1974		F	0.607786	1.02828	F	0.383652	1.04986	F	0.1998	1.09052	51	51	46	72.7	72.7	66.1	97.717
Q9Y6D6	Q9Y6D6	Brefeldin A-inhibited guanine nucleotide-exchange protein 1	ARFGEF1	26.32	26.4294	26.7068	26.9276	26.3615	26.3943	26.6812	27.1173	26.6508	26.804	26.4957	26.8578	26.7671	26.7689	26.9513	26.9093	26.7548	26.8476	26.7789	26.8768	26.8247	27.0166	26.9886	26.8823		T	0.022441	0.777141	T	0.0144594	0.792505	T	0.0288872	0.824815	51	51	37	36.3	36.3	28.1	208.76
O60306	O60306	Intron-binding protein aquarius	AQR	27.596	27.5351	27.5054	27.4873	27.5756	27.4271	27.589	27.7332	27.7066	27.6721	27.537	27.54	27.5792	27.3594	27.5553	27.6385	27.5441	27.6459	27.5799	27.595	27.4852	27.6623	27.5519	27.4755		F	0.875229	1.00862	F	0.280217	0.958848	F	0.215033	1.06794	50	49	49	40.8	40.3	40.3	171.29
P11940;Q9H361;Q96DU9	P11940;Q9H361	Polyadenylate-binding protein 1;Polyadenylate-binding protein 3	PABPC1;PABPC3	29.7328	29.6761	29.8043	29.3671	29.8147	29.6427	29.6879	29.0984	30.1617	30.0719	29.7955	29.4243	29.9181	29.8202	29.6318	29.9258	29.9886	29.9618	30.026	29.9647	29.8182	29.9532	30.1987	30.1148		F	0.365445	0.941968	T	0.00213148	0.829208	F	0.935764	0.992034	50	50	31	74.8	74.8	50.8	70.67
P17844	P17844	Probable ATP-dependent RNA helicase DDX5	DDX5	29.6934	29.6936	29.7789	29.8351	30.0793	29.8095	29.7415	29.7814	30.2193	30.1424	30.2611	29.8238	29.9368	29.7305	29.8149	29.7925	29.9695	30.0208	30.0842	30.1455	30.3434	30.2749	30.3643	30.3674		F	0.147134	0.935154	F	0.126845	0.883784	T	0.0201627	0.913887	50	50	38	67.1	67.1	54.6	69.147
P33993	P33993	DNA replication licensing factor MCM7	MCM7	30.1026	29.7012	29.9124	30.2037	30.1271	29.5987	30.0901	30.2424	30.0145	30.2324	30.2434	30.287	30.0798	30.0646	30.1283	30.0448	30.0503	30.1725	30.1394	30.2396	30.0313	30.1752	30.1716	30.078		F	0.140071	0.886421	F	0.216712	0.863445	F	0.54054	1.03483	50	50	50	72.9	72.9	72.9	81.307
P42285	P42285	Superkiller viralicidic activity 2-like 2	SKIV2L2	28.6403	28.762	28.6944	28.8069	28.7577	28.63	28.8043	28.763	28.9185	28.9239	28.8503	28.8947	28.6807	28.6315	28.7647	28.8137	28.7133	28.7936	28.732	28.8156	28.7638	28.8801	28.7884	28.724		F	0.693004	0.983686	F	0.556194	0.977415	F	0.0564465	1.0781	50	50	50	52.3	52.3	52.3	117.8
P42345	P42345	Serine/threonine-protein kinase mTOR	MTOR	26.5772	26.4223	25.9345	26.5695	26.4096	26.2445	26.2236	26.4632	26.6705	26.2071	26.6031	26.456	26.4461	26.4401	26.637	26.7641	26.4173	26.5503	26.3887	26.5871	26.3893	26.6313	26.6745	26.5815		F	0.22206	0.834788	F	0.0513144	0.8746	F	0.617387	0.94897	50	50	50	25.9	25.9	25.9	288.89
P50395	P50395	Rab GDP dissociation inhibitor beta	GDI2	30.8079	30.9546	30.9793	31.1328	30.8853	30.8504	31.0664	31.0346	30.8184	30.8215	30.7512	30.8675	31.0101	31.0939	30.958	31.0683	30.9436	30.989	30.8878	30.8451	30.8802	30.8734	30.9272	30.8797		F	0.093862	0.921083	F	0.803432	1.01232	T	0.0120357	0.937514	50	50	39	91.5	91.5	69.4	50.663
P50990	P50990	T-complex protein 1 subunit theta	CCT8	31.5745	31.6424	31.7679	31.7968	31.6693	31.7235	31.8167	31.815	31.7468	31.6478	31.6894	31.8094	31.7694	31.7058	31.7069	31.7398	31.7552	31.7466	31.7958	31.656	31.6966	31.6617	31.7147	31.748		F	0.232002	0.953362	F	0.971803	0.99871	F	0.755139	0.992696	50	50	50	81.4	81.4	81.4	59.62
P51532	P51532	Transcription activator BRG1	SMARCA4	27.8335	27.7936	27.8247	27.8938	28.0358	27.7212	28.0537	28.0857	28.1106	28.1797	28.1393	28.1833	27.8711	27.7622	27.9552	27.9094	27.8907	28.0182	27.9927	28.1605	27.912	28.1674	28.1257	28.0969		F	0.302276	0.961134	F	0.513227	0.946964	F	0.370318	1.04804	50	50	31	31.7	31.7	21.2	184.64
Q02790	Q02790	Peptidyl-prolyl cis-trans isomerase FKBP4;Peptidyl-prolyl cis-trans isomerase FKBP4, N-terminally processed	FKBP4	29.8432	29.5342	29.3966	29.7544	29.6402	29.3418	29.5245	29.6994	29.2782	29.3464	29.6199	29.6631	29.4274	29.4239	29.4223	29.5568	29.3451	29.2915	29.4562	29.4465	29.4445	29.2094	29.348	29.2129		F	0.305628	1.09712	F	0.233985	1.08475	F	0.360137	1.08006	50	50	50	80.8	80.8	80.8	51.804
Q08J23	Q08J23	tRNA (cytosine(34)-C(5))-methyltransferase	NSUN2	29.5105	29.5108	29.5035	29.358	29.5796	29.4832	29.4987	29.3556	29.5319	29.4004	29.4514	29.2096	29.6506	29.5542	29.5694	29.5569	29.5211	29.5868	29.5585	29.5248	29.4059	29.4489	29.462	29.5539		T	0.0404328	0.949652	F	0.41914	0.981261	F	0.900438	0.995556	50	50	50	72.1	72.1	72.1	86.47
Q13263	Q13263	Transcription intermediary factor 1-beta	TRIM28	29.4251	29.4715	29.4221	29.7759	29.5172	29.3979	29.6966	29.5008	29.5689	29.5558	29.4296	29.8553	29.5641	29.7328	29.5429	29.5137	29.6371	29.5356	29.5263	29.7624	29.6076	29.7513	29.7737	29.6035		F	0.0552247	0.902007	F	0.45991	0.947315	F	0.0521838	0.891344	50	50	50	74.6	74.6	74.6	88.549
Q5TBA9	Q5TBA9	Protein furry homolog	FRY	23.5733	24.4903	23.9298	24.8318	23.3444	24.0414	24.3817	25.0569	25.2458	24.7665	24.087	24.973	24.6949	24.5083	24.733	24.6948	24.4229	24.9997	24.5854	24.5008	25.2794	24.9203	25.0175	24.9153		T	0.0356178	0.632889	F	0.063916	0.613569	F	0.315373	0.793675	50	50	48	20.7	20.7	20.2	338.87
Q9UKV3	Q9UKV3	Apoptotic chromatin condensation inducer in the nucleus	ACIN1	28.6742	28.7152	28.7635	28.9683	28.8121	28.6544	28.9119	28.991	29.1218	28.9913	28.922	29.1072	28.7577	28.6787	28.9388	28.9365	28.7885	28.9348	28.7986	28.9615	28.7872	29.1169	28.9606	28.8818		F	0.227995	0.926387	F	0.386411	0.94734	F	0.469856	1.05338	50	50	50	41.8	41.8	41.8	151.86
Q9Y4L1;Q9BXT5	Q9Y4L1	Hypoxia up-regulated protein 1	HYOU1	28.6062	28.5288	28.4682	28.9826	28.7196	28.3883	28.6434	28.8376	28.6991	28.569	28.7624	28.781	28.5651	28.5582	28.5181	28.4512	28.5166	28.4699	28.4859	28.7027	28.616	28.8721	28.8471	28.8142		F	0.81486	1.00782	F	0.719483	1.02812	F	0.244516	0.926217	50	50	50	55.1	55.1	55.1	111.33
O00203;Q13367	O00203	AP-3 complex subunit beta-1	AP3B1	27.988	28.0152	28.0294	28.1159	27.9583	27.9594	28.2499	28.1725	28.1961	28.18	28.1216	28.1736	27.7876	27.8126	27.9347	27.8844	27.8725	27.9426	27.9384	27.998	27.8837	28.0833	28.0232	27.9952		T	0.0126082	1.11422	F	0.231614	1.08522	T	0.023966	1.12471	49	49	49	46.3	46.3	46.3	121.32
O75534	O75534	Cold shock domain-containing protein E1	CSDE1	28.1934	28.3608	28.4599	28.6656	28.948	28.5848	28.7647	29.0431	29.1262	29.0486	29.1656	29.1141	28.6629	28.4397	28.5194	28.2818	28.6665	28.6718	28.8158	29	29.2909	29.3248	29.3276	29.2484		F	0.281978	0.908854	F	0.866031	0.984397	T	0.00375309	0.879992	49	49	49	57	57	57	88.884
P23246	P23246	Splicing factor, proline- and glutamine-rich	SFPQ	31.0204	31.0519	31.0762	31.1928	31.1758	30.9933	31.1303	31.1338	31.2831	31.2733	31.269	31.2701	31.1838	31.1011	31.1592	31.163	31.2521	31.1433	31.1948	31.3223	31.1828	31.2765	31.1775	31.2401		T	0.00935082	0.93154	F	0.10383	0.914887	F	0.105784	1.03949	49	49	47	56.7	56.7	55.3	76.149
P50570	P50570	Dynamin-2	DNM2	28.2864	28.3217	28.1394	28.3492	28.13	28.1953	28.2939	28.3263	28.3316	28.2857	28.2712	28.312	27.8474	28.0317	28.026	28.0702	28.0075	28.0655	27.9501	28.0021	27.9459	27.9482	28.0746	27.9051		T	0.0193114	1.19362	T	0.00924594	1.14877	T	0.000851915	1.25506	49	49	34	62	62	47.6	98.063
Q10567	Q10567	AP-1 complex subunit beta-1	AP1B1	27.8987	27.9852	28.0191	28.0677	27.8577	27.8042	28.1002	28.0798	27.9586	28.02	27.9878	28.0479	27.9038	27.9501	28.0989	27.8684	27.9393	27.9652	27.8935	28.0654	28.0904	28.1101	28.0926	28.0529		F	0.861279	1.00859	F	0.627798	0.969187	T	0.00510699	0.934524	49	25	25	51.7	32.2	32.2	104.64
Q5JRA6	Q5JRA6	Melanoma inhibitory activity protein 3	MIA3	27.9051	27.8046	27.9118	27.9109	28.1266	27.7974	27.8771	27.899	27.949	28.1386	28.0073	28.1222	27.798	27.658	27.7002	27.6362	27.6153	27.6587	27.8674	28.07	27.8407	27.8653	27.9605	28.0435		T	0.0188283	1.12956	F	0.420422	1.0949	F	0.209381	1.07483	49	49	49	35.9	35.9	35.9	213.7
Q5JSL3	Q5JSL3	Dedicator of cytokinesis protein 11	DOCK11	26.0796	25.937	25.4603	26.1631	26.174	25.9834	25.6092	26.2052	26.0181	25.6048	26.111	26.047	25.704	25.829	26.0317	25.9371	25.7488	25.9496	25.7994	25.7017	25.7678	25.9853	25.876	25.8597		F	0.790073	0.966028	F	0.459326	1.0885	F	0.791966	1.02746	49	47	45	28.3	27.4	26.6	237.67
Q8NI27	Q8NI27	THO complex subunit 2	THOC2	27.3672	27.4373	27.2086	27.329	27.4702	27.275	27.2969	27.4685	27.5557	27.4317	27.5477	27.4395	27.2712	27.2243	27.4736	27.2995	27.372	27.5845	27.3116	27.5058	27.3291	27.4398	27.4285	27.5603		F	0.819708	1.01437	F	0.333349	0.93554	F	0.318569	1.05137	49	49	49	35.4	35.4	35.4	182.77
Q99460	Q99460	26S proteasome non-ATPase regulatory subunit 1	PSMD1	29.4228	29.3443	29.4035	29.4117	29.4555	29.3034	29.5038	29.4038	29.5375	29.4593	29.4863	29.541	29.559	29.4753	29.5582	29.4845	29.5001	29.6094	29.4706	29.5601	29.4498	29.6044	29.6308	29.5925		T	0.0118793	0.914426	F	0.12693	0.923909	F	0.206995	0.94933	49	49	49	60.9	60.9	60.9	105.84
Q9HAV4	Q9HAV4	Exportin-5	XPO5	28.5959	28.5062	28.4449	28.7305	28.6982	28.4722	28.5794	28.6782	28.7492	28.6351	28.7141	28.7068	28.7533	28.6758	28.746	28.7297	28.7855	28.7764	28.7322	28.8814	28.729	28.8827	28.8338	28.8303		T	0.00411794	0.864202	T	0.0243087	0.864173	F	0.0534163	0.9205	49	49	49	47.6	47.6	47.6	136.31
Q9P265	Q9P265	Disco-interacting protein 2 homolog B	DIP2B	27.5004	27.7318	27.2649	27.5539	27.6168	27.6931	27.4425	27.7905	27.9222	27.4361	27.737	27.5329	27.6794	27.5802	27.6919	27.646	27.5393	27.653	27.612	27.7477	27.5491	27.6529	27.6976	27.72		F	0.253613	0.901039	F	0.533297	0.963326	F	0.745143	1.03063	49	49	44	40.9	40.9	36.9	171.49
O15027	O15027	Protein transport protein Sec16A	SEC16A	27.1096	27.2571	27.434	27.3936	27.2512	27.3638	27.4306	27.2335	27.4011	27.3399	27.2877	27.3296	27.2927	27.1947	27.1762	27.0849	27.2078	27.1858	27.2531	27.4127	27.2854	27.361	27.28	27.3878		F	0.431335	1.05687	F	0.314288	1.05969	F	0.747641	1.00998	48	48	48	30.4	30.4	30.4	251.89
P26639	P26639	Threonine--tRNA ligase, cytoplasmic	TARS	30.5864	30.7065	30.6759	30.9108	30.7305	30.6585	30.7605	31.014	30.6957	30.5816	30.7155	30.7764	30.8416	30.7909	30.844	30.6359	30.7845	30.7549	30.7968	30.8019	30.8001	30.8251	30.7845	30.8389		F	0.121099	0.91902	F	0.0608538	0.953951	T	0.0112429	0.902576	48	48	44	63.5	63.5	58.8	83.434
P35606	P35606	Coatomer subunit beta	COPB2	29.3258	29.4229	29.4589	29.4668	29.366	29.4319	29.6609	29.6128	29.55	29.5195	29.416	29.4057	29.3994	29.3434	29.4385	29.3358	29.388	29.4441	29.4298	29.5275	29.4328	29.5024	29.4648	29.3978		F	0.619873	1.01623	F	0.656862	1.02732	F	0.336567	1.03218	48	48	48	72	72	72	102.49
P43243	P43243	Matrin-3	MATR3	30.3528	30.5324	30.4797	30.4866	30.4681	30.3695	30.5409	30.5085	30.6052	30.4887	30.46	30.5398	30.5438	30.433	30.6027	30.6808	30.4908	30.5802	30.5286	30.6386	30.562	30.6631	30.6245	30.564		F	0.208053	0.926533	F	0.135795	0.933026	F	0.130157	0.942518	48	48	48	58.4	58.4	58.4	94.622
P46459	P46459	Vesicle-fusing ATPase	NSF	28.7448	28.5666	28.5229	28.8227	28.67	28.6082	28.5299	29.0354	28.5922	28.5354	28.7327	28.6897	28.5171	28.5742	28.5863	28.4967	28.4337	28.5542	28.524	28.5389	28.637	28.6354	28.6083	28.632		F	0.326041	1.04816	F	0.111346	1.06439	F	0.877961	0.994449	48	48	48	55	55	55	82.593
P46939	P46939	Utrophin	UTRN	28.3692	28.4311	28.2508	28.5009	28.3622	28.3177	28.1156	28.3167	28.4103	28.5105	28.6809	28.87	27.9234	27.7431	27.6998	27.5315	28.056	28.2135	28.0123	27.7936	27.2395	27.7858	28.0178	27.3504		T	0.00190377	1.54319	F	0.0965304	1.18616	T	0.00903908	1.91257	48	48	47	17.6	17.6	17.3	394.46
P49368	P49368	T-complex protein 1 subunit gamma	CCT3	31.2448	31.0716	31.2694	31.0504	31.1101	31.1135	31.1672	30.9351	31.1264	31.1564	31.1376	31.0994	31.1554	31.1856	31.1081	31.1223	31.157	31.0387	31.193	31.2256	31.0907	30.9964	31.1019	31.2339		F	0.391905	1.03703	F	0.66486	0.983974	F	0.580669	1.02412	48	48	48	72.3	72.3	72.3	60.533
P52732	P52732	Kinesin-like protein KIF11	KIF11	27.627	27.2255	27.7048	27.9569	27.9002	27.4671	27.8463	28.2606	27.8148	27.9752	28.0404	28.1124	28.1257	27.9407	28.0259	27.8176	28.0113	28.1856	28.0899	28.2954	28.1439	28.2656	28.2374	28.2527		T	0.0258889	0.727789	T	0.0295548	0.75384	T	0.00744743	0.82275	48	48	48	49.7	49.7	49.7	119.16
Q08378	Q08378	Golgin subfamily A member 3	GOLGA3	27.2347	27.2801	27.5067	27.275	27.2871	27.3709	27.5661	27.3276	27.5712	27.656	27.4092	27.3523	27.1267	27.1108	26.9807	26.9497	27.0772	27.0137	27.2083	27.0998	27.0926	27.3511	27.2695	27.0905		T	0.0195567	1.22991	T	0.0145465	1.2382	T	0.0171051	1.26974	48	48	48	42.3	42.3	42.3	167.35
Q13045	Q13045	Protein flightless-1 homolog	FLII	27.8388	28.0708	27.7512	28.1814	27.8621	27.925	27.8583	28.1902	28.1293	27.8558	28.0393	28.1742	28.0355	27.9596	28.0074	28.0648	27.9763	28.0266	27.8992	27.9131	27.961	27.9821	28.1687	27.9824		F	0.182896	0.913911	F	0.126634	0.951325	F	0.868905	0.989392	48	48	48	47.4	47.4	47.4	144.75
Q13423	Q13423	NAD(P) transhydrogenase, mitochondrial	NNT	29.8063	29.9418	29.643	29.9488	29.6927	29.9471	29.7498	30.2595	30.0432	29.8834	29.8868	30.1739	30.248	29.9783	30.2537	30.3571	30.0588	30.2598	29.9993	30.2398	30.1528	30.3528	30.3212	30.3926		T	0.0185376	0.751468	T	0.0189176	0.788474	T	0.00487312	0.775363	48	48	48	46.9	46.9	46.9	113.89
Q14203	Q14203	Dynactin subunit 1	DCTN1	28.0003	28.0007	27.8627	28.2145	28.1109	28.0777	28.0047	28.3435	28.0336	28.036	28.1452	28.2404	28.0937	27.9999	28.0808	28.0246	28.0507	28.0903	28.1146	28.148	27.9928	28.149	28.1315	28.1614		F	0.09694	0.936153	F	0.3543	0.975041	F	0.534428	0.974629	48	48	48	51.3	51.3	51.3	141.69
Q14676	Q14676	Mediator of DNA damage checkpoint protein 1	MDC1	27.2576	27.1655	27.4925	27.6987	27.3594	27.1612	27.6142	27.6358	27.6442	27.8813	27.6956	27.9899	27.4306	27.3471	27.5177	27.6527	27.5385	27.5033	27.5513	27.811	27.7002	28.0323	27.9825	27.7337		F	0.166269	0.881586	F	0.167336	0.856926	F	0.345493	0.919045	48	48	48	41.4	41.4	41.4	226.66
Q8N1F7	Q8N1F7	Nuclear pore complex protein Nup93	NUP93	29.0067	28.829	29.0387	28.8611	29.0573	29.0739	28.9285	29.0294	29.1064	29.1667	29.0021	28.9772	28.9591	28.9334	28.9403	28.8079	29.0396	29.0095	29.0213	29.0952	28.9329	29.1267	29.0243	29.0688		F	0.513312	1.03379	F	0.649525	0.98521	F	0.433204	1.03783	48	48	48	68.3	68.3	68.3	93.487
Q8N3C0	Q8N3C0	Activating signal cointegrator 1 complex subunit 3	ASCC3	27.1728	27.1271	27.1093	27.2063	27.3994	27.2516	27.1436	27.4297	27.3774	27.2488	27.4991	27.3256	27.3763	27.2117	27.243	27.2208	27.309	27.4006	27.3975	27.3575	27.3405	27.4875	27.4355	27.5556		T	0.0463692	0.916016	F	0.19107	0.932192	F	0.3696	0.946276	48	48	48	26.5	26.5	26.5	251.46
Q8TDZ2;Q7RTP6	Q8TDZ2	Protein-methionine sulfoxide oxidase MICAL1	MICAL1	27.9693	27.9298	27.4085	29.1925	28.2903	27.951	27.3769	29.1676	28.1262	27.5903	28.2544	29.1376	29.2003	28.8681	28.942	29.1126	28.9276	28.8779	28.9337	28.9553	29.1017	29.2458	29.2	29.0984		T	0.000823458	0.417098	T	0.00536384	0.482668	T	0.00114514	0.444061	48	48	48	52.4	52.4	52.4	117.87
Q8WUM0	Q8WUM0	Nuclear pore complex protein Nup133	NUP133	27.8967	27.9871	27.934	27.8233	27.8609	27.8949	28.0539	27.8832	28.1082	28.0884	28.0186	27.8546	27.7934	27.7642	27.8888	27.9402	27.9325	27.8972	27.8576	28.0215	28.0006	28.2151	28.1711	27.9221		F	0.142364	1.06629	F	0.89075	1.0065	F	0.950948	0.99619	48	48	48	48.2	48.2	48.2	128.98
Q92499	Q92499	ATP-dependent RNA helicase DDX1	DDX1	28.9622	29.1375	28.9552	29.1749	28.884	28.9437	29.1569	29.0686	29.0232	29.0741	28.9808	29.0722	28.8828	28.9379	29.1497	29.1078	28.8584	28.8577	28.9116	28.9099	28.9705	28.9894	29.0137	28.891		F	0.989695	0.999141	F	0.183537	1.07957	F	0.182545	1.04238	48	48	48	66.2	66.2	66.2	82.431
Q92945	Q92945	Far upstream element-binding protein 2	KHSRP	29.9578	29.9421	30.0825	30.4675	30.1513	30.0112	30.1301	30.3486	30.3495	30.2279	30.2075	30.367	30.0153	30.0318	30.0293	29.8806	30.1122	29.9454	30.0419	30.2828	29.9456	30.2526	30.0561	29.9713		F	0.935278	1.00337	F	0.983897	1.00135	F	0.0720566	1.15288	48	48	44	65	65	61.7	73.114
Q99832	Q99832	T-complex protein 1 subunit eta	CCT7	30.9403	30.9308	30.9417	31.1375	30.9513	30.9243	31.1207	31.0695	31.0688	31.0109	30.9999	31.1438	30.9389	30.9841	30.9415	30.8043	30.9294	30.9292	31.0586	31.1363	30.9024	30.9019	31.0328	30.9163		F	0.677589	1.01424	F	0.860997	0.989916	F	0.0870538	1.06302	48	48	48	77.9	77.9	77.9	59.366
Q9BXJ9	Q9BXJ9	N-alpha-acetyltransferase 15, NatA auxiliary subunit	NAA15	28.855	28.922	29.0049	28.922	29.1633	28.9464	29.0283	28.9735	29.116	29.0866	29.1291	28.9075	29.0898	29.0749	29.0467	28.9742	29.0375	29.0755	29.0665	29.1244	29.0773	29.1557	29.1395	29.0636		F	0.0532536	0.920735	F	0.621671	0.979427	F	0.959701	1.00106	48	48	39	59.6	59.6	52.3	101.27
Q9Y2J2	Q9Y2J2	Band 4.1-like protein 3;Band 4.1-like protein 3, N-terminally processed	EPB41L3	29.0322	29.4337	28.6361	29.3264	29.1635	29.3994	28.8237	29.181	29.5728	28.6633	29.3016	28.9677	29.1894	29.3416	29.5654	29.1538	29.2584	29.2377	29.1144	29.421	29.1409	29.356	29.2325	29.0911		F	0.265373	0.824408	F	0.452518	0.914463	F	0.916798	0.982202	48	44	43	51.9	48.9	47.9	120.68
O14981	O14981	TATA-binding protein-associated factor 172	BTAF1	26.9384	27.2127	27.024	27.0923	26.8364	26.8862	27.2019	27.1099	27.3544	27.3228	27.0566	26.9889	27.0955	27.1596	27.3129	27.3134	27.1726	27.3077	27.2615	27.3172	27.1815	27.4118	27.2909	27.239		F	0.145837	0.893818	T	0.0378613	0.817965	F	0.727135	0.97523	47	47	47	35.3	35.3	35.3	206.89
O95782	O95782	AP-2 complex subunit alpha-1	AP2A1	28.2364	27.9619	28.2125	28.342	28.4174	28.1694	28.1705	28.4145	28.2733	28.2478	28.3356	28.4035	28.4355	28.3095	28.3621	28.2161	28.3686	28.3891	28.4897	28.5558	28.3966	28.3653	28.4626	28.5026		F	0.0876969	0.874263	F	0.0700002	0.87153	T	0.0189284	0.90363	47	47	36	57.1	57.1	45.3	107.54
P48634	P48634	Protein PRRC2A	PRRC2A	27.4242	27.4231	27.5132	27.7722	27.5408	27.3863	27.808	27.7019	27.6676	27.5931	27.4455	27.585	27.5092	27.446	27.5533	27.7554	27.4302	27.4234	27.4868	27.7397	27.5681	27.7716	27.7242	27.6462		F	0.233319	0.925005	F	0.685172	1.04125	F	0.211668	0.927355	47	44	44	30.7	29.5	29.5	228.86
Q3SY69	Q3SY69	Mitochondrial 10-formyltetrahydrofolate dehydrogenase	ALDH1L2	28.2407	28.1508	28.2116	27.9832	28.0169	28.139	28.1887	27.9304	28.2577	28.1405	27.9398	27.8081	27.7	27.7526	27.8248	27.7667	27.8627	27.9169	27.6728	27.4861	27.422	27.592	27.5322	27.424		T	7.99495e-05	1.35662	T	0.0275486	1.30157	T	0.00109965	1.53704	47	47	40	55	55	49.7	101.74
Q7L576	Q7L576	Cytoplasmic FMR1-interacting protein 1	CYFIP1	27.4233	27.4651	27.4842	27.4282	27.3409	27.3179	27.4897	27.4171	27.6048	27.5443	27.2657	27.357	27.5081	27.4188	27.5609	27.6337	27.3869	27.6048	27.4792	27.6058	27.3316	27.4916	27.4147	27.3404		F	0.246952	0.950748	F	0.138368	0.909813	F	0.466976	1.05485	47	47	30	41.3	41.3	26.8	145.18
CON__Q29443;CON__Q0IIK2;P02788	CON__Q29443;CON__Q0IIK2			27.5329	28.627	27.9023	28.5383	27.851	27.7284	27.9726	28.6937	27.3853	27.2474	27.2826	27.3166	28.5144	28.7938	28.0286	27.8078	28.3814	27.8979	28.5323	28.5643	28.1599	28.1072	27.6755	27.73	+	F	0.51384	0.831945	T	0.0496296	0.710394	T	0.0100548	0.653794	46	46	45	76.1	76.1	74.9	75.829
O14617	O14617	AP-3 complex subunit delta-1	AP3D1	27.8401	28.022	28.0418	28.0563	27.9957	27.9783	28.1679	28.1195	28.1585	28.0928	27.9311	28.0774	27.7195	27.7094	27.7831	27.6801	27.747	27.838	27.7835	27.9755	27.7631	27.7452	27.7574	27.7223		T	0.00922725	1.18501	T	0.0422529	1.15772	T	0.00282034	1.24295	46	46	46	49.9	49.9	49.9	130.16
O43143	O43143	Pre-mRNA-splicing factor ATP-dependent RNA helicase DHX15	DHX15	29.2141	29.2836	29.2063	29.3374	29.162	29.1766	29.2876	29.3221	29.2257	29.2256	29.2209	29.2379	29.2067	29.2656	29.2578	29.404	29.2029	29.269	29.1905	29.3271	29.3287	29.3212	29.2682	29.2645		F	0.407188	0.966697	F	0.474838	0.973563	T	0.0163858	0.951584	46	46	45	57.2	57.2	56.1	90.932
O75694	O75694	Nuclear pore complex protein Nup155	NUP155	28.4999	28.5971	28.5964	28.4584	28.4904	28.4761	28.5985	28.4585	28.7559	28.7723	28.5636	28.6185	28.6051	28.4744	28.6386	28.5953	28.6766	28.6927	28.6159	28.7371	28.5803	28.6919	28.674	28.694		F	0.793669	0.990425	T	0.0151704	0.895703	F	0.588819	1.02614	46	46	46	46.3	46.3	46.3	155.2
O95466	O95466	Formin-like protein 1	FMNL1	27.1172	27.0507	26.0412	27.158	27.0624	26.8934	26.1473	27.1971	26.8893	26.1167	27.2142	27.2854	26.6769	26.6607	26.6475	26.752	26.5533	26.5767	26.5986	26.5809	26.573	26.6702	26.7013	26.7179		F	0.865619	1.03678	F	0.621857	1.08951	F	0.797488	1.05294	46	46	42	41.6	41.6	39.2	121.85
P04843	P04843	Dolichyl-diphosphooligosaccharide--protein glycosyltransferase subunit 1	RPN1	30.4087	30.4098	30.1776	30.1733	30.2596	30.1571	30.2677	30.2842	30.2607	30.4056	30.4223	30.3677	30.0651	29.9875	30.1924	30.0158	30.0345	30.1159	29.9769	30.1444	30.231	30.2089	30.1551	30.1282		T	0.0245907	1.20317	T	0.0316232	1.11745	T	0.0163705	1.13452	46	46	46	71.5	71.5	71.5	68.569
P11216	P11216	Glycogen phosphorylase, brain form	PYGB	27.3294	27.1458	26.8413	26.811	27.2761	27.1148	26.8843	26.7325	27.014	26.8874	27.2721	26.7738	26.9441	27.0324	27.052	26.9606	26.8919	27.0947	26.8987	26.952	26.8994	27.2338	26.9563	27.0701		F	0.419618	1.0779	F	0.283623	1.09609	F	0.894542	1.01252	46	38	36	58.8	48	45.1	96.695
P11678	P11678	Eosinophil peroxidase;Eosinophil peroxidase light chain;Eosinophil peroxidase heavy chain	EPX	18.7057	20.1257	22.0545	21.7105	17.3339	20.8562	22.5705	20.8444	18.3317	22.2712	17.449	20.7266	15	15	18.9837	20.301	15	15	15	15	15	17.5415	15	15		F	0.161199	7.8578	T	0.00960016	38.1477	F	0.0505385	13.1343	46	40	40	58.3	51.5	51.5	81.04
P40939	P40939	Trifunctional enzyme subunit alpha, mitochondrial;Long-chain enoyl-CoA hydratase;Long chain 3-hydroxyacyl-CoA dehydrogenase	HADHA	30.0515	30.3504	30.1052	30.1622	29.9555	30.3037	30.1828	30.0354	30.4081	30.2868	30.0866	30.2045	30.2225	30.3269	30.3714	30.3383	30.2355	30.3654	30.177	30.2373	30.1178	30.3475	30.2983	30.154		F	0.150385	0.903928	F	0.324623	0.928862	F	0.77314	1.0218	46	46	46	69.3	69.3	69.3	82.999
P78371	P78371	T-complex protein 1 subunit beta	CCT2	31.3544	31.2134	31.2048	30.9845	31.1076	31.1317	31.1538	30.7792	31.2915	31.4945	31.1926	31.2991	30.9792	31.2445	31.0154	31.0944	30.9497	30.9252	31.0863	31.1045	31.0909	31.0408	31.2942	31.1033		F	0.0831025	1.12828	F	0.0941872	1.08267	F	0.108274	1.14386	46	46	46	86	86	86	57.488
Q12768	Q12768	WASH complex subunit strumpellin	KIAA0196	27.4328	27.2819	27.3142	27.0742	27.067	27.2928	27.2689	27.1276	27.2918	27.4556	27.2032	26.9816	27.0724	27.1223	27.1699	27.1769	27.2147	27.2383	27.1055	27.3002	26.9345	27.0702	27.0292	26.9151		T	0.00748305	1.15477	F	0.949805	0.996483	T	0.00741778	1.2567	46	46	46	45.6	45.6	45.6	134.28
Q12789	Q12789	General transcription factor 3C polypeptide 1	GTF3C1	25.8318	26.342	26.2667	26.269	26.0966	25.9387	26.3232	26.1664	26.3692	26.3398	26.1882	26.4261	26.3536	26.0866	26.3712	26.5011	26.138	26.3534	26.1817	26.3672	26.2592	26.5522	26.6116	26.2878		F	0.330247	0.881907	F	0.280821	0.907158	F	0.319372	0.914688	46	46	46	29.9	29.9	29.9	238.87
Q12873	Q12873	Chromodomain-helicase-DNA-binding protein 3	CHD3	25.8999	25.3416	25.8206	24.4312	26.0728	25.7441	26.1379	24.8029	25.8417	25.9599	25.7753	25.509	25.7575	25.6043	26.1379	26.092	25.6743	26.0081	25.7841	25.9647	25.5387	26.025	25.9071	25.9345		F	0.36528	0.864195	F	0.397831	1.09212	F	0.956775	1.00533	46	33	28	27.2	21.2	17.6	226.59
Q15233	Q15233	Non-POU domain-containing octamer-binding protein	NONO	30.5091	30.468	30.4925	30.6498	30.6827	30.4117	30.4326	30.5282	30.677	30.5665	30.6362	30.7241	30.5821	30.5409	30.5913	30.52	30.5969	30.6059	30.5717	30.5508	30.5228	30.4786	30.5212	30.3932		T	0.0275785	0.953484	F	0.375061	0.951086	T	0.0218617	1.10773	46	44	43	71.3	69.2	69.2	54.231
Q5JPE7;P69849	Q5JPE7;P69849	Nodal modulator 2;Nodal modulator 3	NOMO2;NOMO3	24.2562	24.4	23.9261	24.4715	24.2118	23.8687	24.184	24.07	24.4342	24.2083	24.3379	24.6283	23.9943	23.8677	24.1218	24.0231	24.1442	24.0072	24.0394	24.5504	23.9855	24.1554	24.0738	24.198		F	0.206815	1.14264	F	0.601549	0.934897	T	0.0350925	1.16766	46	46	3	53.5	53.5	3.4	139.44
Q92841	Q92841	Probable ATP-dependent RNA helicase DDX17	DDX17	29.7972	29.7978	29.7035	29.7224	29.5717	29.6714	29.6573	29.4345	29.8231	29.7578	29.6137	29.4149	29.5936	29.5863	29.7202	29.6634	29.4972	29.6465	29.5366	29.4807	29.4107	29.5756	29.4443	29.5003		T	0.0406797	1.09072	F	0.128718	1.06674	T	0.0138681	1.18824	46	34	34	53.5	44.6	44.6	80.272
Q96T88	Q96T88	E3 ubiquitin-protein ligase UHRF1	UHRF1	28.3527	28.5484	29.27	29.1741	28.6582	28.5077	29.3409	29.198	28.7787	29.353	28.7788	29.355	28.8403	28.7159	28.7164	28.8084	28.8606	28.8751	28.8606	28.8441	29.0008	29.0523	28.9847	29.0217		F	0.851744	0.968267	F	0.913595	0.983169	F	0.792445	0.969486	46	46	44	68.2	68.2	66.1	89.813
A0AVT1	A0AVT1	Ubiquitin-like modifier-activating enzyme 6	UBA6	27.4768	27.7044	27.5489	27.7289	27.4201	27.5339	27.6829	27.8081	27.6429	27.5085	27.3495	27.7073	27.6478	27.6983	27.6615	27.7103	27.47	27.6882	27.6146	27.669	27.5644	27.6501	27.5225	27.5091		F	0.14114	0.931245	F	0.486973	0.956089	F	0.480531	0.958481	45	45	45	56.9	56.9	56.9	117.97
O95071	O95071	E3 ubiquitin-protein ligase UBR5	UBR5	26.2459	26.3539	26.3511	26.5195	26.5122	26.2087	26.5958	26.5935	26.7529	26.7666	26.8114	26.743	26.3056	26.1904	26.4386	26.3847	26.3878	26.4549	26.4919	26.8075	26.5976	26.7474	26.916	26.7007		F	0.861913	0.991108	F	0.54217	0.935233	F	0.666734	1.02565	45	45	45	23.5	23.5	23.5	309.35
P20701	P20701	Integrin alpha-L	ITGAL	28.8559	29.253	28.0555	29.295	28.7448	29.0484	28.2452	29.2369	29.1515	28.0274	28.6927	29.3268	28.8726	29.0175	29.0809	29.0837	29.0302	29.0273	28.729	28.864	28.6318	28.8281	28.7484	28.7192		F	0.375343	0.816648	F	0.325378	0.85078	F	0.712914	0.927887	45	45	45	42.5	42.5	42.5	128.77
P28331	P28331	NADH-ubiquinone oxidoreductase 75 kDa subunit, mitochondrial	NDUFS1	29.0527	29.2206	29.118	29.0861	29.0456	29.1326	29.1817	29.1357	29.3042	29.1141	29.0061	29.0247	29.2032	29.2081	29.2748	29.1777	29.1807	29.2296	29.1054	29.158	29.0013	29.3011	29.2424	29.1595		F	0.132756	0.942437	F	0.332271	0.966988	F	0.757377	0.976293	45	45	45	73.9	73.9	73.9	79.467
P30101	P30101	Protein disulfide-isomerase A3	PDIA3	31.0072	30.7405	31.0228	30.9156	30.92	30.6993	30.8619	30.8601	30.8668	30.8918	30.8407	30.8291	30.9959	30.9256	30.8999	30.8762	30.8036	30.6822	30.9268	30.9227	30.6311	30.6725	30.6885	30.7997		F	0.991472	0.999357	F	0.94195	0.995333	T	0.0126428	1.12386	45	45	45	68.5	68.5	68.5	56.782
P54136	P54136	Arginine--tRNA ligase, cytoplasmic	RARS	29.2017	29.5154	29.6491	29.4003	29.3543	29.4874	29.6686	29.394	29.6852	29.7038	29.4422	29.3342	29.551	29.6094	29.6033	29.5236	29.4807	29.6377	29.6087	29.6609	29.6144	29.6489	29.6863	29.589		F	0.352325	0.922459	F	0.345467	0.937213	F	0.758994	0.983338	45	45	45	66.1	66.1	66.1	75.378
P55786;A6NEC2	P55786	Puromycin-sensitive aminopeptidase	NPEPPS	28.1491	28.437	28.4903	28.4674	28.1932	28.2994	28.6319	28.5048	28.4336	28.4251	28.2491	28.2453	28.5435	28.5505	28.481	28.4281	28.3405	28.3651	28.3484	28.5317	28.3329	28.5958	28.5397	28.5243		F	0.195342	0.906302	F	0.867371	0.985138	F	0.186947	0.914538	45	45	45	57.3	57.3	57.3	103.28
P55884	P55884	Eukaryotic translation initiation factor 3 subunit B	EIF3B	29.7243	29.7552	29.5928	29.6456	29.7388	29.5043	29.8397	29.6467	29.638	29.6875	29.79	29.5841	29.6626	29.6483	29.716	29.7328	29.669	29.6475	29.6766	29.8206	29.7577	29.8203	29.7114	29.7479		F	0.986805	1.00058	F	0.92705	0.993656	F	0.292201	0.963154	45	45	45	58.7	58.7	58.7	92.48
Q32MZ4	Q32MZ4	Leucine-rich repeat flightless-interacting protein 1	LRRFIP1	28.1175	28.6988	28.7936	29.2805	28.7524	28.7865	28.882	29.3413	28.6132	28.4794	28.6147	29.0368	28.7471	28.8809	28.6514	28.472	28.7332	28.5651	28.6399	28.6524	29.0851	29.1358	28.8765	28.8605		F	0.491867	0.9005	T	0.0280839	1.1168	T	0.00591825	0.747222	45	45	44	56.3	56.3	54.8	89.252
Q6P2E9	Q6P2E9	Enhancer of mRNA-decapping protein 4	EDC4	28.2414	28.3379	28.2458	28.3392	28.1815	28.2939	28.3441	28.3168	28.515	28.4147	28.3435	28.244	28.2865	28.3196	28.3855	28.3551	28.3423	28.426	28.2991	28.5017	28.321	28.398	28.5093	28.3459		F	0.152623	0.958154	F	0.134273	0.920762	F	0.653606	1.02159	45	45	45	52.7	52.7	52.7	151.66
Q7Z3K3	Q7Z3K3	Pogo transposable element with ZNF domain	POGZ	26.6306	26.4536	26.7394	26.9546	26.6637	26.3255	26.7563	27.0014	26.6438	26.7955	26.681	27.0081	26.7416	26.6691	26.8098	26.8377	26.5855	26.7554	26.7119	26.8551	26.58	26.848	26.7987	26.7313		F	0.116769	0.897079	F	0.308139	0.904308	F	0.69483	0.977532	45	45	45	43.3	43.3	43.3	155.34
Q92576	Q92576	PHD finger protein 3	PHF3	26.5035	26.6559	27.1721	27.207	26.6189	26.4724	27.1814	27.0064	26.8801	27.1613	26.9062	27.1858	26.7894	26.7213	26.8946	27.031	26.7323	26.9203	26.8322	26.9223	26.6955	27.1978	27.009	26.9589		F	0.67994	0.94482	F	0.638461	0.9368	F	0.909279	1.01201	45	45	45	31	31	31	229.48
Q9H2M9	Q9H2M9	Rab3 GTPase-activating protein non-catalytic subunit	RAB3GAP2	28.0711	27.9474	27.9848	27.7849	27.8161	27.8754	28.1047	27.7601	28.0578	28.104	28.0399	27.6878	28.0511	27.9468	27.9733	27.9659	27.9362	28.0191	27.9328	28.0735	27.882	27.941	28.0163	27.9819		F	0.697852	1.01175	F	0.518288	0.960377	T	0.0312456	1.08067	45	45	45	40	40	40	155.98
Q9NRL2	Q9NRL2	Bromodomain adjacent to zinc finger domain protein 1A	BAZ1A	26.8064	26.5224	26.9906	26.934	27.2635	26.736	27.0476	26.9346	27.1948	27.2967	27.4077	27.244	26.9589	26.7717	26.9488	26.8794	26.9872	27.1334	27.0338	27.2491	27.1681	27.3743	27.4443	27.3214		F	0.393423	0.922399	F	0.583304	0.942663	F	0.76479	0.981258	45	45	45	34.7	34.7	34.7	178.7
Q9NYF8	Q9NYF8	Bcl-2-associated transcription factor 1	BCLAF1	28.8259	29.1044	29.3909	29.4399	29.299	29.2678	29.3774	29.3779	29.5234	29.366	29.285	29.2563	29.4589	29.2617	29.4867	29.4056	29.4519	29.4824	29.4371	29.4382	29.4717	29.564	29.4576	29.4743		F	0.103157	0.814421	T	0.0058888	0.908985	F	0.184382	0.932753	45	45	44	41.5	41.5	41.5	106.12
Q9NZB2	Q9NZB2	Constitutive coactivator of PPAR-gamma-like protein 1	FAM120A	27.6245	27.6855	27.8375	27.9283	27.6203	27.7714	27.919	27.805	27.8687	27.8863	27.5738	27.7591	28.0027	27.8579	27.8883	27.9067	27.7771	27.8778	27.8435	27.9191	27.7173	27.925	27.9609	27.8253		T	0.0279384	0.871704	F	0.343303	0.943337	F	0.48299	0.945531	45	45	40	53.3	53.3	46.2	121.89
O43290	O43290	U4/U6.U5 tri-snRNP-associated protein 1	SART1	27.8094	28.2041	28.4428	28.2186	28.2795	28.2703	28.3109	28.1849	28.3644	28.2288	28.2548	28.174	28.2268	28.1444	28.1418	27.9799	28.0896	28.088	27.9277	28.0367	28.281	28.3908	28.2418	28.2076		F	0.868919	1.02021	T	0.00281465	1.19037	F	0.969587	1.00163	44	44	44	55.6	55.6	55.6	90.254
P06733	P06733	Alpha-enolase	ENO1	33.6935	33.4949	33.1534	33.7062	33.4077	33.4679	33.3909	33.6462	33.4659	33.3845	33.5025	33.6654	33.5805	33.8464	33.6125	33.4004	33.4283	33.2999	33.4586	33.6094	33.2678	33.2919	33.3758	33.1935		F	0.384508	0.89336	F	0.743431	0.981538	T	0.024733	1.12404	44	44	41	82.5	82.5	74	47.168
P11387	P11387	DNA topoisomerase 1	TOP1	29.4631	29.322	29.358	29.483	29.5398	29.3845	29.3657	29.4406	29.5296	29.2393	29.403	29.5028	29.7366	29.5526	29.6166	29.5888	29.5986	29.7166	29.6515	29.5927	29.5053	29.6168	29.569	29.6803		T	0.00922576	0.84522	T	0.0146131	0.864599	F	0.0585766	0.869202	44	44	39	47.1	47.1	44.2	90.725
P14735	P14735	Insulin-degrading enzyme	IDE	28.2246	28.2835	28.0429	28.1228	28.5575	28.1127	28.1896	28.1548	28.3167	28.1406	28.5275	27.9193	28.1898	28.1425	28.1694	28.0706	28.1482	28.2115	28.1984	28.2643	28.295	28.4094	28.3493	28.3567		F	0.576172	1.02855	F	0.524065	1.05772	F	0.813463	0.983318	44	44	44	45.1	45.1	45.1	117.97
P41250	P41250	Glycine--tRNA ligase	GARS	29.7556	29.7059	29.7684	29.7419	29.8714	29.5914	29.9794	29.7313	29.6914	29.7396	29.7378	29.5084	29.8249	29.9822	29.7999	29.6432	29.8664	29.7978	29.8061	29.8057	29.7806	29.7573	29.7212	29.6189		F	0.445355	0.953126	F	0.961938	0.99658	F	0.941426	1.00237	44	44	44	61.8	61.8	61.8	83.165
Q14669	Q14669	E3 ubiquitin-protein ligase TRIP12	TRIP12	26.658	26.6693	26.5417	26.4462	26.6657	26.5073	26.8085	26.3614	27.0623	27.0203	26.8855	26.6721	26.5019	26.4907	26.6773	26.4771	26.615	26.7551	26.621	26.9688	26.7717	26.9008	26.8654	26.7248		F	0.244265	1.0616	F	0.543753	0.946392	T	0.0456958	1.12796	44	44	44	30.2	30.2	30.2	220.43
Q14692	Q14692	Ribosome biogenesis protein BMS1 homolog	BMS1	27.7724	28.0755	28.0087	27.7006	27.7874	27.9316	27.9978	27.7238	28.1501	27.9422	27.8537	27.7233	28.0412	27.9209	28.0304	28.0432	27.9355	28.0151	27.9707	27.9989	28.1482	28.0805	28.1197	28.0934		F	0.531289	0.961414	F	0.240585	0.949711	F	0.150174	0.914834	44	44	44	41.9	41.9	41.9	145.81
Q14974	Q14974	Importin subunit beta-1	KPNB1	30.5209	30.4584	30.4751	30.266	30.3489	30.4288	30.4855	30.1655	30.4621	30.4976	30.3186	30.0935	30.4685	30.4668	30.5437	30.4644	30.404	30.4586	30.4226	30.4772	30.4692	30.5718	30.5811	30.4341		F	0.970714	0.99926	F	0.634284	0.986562	F	0.222595	0.940864	44	44	44	62.9	62.9	62.9	97.169
Q15155	Q15155	Nodal modulator 1	NOMO1	23.6416	15	23.2318	23.9362	23.8091	23.7827	23.7276	24.4085	23.5106	23.8991	23.8006	23.7683	15	23.3272	23.8583	15	23.2964	23.6734	23.7025	15	23.6608	24.2816	23.7703	15		F	0.738668	2.51074	F	0.395303	5.1162	F	0.470891	4.16589	44	1	1	53.4	1.4	1.4	134.32
Q5VT52	Q5VT52	Regulation of nuclear pre-mRNA domain-containing protein 2	RPRD2	27.1452	27.1652	27.2083	27.5246	27.1966	27.0632	27.3535	27.2788	27.2884	27.2417	27.3389	27.3984	27.0664	27.1137	27.0363	27.0716	27.0762	27.1128	27.1756	27.1775	27.2216	27.3638	27.2305	27.2128		T	0.00909384	1.07242	F	0.406704	1.04891	F	0.53101	1.0228	44	44	44	50	50	50	156.02
Q63HN8	Q63HN8	E3 ubiquitin-protein ligase RNF213	RNF213	25.9175	26.019	26.0084	25.0582	25.8502	26.0893	26.0815	25.0637	25.9925	26.1363	25.9265	24.7671	26.1036	25.7105	26.0127	26.1975	25.9023	26.0508	25.7457	25.8743	25.799	25.8443	25.8548	25.9547		F	0.855977	0.983226	F	0.30256	1.08201	F	0.0617711	1.11362	44	44	44	10.8	10.8	10.8	591.4
Q92888	Q92888	Rho guanine nucleotide exchange factor 1	ARHGEF1	28.5488	28.235	28.4131	28.4913	28.5669	28.427	28.3403	28.4686	28.4158	28.3606	28.4295	28.3707	28.3009	28.4341	28.2345	28.2787	28.1802	28.1912	28.1696	28.1239	28.1249	28.3516	28.359	28.3651		F	0.38555	1.06209	T	0.00484736	1.21293	F	0.213045	1.07314	44	44	44	52.4	52.4	52.4	102.43
Q99459	Q99459	Cell division cycle 5-like protein	CDC5L	28.6085	28.5583	28.8323	28.9312	28.6981	28.6416	28.7212	28.596	28.8307	28.9261	28.7608	28.989	28.7263	28.7794	28.6417	28.7488	28.7481	28.7169	28.7116	28.7431	28.6495	28.7807	28.8871	28.744		F	0.496064	0.960788	F	0.115362	0.970671	F	0.343335	1.05254	44	44	44	61.2	61.2	61.2	92.25
Q99798	Q99798	Aconitate hydratase, mitochondrial	ACO2	29.8335	30.051	29.7441	29.7565	29.8564	29.995	29.8517	29.6838	30.1326	29.7796	29.8543	29.7609	29.7448	29.762	29.805	29.7615	29.7141	29.7652	29.6564	29.703	29.6985	29.8083	29.7445	29.6757		F	0.224106	1.07762	T	0.00994101	1.14183	F	0.10504	1.14104	44	44	44	64.1	64.1	64.1	85.424
Q9BXP5	Q9BXP5	Serrate RNA effector molecule homolog	SRRT	29.2534	29.264	29.374	29.4849	29.5671	29.3011	29.3822	29.7035	29.4594	29.3612	29.5408	29.5071	29.3602	29.1997	29.3267	29.23	29.2599	29.2767	29.2743	29.3313	29.3456	29.4168	29.4009	29.4202		F	0.759399	1.01255	F	0.113152	1.09524	F	0.281511	1.04097	44	44	44	44.4	44.4	44.4	100.67
Q9NVI1	Q9NVI1	Fanconi anemia group I protein	FANCI	25.95	25.9173	26.0472	25.9519	26.1325	25.7835	26.1287	25.9278	26.2022	26.2763	26.2807	26.1766	26.2289	26.1403	26.1927	26.3265	26.4045	26.4962	26.3535	26.3638	26.2089	26.3872	26.2346	26.5308		T	0.0069314	0.840542	T	0.0134243	0.763352	F	0.381079	0.941297	44	44	44	42.5	42.5	42.5	149.32
Q9NZ08	Q9NZ08	Endoplasmic reticulum aminopeptidase 1	ERAP1	27.8024	28.4288	28.1552	28.1223	27.874	28.324	28.4561	28.1641	28.5141	28.3908	27.996	28.0702	28.2177	28.3489	28.2869	28.2071	28.1935	28.3199	28.1454	28.245	28.2059	28.3463	28.3116	28.2035		F	0.423885	0.909814	F	0.96114	0.994552	F	0.817479	1.02349	44	44	44	53.2	53.2	53.2	107.23
Q9Y4W6	Q9Y4W6	AFG3-like protein 2	AFG3L2	28.301	28.3909	28.346	28.2757	28.2888	28.4192	28.2035	28.3006	28.4378	28.1986	28.1913	28.3268	28.4865	28.3522	28.432	28.3137	28.4062	28.4901	28.4172	28.4475	28.2539	28.4115	28.3305	28.3595		F	0.370222	0.965861	F	0.061984	0.90976	F	0.457086	0.957316	44	44	43	52.1	52.1	51.1	88.583
O60313	O60313	Dynamin-like 120 kDa protein, mitochondrial;Dynamin-like 120 kDa protein, form S1	OPA1	27.8522	28.1632	27.9554	28.286	27.9686	28.1849	27.9192	28.3084	28.2399	28.0274	28.0751	28.1938	28.0959	27.9848	28.0687	28.0264	27.9297	28.0801	28.012	28.0394	28.209	28.2521	28.1724	28.2533		F	0.540249	0.963456	F	0.912885	1.00624	F	0.125566	0.928161	43	43	43	48.4	48.4	48.4	111.63
O95163	O95163	Elongator complex protein 1	IKBKAP	27.193	27.2554	27.1652	27.528	27.1534	27.0855	27.3891	27.6451	27.413	27.4159	27.2897	27.5456	27.3293	27.2454	27.4215	27.3632	27.2161	27.3037	27.3003	27.5013	27.2395	27.4328	27.4918	27.359		T	0.0395004	0.910462	F	0.301514	0.919521	F	0.918482	0.994558	43	43	43	42.6	42.6	42.6	150.25
P00558	P00558	Phosphoglycerate kinase 1	PGK1	31.6504	31.7461	31.4411	31.3745	31.5097	31.6799	31.6488	31.3741	31.5636	31.4001	31.5453	31.4537	31.6323	31.7852	31.6619	31.4435	31.5109	31.5564	31.4963	31.6882	31.4841	31.3328	31.4287	31.3316		F	0.878066	0.987487	F	0.494983	1.03513	F	0.140183	1.07825	43	43	36	88	88	78.7	44.614
P0DMV9;P0DMV8	P0DMV9;P0DMV8	Heat shock 70 kDa protein 1B;Heat shock 70 kDa protein 1A	HSPA1B;HSPA1A	27.5606	27.4464	27.295	27.6907	27.6296	27.3667	27.5927	27.6884	27.6382	27.5743	27.6982	27.6195	27.5011	27.5688	27.5179	27.5064	27.5127	27.3619	27.4619	27.6905	27.3671	27.6212	27.7575	27.6652		F	0.23857	0.939824	F	0.838134	1.01602	F	0.754328	1.02395	43	37	23	71	66.5	41.8	70.051
P11413	P11413	Glucose-6-phosphate 1-dehydrogenase	G6PD	27.955	28.2232	27.9717	27.9071	27.9309	27.98	28.0963	28.0534	27.9864	27.8486	27.9799	27.7199	28.0869	28.1979	28.1703	28.2526	28.0417	28.1179	28.0958	28.1148	28.1511	28.0106	28.0856	28.1258		F	0.187941	0.91577	F	0.107551	0.939431	T	0.031268	0.898145	43	43	43	80.2	80.2	80.2	59.256
P23921	P23921	Ribonucleoside-diphosphate reductase large subunit	RRM1	28.7855	28.9084	28.9594	28.8578	29.0007	28.7827	29.1846	28.7674	29.1003	29.1943	29.2481	29.0697	28.9595	29.0635	29.0445	29.0837	29.09	28.9999	29.1503	29.3612	29.351	29.3032	29.3459	29.2093		T	0.0360739	0.899148	F	0.280346	0.894425	F	0.0705952	0.919246	43	43	43	65.9	65.9	65.9	90.069
P29350	P29350	Tyrosine-protein phosphatase non-receptor type 6	PTPN6	29.7964	30.1605	29.6737	29.9673	29.8727	30.0349	29.8392	30.0225	30.1097	29.6723	29.795	29.8134	30.0116	30.072	29.9944	29.9392	29.9218	29.9161	29.8408	29.8731	29.7304	29.8618	29.7339	29.8035		F	0.360071	0.915469	F	0.638966	1.01934	F	0.535221	1.05454	43	43	43	75.1	75.1	75.1	67.56
P29401	P29401	Transketolase	TKT	31.1699	30.8244	30.6776	30.8816	31.097	30.6719	30.8618	31.0362	30.7811	30.7648	31.0034	30.8818	30.9683	30.9754	31.0443	31.268	30.8529	30.8812	30.9779	31.0352	30.7443	30.8351	30.8409	30.9396		F	0.29309	0.886763	F	0.622903	0.959317	F	0.907493	1.00679	43	43	43	76.7	76.7	76.7	67.877
P49321	P49321	Nuclear autoantigenic sperm protein	NASP	29.111	29.5655	29.536	29.846	29.2681	29.4627	29.7722	29.6262	29.2951	29.4126	29.1709	29.4835	29.5499	29.7233	29.2768	29.4112	29.4002	29.2335	29.3164	29.2038	29.6539	29.579	29.5438	29.4513		F	0.627983	0.942034	F	0.172207	1.15872	T	0.0183596	0.832687	43	43	43	71.4	71.4	71.4	85.237
P52789	P52789	Hexokinase-2	HK2	27.9295	27.9606	27.5748	27.8555	27.8267	27.9841	27.669	28.129	28.0644	27.7029	27.9134	27.9426	28.2392	28.1499	28.2193	28.1261	27.9754	28.099	27.957	28.1747	28.0189	28.1157	28.1778	28.1427		T	0.0205483	0.778078	F	0.0695439	0.855619	F	0.0713778	0.858411	43	43	38	49.7	49.7	45.6	102.38
P78344	P78344	Eukaryotic translation initiation factor 4 gamma 2	EIF4G2	28.3306	27.987	28.2242	27.9948	28.3519	28.1452	28.1279	28.0452	28.3119	28.3761	28.4247	28.0583	28.3453	28.3022	28.3061	28.1998	28.2708	28.2847	28.3425	28.3861	28.3955	28.4173	28.4842	28.4325		F	0.296873	0.928019	F	0.158369	0.924868	F	0.142065	0.958301	43	43	43	52.8	52.8	52.8	102.36
P98171	P98171	Rho GTPase-activating protein 4	ARHGAP4	27.9489	27.9241	28.0497	28.2522	27.9004	28.0097	28.1352	28.1967	27.9806	28.045	27.9346	28.0601	27.8763	27.9912	27.8598	27.7796	27.8809	27.8354	27.7596	27.6497	27.6	27.7636	27.7515	27.7248		F	0.169493	1.06993	T	0.0364794	1.17585	T	0.00310183	1.21147	43	43	43	50.5	50.5	50.5	105.02
Q15424	Q15424	Scaffold attachment factor B1	SAFB	27.9919	28.1141	28.6306	28.7168	28.629	28.4259	28.5089	28.6721	28.5912	28.4485	28.5101	28.7191	28.4242	28.2736	28.2307	28.225	28.463	28.5306	28.3983	28.3955	28.4548	28.5722	28.4553	28.5968		F	0.814023	0.970741	F	0.284714	1.05295	F	0.957515	0.997812	43	43	27	38.8	38.8	24.4	102.64
Q1KMD3	Q1KMD3	Heterogeneous nuclear ribonucleoprotein U-like protein 2	HNRNPUL2	28.6817	28.5864	28.3335	28.8308	28.5406	28.3365	28.4645	28.6922	28.6092	28.2956	28.5126	28.7714	28.4723	28.5074	28.7004	28.7457	28.4584	28.6239	28.4644	28.5183	28.3447	28.542	28.4338	28.5411		F	0.567602	0.950929	F	0.352292	0.953261	F	0.944096	1.00491	43	43	43	55.2	55.2	55.2	85.104
Q5SRE5	Q5SRE5	Nucleoporin NUP188 homolog	NUP188	27.1405	27.1878	27.099	27.1148	27.1451	27.0851	27.0967	27.1857	27.3843	27.3328	27.3245	27.2023	27.2107	27.009	27.2393	27.2334	27.1321	27.266	27.216	27.439	27.3223	27.438	27.4109	27.3381		F	0.673581	0.978979	F	0.105284	0.89854	F	0.447254	0.97931	43	43	43	32.8	32.8	32.8	196.04
Q7Z2W4	Q7Z2W4	Zinc finger CCCH-type antiviral protein 1	ZC3HAV1	28.3781	28.2935	28.3861	28.4883	28.7531	28.4986	28.5476	28.6167	28.6626	28.5738	28.7989	28.4838	28.4498	28.274	28.4014	28.3195	28.4044	28.4309	28.5131	28.5906	28.5866	28.663	28.6601	28.653		F	0.877288	0.994049	F	0.220217	1.08298	F	0.549425	1.0265	43	43	43	56.5	56.5	56.5	101.43
Q86U86	Q86U86	Protein polybromo-1	PBRM1	26.7226	26.5328	26.696	27.0092	26.7852	26.4198	26.8494	27.1235	26.8094	26.8744	26.8893	27.1094	26.8841	26.8148	26.9896	26.8898	26.8686	26.9694	26.8077	26.9045	26.7768	26.9605	26.9675	27.0243		T	0.0135218	0.844337	F	0.148759	0.868891	F	0.315235	0.949623	43	43	43	29.7	29.7	29.7	192.95
Q8N3U4;Q9UJ98	Q8N3U4	Cohesin subunit SA-2	STAG2	27.8099	27.6167	27.8673	27.8281	27.801	27.6869	27.8168	27.8087	27.8182	27.7554	27.6736	27.8539	27.8816	27.8318	27.9063	27.9075	27.8761	27.9009	27.8219	27.7993	27.617	27.776	27.6989	27.7679		F	0.139692	0.922002	F	0.12473	0.945189	F	0.568679	1.02395	43	43	36	39.6	39.6	33.8	141.32
Q92896	Q92896	Golgi apparatus protein 1	GLG1	27.0742	27.083	27.0297	27.5475	27.4308	27.0716	27.0663	27.6478	27.2158	27.2179	27.3975	27.6857	27.112	27.2454	27.089	26.9852	27.2743	27.2036	27.2567	27.4297	27.2571	27.3842	27.201	27.2779		F	0.5129	0.968884	F	0.422139	0.932067	F	0.966433	0.997924	43	43	43	44	44	44	134.55
Q9H4A3;Q96J92	Q9H4A3	Serine/threonine-protein kinase WNK1	WNK1	27.0802	27.2727	27.5069	27.6947	27.471	27.4698	27.8188	27.9777	27.7421	27.7718	27.7341	27.7667	27.4375	27.3454	27.5643	27.4458	27.5373	27.5663	27.3748	27.4062	27.6646	27.8137	27.7249	27.7114		F	0.222427	0.893987	F	0.350912	1.08325	F	0.610583	1.01444	43	43	38	23.3	23.3	21.1	250.79
Q9NSE4	Q9NSE4	Isoleucine--tRNA ligase, mitochondrial	IARS2	28.7543	28.8839	28.6874	28.6189	28.6899	28.6855	28.7831	28.6935	28.8569	28.8054	28.7341	28.5294	28.8088	28.7444	28.8126	28.9069	28.7301	28.7812	28.6927	28.6961	28.5701	28.774	28.6617	28.6205		F	0.521762	0.970654	F	0.883361	0.996149	F	0.061882	1.10361	43	43	43	48.5	48.5	48.5	113.79
O60506	O60506	Heterogeneous nuclear ribonucleoprotein Q	SYNCRIP	30.3359	30.295	30.1156	30.1305	30.0991	30.0664	30.3146	29.9742	30.1605	30.1622	30.0404	30.1867	30.1868	30.3215	30.217	30.5467	30.3891	30.3765	30.3316	30.3178	30.1719	30.1153	30.1793	30.1396		F	0.563244	0.953174	T	0.0363454	0.874372	F	0.459121	0.979088	42	42	33	65.3	65.3	56.3	69.602
O75122	O75122	CLIP-associating protein 2	CLASP2	26.2871	26.4859	26.6847	27.0712	26.6095	26.6606	26.8558	27.2778	26.8497	26.7543	26.684	27.0595	27.1068	26.9136	26.8598	26.858	26.7396	27.0283	26.9968	26.947	27.0201	27.1482	27.0767	27.0353		T	0.0128576	0.732713	F	0.0781692	0.858974	T	0.00207129	0.808101	42	42	37	41	41	36.6	141.06
O75717	O75717	WD repeat and HMG-box DNA-binding protein 1	WDHD1	26.6277	26.64	26.9331	27.1917	26.8584	26.5417	27.0214	27.0918	26.9394	27.1392	26.8769	27.2689	26.9214	26.7811	27.0071	27.0264	26.969	27.0241	27.0672	27.3086	26.9729	27.0885	27.224	27.0312		F	0.118665	0.870326	F	0.110946	0.820695	F	0.352778	0.936937	42	42	42	50.7	50.7	50.7	125.97
O94804	O94804	Serine/threonine-protein kinase 10	STK10	28.7231	28.431	28.2592	28.3599	28.7377	28.4984	28.2031	28.3554	28.4692	28.1801	28.555	28.1817	28.3778	28.3794	28.4181	28.2798	28.3234	28.3803	28.2756	28.2951	28.0108	28.1551	28.1254	28.1739		F	0.40696	1.0772	F	0.277164	1.11814	T	0.0410694	1.21851	42	42	40	47.5	47.5	45.5	112.13
P04075	P04075	Fructose-bisphosphate aldolase A	ALDOA	32.6104	32.621	32.66	32.727	32.7786	32.6622	32.6849	32.7942	32.6512	32.6491	32.7525	32.7229	32.7521	32.7742	32.5712	32.529	32.5639	32.3613	32.5979	32.7656	32.4384	32.4688	32.5391	32.6638		F	0.740371	0.982009	F	0.241227	1.09913	F	0.0628415	1.11479	42	42	36	94.2	94.2	80.5	39.42
P06396;CON__Q3SX14;REV__Q6TDU7	P06396;CON__Q3SX14	Gelsolin	GSN	29.6977	29.8859	29.8725	29.4604	29.8838	29.8026	30.1964	29.7413	29.7904	29.4566	29.9524	29.2437	29.875	30.0989	29.9176	29.7412	29.6051	29.6474	29.608	29.7012	29.7459	29.9214	29.609	29.8729	+	F	0.416505	0.939883	T	0.0273	1.24876	F	0.728525	0.96314	42	42	42	59.8	59.8	59.8	85.696
P17987	P17987	T-complex protein 1 subunit alpha	TCP1	31.2651	31.0148	31.2595	31.0805	31.0907	31.1833	31.0878	31.0215	31.1903	31.2997	31.1346	30.9548	31.0616	31.162	31.0861	31.0349	30.9816	30.9202	31.0709	30.9727	31.0698	31.0028	31.1919	31.1875		F	0.27414	1.06705	T	0.0315065	1.09757	F	0.221786	1.06821	42	42	42	84.4	84.4	84.4	60.343
P19367	P19367	Hexokinase-1	HK1	26.2058	26.5453	26.5288	27.131	26.1239	26.5581	26.5467	27.1906	26.5836	26.4137	26.1765	27.0271	27.37	27.5052	27.6324	27.375	27.3917	27.3659	27.1954	27.3661	27.3581	27.6655	27.5831	27.6937		T	0.00030991	0.484959	T	0.000900758	0.528438	T	0.000304518	0.440192	42	38	35	47.1	43	41.2	102.48
P25705	P25705	ATP synthase subunit alpha, mitochondrial	ATP5A1	32.111	31.9676	31.7505	31.6545	31.8918	32.0131	31.6392	31.6759	31.9433	31.8936	32.0874	31.6086	31.6568	31.741	31.7983	31.7345	31.7946	31.7603	31.8784	31.8902	31.8269	31.7531	31.8089	31.7582		F	0.0758317	1.15696	F	0.870149	1.01193	T	0.0167266	1.13919	42	42	42	71.8	71.8	71.8	59.75
P27824	P27824	Calnexin	CANX	30.0704	30.4219	30.792	30.3531	30.6043	30.4442	30.7753	30.5484	30.4153	30.5126	30.3537	30.4119	30.4533	30.3973	30.1272	30.2179	30.2821	30.1269	30.0682	29.9295	30.4957	30.4522	30.3939	30.5094		F	0.539475	1.09365	T	0.00770949	1.42038	F	0.503846	0.975636	42	42	42	50.3	50.3	50.3	67.567
P48147	P48147	Prolyl endopeptidase	PREP	29.1915	29.399	29.0031	29.6418	29.0674	29.0018	29.3067	29.4959	29.1229	28.9673	29.1001	29.3718	29.3283	29.4112	29.305	29.3387	29.1499	29.2322	29.1363	29.2426	29.2258	29.2165	29.2116	29.0803		F	0.197006	0.902552	F	0.474229	0.955944	F	0.0914683	0.920108	42	42	42	68.2	68.2	68.2	80.699
P51531	P51531	Probable global transcription activator SNF2L2	SMARCA2	26.436	26.2187	26.2462	26.9764	26.4202	26.229	26.3628	27.2476	26.33	26.3917	26.4401	27.0325	26.6518	26.4951	26.8113	26.8318	26.5761	26.6911	26.4877	26.5833	26.3827	26.5931	26.554	26.6324		T	0.0148954	0.759333	T	0.0152664	0.842492	F	0.0810674	0.899184	42	23	23	29.7	18.8	18.8	181.28
Q01518	Q01518	Adenylyl cyclase-associated protein 1	CAP1	31.3266	31.316	31.1983	31.6446	31.3187	31.3537	31.2123	31.6926	31.2647	31.0648	31.42	31.542	31.527	31.4228	31.5055	31.4217	31.3868	31.4439	31.3659	31.4051	31.3808	31.3388	31.3073	31.5617		T	0.0104108	0.877253	T	0.0483236	0.929475	F	0.235228	0.902933	42	42	41	72.6	72.6	72.6	51.901
Q01813	Q01813	ATP-dependent 6-phosphofructokinase, platelet type	PFKP	28.7201	29.0498	28.9537	29.053	28.5526	28.7891	29.1701	28.8899	28.9551	28.9603	28.6079	28.8996	29.247	29.2748	29.2735	29.3056	29.0692	29.1663	29.0216	29.1525	29.0959	29.2303	29.26	29.1766		T	0.00689905	0.775188	F	0.149824	0.832138	T	0.021851	0.784797	42	42	38	64	64	58.3	85.595
Q03701	Q03701	CCAAT/enhancer-binding protein zeta	CEBPZ	27.3101	27.6065	27.7327	27.2119	27.5017	27.418	27.5942	27.352	27.7096	27.4921	27.5212	27.2924	27.5691	27.4696	27.5475	27.6699	27.488	27.597	27.537	27.5522	27.6722	27.718	27.6103	27.5688		F	0.906712	0.990173	F	0.472919	0.973359	F	0.370423	0.953966	42	42	42	39.8	39.8	39.8	120.97
Q13428	Q13428	Treacle protein	TCOF1	27.845	28.1158	28.2957	28.6483	28.3023	28.2525	28.3392	28.6335	28.5043	28.3213	28.484	28.5768	28.3179	28.2025	28.3765	28.3123	28.2929	28.507	28.1786	28.2146	28.3495	28.6542	28.5259	28.6697		F	0.12494	0.860502	F	0.997584	0.999803	F	0.309474	0.92446	42	42	42	31.2	31.2	31.2	152.1
Q14151	Q14151	Scaffold attachment factor B2	SAFB2	26.6717	26.9753	27.2756	27.4483	27.3125	27.215	27.3842	27.4781	27.2775	27.1638	27.1972	27.3216	27.1585	27.1262	27.216	27.0091	27.3505	27.1916	27.2083	27.249	27.4658	27.4126	27.3131	27.4933		F	0.367387	0.899225	F	0.400312	1.03819	T	0.012626	0.865527	42	26	26	39.8	26.1	26.1	107.47
Q14C86	Q14C86	GTPase-activating protein and VPS9 domain-containing protein 1	GAPVD1	26.992	26.9372	27.1186	27.2159	27.0254	27.0458	27.2488	27.3002	27.1535	27.2193	27.1199	27.1198	27.1723	27.073	27.094	27.0908	26.9504	27.1332	27.082	27.2281	27.1585	27.1958	27.2664	27.1911		F	0.138536	0.938514	F	0.931243	1.00573	F	0.335213	0.973522	42	42	42	33.9	33.9	33.9	164.98
Q8N163	Q8N163	Cell cycle and apoptosis regulator protein 2	CCAR2	29.5661	29.4934	29.4228	29.5181	29.5791	29.5557	29.527	29.5277	29.7443	29.5307	29.5401	29.5396	29.4437	29.5022	29.5086	29.3901	29.4795	29.5227	29.4659	29.5718	29.4201	29.6005	29.5827	29.4138		F	0.521149	1.02309	F	0.214923	1.03094	F	0.281701	1.07234	42	42	42	59.3	59.3	59.3	102.9
Q8TAQ2	Q8TAQ2	SWI/SNF complex subunit SMARCC2	SMARCC2	27.1198	27.2291	27.1881	27.8174	27.3944	27.2559	27.4073	27.8812	27.498	27.328	27.3261	27.8443	27.6196	27.4966	27.6267	27.5909	27.4898	27.5466	27.4012	27.5391	27.4253	27.696	27.6809	27.6549		T	0.000266342	0.755539	F	0.0545353	0.906496	T	0.049122	0.852512	42	30	30	40.8	33	33	132.88
Q8TCS8	Q8TCS8	Polyribonucleotide nucleotidyltransferase 1, mitochondrial	PNPT1	28.6693	28.7941	28.4201	28.5322	28.7003	28.726	28.6109	28.5026	28.9735	28.6336	28.9001	28.5472	28.707	28.6434	28.7467	28.6404	28.6348	28.7652	28.6989	28.8101	28.7304	28.8991	28.8808	28.8735		F	0.584692	0.961537	F	0.412572	0.967133	F	0.921019	0.99295	42	42	42	59.3	59.3	59.3	85.95
Q92538	Q92538	Golgi-specific brefeldin A-resistance guanine nucleotide exchange factor 1	GBF1	26.7201	27.0163	26.9883	27.0864	26.8866	26.9488	27.197	27.1553	27.2078	27.2483	27.0782	27.1143	27.1336	27	27.1342	27.0907	26.9979	27.1026	27.0948	27.2233	27.0956	27.2487	27.1728	27.1238		F	0.0924465	0.881838	F	0.374806	0.937033	F	0.772407	1.01245	42	42	42	32.5	32.5	32.5	206.44
Q92797	Q92797	Symplekin	SYMPK	28.0143	27.9046	27.8814	27.8787	27.8252	27.9093	27.9972	27.984	28.0683	28.1082	28.0079	27.8687	27.9449	27.8171	28.0192	28.0315	27.8468	28.0615	27.9793	28.0637	27.9349	28.0133	27.9325	27.9137		F	0.781776	0.986395	F	0.339624	0.947856	T	0.0252492	1.08134	42	42	42	45.4	45.4	45.4	141.15
Q9GZR7	Q9GZR7	ATP-dependent RNA helicase DDX24	DDX24	27.3759	27.3289	27.4233	27.5207	27.581	27.3153	27.5466	27.6067	27.8097	27.6999	27.6628	27.575	27.8957	27.7556	27.8586	28.012	27.7442	27.793	27.6784	27.8162	27.9042	28.0738	28.0228	28.0147		T	0.000638154	0.704943	T	0.0168275	0.825321	T	0.00414814	0.823743	42	42	42	56.9	56.9	56.9	96.331
Q9HAU5	Q9HAU5	Regulator of nonsense transcripts 2	UPF2	27.0009	26.911	26.9997	27.0221	27.1466	26.8641	27.0893	27.2341	27.026	27.1706	27.1882	27.2041	26.9973	26.9483	27.0221	27.0444	26.9149	26.9943	27.0162	27.0779	26.9965	27.2402	27.1428	27.1399		F	0.394252	0.977736	F	0.709439	1.02279	F	0.984123	0.998938	42	42	42	40.9	40.9	40.9	147.81
Q9UIA9	Q9UIA9	Exportin-7	XPO7	27.4114	27.5635	27.716	27.6803	27.3996	27.5762	27.701	27.7625	27.6207	27.6005	27.4512	27.5963	27.6945	27.5983	27.7035	27.6316	27.5587	27.6504	27.6048	27.6871	27.4477	27.5007	27.4915	27.4597		F	0.292714	0.937353	F	0.446251	0.95508	F	0.140229	1.05891	42	42	41	47	47	46	123.91
O00267	O00267	Transcription elongation factor SPT5	SUPT5H	28.4158	28.6422	28.5701	28.9177	28.5253	28.4524	28.8567	28.777	28.7715	28.7298	28.6281	28.7667	28.384	28.4716	28.4907	28.5049	28.5213	28.4663	28.4209	28.5899	28.3842	28.6756	28.5988	28.4441		F	0.269981	1.05695	F	0.36642	1.08061	F	0.0888267	1.13614	41	41	41	46.8	46.8	46.8	121
O00754	O00754	Lysosomal alpha-mannosidase;Lysosomal alpha-mannosidase A peptide;Lysosomal alpha-mannosidase B peptide;Lysosomal alpha-mannosidase C peptide;Lysosomal alpha-mannosidase D peptide;Lysosomal alpha-mannosidase E peptide	MAN2B1	27.7101	27.8013	27.0877	27.5006	27.7214	27.3537	27.1739	27.3261	27.644	26.994	27.7894	27.6023	27.2164	27.3603	27.2528	27.4528	27.1724	27.0681	27.0401	27.1907	27.1803	27.3141	27.2492	27.1387		F	0.332386	1.15865	F	0.089326	1.22985	F	0.2777	1.19353	41	41	41	50.1	50.1	50.1	113.74
O15031	O15031	Plexin-B2	PLXNB2	26.1331	26.557	26.0152	26.8477	26.3509	26.4044	26.1693	26.4238	26.4655	25.8483	26.3551	26.5106	26.3561	26.5232	26.5356	26.6292	26.2879	26.4766	26.1674	26.2656	26.1563	26.4856	26.368	26.2749		F	0.131569	0.82595	F	0.930886	1.00614	F	0.607026	0.934159	41	41	40	30.1	30.1	29.7	205.12
O94776	O94776	Metastasis-associated protein MTA2	MTA2	29.068	28.8615	29.0928	29.1404	29.161	29.0074	28.9427	29.0641	29.2673	29.1311	29.0917	29.0138	29.1198	29.0914	29.0704	29.0214	29.1614	29.1308	29.1638	29.1358	28.9767	29.1115	29.1142	29.1798		F	0.348415	0.953739	F	0.10026	0.926	F	0.359916	1.04811	41	41	35	67.5	67.5	60.6	75.022
O94979	O94979	Protein transport protein Sec31A	SEC31A	28.6913	28.5637	28.894	28.8387	28.8032	28.638	29.1255	28.9193	28.85	29.0542	28.8529	28.9102	28.5245	28.5311	28.5895	28.5533	28.6016	28.7001	28.6251	28.7041	28.4385	28.6499	28.604	28.5799		F	0.0986595	1.12249	F	0.170582	1.14697	T	0.00644978	1.27538	41	41	41	40.6	40.6	40.6	133.01
P04264;CON__P04264;CON__Q6IFZ6	P04264;CON__P04264	Keratin, type II cytoskeletal 1	KRT1	19.8606	25.8079	25.4282	19.9146	26.2459	27.5424	24.8039	28.7538	23.9514	25.6318	25.3097	24.9026	26.6881	24.6743	23.4759	21.6452	26.2047	25.4512	26.5344	21.3484	28.4144	25.318	24.8718	18.9017	+	F	0.844154	0.746391	F	0.440343	2.48411	F	0.815572	1.50297	41	41	28	62.6	62.6	47.5	66.038
P05107	P05107	Integrin beta-2	ITGB2	29.298	29.1667	28.7239	29.3869	29.3449	29.1552	28.6295	29.3659	29.2843	28.4092	29.5728	29.3699	29.2734	29.3376	29.2663	29.2829	29.0985	29.1179	29.0364	29.1688	29.2143	29.4003	29.1735	29.2058		F	0.181825	0.854304	F	0.746228	0.957784	F	0.616033	0.895198	41	41	41	61.5	61.5	61.5	84.781
P14868	P14868	Aspartate--tRNA ligase, cytoplasmic	DARS	31.1016	30.7177	30.5336	30.858	31.0445	30.748	30.566	31.0138	30.725	30.6225	30.892	30.8918	30.7274	30.6568	30.7726	30.8059	30.7409	30.7406	30.7741	30.8427	30.5511	30.4946	30.6568	30.6524		F	0.775779	1.0307	F	0.926868	1.00806	F	0.108329	1.11558	41	41	41	76	76	76	57.136
P15498	P15498	Proto-oncogene vav	VAV1	27.6031	27.7109	27.4835	27.3003	27.4778	27.4598	27.6276	27.3112	27.6081	27.4155	27.4851	27.1731	27.1672	27.241	27.2253	27.2521	27.2287	27.3117	27.1911	27.1374	26.9785	27.0889	27.0009	26.9353		T	0.0014101	1.29935	T	0.00446512	1.235	T	0.000421205	1.41619	41	41	40	49.9	49.9	48.8	98.313
P42166	P42166	Lamina-associated polypeptide 2, isoform alpha;Thymopoietin;Thymopentin	TMPO	28.3178	28.0941	28.1178	28.9686	28.2975	27.9156	28.2431	28.7155	28.3943	28.307	28.3285	28.8254	28.184	28.1699	28.1387	28.066	28.2535	28.2182	28.3083	28.2269	27.965	28.1789	28.2815	28.0312		F	0.605746	1.0259	F	0.376027	0.933245	T	0.0469854	1.17212	41	41	29	74.1	74.1	54.6	75.491
P42356;A4QPH2;Q8N8J0	P42356	Phosphatidylinositol 4-kinase alpha	PI4KA	26.2206	25.7196	25.7555	25.8487	26.233	25.6247	25.8631	25.7306	26.1685	26.0372	26.2327	26.0175	25.8092	25.5974	26.0727	26.2594	25.8563	26.0708	25.9916	26.081	25.9688	26.5215	25.9798	25.9019		F	0.875338	0.975279	F	0.586965	0.93758	F	0.775906	1.03753	41	41	41	24.1	24.1	24.1	236.83
Q02218	Q02218	2-oxoglutarate dehydrogenase, mitochondrial	OGDH	26.5904	27.1099	26.6772	26.5047	26.4976	26.6328	26.7191	26.5113	26.7425	26.6688	26.64	26.6678	26.8255	26.8158	26.8955	27.3691	26.7384	26.8673	26.6944	26.9427	26.9272	27.1249	26.991	26.7325		F	0.412935	0.880255	F	0.074994	0.874056	T	0.0480679	0.835039	41	41	33	52.6	52.6	47.4	115.93
Q13619	Q13619	Cullin-4A	CUL4A	27.1257	27.1032	27.1867	27.0186	27.217	27.2306	27.0566	27.2594	27.2664	27.1631	27.2728	26.9827	27.1247	27.1052	27.197	27.1592	26.9572	27.0178	27.2091	27.1207	27.2464	27.2436	27.1337	27.1132		F	0.811224	0.994477	F	0.306957	1.06576	F	0.37579	1.03517	41	41	27	54.4	54.4	40.8	87.679
Q15459	Q15459	Splicing factor 3A subunit 1	SF3A1	29.634	29.6558	29.5519	29.6079	29.6451	29.5696	29.6088	29.6305	29.7474	29.6489	29.6985	29.5108	29.6263	29.6132	29.7557	29.5976	29.6243	29.6655	29.6731	29.7082	29.6647	29.8261	29.7772	29.7537		F	0.52669	0.976494	F	0.0798523	0.959304	F	0.273771	0.961152	41	41	41	50.8	50.8	50.8	88.885
Q8IX12	Q8IX12	Cell division cycle and apoptosis regulator protein 1	CCAR1	28.213	28.297	28.2387	28.3113	28.2852	28.2071	28.3253	28.4102	28.4081	28.2402	28.3924	28.366	28.2645	28.1891	28.2602	28.2423	28.3026	28.3912	28.1634	28.2992	28.1779	28.2606	28.2732	28.1382		F	0.73294	1.00733	F	0.802198	0.98858	F	0.071998	1.09763	41	41	41	35.4	35.4	35.4	132.82
Q8NE71	Q8NE71	ATP-binding cassette sub-family F member 1	ABCF1	29.0234	29.0412	29.0545	29.2604	29.2181	29.0447	29.2295	29.2783	29.2384	29.2252	29.2082	29.2383	29.3621	29.1924	29.233	29.3221	29.1902	29.2141	29.1465	29.1109	29.2544	29.4098	29.3862	29.3271		T	0.00386784	0.848094	F	0.982253	0.999078	T	0.0341744	0.919884	41	41	41	57.2	57.2	57.2	95.925
Q8TEX9	Q8TEX9	Importin-4	IPO4	27.8175	28.0974	28.003	27.7051	27.632	27.8129	28.1306	27.5761	28.1091	28.1844	27.8481	27.7033	27.9797	27.9508	28.0511	28.1804	27.9378	28.1024	28.0243	28.0906	27.9412	28.097	28.0313	28.0528		F	0.492215	0.954039	F	0.223692	0.882512	F	0.866007	1.0116	41	41	41	51.1	51.1	51.1	118.71
Q99615	Q99615	DnaJ homolog subfamily C member 7	DNAJC7	28.4941	28.2748	28.7283	28.3572	28.5194	28.5397	28.3702	28.1464	28.5326	28.7116	28.4524	28.3942	28.543	28.5913	28.3579	28.4637	28.2824	28.3518	28.3553	28.5401	28.4557	28.4256	28.5953	28.5639		F	0.938777	1.00703	F	0.288153	1.06734	F	0.52194	1.03913	41	41	41	71.9	71.9	71.9	56.44
Q9C0C2	Q9C0C2	182 kDa tankyrase-1-binding protein	TNKS1BP1	25.1204	24.9535	25.3825	25.9949	25.846	25.5459	25.9304	25.1502	26.0667	25.4406	25.3693	25.8368	26.0346	25.7441	26.2454	25.4153	25.5429	25.6714	25.941	25.6895	25.3564	26.6839	26.4429	25.7105		T	0.0308293	0.612293	F	0.669174	1.04456	F	0.350564	0.745927	41	41	41	38.4	38.4	38.4	181.79
Q9H0D6	Q9H0D6	5-3 exoribonuclease 2	XRN2	28.3707	28.3864	28.2217	28.1713	28.3295	28.3134	28.2596	28.1339	28.403	28.276	28.4619	28.2793	28.347	28.318	28.4594	28.671	28.3856	28.4082	28.4184	28.5063	28.4548	28.4185	28.4387	28.3658		F	0.293242	0.918536	T	0.0158739	0.914614	F	0.479721	0.973222	41	41	41	48.5	48.5	48.5	108.58
Q9H2P0	Q9H2P0	Activity-dependent neuroprotector homeobox protein	ADNP	27.068	26.991	27.2575	27.5632	27.1837	27.0721	27.3563	27.7202	27.3075	27.4058	27.5023	27.4144	27.4943	27.2913	27.4513	27.2968	27.3484	27.3289	27.3023	27.5243	27.389	27.5852	27.471	27.5672		T	0.0279723	0.824787	F	0.118306	0.887661	F	0.229587	0.934408	41	41	41	45.8	45.8	45.8	123.56
Q9UBT2	Q9UBT2	SUMO-activating enzyme subunit 2	UBA2	28.841	29.0472	29.0699	29.4547	29.1697	29.1041	29.3214	29.4664	28.9647	28.9241	28.975	29.2271	28.9471	29.1604	28.8959	28.9096	28.9669	28.9046	28.9291	28.993	29.1266	28.9316	29.0587	29.0057		F	0.937798	1.00542	T	0.00798941	1.18922	F	0.192379	0.948619	41	41	41	66.1	66.1	66.1	71.223
Q9UGP8	Q9UGP8	Translocation protein SEC63 homolog	SEC63	28.0338	28.3756	28.7309	28.0586	28.0705	28.3	28.8126	28.1024	28.4599	28.7683	27.949	28.0815	28.4906	28.3662	28.4696	28.577	28.4442	28.493	28.3186	28.503	28.472	28.6824	28.5225	28.5216		F	0.609686	0.935767	F	0.821156	0.969072	F	0.482	0.896751	41	41	41	50.9	50.9	50.9	87.996
A6NKT7;Q7Z3J3	A6NKT7;Q7Z3J3	RanBP2-like and GRIP domain-containing protein 3;RanBP2-like and GRIP domain-containing protein 4	RGPD3;RGPD4	23.8673	23.9464	23.8139	24.1328	24.2574	24.1865	24.4111	24.4761	24.589	24.3069	15	24.0261	23.9826	23.8779	15	23.8117	23.8455	23.9452	24.1323	24.1532	24.2289	24.2263	24.1663	24.2856		F	0.439555	4.61977	F	0.0508489	1.20245	F	0.317175	0.131383	40	1	1	24.6	0.7	0.7	197.48
CON__Q28107;P12259	CON__Q28107			28.3987	28.1274	27.3013	27.8394	27.8439	27.1735	27.9313	27.6784	27.3953	27.3289	27.9488	27.0957	27.4794	27.8557	27.6455	27.188	27.5924	27.4417	27.5374	27.6278	26.936	27.4224	27.0746	27.0019	+	F	0.269667	1.31976	F	0.648643	1.07157	F	0.0838524	1.36507	40	40	40	22.4	22.4	22.4	248.98
O00567	O00567	Nucleolar protein 56	NOP56	30.2638	29.9811	30.0427	30.0146	30.1577	30.0563	29.9542	30.0571	30.3583	30.048	30.1436	29.8925	30.0231	29.9151	30.0477	29.904	29.9586	29.9698	29.9331	30.0627	29.8262	29.9279	29.8582	29.9252		F	0.201447	1.08931	F	0.262543	1.05339	T	0.0150573	1.23021	40	40	40	71.5	71.5	71.5	66.049
O00571	O00571	ATP-dependent RNA helicase DDX3X	DDX3X	28.0187	28.1412	28.1597	27.8307	28.0249	28.048	28.1536	27.839	28.1724	28.4215	28.2691	28.1548	28.1986	28.1822	28.4845	28.363	28.3519	28.3452	28.2914	28.4799	28.6121	28.4392	28.3914	28.6405		F	0.0829264	0.870203	T	0.00393636	0.816983	F	0.0579136	0.850773	40	39	12	65.1	63.4	22.7	73.243
O14974	O14974	Protein phosphatase 1 regulatory subunit 12A	PPP1R12A	27.4482	27.3908	27.7653	28.4346	27.8458	27.6682	27.6619	28.4033	27.6335	27.4747	27.5997	27.9713	27.4447	27.4	27.4448	27.3023	27.3262	27.4985	27.4529	27.4569	27.202	27.3393	27.1763	27.1466		F	0.250129	1.0995	T	0.00733545	1.22403	T	0.00278702	1.27743	40	40	39	36.8	36.8	35.8	115.28
O15042	O15042	U2 snRNP-associated SURP motif-containing protein	U2SURP	28.5358	28.6599	28.741	28.682	28.805	28.6698	28.6741	28.7552	28.8201	28.7652	28.7171	28.8108	28.8201	28.6702	28.8782	28.8591	28.787	28.8787	28.8145	28.9228	28.7372	28.8148	28.8144	28.8316		F	0.0835979	0.89418	T	0.0491153	0.911033	F	0.406101	0.978057	40	40	40	39.8	39.8	39.8	118.29
O43390	O43390	Heterogeneous nuclear ribonucleoprotein R	HNRNPR	29.4612	29.3941	29.0867	29.2925	29.2673	29.1826	29.1508	29.284	29.0512	29.1062	29.285	29.3286	29.1964	29.3061	29.3562	29.5016	29.2384	29.2182	29.1511	29.0934	29.1287	29.099	29.097	29.0737		F	0.8394	0.982088	F	0.630391	1.01745	F	0.464677	1.03376	40	31	31	58.3	47.7	47.7	70.942
O75923	O75923	Dysferlin	DYSF	27.0747	25.3581	22.6229	26.7619	26.9922	24.1091	23.1789	26.4376	25.4267	23.4619	26.9397	26.9953	24.3408	25.1692	25.5853	25.1527	25.6176	26.0436	24.538	25.3226	24.7757	24.6157	24.1646	25.1442		F	0.970774	0.970355	F	0.573666	0.650487	F	0.523092	1.51682	40	37	37	26.2	24.9	24.9	237.29
P05455	P05455	Lupus La protein	SSB	30.023	30.1605	30.0547	30.1279	30.0026	30.2065	29.9286	30.1629	29.9832	29.9596	29.9878	29.9905	30.0092	30.1019	29.8647	30.0105	29.6824	29.713	29.768	29.5795	29.9394	29.8059	29.9591	30.0333		F	0.275262	1.05909	T	0.00773559	1.28363	F	0.486477	1.02986	40	40	40	67.9	67.9	67.9	46.836
P06400	P06400	Retinoblastoma-associated protein	RB1	27.8757	27.2579	27.8659	27.9816	27.9344	27.5483	27.6319	28.0727	27.5911	27.7985	27.939	27.8438	28.0051	27.935	28.0024	27.8786	27.9587	28.1087	27.9825	28.1027	27.9451	28.1374	28.0891	28.1078		F	0.159169	0.818597	T	0.0278224	0.793751	T	0.0308021	0.815864	40	40	40	46.8	46.8	46.8	106.16
P22626	P22626	Heterogeneous nuclear ribonucleoproteins A2/B1	HNRNPA2B1	31.136	31.633	30.9916	29.9143	30.8901	30.8948	30.8528	30.2421	30.7697	30.5411	30.548	29.9552	30.6655	31.0747	30.8167	30.9006	31.171	30.9446	30.9573	30.4508	31.05	30.7008	30.5216	30.7506		F	0.0976155	1.30964	F	0.992945	0.998836	F	0.38855	0.909957	40	40	39	77.1	77.1	77.1	37.429
P27694	P27694	Replication protein A 70 kDa DNA-binding subunit;Replication protein A 70 kDa DNA-binding subunit, N-terminally processed	RPA1	29.1317	29.1902	29.3462	29.7245	29.2355	29.193	29.5319	29.7213	29.4766	29.4459	29.418	29.6399	29.4437	29.4253	29.4572	29.3676	29.4648	29.4762	29.3866	29.4788	29.421	29.5696	29.4503	29.4349		T	0.0185378	0.870096	F	0.216124	0.912913	F	0.627405	0.984814	40	40	40	64.6	64.6	64.6	68.137
P31146	P31146	Coronin-1A	CORO1A	31.2925	31.0122	30.5787	31.8028	31.3829	31.1624	30.5868	32.0802	31.0524	30.49	31.3759	31.8165	31.7834	31.6218	31.6831	31.4472	31.4432	31.4255	31.3882	31.3132	31.3388	31.3985	31.3304	31.4519		T	0.0174669	0.627313	F	0.144222	0.785412	F	0.122267	0.754108	40	39	37	64	64	62.5	51.026
P49748	P49748	Very long-chain specific acyl-CoA dehydrogenase, mitochondrial	ACADVL	27.9733	28.3364	28.4342	27.9105	27.9169	28.2133	28.5853	27.7654	28.4413	28.4296	27.9019	27.8998	28.433	28.3857	28.5057	28.4893	28.4048	28.4407	28.3296	28.4132	28.2979	28.5348	28.4539	28.4819		F	0.152237	0.867279	F	0.378599	0.895922	F	0.302389	0.879927	40	40	40	67.6	67.6	67.6	70.389
P49750	P49750	YLP motif-containing protein 1	YLPM1	26.5697	26.3643	26.8212	26.9679	27.006	26.696	26.6919	27.02	26.7021	26.5646	26.833	27.0685	26.6126	26.4942	26.6921	26.4735	26.638	26.6431	26.7546	26.7175	26.6554	26.8418	26.6992	26.8483		F	0.898377	1.01182	F	0.292895	1.07902	F	0.513702	0.958436	40	40	40	26.2	26.2	26.2	241.64
P54886	P54886	Delta-1-pyrroline-5-carboxylate synthase;Glutamate 5-kinase;Gamma-glutamyl phosphate reductase	ALDH18A1	28.6275	28.5365	28.8527	28.9676	28.8035	28.5287	28.8696	29.0747	28.9101	29.1146	29.0039	29.1787	28.7954	28.7066	28.8609	28.9969	28.8151	28.8669	28.883	29.0785	29.0554	29.1877	29.2494	29.125		F	0.177189	0.890248	F	0.171267	0.884549	F	0.0926396	0.904478	40	40	40	57.4	57.4	57.4	87.301
P68104;Q5VTE0	P68104;Q5VTE0	Elongation factor 1-alpha 1;Putative elongation factor 1-alpha-like 3	EEF1A1;EEF1A1P5	31.7757	31.6593	31.234	31.3295	31.41	31.4176	31.5689	31.2331	31.347	31.5299	31.4261	31.2829	31.4643	31.5411	31.6807	31.8931	31.4809	31.4348	31.334	31.9391	31.8034	31.5371	31.4334	31.3437		F	0.638664	0.940525	F	0.640639	0.944951	F	0.483944	0.936226	40	40	25	79.2	79.2	46.5	50.14
Q13459	Q13459	Unconventional myosin-IXb	MYO9B	26.3496	26.2814	26.3705	26.5995	26.4446	26.0864	26.5003	26.7401	26.3816	26.5078	26.3513	26.4769	26.2927	26.0544	26.3354	26.2402	26.1883	26.2994	26.1569	26.3219	26.0351	26.1493	26.0876	26.1024		F	0.236118	1.07411	F	0.42855	1.0734	T	0.00123772	1.24831	40	40	39	24.9	24.9	24.5	243.4
Q15052	Q15052	Rho guanine nucleotide exchange factor 6	ARHGEF6	27.2531	27.061	27.0875	27.7405	27.3038	27.1094	27.3122	27.8374	27.2238	27.2825	27.2359	27.617	27.1515	27.2054	27.2734	27.253	27.0848	27.1946	27.0823	27.2198	26.9527	27.1409	27.1673	27.1477		F	0.204965	0.941518	F	0.226587	1.06913	F	0.0636307	1.10591	40	40	35	59.3	59.3	53.4	87.498
Q5JRX3	Q5JRX3	Presequence protease, mitochondrial	PITRM1	26.8322	27.1032	26.8663	27.2239	26.9718	26.9401	27.0109	27.0547	27.1551	27.0598	26.9159	27.266	26.8932	26.8994	26.9897	27.0431	26.9037	26.943	26.9493	27.0891	26.8464	27.0178	26.9523	26.8526		F	0.798254	0.98456	F	0.955133	1.00209	F	0.157314	1.09154	40	40	40	56	56	56	117.41
Q70J99	Q70J99	Protein unc-13 homolog D	UNC13D	27.0785	26.2323	26.944	26.671	26.9417	26.1128	26.7188	26.5178	26.2282	27.1368	26.9694	26.6285	26.8307	26.7984	26.8644	27.0381	26.9445	26.9766	27.0166	27.0405	26.8925	27.055	26.8813	26.821		F	0.590545	0.913008	F	0.111069	0.75605	F	0.601286	0.911107	40	40	40	48.8	48.8	48.8	123.28
Q86WJ1	Q86WJ1	Chromodomain-helicase-DNA-binding protein 1-like	CHD1L	27.2252	27.4221	27.3885	27.6488	27.5422	27.4852	27.5805	27.8917	27.5441	27.4447	27.5415	27.5889	27.5366	27.5566	27.6089	27.5313	27.5229	27.5877	27.4138	27.4435	27.487	27.6193	27.5789	27.5032		T	0.0117244	0.862683	F	0.436173	1.03097	F	0.458046	0.974682	40	40	40	47.2	47.2	47.2	101
Q96G03	Q96G03	Phosphoglucomutase-2	PGM2	29.6935	29.7394	29.9097	30.0196	29.7566	29.7988	29.9007	30.0985	29.6413	29.6097	29.7181	29.6985	29.9905	29.9442	29.8243	29.8405	29.6437	29.6356	29.6062	29.6101	29.7654	29.6857	29.6465	29.9001		F	0.16274	0.920812	T	0.00345597	1.14454	F	0.249787	0.937522	40	40	40	59.2	59.2	59.2	68.283
Q99613;B5ME19	Q99613;B5ME19	Eukaryotic translation initiation factor 3 subunit C;Eukaryotic translation initiation factor 3 subunit C-like protein	EIF3C;EIF3CL	29.8115	29.6401	29.7901	29.8144	30.1074	29.6758	29.885	29.9735	30.049	30.0084	30.1993	29.9932	29.8339	29.6542	29.8174	29.8079	29.8198	29.9319	29.8613	29.9657	29.9326	30.0625	30.0021	30.0605		F	0.661085	0.978648	F	0.964173	0.996363	F	0.293614	1.05054	40	40	40	44.9	44.9	44.9	105.34
Q9BTC0	Q9BTC0	Death-inducer obliterator 1	DIDO1	27.2712	27.4126	27.3969	27.4226	27.4672	27.6056	27.581	27.4637	27.7643	27.5601	27.5938	27.4294	27.4963	27.4164	27.5462	27.4903	27.4986	27.6292	27.4852	27.5574	27.5341	27.7117	27.6457	27.6665		T	0.0486845	0.915673	F	0.875747	1.00604	F	0.99836	0.999896	40	40	40	27.5	27.5	27.5	243.87
Q9BUQ8	Q9BUQ8	Probable ATP-dependent RNA helicase DDX23	DDX23	28.1832	28.245	28.5396	28.2731	28.525	28.3907	28.4627	28.2947	28.4408	28.4564	28.4336	28.3164	28.4774	28.2577	28.4117	28.3682	28.2789	28.2903	28.2866	28.3502	28.2926	28.3658	28.2786	28.39		F	0.622232	0.961842	T	0.00869746	1.1157	T	0.0189146	1.08062	40	40	40	45.6	45.6	45.6	95.581
Q9BZE4	Q9BZE4	Nucleolar GTP-binding protein 1	GTPBP4	28.4128	28.6474	28.563	28.3716	28.7451	28.6974	28.6746	28.6072	28.9404	28.7882	28.8581	28.6498	28.581	28.5014	28.5879	28.5442	28.6527	28.6595	28.6106	28.7736	28.9312	28.9499	28.9047	28.8936		F	0.847915	0.991352	F	0.511974	1.02215	F	0.20735	0.960883	40	40	40	58	58	58	73.964
Q9Y2W1	Q9Y2W1	Thyroid hormone receptor-associated protein 3	THRAP3	28.6735	28.7566	29.2054	29.3222	29.2916	28.9788	29.1847	29.3965	28.9786	28.9136	29.0931	29.1251	29.0973	28.972	29.0228	28.8548	29.154	29.1389	28.8913	28.7913	29.1708	29.1808	29.0289	29.1856		F	0.505142	0.927752	F	0.284644	1.11562	F	0.0663296	0.903504	40	39	39	38.7	38.7	38.7	108.66
A0FGR8	A0FGR8	Extended synaptotagmin-2	ESYT2	28.5749	28.5768	28.7443	28.9411	28.6714	28.4954	28.8848	28.8995	28.7517	28.8702	28.602	28.9985	28.7652	28.6936	28.82	28.9506	28.7251	28.8486	28.656	28.7564	28.657	28.8604	28.8755	28.716		F	0.0788321	0.885556	F	0.578187	0.95751	F	0.709139	0.975407	39	39	39	49.9	49.9	49.9	102.36
A3KN83;Q9Y2G9	A3KN83	Protein strawberry notch homolog 1	SBNO1	26.9483	27.141	27.0314	27.3014	27.1551	27.0122	27.3876	27.3649	27.4462	27.4573	27.5076	27.5181	26.901	26.8858	26.9652	26.827	27.0098	27.088	27.1331	27.2552	27.2164	27.3271	27.2961	27.2306		F	0.052623	1.10609	F	0.588589	1.04495	T	0.00214534	1.15097	39	39	39	37.6	37.6	37.6	154.31
O14776;Q5VWI1	O14776	Transcription elongation regulator 1	TCERG1	28.2007	28.2448	28.4478	28.4047	28.4886	28.3178	28.4053	28.5605	28.3376	28.3981	28.4295	28.3582	28.4236	28.2222	28.3598	28.3647	28.302	28.3319	28.2763	28.3145	28.326	28.4456	28.3498	28.3107		F	0.605176	0.969432	F	0.0746252	1.07009	F	0.50529	1.02127	39	39	39	34.7	34.7	34.7	123.9
O60763	O60763	General vesicular transport factor p115	USO1	28.7781	28.7214	29.0089	28.7805	28.7408	28.8168	29.0673	28.8609	28.9628	29.1259	28.8465	28.7722	28.7644	28.7455	28.7556	28.7601	28.7377	28.6801	28.7446	28.9001	28.588	28.8441	28.7479	28.7332		F	0.328765	1.05683	F	0.322247	1.07872	T	0.0421862	1.18926	39	39	38	49.2	49.2	48.4	107.89
P02786;Q9UP52	P02786	Transferrin receptor protein 1;Transferrin receptor protein 1, serum form	TFRC	28.204	28.2982	28.2579	28.5212	28.4147	28.2687	28.4016	28.5384	28.913	28.8458	28.8343	28.9527	28.8071	28.5879	28.8151	28.889	28.9035	28.9734	29.1139	29.4535	29.3312	29.4108	29.4682	29.3712		T	0.00128411	0.696682	T	0.00409594	0.594853	T	4.44823e-05	0.692103	39	39	39	53.2	53.2	53.2	84.87
P04040	P04040	Catalase	CAT	30.5413	29.0386	28.5062	31.1914	30.4412	28.9846	28.6195	31.2986	29.021	28.3712	30.4441	30.9921	29.7162	29.6294	29.7382	29.6735	29.5584	29.5092	29.4605	29.5991	29.5768	29.7185	29.5282	29.6387		F	0.549743	0.79703	F	0.710721	0.880644	F	0.541595	0.791802	39	39	39	69.1	69.1	69.1	59.755
P17480	P17480	Nucleolar transcription factor 1	UBTF	28.549	28.7454	28.9166	28.6914	28.7378	28.8251	28.8169	28.7498	28.8665	28.8212	28.7763	28.7611	28.876	28.6692	28.8329	28.8264	28.788	28.7892	28.7733	28.8031	28.9031	28.9482	28.9355	28.9766		F	0.563639	0.956519	F	0.849088	1.00339	T	0.00827249	0.920521	39	39	39	47.4	47.4	47.4	89.405
P25098;P35626	P25098	Beta-adrenergic receptor kinase 1	ADRBK1	28.0837	28.1288	28.184	28.1943	28.1722	28.035	28.1134	28.0975	28.2608	28.1294	28.1328	28.0392	28.357	28.3308	28.2384	28.2292	28.2548	28.3089	28.2617	28.2512	28.3525	28.376	28.3095	28.3966		T	0.0180274	0.897089	T	0.00699534	0.893607	T	0.00739252	0.880088	39	39	39	55.9	55.9	55.9	79.573
P30153	P30153	Serine/threonine-protein phosphatase 2A 65 kDa regulatory subunit A alpha isoform	PPP2R1A	29.8069	29.4078	29.8463	29.5679	29.633	29.7094	29.5401	29.4754	29.5557	29.6345	29.489	29.2008	29.6511	29.8011	29.6088	29.5823	29.491	29.4413	29.6921	29.3669	29.4871	29.357	29.6792	29.6699		F	0.849357	1.01828	F	0.217618	1.09406	F	0.91222	1.00793	39	39	29	69.9	69.9	55	65.308
P38606	P38606	V-type proton ATPase catalytic subunit A	ATP6V1A	28.1399	28.2006	27.9819	28.1479	27.9869	28.0071	28.2693	28.2235	28.0883	28.0053	28.0456	28.0177	28.0094	28.176	28.2035	28.2144	28.0329	28.0208	27.9233	28.0243	28.0349	28.0584	28.0761	27.9539		F	0.604964	0.970394	F	0.334856	1.06249	F	0.697401	1.01083	39	39	39	77.6	77.6	77.6	68.303
P42224	P42224	Signal transducer and activator of transcription 1-alpha/beta	STAT1	28.3124	28.3063	28.0886	28.2216	28.3767	28.2258	28.2891	28.2322	28.4782	28.2631	28.4416	28.0792	28.6422	28.5986	28.5562	28.5292	28.5423	28.6258	28.5652	28.5431	28.5382	28.5777	28.6332	28.5831		T	0.00386842	0.786876	T	0.00151427	0.828245	T	0.0258085	0.877375	39	39	39	54	54	54	87.334
P43246	P43246	DNA mismatch repair protein Msh2	MSH2	27.9285	27.8247	28.0541	28.4125	28.0053	27.7936	28.2105	28.4017	28.0581	28.2132	28.2238	28.3004	28.1919	28.0234	28.0815	27.9242	28.0924	28.1276	28.1173	28.2717	28.0704	28.3162	28.317	28.2105		F	0.225113	0.920516	F	0.238854	0.901829	F	0.475332	0.956942	39	39	39	51.4	51.4	51.4	104.74
P50851	P50851	Lipopolysaccharide-responsive and beige-like anchor protein	LRBA	25.6574	26.059	25.9576	26.2696	25.8644	26.0175	26.244	26.2493	26.315	26.2152	25.962	26.103	25.8463	25.8116	26.1147	25.7049	25.8634	25.9186	25.823	25.8471	25.3365	25.8045	25.9675	25.8091		F	0.884843	1.01535	F	0.119342	1.13203	F	0.0642526	1.35161	39	39	37	17.9	17.9	17.2	319.1
P50991	P50991	T-complex protein 1 subunit delta	CCT4	31.0484	31.1097	31.1905	31.1948	31.0899	31.0142	31.1992	31.266	31.1268	31.0917	31.0955	31.0539	31.1586	31.1786	31.2199	31.1613	31.1014	31.1446	31.1492	31.209	31.0702	31.0619	31.1164	31.1914		F	0.158428	0.957005	F	0.381161	0.965998	F	0.888506	0.996294	39	39	39	75.7	75.7	75.7	57.924
P51659	P51659	Peroxisomal multifunctional enzyme type 2;(3R)-hydroxyacyl-CoA dehydrogenase;Enoyl-CoA hydratase 2	HSD17B4	28.3764	28.4247	28.3896	28.7989	28.2375	28.187	28.4817	28.6727	28.4939	28.4368	28.2438	28.8574	28.5497	28.5726	28.6007	28.521	28.4724	28.5143	28.4622	28.5483	28.316	28.6026	28.5181	28.3452		T	0.00090635	0.892507	F	0.0561342	0.872241	F	0.622918	0.963266	39	39	39	59.2	59.2	59.2	79.685
Q01780	Q01780	Exosome component 10	EXOSC10	27.5248	27.4328	27.5518	27.5323	27.5609	27.5181	27.5111	27.405	27.6051	27.6353	27.4466	27.4213	27.5398	27.5967	27.5418	27.5393	27.6063	27.6326	27.5782	27.6624	27.4644	27.5662	27.6362	27.6036		F	0.19715	0.965119	T	0.0155964	0.939637	F	0.93949	0.996363	39	39	39	53.9	53.9	53.9	100.83
Q12769	Q12769	Nuclear pore complex protein Nup160	NUP160	27.7236	27.8105	27.6065	27.7446	27.6198	27.5649	27.7679	27.5437	27.9162	27.7917	27.877	27.6875	27.5592	27.574	27.6933	27.8287	27.7321	27.7534	27.5714	27.8242	27.6726	27.8302	27.7668	27.7276		F	0.600894	1.03506	F	0.43058	0.953011	F	0.0740418	1.08095	39	39	39	34.7	34.7	34.7	162.12
Q13310;P0CB38	Q13310	Polyadenylate-binding protein 4	PABPC4	28.1123	27.791	28.0555	27.3866	28.0735	27.8095	27.77	27.7572	27.9753	28.0556	28.2016	27.7421	27.9702	27.8171	27.8365	27.986	27.8834	27.828	28.0404	27.9659	27.8735	27.7637	27.9691	27.8049		F	0.430741	1.05982	F	0.661064	0.969209	T	0.0327427	1.16855	39	25	24	55.7	36.6	35.2	70.782
Q13315	Q13315	Serine-protein kinase ATM	ATM	24.9084	25.8802	25.8114	25.3266	24.6956	25.2722	25.4447	25.017	25.8002	26.0427	24.8172	25.359	25.6089	25.3292	25.8597	26.0727	25.5098	25.951	25.4811	25.7334	25.1844	25.4382	25.8151	25.4517		F	0.593562	0.880086	F	0.0686259	0.691924	F	0.825665	1.05776	39	39	39	16.9	16.9	16.9	350.68
Q13616	Q13616	Cullin-1	CUL1	27.7403	27.5328	27.4705	28.0084	27.9178	27.7331	27.4527	28.0468	27.6729	27.5551	27.7814	27.9148	27.8605	27.8605	27.7647	27.7297	27.7537	27.7251	27.7975	27.7672	27.7272	27.7719	27.8552	27.7385		T	0.0370314	0.857	F	0.624577	0.959489	F	0.169816	0.930831	39	39	39	56.6	56.6	56.6	89.677
Q14789;REV__Q8N884	Q14789	Golgin subfamily B member 1	GOLGB1	25.0114	25.7828	25.4855	25.5287	25.0796	25.4372	25.6848	25.126	25.7143	25.9249	25.2423	25.7567	25.0198	25.1908	24.5801	25.3151	25.5314	25.3885	25.3734	25.304	24.2148	25.5134	25.535	24.9205		F	0.194691	1.31957	F	0.99419	1.00084	F	0.211081	1.49612	39	39	38	16.4	16.4	16.2	376.01
Q15437	Q15437	Protein transport protein Sec23B	SEC23B	29.0728	29.255	29.2631	29.1922	29.2088	29.0866	29.4987	29.0657	29.3947	29.4944	29.1987	29.2306	29.18	29.1895	29.2702	29.1675	29.2706	29.2444	29.1302	29.3143	29.0984	29.2656	29.2448	29.0936		F	0.937567	0.996649	F	0.833801	1.01736	F	0.0947727	1.1384	39	39	36	60.2	60.2	57.4	86.478
Q15652	Q15652	Probable JmjC domain-containing histone demethylation protein 2C	JMJD1C	25.0616	25.8096	27.292	27.2241	25.9294	26.1134	27.0007	26.631	26.4591	27.1784	26.2137	27.0808	26.7307	26.5577	26.215	26.3713	26.6553	27.2057	26.5849	26.9275	26.7369	27.372	27.3611	27.2494		F	0.495711	0.750407	F	0.186092	0.709288	F	0.119889	0.676989	39	39	39	20.7	20.7	20.7	284.52
Q86XP3	Q86XP3	ATP-dependent RNA helicase DDX42	DDX42	28.2747	28.4782	28.3631	28.4939	28.3942	28.4031	28.5654	28.4502	28.5602	28.4827	28.4028	28.3148	28.4851	28.6088	28.646	28.6356	28.5541	28.5947	28.5407	28.6051	28.505	28.6967	28.6732	28.5708		T	0.0200788	0.857451	F	0.0626837	0.920547	F	0.103729	0.914116	39	39	39	54.2	54.2	54.2	102.97
Q8N201	Q8N201	Integrator complex subunit 1	INTS1	26.1551	26.2321	26.1094	26.1201	26.0416	26.1106	26.3053	26.1409	26.3542	26.3085	26.1768	26.1003	26.3387	26.1289	26.1758	26.3642	26.2098	26.3287	26.1957	26.3375	26.1497	26.4271	26.4247	26.4363		F	0.304069	0.941906	F	0.207525	0.923101	F	0.435357	0.946297	39	39	39	23.5	23.5	23.5	244.29
Q96K76	Q96K76	Ubiquitin carboxyl-terminal hydrolase 47	USP47	26.4538	26.4287	26.7367	26.6843	26.6255	26.4689	26.8891	26.7505	26.6929	26.8152	26.7461	26.6094	26.383	26.4482	26.5559	26.2762	26.5805	26.5761	26.4399	26.4931	26.2705	26.4855	26.4044	26.5112		F	0.30251	1.08972	F	0.263717	1.10094	T	0.00522588	1.26004	39	39	39	36	36	36	157.31
Q96N67	Q96N67	Dedicator of cytokinesis protein 7	DOCK7	23.1514	23.129	18.629	23.9988	22.4582	21.5725	20.5343	23.4065	21.0441	21.3211	21.1797	22.6048	19.4472	15	20.3065	22.5873	19.6415	22.9916	20.5512	20.487	20.8749	21.9292	22.0501	21.508		F	0.355858	4.92864	F	0.561804	1.51976	F	0.258749	0.753203	39	37	33	22.9	21.8	20.6	242.56
Q9C0C9	Q9C0C9	E2/E3 hybrid ubiquitin-protein ligase UBE2O	UBE2O	26.085	26.2844	26.3917	26.4822	26.3329	26.3596	26.7041	26.5829	26.6796	26.6444	26.4191	26.6079	26.5651	26.4608	26.6914	26.5566	26.4327	26.6427	26.5331	26.8062	26.6911	26.7345	26.8631	26.6733		T	0.0201288	0.803954	F	0.361828	0.9087	F	0.119621	0.895348	39	39	39	43.5	43.5	43.5	141.29
Q9H3U1	Q9H3U1	Protein unc-45 homolog A	UNC45A	26.8305	26.6893	26.7465	26.4742	26.6167	26.8722	26.7062	26.642	26.8127	26.6991	26.6301	26.4297	26.7705	26.9132	26.7671	26.5825	26.7312	26.7596	26.7505	26.6994	26.6954	26.819	26.9025	26.795		F	0.974721	0.997988	F	0.95933	0.997603	F	0.243265	0.940169	39	39	39	53.2	53.2	53.2	103.08
Q9NVP1	Q9NVP1	ATP-dependent RNA helicase DDX18	DDX18	28.6108	28.8385	28.9097	28.7141	28.8254	28.7878	28.9473	28.8381	29.0137	28.9936	28.913	29.0348	28.7815	28.7609	28.7562	28.8165	28.7518	28.8993	28.699	28.7059	28.86	28.9571	28.8839	28.901		F	0.925843	1.00525	F	0.246912	1.064	F	0.0950946	1.05184	39	39	39	61.3	61.3	61.3	75.406
Q9Y263	Q9Y263	Phospholipase A-2-activating protein	PLAA	27.8512	28.059	28.1046	28.3728	28.1566	28.1141	28.2728	28.373	28.1909	28.1384	28.0101	28.2943	28.1561	28.1598	28.1447	28.127	28.1736	28.1548	28.1385	28.1184	28.1667	28.3266	28.2296	28.2327		F	0.0836213	0.906309	F	0.445591	1.02441	F	0.0881736	0.916533	39	39	39	62.4	62.4	62.4	87.156
Q9Y3Z3	Q9Y3Z3	Deoxynucleoside triphosphate triphosphohydrolase SAMHD1	SAMHD1	29.1169	30.2226	29.6613	29.3012	29.1001	30.1935	29.6117	29.1308	30.1705	29.4226	29.0479	28.8487	29.0082	29.198	29.0221	28.8874	29.1361	29.0254	29.1338	28.8944	28.5899	28.8389	28.8068	28.738		F	0.0699172	1.55616	F	0.0837999	1.50282	T	0.036567	1.74549	39	39	39	65	65	65	72.2
O15294	O15294	UDP-N-acetylglucosamine--peptide N-acetylglucosaminyltransferase 110 kDa subunit	OGT	27.0968	27.12	27.1621	27.1357	27.1579	27.2325	27.2679	27.1752	27.5079	27.4478	27.4154	27.1914	27.214	27.1376	27.274	27.3371	27.3361	27.4105	27.3772	27.4762	27.2554	27.3701	27.3759	27.3154		F	0.0827073	0.923789	T	0.00957076	0.882328	T	0.0247093	1.09265	38	38	38	48.6	48.6	48.6	116.92
O43242	O43242	26S proteasome non-ATPase regulatory subunit 3	PSMD3	28.8251	28.6089	28.8185	28.5177	28.8228	28.8107	28.7174	28.7914	28.6895	28.8167	28.8803	28.6449	28.7761	28.7525	28.6538	28.6306	28.618	28.484	28.7304	28.6042	28.8547	28.5974	28.8984	28.8275		F	0.543419	1.03353	T	0.0453095	1.12856	F	0.992006	1.00068	38	38	38	63.5	63.5	63.5	60.977
O43592	O43592	Exportin-T	XPOT	29.4085	29.3421	29.2047	29.3605	29.2754	29.1675	29.3248	29.2745	29.314	29.2017	29.2928	29.1752	29.1269	29.2804	29.2521	29.2254	29.1907	29.3103	29.234	29.1858	28.9616	29.0941	28.948	28.9657		F	0.188558	1.0697	F	0.640149	1.01798	T	0.00253697	1.21181	38	38	38	49.3	49.3	49.3	109.96
P07384	P07384	Calpain-1 catalytic subunit	CAPN1	28.3893	28.5204	28.486	28.7422	28.3826	28.403	28.6028	28.7531	28.393	28.2966	28.2401	28.4935	28.4693	28.5208	28.4694	28.485	28.3302	28.3921	28.3376	28.4153	28.3273	28.4417	28.3958	28.3753		F	0.586059	0.985655	F	0.200206	1.06729	F	0.168911	0.949273	38	38	38	58.7	58.7	58.7	81.889
P34897	P34897	Serine hydroxymethyltransferase, mitochondrial	SHMT2	31.1483	30.9909	31.0267	31.0278	31.0396	30.9111	30.8942	30.8126	30.936	30.9329	31.0074	31.0332	30.8973	30.936	30.9081	30.8943	30.9819	30.9684	30.9891	30.8985	30.77	30.6746	30.6991	30.7548		T	0.0166531	1.10679	F	0.81698	0.99232	T	0.000935532	1.17622	38	38	37	79.2	79.2	79.2	55.992
P35998	P35998	26S protease regulatory subunit 7	PSMC2	29.0245	28.6548	28.9094	28.9021	28.9588	28.8183	28.6942	28.8869	28.8377	28.8331	28.8879	28.8036	28.832	28.8684	28.7636	28.6658	28.7609	28.6049	28.8662	28.8237	28.7862	28.7196	28.9437	28.8518		F	0.480183	1.05734	F	0.549082	1.04233	F	0.656744	1.01931	38	38	38	75.1	75.1	75.1	48.633
P46060	P46060	Ran GTPase-activating protein 1	RANGAP1	28.0657	27.8908	28.0461	28.0676	28.1409	28.1428	27.9154	28.1964	28.1647	28.089	28.2919	28.097	27.9466	28.0831	27.7104	27.7262	27.8199	27.6697	27.9602	28.0235	28.3347	28.3389	28.6602	28.4922		F	0.300004	1.09758	F	0.138742	1.14711	T	0.0457292	0.826643	38	38	38	65.6	65.6	65.6	63.541
P49411	P49411	Elongation factor Tu, mitochondrial	TUFM	30.7577	31.0464	30.8401	30.7298	30.749	31.0338	30.8379	30.9146	30.9187	30.7045	30.7604	30.4952	30.8719	30.9015	31.0883	30.9424	30.9577	30.8804	30.9003	30.8562	30.9061	30.9136	30.8913	30.8904		F	0.481443	0.9529	F	0.751302	0.982764	F	0.107763	0.929264	38	38	38	75.2	75.2	75.2	49.541
P61978	P61978	Heterogeneous nuclear ribonucleoprotein K	HNRNPK	32.0529	31.9947	31.8558	32.1244	31.7453	31.8919	32.0011	31.9596	32.0389	32.0282	31.8571	31.9648	32.0212	32.0452	32.1549	31.988	31.8385	31.7538	31.7884	32.1882	32.0066	32.0285	31.9401	31.7099		F	0.250041	0.943098	F	0.927466	0.991165	F	0.613603	1.03776	38	38	38	70	70	70	50.976
P67936;Q2TAC2	P67936	Tropomyosin alpha-4 chain	TPM4	28.7089	28.3888	29.2369	28.2481	27.6118	28.3909	27.8906	27.4385	28.1433	29.2566	27.9415	28.1881	27.7887	28.4404	27.698	28.1209	27.0006	27.4543	27.1943	27.5956	27.8898	28.1837	28.258	27.5743		T	0.0448352	1.70077	T	0.0457719	1.57266	F	0.279965	1.38578	38	38	23	79.4	79.4	55.2	28.521
Q12788	Q12788	Transducin beta-like protein 3	TBL3	28.2411	28.3406	28.1333	28.1614	28.2259	28.2306	28.3099	28.3298	28.5818	28.4712	28.4473	28.3242	28.3257	28.2162	28.2805	28.3101	28.3236	28.413	28.3948	28.541	28.3122	28.4436	28.4396	28.2911		F	0.472478	0.96942	T	0.0383042	0.893401	F	0.0823573	1.09314	38	38	38	62.6	62.6	62.6	89.034
Q12931	Q12931	Heat shock protein 75 kDa, mitochondrial	TRAP1	29.3288	29.413	29.1861	28.9285	29.089	29.2936	29.1779	28.9464	29.4463	29.3323	29.2578	28.8355	29.3355	29.4107	29.4319	29.609	29.4743	29.5011	29.3827	29.5144	29.4049	29.5874	29.5421	29.3963		F	0.179399	0.909104	T	0.00567803	0.822864	F	0.120047	0.909286	38	38	38	60.9	60.9	60.9	80.109
Q14160;Q9BTT6	Q14160	Protein scribble homolog	SCRIB	26.5914	26.4743	26.4843	26.5398	26.6223	26.5892	26.4138	26.6491	26.7077	26.6549	26.7424	26.7758	26.6306	26.6313	26.7246	26.6644	26.8509	26.7416	26.6668	26.8539	26.7739	26.7856	26.7488	26.66		T	0.0158607	0.903721	T	0.0268113	0.848769	F	0.356052	0.972358	38	38	38	32.9	32.9	32.9	174.88
Q15418	Q15418	Ribosomal protein S6 kinase alpha-1	RPS6KA1	27.5009	27.5126	27.4919	27.4364	27.3172	27.2443	27.6311	27.3912	27.421	27.363	27.3733	27.0622	27.6562	27.6158	27.638	27.7066	27.3567	27.5201	27.4891	27.5885	27.3387	27.586	27.4178	27.4485		T	0.00128383	0.899804	F	0.463185	0.938798	F	0.369267	0.957963	38	38	25	60.4	60.4	43.5	82.722
Q16658	Q16658	Fascin	FSCN1	30.3338	30.2111	29.7516	29.2853	30.2652	30.0781	29.9035	29.1971	30.1874	29.6623	30.3457	29.1923	30.5419	30.5123	30.4284	30.5596	30.3639	30.3499	30.2766	30.2742	30.2169	30.1774	30.1862	30.2724		T	0.0425104	0.751728	F	0.0513178	0.85034	F	0.435268	0.902452	38	38	38	74.6	74.6	74.6	54.529
Q641Q2	Q641Q2	WASH complex subunit FAM21A	FAM21A	24.2292	24.5522	24.7972	24.9118	24.1711	24.0587	24.7942	24.1236	24.622	24.5999	24.2398	24.5899	24.4877	24.4938	24.3309	24.4272	24.1802	24.314	24.1674	24.4331	24.4548	24.6257	24.4413	24.2837		F	0.555876	1.06531	F	0.754963	1.04802	F	0.797641	1.02517	38	38	7	47.9	47.9	10.8	147.18
Q68CZ2;Q63HR2	Q68CZ2	Tensin-3	TNS3	26.319	26.4975	27.0417	25.7555	26.2621	26.1725	26.9122	25.551	26.7334	27.1803	26.4848	25.6473	26.3627	26.3141	26.419	26.5042	26.5092	26.4733	26.4178	26.8649	26.4874	26.7797	26.5641	26.2164		F	0.296144	1.16425	F	0.629941	0.921868	F	0.245968	1.2206	38	38	36	44.8	44.8	43.4	155.26
Q6ZSZ5	Q6ZSZ5	Rho guanine nucleotide exchange factor 18	ARHGEF18	26.7448	26.3556	26.6216	27.0425	26.4851	26.3205	26.8118	27.0437	26.359	26.5027	26.4748	26.895	26.0784	26.2734	26.2406	25.9441	26.1942	26.2314	26.3181	26.4031	26.0308	25.9091	26.0393	25.8784		T	0.0206601	1.3565	F	0.115804	1.19119	T	0.000534199	1.39582	38	38	38	41	41	41	151.64
Q7Z460	Q7Z460	CLIP-associating protein 1	CLASP1	25.2928	25.4162	25.615	25.8306	25.8047	25.0925	25.815	25.6802	25.6394	25.8049	25.4972	25.848	25.7851	25.7902	25.8138	25.8742	25.7299	25.7157	25.9859	25.8597	26.1569	26.0315	26.0514	26.1352		T	0.00607189	0.771376	F	0.291045	0.83968	T	0.00296401	0.733769	38	33	33	32.9	29.3	29.3	169.45
Q86UX7	Q86UX7	Fermitin family homolog 3	FERMT3	28.841	29.0072	28.7192	28.8979	28.7719	29.0559	28.9789	28.9433	29.1023	28.8542	28.9065	28.758	28.9692	28.9963	29.1323	28.8678	28.9536	28.9506	28.9155	29.0278	28.8579	29.0105	28.9713	28.8538		F	0.213057	0.910292	F	0.743945	0.981916	F	0.710419	1.0217	38	38	38	66.7	66.7	66.7	75.952
Q8IY37	Q8IY37	Probable ATP-dependent RNA helicase DHX37	DHX37	27.4577	27.6354	27.7391	27.753	27.7771	27.718	27.8286	27.8039	27.9698	27.959	27.833	27.8855	27.6669	27.502	27.5751	27.5812	27.6492	27.6852	27.6324	27.7347	27.7197	27.7551	27.7744	27.7074		F	0.726168	1.02063	T	0.0469409	1.07122	T	0.00688274	1.13405	38	38	38	42.7	42.7	42.7	129.54
Q8TD19	Q8TD19	Serine/threonine-protein kinase Nek9	NEK9	26.8964	26.5405	26.6165	26.9935	26.868	26.6109	26.914	27.0149	26.6576	26.7766	26.798	26.9646	26.79	26.6877	26.7631	26.8369	26.6555	26.7277	26.531	26.574	26.4796	26.655	26.6317	26.5578		F	0.424862	0.942832	F	0.121692	1.12941	T	0.0407347	1.11963	38	38	37	51.2	51.2	50.5	107.17
Q96PZ0	Q96PZ0	Pseudouridylate synthase 7 homolog	PUS7	27.2179	27.1905	27.2228	27.2469	27.2231	27.2685	27.3696	27.3229	27.4924	27.4035	27.2355	27.1594	27.414	27.3301	27.2866	27.1827	27.2228	27.2759	27.2471	27.3088	27.1484	27.3465	27.2869	27.2991		F	0.167195	0.937585	F	0.60417	1.01637	F	0.242443	1.07693	38	38	38	68.1	68.1	68.1	75.035
Q96QK1	Q96QK1	Vacuolar protein sorting-associated protein 35	VPS35	29.0125	29.1376	29.1516	29.3432	29.083	29.146	29.1173	29.4659	29.1279	29.0767	29.0117	29.1221	29.1049	29.0727	29.1202	29.098	29.1245	29.2199	29.0215	29.0914	29.0583	29.1047	28.9704	28.9471		F	0.968206	1.00113	F	0.983344	1.00078	F	0.363602	1.03668	38	38	38	47.6	47.6	47.6	91.706
Q96ST3	Q96ST3	Paired amphipathic helix protein Sin3a	SIN3A	26.9503	26.9088	26.8881	27.07	26.8179	26.9601	26.9492	27	27.056	26.9826	26.9844	27.0423	27.0553	26.9007	26.9896	27.0187	26.9908	26.9844	26.938	27.0383	26.9585	27.1239	27.073	26.9901		F	0.132268	0.949128	F	0.142429	0.946849	F	0.584714	0.980307	38	38	38	38.8	38.8	38.8	145.17
Q9H9Y6	Q9H9Y6	DNA-directed RNA polymerase I subunit RPA2	POLR1B	26.5066	26.6316	26.7988	26.6508	26.7334	26.7125	26.8336	26.6699	26.9223	26.9668	26.7281	26.5072	26.7848	26.7548	26.7601	26.841	26.7862	26.8643	26.6934	26.9228	26.7991	26.8577	26.8689	26.7918		F	0.120294	0.90782	F	0.43271	0.961388	F	0.541292	1.03025	38	38	38	36.7	36.7	36.7	128.23
Q9UNX4	Q9UNX4	WD repeat-containing protein 3	WDR3	27.1063	27.4181	27.0837	27.0213	27.0954	26.972	27.2195	26.7946	27.3494	27.3041	27.2128	27.1126	26.9729	27.121	27.1813	27.4245	27.1917	27.3022	27.124	27.3501	27.3123	27.2799	27.361	27.3342		F	0.854023	1.01942	F	0.146896	0.903528	F	0.43798	0.977324	38	38	38	51.1	51.1	51.1	106.1
CON__ENSEMBL:ENSBTAP00000024146	CON__ENSEMBL:ENSBTAP00000024146			25.2455	26.2112	25.5967	26.0196	25.0266	24.9628	25.7964	26.2696	24.2444	22.0208	25.022	23.7654	25.9903	26.1688	25.6259	25.1898	25.8904	25.2426	25.9387	26.2593	25.9372	25.3907	24.6869	24.8737	+	F	0.871605	0.959764	F	0.151402	0.673242	F	0.136136	0.363553	37	37	31	36.7	36.7	32.7	164.34
CON__P35908v2;P35908;CON__P35908	CON__P35908v2;P35908;CON__P35908	Keratin, type II cytoskeletal 2 epidermal	KRT2	20.6699	22.6299	15	21.4968	23.5907	24.4343	22.7393	22.1076	21.1368	24.2577	23.5199	21.3377	22.4106	21.7409	15	18.9225	22.3564	18.528	23.567	20.6018	29.4986	24.5281	20.3641	19.5575	+	F	0.976596	0.942644	F	0.148113	5.01001	F	0.861691	0.69952	37	34	26	62.1	59	47.9	65.432
O76021	O76021	Ribosomal L1 domain-containing protein 1	RSL1D1	29.5	29.636	29.5079	29.5034	29.6324	29.6711	29.4828	29.4909	29.8443	29.7797	29.7052	29.654	29.7079	29.5663	29.707	29.6122	29.5948	29.5734	29.6095	29.764	29.5997	29.7257	29.5762	29.6079		F	0.131979	0.932797	F	0.594526	0.972662	T	0.0350305	1.10881	37	37	37	59.2	59.2	59.2	54.972
O94874	O94874	E3 UFM1-protein ligase 1	UFL1	27.2041	27.2843	27.3294	27.5776	27.098	27.3375	27.4228	27.5945	27.5646	27.4594	27.3202	27.4839	27.2891	27.2979	27.3821	27.3095	27.2289	27.3795	27.2714	27.3454	27.3518	27.4727	27.5201	27.2697		F	0.288279	0.967892	F	0.832922	0.986097	F	0.640937	1.03133	37	37	37	48.5	48.5	48.5	89.594
O94973	O94973	AP-2 complex subunit alpha-2	AP2A2	26.7433	26.4672	26.5237	26.6337	26.8677	26.5031	26.6967	26.4884	26.691	26.4815	26.7631	26.66	26.6734	26.5551	26.5641	26.7462	26.563	26.7057	26.6197	26.7385	26.4302	26.6513	26.5681	26.5875		F	0.552074	0.961482	F	0.758962	1.02274	F	0.381721	1.06135	37	26	26	47.6	35.4	35.4	103.96
O95373	O95373	Importin-7	IPO7	28.9582	28.9137	28.7906	28.8127	28.9674	28.7803	28.8871	28.8353	29.0932	29.0486	29.1067	28.858	29.0438	28.9875	29.0287	29.0758	28.9355	29.0378	28.9808	29.152	29.0799	29.189	29.0846	29.0349		T	0.0267816	0.903471	F	0.0929061	0.902328	F	0.743328	0.990144	37	37	36	39.2	39.2	38.2	119.52
P12268	P12268	Inosine-5-monophosphate dehydrogenase 2	IMPDH2	31.0753	31.0638	30.9567	30.9729	30.9813	30.872	31.1653	30.7843	31.1198	31.0023	30.8992	30.7918	30.6809	30.8317	30.7879	30.8738	30.8312	30.7954	30.8794	30.8426	30.559	30.6233	30.5896	30.522		T	0.00947946	1.17966	F	0.0723601	1.12435	T	0.000739788	1.35065	37	37	34	65.8	65.8	62.5	55.804
P14317	P14317	Hematopoietic lineage cell-specific protein	HCLS1	29.9133	29.8628	29.9724	30.3652	29.7723	29.7565	29.8049	30.1344	30.0364	29.7506	29.808	29.8256	30.1685	30.2705	30.3584	30.2185	30.123	29.9372	30.1375	30.1688	29.9655	30.1317	29.8593	29.7292		T	0.00163665	0.791233	T	0.00419874	0.804557	F	0.669294	0.961656	37	37	37	58.2	58.2	58.2	54.013
P23368	P23368	NAD-dependent malic enzyme, mitochondrial	ME2	28.8061	28.8526	28.4996	28.6911	28.4562	28.7061	28.4774	28.3869	28.7275	28.4527	28.6045	28.4098	28.7252	28.8045	28.8991	28.7634	28.8112	28.7666	28.687	28.7708	28.8125	28.8928	28.86	28.6446		F	0.478395	0.94697	T	0.0345012	0.86315	F	0.0763198	0.865977	37	37	36	72.9	72.9	71.4	65.443
P40227	P40227	T-complex protein 1 subunit zeta	CCT6A	31.0117	31.058	31.2408	30.9516	30.959	31.1046	31.1155	30.9261	31.0307	31.0523	31.0838	31.0713	31.1635	31.0741	31.2193	31.201	31.0101	30.9646	31.1197	31.0793	31.2086	31.027	31.0386	31.0679		F	0.422504	0.958587	F	0.793436	1.01133	F	0.584647	0.979474	37	37	30	77.2	77.2	67	58.024
P43405;P43403	P43405	Tyrosine-protein kinase SYK	SYK	28.0601	27.8325	27.4767	27.8177	27.9439	27.5873	27.5333	27.5863	27.7234	27.3531	27.9188	27.5463	27.6422	27.6326	27.5789	27.6711	27.67	27.6434	27.5958	27.491	27.3704	27.5234	27.4606	27.3864		F	0.320528	1.11619	F	0.486879	1.06298	F	0.173544	1.17277	37	37	36	63.6	63.6	62.4	72.065
P48444	P48444	Coatomer subunit delta	ARCN1	28.9444	29.0924	28.9937	29.102	28.8788	28.9114	29.1234	29.2144	29.0625	29.1403	28.9829	28.9514	29.0176	28.9873	29.2365	29.2435	28.9431	28.9839	29.0133	29.0764	28.8814	28.934	28.9719	28.9018		F	0.268524	0.925921	F	0.667136	0.977405	T	0.0259521	1.10165	37	37	37	64.8	64.8	64.8	57.21
P56192	P56192	Methionine--tRNA ligase, cytoplasmic	MARS	29.6115	29.5804	29.4368	29.8499	29.3402	29.4635	29.5624	29.5655	29.6412	29.4973	29.3547	29.7289	29.4178	29.5433	29.5036	29.6405	29.5016	29.6164	29.4667	29.6096	29.2868	29.5114	29.4953	29.2918		F	0.824156	1.01156	F	0.240567	0.937432	F	0.360469	1.07279	37	37	37	50.8	50.8	50.8	101.11
P57740	P57740	Nuclear pore complex protein Nup107	NUP107	27.9015	27.8321	27.8078	27.6505	27.9119	27.8421	27.8724	27.9788	28.0609	28.0293	28.0286	27.7694	27.8754	27.7684	27.824	27.8785	27.8454	27.8782	27.8135	27.953	27.7984	27.9134	27.8836	27.8476		F	0.795356	1.00735	F	0.943068	1.00204	T	0.00208179	1.132	37	37	37	50.6	50.6	50.6	106.37
Q0VD83	Q0VD83	Apolipoprotein B receptor	APOBR	25.9185	26.2994	25.9214	26.9821	26.4396	26.5009	25.9643	27.0536	26.6622	25.6502	26.4329	27.014	26.7546	26.5035	26.5951	26.5188	26.6835	26.6759	26.3125	26.4733	26.6721	26.85	26.8357	26.769		T	0.00739488	0.684651	F	0.241582	0.849859	F	0.0962633	0.690983	37	37	37	41.9	41.9	41.9	115.63
Q6Y7W6	Q6Y7W6	PERQ amino acid-rich with GYF domain-containing protein 2	GIGYF2	26.9385	26.9956	27.3212	27.3154	27.5403	27.2121	27.4632	27.4205	27.5171	27.4513	27.3554	27.5225	27.346	27.2608	27.3092	27.2306	27.3259	27.4017	27.3377	27.6303	27.4041	27.7032	27.5609	27.6264		F	0.110956	0.869638	F	0.879939	0.987102	F	0.17949	0.912322	37	37	36	34.5	34.5	33.9	150.07
Q8NC51	Q8NC51	Plasminogen activator inhibitor 1 RNA-binding protein	SERBP1	30.5595	30.9248	31.4477	31.2288	31.2078	31.1081	31.0799	31.2665	31.0788	30.9794	31.0419	31.0489	31.2013	31.2135	30.922	30.9448	31.0799	30.9638	30.9325	30.8554	31.3083	31.3284	31.1061	31.3972		F	0.708516	0.937508	T	0.0418301	1.12818	T	0.0232606	0.839948	37	37	37	66.9	66.9	66.9	44.965
Q8NI36	Q8NI36	WD repeat-containing protein 36	WDR36	27.5831	27.7721	27.4771	27.5557	27.6603	27.6391	27.5855	27.4801	27.9928	27.895	27.9218	27.6817	27.7813	27.5584	27.7752	27.7607	27.6889	27.8241	27.6604	27.8315	27.8314	27.8259	27.8894	27.7257		F	0.311611	0.927761	F	0.0795695	0.918315	F	0.0533297	1.08554	37	37	37	51.5	51.5	51.5	105.32
Q8TDJ6	Q8TDJ6	DmX-like protein 2	DMXL2	24.1219	23.5496	22.6358	23.4499	23.3055	22.2956	23.3974	23.601	23.2863	23.687	22.8446	23.5885	23.8634	23.5498	23.7338	23.6925	23.4102	23.6836	23.8483	23.3403	23.3741	23.7442	23.8054	23.546		F	0.492158	0.826958	F	0.141104	0.673105	F	0.201198	0.787416	37	37	37	19.2	19.2	19.2	339.64
Q92556	Q92556	Engulfment and cell motility protein 1	ELMO1	27.8391	27.4225	27.1248	27.1766	27.7129	27.6742	27.1672	27.1576	27.42	27.3181	27.6088	27.1123	26.9632	27.2508	27.1712	27.0123	27.0297	27.0222	27.1009	27.0696	26.9568	26.859	27.0691	26.866		F	0.115485	1.2859	T	0.0265304	1.37795	T	0.00258862	1.42528	37	37	33	49.2	49.2	44.4	83.829
Q93084	Q93084	Sarcoplasmic/endoplasmic reticulum calcium ATPase 3	ATP2A3	26.1498	25.7429	25.559	26.4498	26.1746	25.7022	25.4702	26.5255	25.96	25.5424	26.2642	26.6853	26.0711	25.725	26.0253	25.9157	25.9956	26.0626	25.9063	26.0466	25.6866	25.9604	26.0174	25.8684		F	0.526633	0.922061	F	0.27129	0.858293	F	0.849266	1.0274	37	28	27	38.9	31.4	30.8	113.98
Q96AE4	Q96AE4	Far upstream element-binding protein 1	FUBP1	29.6251	29.6386	29.9743	29.9653	29.8377	29.7547	29.9944	29.8783	29.8563	29.8611	29.8403	29.7558	29.9027	29.7313	29.792	29.774	29.9113	29.8002	29.8005	29.9906	29.9449	30.0487	29.9014	29.9424		F	0.628655	0.963267	F	0.874518	0.990776	T	0.0360373	0.92866	37	33	32	58.9	56.4	55	67.56
Q96CW5	Q96CW5	Gamma-tubulin complex component 3	TUBGCP3	27.0811	27.0338	26.9953	26.862	26.9804	26.8572	26.8792	26.7416	27.1417	27.0372	27.0178	26.8407	27.122	26.9654	27.1431	27.1771	27.1272	27.1653	27.1184	27.1512	27.0366	27.1635	27.019	26.9473		F	0.3214	0.955835	T	0.00100117	0.84974	F	0.71616	1.01673	37	37	37	49.6	49.6	49.6	103.57
Q96RP9	Q96RP9	Elongation factor G, mitochondrial	GFM1	27.3556	27.4432	27.3075	27.4447	27.6032	27.4744	27.5827	27.5455	27.5863	27.5021	27.7026	27.3583	27.5635	27.5446	27.6434	27.5337	27.4943	27.5604	27.5317	27.7679	27.8061	27.9546	27.8861	27.8127		T	0.00601092	0.869014	F	0.678267	0.975937	T	0.0085314	0.830558	37	37	37	52.1	52.1	52.1	83.471
Q9H4A4	Q9H4A4	Aminopeptidase B	RNPEP	29.1895	29.3962	29.4491	29.3256	29.1679	29.2804	29.5596	28.9424	29.3556	29.3612	29.0433	28.8485	29.5628	29.4768	29.3257	29.369	29.2185	29.2871	29.3077	29.2913	29.1574	29.2819	29.1847	29.1719		F	0.377842	0.940393	F	0.576443	1.04233	F	0.588137	1.03841	37	37	37	64.2	64.2	64.2	72.595
Q9HCS7	Q9HCS7	Pre-mRNA-splicing factor SYF1	XAB2	27.0341	26.9973	26.9622	27.047	27.154	27.1187	27.1372	27.1173	27.2172	27.1853	27.0569	27.0477	27.0293	26.9271	27.1334	26.9475	27.0846	27.1098	27.1348	27.0928	26.9947	27.104	26.996	27.0105		F	0.852165	0.992124	F	0.102896	1.02185	F	0.0565183	1.09186	37	37	37	49.1	49.1	49.1	100.01
Q9NY33	Q9NY33	Dipeptidyl peptidase 3	DPP3	28.7977	28.9544	28.9069	29.3692	28.9804	28.857	29.2268	29.2359	29.0488	28.9213	29.0236	29.1897	28.993	28.9913	28.9128	28.7293	28.8412	28.7728	28.8274	28.9002	28.7827	29.0101	28.9244	28.8982		F	0.817099	0.986079	F	0.110641	1.1376	F	0.203798	1.06738	37	37	37	65.1	65.1	65.1	82.588
Q9UBF2	Q9UBF2	Coatomer subunit gamma-2	COPG2	27.1628	26.9953	26.9091	27.5426	26.8601	26.7135	27.0481	27.4111	26.8554	26.8795	26.9043	27.5699	27.1	27.1901	27.1635	27.1749	27.119	27.1419	26.9695	27.1271	26.9401	27.0424	27.046	27.0654		F	0.0989059	0.910838	F	0.0703953	0.861244	T	0.00976225	0.905157	37	32	31	59.6	55	54.2	97.621
Q9Y4E1;Q5SRD0	Q9Y4E1	WASH complex subunit FAM21C	FAM21C	22.8725	22.0804	22.1637	22.9486	22.0854	22.3763	22.7265	22.4801	22.8265	22.784	21.0272	23.181	21.9121	22.4663	22.5468	22.688	22.3597	21.7298	21.4774	22.9067	21.9687	22.6731	22.5667	22.211		F	0.918991	0.978661	F	0.529314	1.2122	F	0.799739	0.906081	37	6	6	47.5	9.8	9.8	144.91
O00429	O00429	Dynamin-1-like protein	DNM1L	28.1111	27.9249	27.6819	28.267	27.792	27.9252	27.7723	28.2054	28.0425	27.6814	27.9721	28.231	27.854	28.1083	28.079	28.0165	27.9426	27.948	27.9174	27.9355	27.9934	28.0008	28.0499	27.9409		F	0.420977	0.927568	T	0.048853	0.929148	F	0.356865	0.934604	36	36	36	62.8	62.8	62.8	81.876
O15523	O15523	ATP-dependent RNA helicase DDX3Y	DDX3Y	25.5682	25.7534	26.024	25.8496	25.6524	25.8053	26.1608	26.0876	26.2469	26.1466	26.0235	25.8385	26.0688	25.9278	25.8182	25.834	25.6743	25.8393	25.7055	25.9442	26.004	26.3755	26.1915	26.0541		F	0.361949	0.913615	F	0.598743	1.05847	F	0.883817	0.988112	36	8	8	58	15.5	15.5	73.153
O60341	O60341	Lysine-specific histone demethylase 1A	KDM1A	28.1779	28.055	28.0519	27.981	28.1244	27.9207	28.1225	27.8063	28.2161	28.2636	28.1134	28.0747	28.094	28.0522	28.0963	28.2119	28.1264	28.1359	28.1083	28.2557	27.9072	28.123	28.1492	27.9313		F	0.740558	0.987126	F	0.204564	0.932544	F	0.0966443	1.12508	36	36	36	59.9	59.9	59.9	92.902
O95573	O95573	Long-chain-fatty-acid--CoA ligase 3	ACSL3	27.8265	27.3939	27.6063	27.3654	27.6793	27.3503	27.5909	27.4052	27.579	27.7684	27.7387	27.4421	27.5731	27.5042	27.6173	27.5619	27.5921	27.6333	27.588	27.7205	27.3195	27.4681	27.4812	27.3627		F	0.696101	1.03149	F	0.347039	0.937362	T	0.00826379	1.22052	36	36	34	61.9	61.9	57.9	80.419
P15144	P15144	Aminopeptidase N	ANPEP	19.3864	15	25.9133	15	15	15	18.046	18.321	15	17.8172	15	17.9942	23.9134	17.5776	21.2363	15	18.7683	24.7467	21.4168	23.9882	18.2536	15	24.031	15		F	0.857289	1.58894	T	0.0187788	0.0134647	F	0.455894	0.228128	36	36	36	43.2	43.2	43.2	109.54
P23141;Q9UKY3	P23141	Liver carboxylesterase 1	CES1	31.1334	30.5646	30.0276	30.6413	31.1715	30.1188	30.2514	30.3544	30.717	29.8918	31.347	30.6072	30.7064	30.6597	30.8877	30.87	30.6394	30.5572	30.6369	30.8299	30.4322	30.743	30.5786	30.386		F	0.488947	0.867083	F	0.616997	0.899997	F	0.761585	1.0845	36	36	36	65.3	65.3	65.3	62.52
P23588;REV__P23588	P23588	Eukaryotic translation initiation factor 4B	EIF4B	28.9074	29.196	29.804	29.8353	29.7511	29.4658	29.7148	29.8228	29.6329	29.4301	29.8322	29.718	29.6853	29.5556	29.5166	29.1887	29.7477	29.6016	29.5336	29.5211	29.968	30.0407	29.7488	29.9987		F	0.501001	0.880195	F	0.676856	1.03018	F	0.0559197	0.808123	36	36	36	57.9	57.9	57.9	69.15
P45974	P45974	Ubiquitin carboxyl-terminal hydrolase 5	USP5	28.2167	28.4032	28.1837	28.6472	28.1768	28.2456	28.4095	28.6749	28.2197	28.1478	28.1703	28.4038	28.3973	28.4523	28.3108	28.5367	28.2752	28.2118	28.2694	28.2818	28.2911	28.429	28.3682	28.1984		F	0.108451	0.897265	F	0.78198	1.01239	F	0.0688296	0.906036	36	36	35	56.8	56.8	55.6	95.785
Q14966	Q14966	Zinc finger protein 638	ZNF638	26.4649	26.6105	26.9022	26.9393	26.6033	26.4636	26.7958	26.6974	26.919	26.9067	26.6645	27.0318	26.6796	26.4384	26.6649	26.8163	26.5849	26.5264	26.6342	26.8237	26.8054	26.9769	26.96	26.8219		F	0.949912	1.00652	F	0.854264	0.985249	F	0.516239	0.9586	36	36	36	24.6	24.6	24.6	220.62
Q15046	Q15046	Lysine--tRNA ligase	KARS	29.769	29.7833	29.7303	29.7333	29.841	29.8564	29.8396	29.8209	29.9553	29.9051	29.6849	29.7281	29.8453	29.7742	29.8382	29.7468	29.7351	29.7323	29.7922	29.7353	29.6331	29.6749	29.7301	29.7484		F	0.257105	0.972466	T	0.00280537	1.06952	F	0.102669	1.11098	36	36	36	56.4	56.4	56.4	68.047
Q8WWQ0;Q6RI45	Q8WWQ0	PH-interacting protein	PHIP	26.35	26.1364	26.4549	26.637	26.3435	26.1917	26.6922	26.7137	26.5777	26.7011	26.5508	26.7938	26.48	26.4193	26.5485	26.5223	26.5596	26.6363	26.3619	26.7124	26.3695	26.7456	26.7401	26.6132		F	0.0899352	0.883446	F	0.346975	0.896013	F	0.950618	0.995	36	36	36	27.5	27.5	27.5	206.69
Q92620	Q92620	Pre-mRNA-splicing factor ATP-dependent RNA helicase PRP16	DHX38	26.0768	26.2575	26.3696	26.5287	26.1971	26.0115	26.5463	26.4256	26.4378	26.4173	26.3504	26.4086	26.3909	26.3652	26.4173	26.4824	26.4015	26.3032	26.2678	26.4145	26.5535	26.6835	26.5497	26.6625		F	0.0681276	0.883125	F	0.521208	0.936183	T	0.00668785	0.864278	36	36	35	34.6	34.6	33.8	140.5
Q96KR1	Q96KR1	Zinc finger RNA-binding protein	ZFR	27.6754	27.5989	27.7005	28.1633	27.6017	27.6401	27.7233	27.8533	27.9589	27.7849	27.7889	28.0166	27.7859	27.8122	27.9724	27.7595	27.7731	27.8474	27.7502	27.9411	27.6898	28.051	27.9251	27.7876		T	0.03778	0.886246	T	0.0328063	0.887017	F	0.862774	0.986837	36	36	36	45.1	45.1	45.1	117.01
Q9BQ39	Q9BQ39	ATP-dependent RNA helicase DDX50	DDX50	27.655	27.7935	27.9527	28.1916	27.7811	27.7756	28.0149	28.2808	28.1971	28.1615	27.9753	28.2744	28.1356	28.0436	28.1522	28.0088	28.0269	28.1436	28.044	28.2442	28.1524	28.263	28.2065	28.1171		T	0.018611	0.820947	T	0.0338617	0.836555	F	0.334734	0.950374	36	34	34	55.2	53.6	53.6	82.564
Q9H2G2	Q9H2G2	STE20-like serine/threonine-protein kinase	SLK	27.5742	27.7342	27.8272	27.5931	27.8472	27.7724	28.0991	27.9053	27.9776	27.9637	27.8966	27.7225	27.7892	27.8094	27.894	27.6455	27.7138	27.6567	27.7013	27.6812	27.7281	27.8598	27.7856	27.74		F	0.441225	0.950887	T	0.0485146	1.1631	T	0.00949553	1.1232	36	34	34	38.9	37.3	37.3	142.69
Q9UK61	Q9UK61	Protein FAM208A	FAM208A	26.2866	26.2881	26.3819	26.5606	26.3882	26.3115	26.3817	26.4052	26.3995	26.4727	26.3075	26.4919	26.3525	26.2515	26.4373	26.4959	26.2913	26.4157	26.2814	26.3441	26.2996	26.2706	26.2894	26.5033		F	0.381459	0.955667	F	0.542059	1.01912	F	0.520027	1.03706	36	36	36	26.2	26.2	26.2	189.03
Q9Y2L1	Q9Y2L1	Exosome complex exonuclease RRP44	DIS3	27.9062	28.0723	27.9389	27.9168	27.7612	28.0326	28.1729	27.9709	28.1701	28.1804	28.0013	27.9207	27.9135	27.9678	27.9925	28.0774	28.0119	28.0072	28.0287	28.14	27.969	28.0351	28.0214	27.9321		F	0.804296	0.989435	F	0.613178	0.960575	F	0.0717968	1.09269	36	36	36	47.6	47.6	47.6	109
O75116	O75116	Rho-associated protein kinase 2	ROCK2	26.1224	25.8941	26.1688	26.147	26.3055	26.0658	26.2532	26.3422	26.2314	26.413	26.4786	26.2512	26.1182	26.0492	25.9307	25.984	25.954	25.8691	25.9764	26.0427	26.1704	26.0573	26.2399	26.1973		F	0.651074	1.02897	T	0.0206211	1.18722	T	0.0429858	1.15519	35	27	27	30	24.5	24.5	160.9
O75150	O75150	E3 ubiquitin-protein ligase BRE1B	RNF40	26.5046	26.3487	26.4688	26.5922	26.6577	26.4366	26.2904	26.574	26.7191	26.8965	26.6625	26.8972	26.564	26.4582	26.4758	26.6879	26.6106	26.6378	26.6983	26.8292	26.698	26.7322	26.9909	26.8629		F	0.21009	0.929288	F	0.0803967	0.851209	F	0.559596	0.95818	35	35	31	37.2	37.2	34.1	113.68
O75376	O75376	Nuclear receptor corepressor 1	NCOR1	25.8246	25.5985	25.8268	26.1436	25.6852	25.7114	25.9387	26.0096	25.8033	26.0088	25.9557	26.1268	25.9158	25.6848	26.0341	25.8174	25.8042	25.9654	25.8165	25.9658	25.6744	25.9504	25.8256	25.8434		F	0.343804	0.924617	F	0.257638	0.926894	F	0.294636	1.07111	35	35	32	19.3	19.3	18.2	270.21
O76094	O76094	Signal recognition particle subunit SRP72	SRP72	28.8494	28.7855	28.8995	28.7508	28.8728	28.7983	28.8419	28.8022	29.0422	28.9134	28.9095	28.7645	28.8155	28.7436	28.714	28.7539	28.7636	28.8548	28.7904	28.718	28.7885	28.7883	28.9173	28.8833		F	0.0650936	1.06295	F	0.20427	1.03955	F	0.0931566	1.07976	35	35	35	61.1	61.1	61.1	74.605
P00367;P49448	P00367;P49448	Glutamate dehydrogenase 1, mitochondrial;Glutamate dehydrogenase 2, mitochondrial	GLUD1;GLUD2	30.6101	30.6451	30.1736	30.4757	30.3146	30.4613	30.231	30.3671	30.5484	30.1844	30.2815	30.4088	30.5888	30.5507	30.5666	30.7303	30.527	30.5058	30.4573	30.4432	30.1965	30.439	30.3737	30.3237		F	0.373355	0.912041	F	0.0599925	0.902698	F	0.966117	1.00339	35	35	35	58.1	58.1	58.1	61.397
P09960	P09960	Leukotriene A-4 hydrolase	LTA4H	28.1848	28.3631	28.4258	29.6707	28.3285	28.3025	28.6108	29.6688	28.3706	28.3787	28.296	29.3041	28.6679	28.6298	28.5112	28.468	28.4553	28.4168	28.4422	28.4426	28.5127	28.5788	28.5857	28.5609		T	0.0312709	0.844016	F	0.773123	0.982612	T	0.000818106	0.863886	35	35	35	58.3	58.3	58.3	69.284
P17858	P17858	ATP-dependent 6-phosphofructokinase, liver type	PFKL	29.3242	29.3919	28.9297	29.075	28.9254	28.9246	29.1663	28.9502	29.1102	29.0632	29.0646	29.0331	29.141	29.175	29.3489	29.5149	29.0906	29.1245	28.9926	29.0427	28.8407	28.9656	28.9864	28.9561		F	0.635572	0.946279	F	0.482913	0.961185	T	0.017703	1.10353	35	31	30	53.3	47.6	46.4	85.018
P18858	P18858	DNA ligase 1	LIG1	27.4717	27.2964	27.4122	27.7196	27.7073	27.2623	27.5094	27.6326	27.7156	27.6188	27.8062	27.7063	27.8195	27.644	27.6815	27.6446	27.6829	27.7447	27.7783	27.982	27.7822	27.8941	27.9508	27.9778		T	0.00560472	0.810041	F	0.069795	0.810023	T	0.0406387	0.878029	35	35	35	47.2	47.2	47.2	101.73
P38919	P38919	Eukaryotic initiation factor 4A-III;Eukaryotic initiation factor 4A-III, N-terminally processed	EIF4A3	30.0548	29.9283	30.1853	30.002	29.9896	30.0885	30.1301	30.077	30.0372	30.1272	30.0933	29.8934	29.9537	30.0131	30.0728	30.0291	30.1328	29.9516	30.0788	30.1039	29.9787	30.0053	29.9818	30.1085		F	0.59419	1.0274	F	0.965798	1.00184	F	0.172258	1.04778	35	35	29	78.1	78.1	72	46.871
P49916	P49916	DNA ligase 3	LIG3	27.4196	27.1966	27.3366	27.5973	27.4689	27.2316	27.3598	27.724	27.4996	27.4345	27.607	27.5345	27.3781	27.23	27.2865	27.224	27.1916	27.3535	27.1922	27.2654	27.1751	27.2095	27.1883	27.2003		F	0.605225	1.02669	F	0.21928	1.07383	T	0.000686265	1.24869	35	35	35	41.6	41.6	41.6	112.91
P53992	P53992	Protein transport protein Sec24C	SEC24C	28.2926	28.4071	28.4591	28.3351	28.3447	28.2367	28.4418	28.3359	28.5642	28.4945	28.3796	28.1227	28.3674	28.3008	28.427	28.3216	28.3275	28.4394	28.4043	28.4307	28.2429	28.424	28.3197	28.3277		F	0.569974	1.02249	F	0.352566	0.959659	F	0.061737	1.11022	35	35	33	41.9	41.9	40.5	118.32
P61221	P61221	ATP-binding cassette sub-family E member 1	ABCE1	29.5052	29.5499	29.6067	29.6614	29.4946	29.6273	29.7074	29.5984	29.6119	29.6385	29.4932	29.5567	29.6607	29.7715	29.6506	29.6565	29.6942	29.6519	29.6738	29.7602	29.6398	29.6664	29.7117	29.6502		T	0.0267192	0.91327	F	0.206877	0.942594	F	0.0953235	0.942242	35	35	35	58.8	58.8	58.8	67.314
Q05655;Q04759	Q05655	Protein kinase C delta type;Protein kinase C delta type regulatory subunit;Protein kinase C delta type catalytic subunit	PRKCD	27.9956	27.959	28.0283	27.6638	28.0958	27.9103	28.2829	27.8011	28.0886	28.1366	28.2607	27.5994	28.2639	28.2593	28.2673	28.1472	28.1272	28.1715	28.1396	28.2409	28.124	28.2587	28.3096	28.1748		T	0.00151444	0.846673	F	0.473756	0.950343	F	0.439296	0.96271	35	35	35	58.1	58.1	58.1	77.504
Q06187;P29322	Q06187	Tyrosine-protein kinase BTK	BTK	28.4078	28.5416	28.2987	28.4312	28.4849	28.498	28.5198	28.49	28.5334	28.4694	28.5455	28.246	28.4681	28.4794	28.5277	28.2634	28.4952	28.4023	28.516	28.653	28.3879	28.3878	28.4134	28.3739		F	0.845584	0.987171	F	0.808808	0.989127	T	0.00233752	1.09077	35	35	34	59.6	59.6	58.4	76.28
Q13177	Q13177	Serine/threonine-protein kinase PAK 2;PAK-2p27;PAK-2p34	PAK2	28.8445	28.5851	28.5655	29.0145	28.6957	28.485	28.6559	28.8078	28.5217	28.5437	28.467	28.777	28.5957	28.8053	28.6409	28.851	28.6402	28.6685	28.7626	28.7212	28.5193	28.626	28.6171	28.593		F	0.60354	0.96047	F	0.230713	0.942199	F	0.0726189	0.947341	35	35	23	65.1	65.1	46.4	58.042
Q14146	Q14146	Unhealthy ribosome biogenesis protein 2 homolog	URB2	25.833	25.8619	25.75	25.5899	25.8231	25.5741	25.665	25.6575	25.9787	25.902	25.8141	25.7336	25.833	25.6374	25.7924	25.8915	25.6972	25.9321	25.7373	25.9322	25.7201	25.8316	25.7983	25.7349		F	0.722494	1.01844	F	0.211523	0.909232	F	0.0535611	1.09205	35	35	35	25.5	25.5	25.5	170.54
Q16822	Q16822	Phosphoenolpyruvate carboxykinase [GTP], mitochondrial	PCK2	27.884	27.4945	26.8965	27.6296	27.6759	27.5327	27.0298	27.3862	27.1901	26.6756	27.3269	27.1787	27.7275	27.934	27.8245	27.8429	27.6755	27.6674	27.524	27.3571	27.2124	27.5358	27.3639	27.2482		F	0.157949	0.754076	F	0.477067	0.90555	F	0.199974	0.825939	35	35	32	60.5	60.5	55	70.698
Q6PD62	Q6PD62	RNA polymerase-associated protein CTR9 homolog	CTR9	26.796	27.0653	27.0076	27.0124	27.1824	26.9246	26.8774	27.3108	26.9394	27.1719	27.1479	27.2015	27.0161	26.892	27.1173	26.9887	26.9824	27.0086	26.8747	26.9946	26.9336	26.9598	27.101	27.1046		F	0.613438	0.967795	F	0.747154	1.02081	F	0.485077	1.04367	35	35	35	36.3	36.3	36.3	133.5
Q6PGP7	Q6PGP7	Tetratricopeptide repeat protein 37	TTC37	26.0652	26.1811	26.4846	26.4069	25.9807	26.2986	26.5158	26.3582	26.4253	26.6109	26.1246	26.4317	26.1318	26.2772	26.2326	26.226	26.2049	26.2906	26.2849	26.3342	26.0852	26.2596	26.2298	26.201		F	0.818934	1.01868	F	0.922762	0.990587	F	0.18866	1.14315	35	35	35	28.5	28.5	28.5	175.48
Q7Z5K2	Q7Z5K2	Wings apart-like protein homolog	WAPAL	26.3513	26.5909	26.7425	26.7429	26.4228	26.2875	26.7684	26.4106	26.6068	26.5285	26.5067	26.5378	26.6308	26.68	26.5931	26.8089	26.6203	26.5732	26.5361	26.6231	26.732	26.6952	26.7052	26.5534		F	0.33906	0.92235	F	0.471184	0.936093	F	0.0693247	0.917583	35	35	35	41.3	41.3	41.3	132.94
Q96GQ7	Q96GQ7	Probable ATP-dependent RNA helicase DDX27	DDX27	27.4471	27.5525	27.6591	27.6388	27.5963	27.6744	27.7328	27.731	27.8301	27.6952	27.7037	27.6254	27.643	27.5104	27.6143	27.4546	27.4827	27.6246	27.5756	27.6479	27.7781	27.8579	27.7535	27.8314		F	0.972727	0.998181	F	0.178968	1.06077	F	0.235883	0.957789	35	35	35	42	42	42	89.834
Q96JH7	Q96JH7	Deubiquitinating protein VCIP135	VCPIP1	26.5342	26.6246	26.636	26.9781	26.8237	26.7044	26.8388	27.0586	26.8413	26.7158	26.8513	26.8781	26.8188	26.6891	26.641	26.5949	26.6193	26.7331	26.6356	26.7091	26.7766	26.7459	26.8265	26.8418		F	0.223796	0.94103	F	0.0638125	1.08273	F	0.913744	1.00355	35	35	35	39.1	39.1	39.1	134.32
Q96PK6	Q96PK6	RNA-binding protein 14	RBM14	29.5126	29.5977	29.6757	29.4365	29.585	29.6742	29.573	29.3151	29.6095	29.527	29.6308	29.2487	29.669	29.5689	29.6535	29.595	29.6786	29.6049	29.58	29.6214	29.6203	29.6053	29.68	29.6774		F	0.610565	0.981964	F	0.785137	0.992766	F	0.165944	0.961487	35	35	35	54.1	54.1	54.1	69.491
Q9BPX3	Q9BPX3	Condensin complex subunit 3	NCAPG	27.141	26.8908	27.2261	27.2493	27.1373	26.8612	27.1354	27.2311	27.186	27.3115	27.2418	27.3359	27.4105	27.3345	27.3767	27.374	27.4022	27.5641	27.4782	27.5403	27.5017	27.5107	27.543	27.4204		T	0.0205288	0.819054	T	0.00364713	0.731244	T	0.00228839	0.84236	35	35	35	37.9	37.9	37.9	114.33
Q9H1A4	Q9H1A4	Anaphase-promoting complex subunit 1	ANAPC1	25.5583	25.9506	25.7444	25.503	25.7396	25.7915	26.139	25.9452	26.1653	26.0939	25.8273	25.7864	26.0054	25.8484	25.9824	26.2604	25.936	25.8965	25.8604	26.1669	26.0092	26.0165	26.0894	25.7368		F	0.10685	0.827557	F	0.597632	0.949413	F	0.622882	1.04671	35	35	35	25.3	25.3	25.3	216.5
Q9NQW7	Q9NQW7	Xaa-Pro aminopeptidase 1	XPNPEP1	28.2495	28.52	28.3198	28.7178	28.2684	28.347	28.5958	28.6819	28.4517	28.1978	28.2722	28.5071	28.4553	28.6093	28.3886	28.3692	28.3482	28.3	28.246	28.3403	28.3915	28.5095	28.402	28.4045		F	0.368093	0.937895	F	0.32437	1.06817	F	0.153056	0.920436	35	35	34	71.3	71.3	70.1	69.917
Q9Y230	Q9Y230	RuvB-like 2	RUVBL2	29.8362	29.7775	29.9385	29.6534	29.6873	29.9021	29.8359	29.6329	29.8785	30.0099	29.7652	29.6724	29.8366	29.7721	29.7917	29.6993	29.8346	29.7204	29.9513	29.8749	29.6871	29.6552	29.8631	29.9117		F	0.203939	1.05395	F	0.656099	0.974774	F	0.321265	1.0757	35	35	35	65.7	65.7	65.7	51.156
Q9Y4E8	Q9Y4E8	Ubiquitin carboxyl-terminal hydrolase 15	USP15	27.4302	27.5436	27.2013	27.1376	27.2392	27.3157	27.257	26.9797	27.3884	27.3036	27.4575	27.1646	27.1105	27.107	27.1229	27.2218	27.1372	27.0737	27.2037	27.1645	27.1847	27.232	27.2234	27.1344		T	0.0386766	1.1902	T	0.0205772	1.09116	T	0.00886911	1.14038	35	35	33	44.3	44.3	42.4	112.42
O43795	O43795	Unconventional myosin-Ib	MYO1B	26.2475	26.629	26.6089	24.7998	25.6064	26.5438	25.7316	26.0811	26.7436	26.295	24.7332	25.1095	26.6235	26.106	26.1805	26.4229	25.891	26.6192	26.2938	26.5448	24.9401	26.3965	26.0612	25.6897		F	0.394857	1.11875	F	0.283255	0.770254	F	0.818796	1.11115	34	34	32	30.7	30.7	28.9	131.98
O43847	O43847	Nardilysin	NRD1	26.1647	26.403	26.7891	26.9338	26.6866	26.396	26.869	26.9983	26.6101	26.8078	26.8265	26.7099	26.8281	26.5901	26.5713	26.5356	26.704	26.6958	26.6619	26.7778	27.0763	26.9772	26.9871	26.9911		F	0.344045	0.883304	F	0.638682	0.959711	T	0.00974272	0.83522	34	34	34	32	32	32	131.7
O60231	O60231	Putative pre-mRNA-splicing factor ATP-dependent RNA helicase DHX16	DHX16	27.6361	27.5812	27.7247	27.8148	27.7552	27.5705	27.8861	27.7929	27.9449	28.0425	27.9071	27.8247	27.8075	27.7135	27.8307	27.8088	27.7574	27.8909	27.8003	27.9688	27.7952	27.9963	27.9142	27.8821		T	0.028137	0.905791	F	0.271696	0.922044	F	0.306344	1.04822	34	33	33	36.6	35.7	35.7	119.26
O60315	O60315	Zinc finger E-box-binding homeobox 2	ZEB2	26.2523	26.1381	26.5121	26.6407	26.439	26.2066	26.5648	26.3557	26.6994	26.6327	26.5928	26.799	26.5806	26.449	26.4428	26.3882	26.5046	26.5537	26.5832	26.8757	26.7695	27.1056	26.9353	26.8719		F	0.176414	0.892347	F	0.148708	0.855101	T	0.0241981	0.824191	34	34	31	39.3	39.3	36	136.45
O75083	O75083	WD repeat-containing protein 1	WDR1	29.7671	29.8552	29.8008	30.3042	29.777	29.7663	29.992	30.2127	29.9454	29.8337	29.7491	30.1358	30.0981	30.1868	30.129	30.079	30.0931	30.1057	30.0154	30.1899	29.9783	30.1382	30.0439	30.0826		T	0.000287556	0.803533	T	0.0186399	0.83744	T	0.0169997	0.859759	34	34	34	67.7	67.7	67.7	66.193
O94826	O94826	Mitochondrial import receptor subunit TOM70	TOMM70A	28.4661	28.2739	28.364	28.2577	28.3839	28.3325	27.9999	27.9643	28.2793	28.4472	28.3217	28.3465	28.2841	28.276	28.1713	28.2305	27.9497	27.9709	28.1235	28.0932	28.04	27.9879	28.4138	28.1864		F	0.0704228	1.09243	F	0.130295	1.15222	F	0.171051	1.14266	34	34	34	66.4	66.4	66.4	67.454
P04406	P04406	Glyceraldehyde-3-phosphate dehydrogenase	GAPDH	29.2348	28.4293	28.6698	29.3529	28.9459	28.1637	28.842	29.2437	28.954	29.358	28.9572	29.4726	29.1231	29.0816	28.9794	29.2481	29.1677	29.1571	29.1822	29.7883	29.0465	28.8585	29.1903	29.0743		F	0.177326	0.795502	F	0.0581517	0.627088	F	0.746552	1.03336	34	34	33	90.4	90.4	90.4	36.053
P09651	P09651	Heterogeneous nuclear ribonucleoprotein A1;Heterogeneous nuclear ribonucleoprotein A1, N-terminally processed	HNRNPA1	30.5135	30.8227	31.0471	31.0717	30.9908	31.0379	31.0881	31.1725	31.4431	31.0737	31.1317	30.826	31.2188	31.0202	31.326	30.9061	31.2288	31.2323	31.4663	31.5269	31.2069	31.2606	30.9249	31.1475		F	0.117677	0.799207	T	0.018899	0.798504	F	0.55876	1.05789	34	31	14	67.7	67.7	39	38.746
P23381	P23381	Tryptophan--tRNA ligase, cytoplasmic;T1-TrpRS;T2-TrpRS	WARS	30.4603	30.4222	30.1945	29.8222	30.2749	30.1905	30.1548	29.7769	30.2385	30.0599	30.0603	29.4635	30.1366	30.2454	30.1422	30.2132	30.0335	30.0938	29.9313	29.859	29.6204	29.6962	29.6424	29.627		F	0.0707832	1.1287	T	0.0212494	1.17065	T	0.0003142	1.38808	34	34	34	76	76	76	53.165
P23634	P23634	Plasma membrane calcium-transporting ATPase 4	ATP2B4	26.4559	26.2091	26.4748	26.862	26.3557	26.3421	26.5412	27.0019	26.1921	26.1858	26.3024	26.9519	25.9298	25.6241	25.8477	25.8645	25.871	25.9482	25.5294	25.7081	25.7324	25.862	25.6889	25.8869		T	0.00320556	1.47779	T	0.00318437	1.56789	T	0.00117176	1.35119	34	34	21	33.8	33.8	22.2	137.92
P24752	P24752	Acetyl-CoA acetyltransferase, mitochondrial	ACAT1	29.6498	29.8133	29.6097	29.953	29.4928	29.9087	29.7745	29.8548	30.0034	29.7708	29.5748	29.8347	29.7662	29.8395	29.8567	29.7521	29.7391	29.735	29.7432	29.7239	29.5801	29.731	29.6867	29.566		F	0.1219	0.924889	F	0.926423	0.993115	F	0.268327	1.10349	34	34	34	79.6	79.6	79.6	45.199
P35241	P35241	Radixin	RDX	26.1847	26.0599	26.4398	26.2294	26.5593	26.5016	26.1626	25.8177	26.3146	26.1481	26.3717	25.9393	26.1217	26.0956	25.7572	25.9661	25.7595	26.0191	25.8503	25.5573	25.962	25.852	26.1184	25.892		F	0.133638	1.18347	T	0.0106044	1.52757	T	0.0154321	1.25008	34	18	18	49.7	30	30	68.563
P36578	P36578	60S ribosomal protein L4	RPL4	31.2507	31.2756	31.1581	31.1242	31.285	31.2145	31.2846	31.015	31.5401	31.2685	31.1435	31.3583	31.4575	31.4976	31.3989	31.6147	31.423	31.3552	31.3796	31.3794	31.3583	31.4934	31.3513	31.4155		T	0.0078557	0.832756	T	0.00500466	0.918328	F	0.445603	0.941331	34	34	34	58.5	58.5	58.5	47.697
P36871	P36871	Phosphoglucomutase-1	PGM1	28.0816	27.6373	27.5591	28.467	28.1763	27.7658	27.8332	28.5382	27.7373	27.6034	28.3105	28.1753	27.905	27.9216	27.7556	27.4699	27.6624	27.7119	27.7406	27.7821	27.7109	27.8398	27.7146	27.7475		F	0.984936	0.997473	F	0.128625	1.14935	F	0.511653	1.09471	34	34	34	74.4	74.4	74.4	61.448
P39023;Q92901	P39023	60S ribosomal protein L3	RPL3	31.494	31.4754	31.5749	31.3531	31.699	31.563	31.5019	31.5744	31.6982	31.5168	31.6238	31.5484	31.7395	31.4598	31.6561	31.8579	31.6203	31.72	31.6869	31.7483	31.7018	31.4864	31.5231	31.7635		F	0.171131	0.892849	F	0.130822	0.929236	F	0.951793	0.995995	34	34	34	62.3	62.3	62.3	46.108
P43686	P43686	26S protease regulatory subunit 6B	PSMC4	29.0098	28.7992	28.8421	28.873	28.9308	28.8285	28.9109	28.7415	28.6601	28.9075	28.8977	28.761	28.7534	28.8426	28.7736	28.8671	28.8344	28.5653	28.8639	28.6406	28.9056	28.6703	28.984	28.7792		F	0.287457	1.05302	F	0.128772	1.12038	F	0.907403	0.991035	34	34	34	87.8	87.8	87.8	47.366
P49589	P49589	Cysteine--tRNA ligase, cytoplasmic	CARS	27.805	27.7478	27.7031	28.1755	27.8632	27.6568	27.7614	28.0026	27.655	27.6193	27.8116	27.7329	27.9244	27.8102	27.8316	27.7636	27.7798	27.8741	27.7301	27.7294	27.6413	27.7841	27.7181	27.7436		F	0.147451	0.945757	F	0.791432	0.987687	F	0.681663	0.981812	34	34	34	53.6	53.6	53.6	85.472
P49756	P49756	RNA-binding protein 25	RBM25	27.6705	27.7732	27.8921	27.7521	27.852	27.7553	27.8276	28.0342	28.0606	27.889	27.9727	27.8178	27.9331	27.6819	28.0294	27.741	27.8528	27.8037	27.778	27.9538	27.8966	28.0344	28.0196	28.0731		F	0.565052	0.95413	F	0.525782	0.975756	F	0.626029	0.978202	34	34	34	38.2	38.2	38.2	100.18
P49959	P49959	Double-strand break repair protein MRE11A	MRE11A	27.0894	27.1734	27.2654	27.7728	27.3454	27.1766	27.371	27.7443	27.3375	27.1584	27.1681	27.5696	27.1154	27.0988	27.1725	27.1288	27.2603	27.1637	27.0898	27.1294	27.1244	27.2273	27.0655	27.2755		F	0.355715	1.03329	F	0.0957543	1.09953	F	0.547045	1.03393	34	34	34	52.8	52.8	52.8	80.592
P51812;Q15349;Q9UK32	P51812	Ribosomal protein S6 kinase alpha-3	RPS6KA3	26.2407	26.3972	26.5908	26.6224	26.1379	26.3491	26.6193	26.434	26.4821	26.4373	26.2386	26.1749	26.47	26.5006	26.4295	26.4088	26.2454	26.3308	26.3331	26.354	25.9124	26.2361	26.1568	26.151		F	0.64892	0.97088	F	0.677382	1.03739	T	0.0471233	1.20742	34	21	21	52.2	35.4	35.4	83.735
P51991	P51991	Heterogeneous nuclear ribonucleoprotein A3	HNRNPA3	31.308	31.7476	31.3595	31.0358	31.2796	31.2648	31.3589	31.0049	31.2283	31.0027	30.9873	30.8182	31.3531	31.3926	31.4227	31.3548	31.5169	31.3272	31.44	31.0342	31.3011	31.1841	31.0583	31.3625		F	0.475324	1.06498	F	0.832396	0.980468	F	0.194928	0.898906	34	34	32	56.9	56.9	56.9	39.594
P54578	P54578	Ubiquitin carboxyl-terminal hydrolase 14	USP14	28.1653	28.4438	28.5524	28.6641	28.3177	28.4275	28.7263	28.5441	28.6429	28.6277	28.301	28.4894	28.5961	28.6388	28.5329	28.475	28.5414	28.6214	28.6089	28.7435	28.5774	28.712	28.5702	28.6246		F	0.160555	0.886676	F	0.277707	0.908563	F	0.379834	0.934837	34	34	34	66.4	66.4	66.4	56.068
P60842	P60842	Eukaryotic initiation factor 4A-I	EIF4A1	30.0243	29.9385	29.7909	29.8142	29.6516	29.8478	29.8896	29.6743	30.0197	29.9792	30.1213	29.8004	29.4429	29.8154	29.9025	30.1025	29.8842	29.71	30.0837	30.0559	30.1761	29.9595	30.1442	29.9822		F	0.580935	1.07331	F	0.302748	0.909315	F	0.746118	0.982535	34	28	19	79.8	73.6	53	46.153
P61247	P61247	40S ribosomal protein S3a	RPS3A	31.2377	30.8985	31.3318	31.0787	31.4495	31.3494	30.853	31.1975	31.22	31.2363	31.3014	31.2614	31.3003	31.1706	31.0534	30.9657	31.0083	31.0398	31.178	31.0275	31.0518	30.8585	31.1145	31.2709		F	0.820137	1.02347	F	0.382939	1.11258	F	0.143586	1.13184	34	34	34	75.8	75.8	75.8	29.945
Q14166	Q14166	Tubulin--tyrosine ligase-like protein 12	TTLL12	28.5875	28.5295	28.4069	28.3832	28.3603	28.4328	28.5951	28.2851	28.4796	28.5192	28.2566	28.2645	28.5161	28.6794	28.5935	28.692	28.5147	28.5634	28.4807	28.6281	28.3161	28.5373	28.3961	28.4115		F	0.14909	0.92513	F	0.279938	0.943446	F	0.972024	1.00223	34	34	34	68.3	68.3	68.3	74.403
Q15042	Q15042	Rab3 GTPase-activating protein catalytic subunit	RAB3GAP1	27.1942	27.1957	27.3739	26.8076	27.3136	27.2052	27.4415	26.8589	27.3126	27.4054	27.2797	26.7615	27.4259	27.3338	27.429	27.3037	27.3051	27.4138	27.3195	27.468	27.1968	27.3957	27.3017	27.3395		F	0.117072	0.921152	F	0.475835	0.961595	F	0.698376	1.01686	34	34	34	42.5	42.5	42.5	110.52
Q16181;Q6ZU15	Q16181	Septin-7	2021-09-07	28.7704	28.5014	28.6378	28.8025	28.7674	28.675	28.752	28.7906	28.7075	28.6419	28.7499	28.6795	28.7576	28.8048	28.7907	28.6353	28.7629	28.7187	28.8013	29.0031	28.3361	28.5323	28.5871	28.5567		F	0.222428	0.926221	F	0.301066	0.939489	T	0.0414467	1.14609	34	34	34	67	67	67	50.679
Q6UB35	Q6UB35	Monofunctional C1-tetrahydrofolate synthase, mitochondrial	MTHFD1L	28.1717	27.7518	27.3527	27.5673	28.2444	27.815	27.3561	27.612	28.1061	27.7903	28.3681	27.7805	27.5509	27.5971	27.6214	27.4398	27.7458	27.7281	27.748	27.9763	27.9346	27.9687	28.0741	28.027		F	0.356845	1.15385	F	0.981216	1.00388	F	0.573031	1.0622	34	33	33	43.5	42.7	42.7	105.79
Q86UE4	Q86UE4	Protein LYRIC	MTDH	29.1646	29.1234	29.3734	29.5932	29.3018	29.175	29.4718	29.4512	29.4293	29.4716	29.3531	29.3549	29.2045	29.1699	29.2142	28.9987	29.1599	29.1109	29.0662	29.2127	29.249	29.5233	29.3316	29.2005		F	0.440435	1.05238	F	0.0784406	1.13195	F	0.349172	1.06575	34	34	34	61	61	61	63.836
Q8IX01	Q8IX01	SURP and G-patch domain-containing protein 2	SUGP2	26.5428	26.0802	26.5473	26.6653	26.7407	26.3302	26.3214	26.5719	26.5698	26.4332	26.5942	26.7667	26.0158	26.0562	25.9094	25.8225	26.0609	26.1207	25.9779	26.1506	25.8508	26.1026	26.2482	26.326		T	0.0283886	1.35581	T	0.0264698	1.30731	T	0.0278766	1.31995	34	34	34	39.9	39.9	39.9	120.21
Q92973	Q92973	Transportin-1	TNPO1	28.2291	28.3696	28.7946	28.1177	28.32	28.2724	28.7572	28.1522	28.4602	28.718	28.2217	28.0043	28.5655	28.519	28.5065	28.4255	28.3812	28.494	28.4775	28.4354	28.3818	28.3227	28.4682	28.3935		F	0.797142	0.972876	F	0.983871	1.00195	F	0.574219	1.05343	34	34	26	48.1	48.1	39.6	102.35
Q9BQE3	Q9BQE3	Tubulin alpha-1C chain	TUBA1C	25.1694	25.4207	25.2334	25.709	25.361	25.1817	25.7097	25.3612	25.4149	25.6859	25.4946	25.907	25.4463	25.7613	25.4523	25.1018	25.7756	25.8319	25.7177	25.6669	25.5804	26.1293	26.0171	25.7845		F	0.377538	0.891346	F	0.0598442	0.795209	F	0.0825111	0.786763	34	4	4	85.3	15.1	15.1	49.895
Q9BTW9	Q9BTW9	Tubulin-specific chaperone D	TBCD	26.654	26.7124	26.6492	27.1229	26.5371	26.5177	26.8643	27.1464	26.757	26.8778	26.6798	27.0203	26.9158	26.8965	26.9094	26.9238	26.6693	26.816	26.8132	26.9866	26.7174	26.9351	26.8558	26.8511		T	4.64717e-05	0.847042	F	0.195071	0.881726	F	0.385971	0.953747	34	34	34	39.3	39.3	39.3	132.6
Q9BUJ2	Q9BUJ2	Heterogeneous nuclear ribonucleoprotein U-like protein 1	HNRNPUL1	29.4627	29.4508	29.4066	29.5872	29.424	29.3194	29.5397	29.4798	29.4173	29.4574	29.3624	29.459	29.5895	29.6055	29.6652	29.9982	29.5828	29.6352	29.5133	29.5815	29.3685	29.588	29.5142	29.4594		F	0.0616165	0.826704	F	0.0564529	0.900947	F	0.290777	0.952559	34	34	34	44.4	44.4	44.4	95.737
Q9H2K8	Q9H2K8	Serine/threonine-protein kinase TAO3	TAOK3	27.6048	27.5898	27.5667	27.7195	27.7682	27.8097	27.6	27.7871	27.8355	27.3852	27.7673	27.64	27.4684	27.4576	27.4975	27.3281	27.3815	27.4894	27.3118	27.2187	27.2167	27.4334	27.4625	27.2992		T	0.0217713	1.10897	T	0.00732986	1.29739	F	0.0712736	1.23945	34	34	31	35.3	35.3	32	105.4
Q9H307	Q9H307	Pinin	PNN	28.3992	28.49	28.7278	28.4649	28.6766	28.6222	28.5832	28.6497	28.6236	28.7037	28.6197	28.6115	28.5585	28.5166	28.5474	28.4384	28.3917	28.4766	28.4438	28.6166	28.6724	28.7029	28.7096	28.777		F	0.797746	1.01663	F	0.0639793	1.10585	F	0.113816	0.954991	34	34	34	43	43	43	81.627
Q9P2I0	Q9P2I0	Cleavage and polyadenylation specificity factor subunit 2	CPSF2	26.8647	26.7915	26.8289	26.7252	26.7371	26.7133	26.8292	26.8299	26.9708	26.9395	27.0003	26.8533	26.7275	26.7292	26.8271	26.7809	26.7406	26.7288	26.7261	26.889	26.817	26.843	26.8231	26.6724		F	0.120247	1.04404	F	0.846291	0.992217	T	0.013644	1.13395	34	34	34	56.1	56.1	56.1	88.486
Q9UIQ6	Q9UIQ6	Leucyl-cystinyl aminopeptidase;Leucyl-cystinyl aminopeptidase, pregnancy serum form	LNPEP	27.4283	27.464	27.2254	27.5846	27.3128	27.3562	27.3496	27.7043	27.6249	27.5336	27.468	27.6145	27.4436	27.4125	27.5184	27.4672	27.4115	27.4171	27.3741	27.5144	27.294	27.5	27.4597	27.4138		F	0.249949	0.940893	F	0.0606349	0.939688	F	0.112059	1.09072	34	34	34	37.4	37.4	37.4	117.35
Q9UKV8	Q9UKV8	Protein argonaute-2	AGO2	26.7953	26.6903	26.5718	26.7674	26.8288	26.6713	26.64	26.8673	26.8399	26.6971	26.9009	26.8591	26.6144	26.6514	26.7433	26.535	26.517	26.5601	26.597	26.7442	26.4201	26.605	26.6521	26.5588		F	0.533306	1.03507	F	0.212392	1.07831	T	0.0225065	1.1922	34	34	27	51.6	51.6	41.6	97.207
O00148	O00148	ATP-dependent RNA helicase DDX39A	DDX39A	28.1754	28.1712	27.9956	28.1299	28.0587	27.9242	28.2279	28.4387	27.8404	27.7374	28.2079	27.8312	27.5907	27.6462	27.8017	27.8101	27.8796	27.9512	27.8052	27.6707	28.0413	27.8694	27.8732	27.6115		T	0.00449232	1.32123	F	0.0627777	1.18394	F	0.637479	1.0568	33	33	18	71.4	71.4	46.1	49.129
O00291	O00291	Huntingtin-interacting protein 1	HIP1	26.4231	26.1502	25.7793	25.5772	26.388	26.4283	25.9783	25.0068	26.1341	25.9804	26.1299	25.4851	26.6216	26.9552	26.7651	27.0161	26.9704	27.1693	26.9681	26.8616	26.6994	26.523	26.5649	26.5392		T	0.012395	0.606279	T	0.00372849	0.603976	T	0.000535399	0.707021	33	33	31	42.5	42.5	40.2	116.22
O14976	O14976	Cyclin-G-associated kinase	GAK	26.2254	26.2649	26.2152	26.3884	26.4326	26.2081	26.4276	26.2597	26.5005	26.4274	26.4917	26.3713	26.2879	26.274	26.3976	26.4017	26.3645	26.419	26.3826	26.6259	26.3488	26.3995	26.5331	26.5045		F	0.0567324	0.929711	F	0.375613	0.938284	F	0.646821	1.0187	33	33	33	30.6	30.6	30.6	143.19
O15226	O15226	NF-kappa-B-repressing factor	NKRF	27.1971	27.189	27.1132	27.15	27.2266	27.1283	27.1898	27.045	27.3909	27.3684	27.5369	27.031	27.33	27.149	27.2459	27.232	27.2903	27.3274	27.2482	27.3118	27.3755	27.452	27.4455	27.4879		F	0.19921	0.950799	T	0.0157732	0.924773	F	0.881688	0.994348	33	33	33	52.5	52.5	52.5	77.672
O15357	O15357	Phosphatidylinositol 3,4,5-trisphosphate 5-phosphatase 2	INPPL1	25.6288	25.8007	25.7763	25.3982	25.5165	25.5553	25.9359	25.3803	25.8114	26.0557	25.7148	25.5978	26.0261	25.9894	25.9849	25.989	25.7752	26.0677	25.8813	26.1669	25.969	26.0504	26.0885	25.8678		T	0.00240466	0.833872	F	0.104594	0.810254	F	0.250897	0.911737	33	31	31	33	31.6	31.6	138.6
O43719	O43719	HIV Tat-specific factor 1	HTATSF1	26.3833	26.4368	26.5729	27.2668	26.8941	26.6014	26.8987	27.4531	26.7806	26.8178	26.8109	27.2863	26.6784	26.6975	26.8123	26.4588	26.6886	26.6975	26.6244	26.8506	26.9267	27.1008	26.9642	26.914		F	0.103502	0.872118	F	0.444871	1.05911	T	0.0200312	0.886779	33	33	33	42.6	42.6	42.6	85.852
O43776	O43776	Asparagine--tRNA ligase, cytoplasmic	NARS	29.9431	29.8575	29.6592	29.914	29.7919	29.6042	29.7748	29.6989	29.7411	29.5117	29.7021	29.6716	29.8361	29.7883	29.7817	29.8177	29.7208	29.7656	29.7066	29.7228	29.5897	29.6721	29.5912	29.5286		F	0.853804	1.00972	F	0.922707	0.996305	F	0.450317	1.03978	33	33	32	56.2	56.2	54.9	62.942
O60449	O60449	Lymphocyte antigen 75	LY75	25.8695	26.4945	26.2428	26.8186	25.7429	26.4577	26.0901	26.6791	26.6503	25.9375	25.723	27.0705	26.2359	26.1574	26.0195	26.3183	26.6377	26.2117	25.9931	26.2883	26.1281	26.2498	25.9906	26.3715		F	0.913009	1.01359	F	0.463737	0.879163	F	0.761289	0.945154	33	33	33	27.1	27.1	27.1	198.31
O60488	O60488	Long-chain-fatty-acid--CoA ligase 4	ACSL4	27.8901	28.2301	28.1542	28.4369	27.7357	27.9006	28.3336	28.2652	28.2321	28.2817	27.8489	28.6803	28.0263	28.1306	28.2421	28.3808	28.1588	28.1226	28.0714	28.3316	28.0507	28.1697	28.1751	28.0594		F	0.443953	0.930772	F	0.318141	0.882006	F	0.955223	1.00497	33	31	31	61.7	57.7	57.7	79.187
P00338;P07864	P00338	L-lactate dehydrogenase A chain	LDHA	32.4106	32.4813	32.1702	31.8525	32.0628	32.2921	32.0381	32.0915	31.9701	31.8497	32.002	31.4112	32.089	32.303	32.2854	32.2612	32.1856	31.9678	32.2747	31.9955	32.204	31.7719	31.8726	32.1513		F	0.277695	1.08625	F	0.829563	1.01758	F	0.667821	0.959669	33	33	31	87	87	81.3	36.688
P06744;Q8N196	P06744	Glucose-6-phosphate isomerase	GPI	30.6978	30.8326	30.1999	30.7682	30.688	30.6304	30.5328	30.6016	30.7766	30.1999	30.6647	30.677	30.4616	30.6144	30.5632	30.5661	30.5299	30.4781	30.5499	30.5401	30.3984	30.4365	30.3806	30.4332		F	0.883737	1.0178	F	0.0805462	1.06627	F	0.405676	1.098	33	33	26	60.8	60.8	50.5	63.146
P13489	P13489	Ribonuclease inhibitor	RNH1	30.8462	30.499	30.2671	30.7869	30.3441	30.3872	30.2978	30.5303	30.1466	30.0272	30.2754	30.5251	30.4753	30.8311	30.628	30.5557	30.6231	30.4214	30.6058	30.5184	30.3067	29.8313	30.1276	30.0893		F	0.632308	0.942705	T	0.0196553	0.871083	F	0.659815	1.04321	33	33	33	90.9	90.9	90.9	49.973
P13612	P13612	Integrin alpha-4	ITGA4	26.5692	26.9463	26.576	27.2144	26.4062	26.8592	26.62	27.3308	27.1914	26.5881	26.5427	27.124	27.0111	26.9395	27.1838	27.1228	26.996	27.0916	26.9037	27.181	27.1899	27.2797	27.2783	27.2741		T	0.0304327	0.775329	T	0.0245528	0.750219	T	0.0416584	0.716265	33	33	33	38.5	38.5	38.5	114.9
P14866	P14866	Heterogeneous nuclear ribonucleoprotein L	HNRNPL	30.2229	30.3412	30.7213	30.5897	30.7314	30.6226	30.7633	30.7667	30.6353	30.362	30.4546	30.5461	30.486	30.5077	30.4644	30.4093	30.6028	30.5588	30.2758	30.2719	30.5713	30.6784	30.6149	30.5788		F	0.776585	0.973725	F	0.0542903	1.21291	F	0.143155	0.915812	33	33	32	69.1	69.1	67.9	64.132
P17812	P17812	CTP synthase 1	CTPS1	28.7177	28.343	28.1925	28.9232	28.5972	28.2328	28.3258	28.8323	28.3836	28.2188	28.6541	28.5596	28.6217	28.5867	28.5742	28.6514	28.4993	28.5976	28.5735	28.6014	28.6089	28.5921	28.4853	28.5612		F	0.208802	0.876143	F	0.114417	0.881063	F	0.253886	0.905599	33	33	31	66.5	66.5	64.1	66.69
P21399;O00408	P21399	Cytoplasmic aconitate hydratase	ACO1	26.6476	26.7011	26.6319	27.0108	26.4995	26.3759	26.9258	26.8458	26.3612	26.5162	26.6213	26.7493	26.6387	26.6182	26.6525	26.8162	26.3761	26.4417	26.3387	26.2474	26.4858	26.495	26.4599	26.4137		F	0.723202	0.985407	F	0.151318	1.18876	F	0.613047	1.02526	33	33	33	50.1	50.1	50.1	98.398
P28838	P28838	Cytosol aminopeptidase	LAP3	29.4241	29.6539	29.8397	30.0596	29.4667	29.537	29.9935	30.1231	29.6199	29.7995	29.5851	29.8933	29.7583	29.7564	29.7385	29.7519	29.6168	29.6276	29.5703	29.6922	29.6342	29.7113	29.6231	29.5844		F	0.316351	0.92526	F	0.793652	1.0274	F	0.65887	1.02097	33	33	33	76.5	76.5	76.5	56.166
P31150	P31150	Rab GDP dissociation inhibitor alpha	GDI1	26.0442	26.0076	26.1067	26.4463	25.8525	26.036	26.1762	26.3362	25.914	25.8822	25.8944	26.0192	26.469	26.4819	26.4171	26.3396	26.2146	26.2006	26.1609	26.1761	26.2639	26.2772	26.1708	26.1291		T	0.000422219	0.771604	F	0.0910519	0.891023	T	0.000781051	0.80477	33	22	22	81.4	59.5	59.5	50.582
P52209	P52209	6-phosphogluconate dehydrogenase, decarboxylating	PGD	29.744	30.006	29.7747	30.2618	29.7458	29.8747	29.9724	30.2978	29.9221	29.7252	29.811	30.1182	30.1765	30.1357	30.1661	29.9885	29.9937	29.9979	30.0362	30.0882	30.093	30.1143	30.0227	30.1589		T	0.0243195	0.826359	T	0.0421549	0.892117	T	0.00504754	0.824842	33	33	33	71.2	71.2	71.2	53.139
Q13451	Q13451	Peptidyl-prolyl cis-trans isomerase FKBP5;Peptidyl-prolyl cis-trans isomerase FKBP5, N-terminally processed	FKBP5	28.9575	28.3476	28.5871	28.5394	28.9364	28.3087	28.5288	28.5937	28.2016	28.2401	28.8571	28.3373	28.7142	28.646	28.5665	28.4299	28.5664	28.4344	28.4898	28.1493	28.2683	28.3962	28.3888	28.4759		F	0.811043	1.02926	F	0.378631	1.13392	F	0.794959	1.03573	33	33	33	67.6	67.6	67.6	51.212
Q5T9A4	Q5T9A4	ATPase family AAA domain-containing protein 3B	ATAD3B	25.7501	24.5776	24.4636	25.3766	24.7849	24.1319	24.5147	24.6749	24.9798	25.2739	25.1852	24.8084	24.5972	24.2614	24.8007	24.8731	24.4837	24.4536	25.2705	25.5185	23.8502	24.5757	24.5137	24.1857		F	0.46965	1.22887	F	0.261201	0.729821	T	0.0093389	1.82127	33	33	12	56.9	56.9	28.2	72.572
Q6PI48	Q6PI48	Aspartate--tRNA ligase, mitochondrial	DARS2	27.7534	28.032	27.6587	27.5281	27.6202	27.8359	27.8037	27.598	28.0975	27.9336	27.7716	27.6292	27.7135	27.6873	27.8159	27.7905	27.6328	27.7851	27.647	27.8522	27.5497	27.7208	27.6488	27.5667		F	0.55895	1.04454	F	0.787613	1.01681	T	0.0189341	1.24203	33	33	33	53.6	53.6	53.6	73.562
Q6PL18	Q6PL18	ATPase family AAA domain-containing protein 2	ATAD2	26.8311	26.5003	26.6851	27.03	26.8763	26.452	26.7085	27.0215	26.7384	26.621	26.7158	26.9043	26.9476	26.8465	26.9083	26.8075	27.0027	27.0227	26.7887	26.8651	26.5674	26.814	26.8083	26.8811		F	0.0674527	0.867359	F	0.106775	0.846213	F	0.421382	0.948711	33	33	30	31.6	31.6	28.8	158.55
Q8WWM7	Q8WWM7	Ataxin-2-like protein	ATXN2L	28.234	28.0805	28.055	28.1611	28.2469	28.1872	28.1881	28.2488	28.2423	28.345	28.2756	28.013	28.3342	28.3294	28.3476	28.2544	28.3198	28.3293	28.488	28.4914	28.4249	28.3784	28.5184	28.3559		T	0.0147664	0.874624	T	0.0193625	0.87071	T	0.0448809	0.912715	33	33	32	31.5	31.5	30.8	113.37
Q96B97	Q96B97	SH3 domain-containing kinase-binding protein 1	SH3KBP1	28.0272	27.8525	27.8056	28.3686	28.1123	27.8924	27.8999	28.2918	27.9068	27.6477	28.0405	28.1605	28.0325	28.0873	28.1053	27.9996	27.9649	27.9627	27.9289	27.816	27.7739	27.9772	27.9439	27.9344		F	0.0518013	0.894361	F	0.524071	1.03533	F	0.717129	0.97108	33	33	33	55.8	55.8	55.8	73.125
Q9BQ52	Q9BQ52	Zinc phosphodiesterase ELAC protein 2	ELAC2	27.4709	27.5277	27.4202	27.6792	27.5413	27.4736	27.5329	27.6242	27.7246	27.439	27.4834	27.5235	27.5	27.5961	27.5325	27.5691	27.558	27.5968	27.5121	27.6447	27.5941	27.7122	27.6633	27.5209		F	0.086627	0.94837	F	0.162312	0.957951	F	0.446141	0.950226	33	33	33	55.1	55.1	55.1	92.218
Q9P258	Q9P258	Protein RCC2	RCC2	29.9688	29.8658	29.7213	29.8007	29.7872	29.5434	29.8466	29.825	29.885	29.8384	29.9272	29.8174	30.0421	29.9546	30.1214	30.2643	29.8991	30.0975	29.9286	30.0156	29.8153	29.9117	29.8187	29.8944		F	0.055916	0.844638	T	0.039859	0.835401	F	0.549259	1.01643	33	33	33	72.4	72.4	72.4	56.084
Q9UQ80	Q9UQ80	Proliferation-associated protein 2G4	PA2G4	30.8354	30.526	30.6476	30.5951	30.663	30.6806	30.4827	30.695	30.7363	30.8237	30.6644	30.5918	30.662	30.6597	30.6545	30.5422	30.5923	30.5511	30.758	30.7484	30.5209	30.4525	30.5892	30.5539		F	0.649212	1.02814	F	0.542162	0.963471	T	0.00926528	1.15856	33	33	33	73.6	73.6	73.6	43.786
Q9Y606	Q9Y606	tRNA pseudouridine synthase A, mitochondrial	PUS1	29.6284	29.3513	29.2283	29.244	29.6185	29.4606	29.2374	29.2262	29.2782	29.1899	29.4351	28.9471	29.0001	29.0483	29.0456	28.9798	28.9819	28.9707	28.9447	28.7535	28.6956	28.6498	28.6025	28.6523		T	0.0125922	1.30514	T	0.00538009	1.44007	T	0.000158511	1.57025	33	33	33	73.3	73.3	73.3	47.47
Q9Y6D5	Q9Y6D5	Brefeldin A-inhibited guanine nucleotide-exchange protein 2	ARFGEF2	24.7161	24.7742	24.6747	24.4882	24.699	24.4514	24.8088	24.8641	24.4609	24.8323	24.6498	24.589	24.9459	24.65	24.8043	25.0918	24.5006	24.8702	24.7196	25.0533	24.7009	24.6212	24.8086	24.7617		F	0.244049	0.900429	F	0.455564	0.91203	F	0.491707	0.949071	33	19	19	23.1	13.7	13.7	202.04
A3KMH1	A3KMH1	von Willebrand factor A domain-containing protein 8	VWA8	26.1255	26.3965	26.1639	25.7727	25.9091	26.3426	26.3002	25.8771	26.5921	26.4682	26.2046	25.8918	26.3562	26.2211	26.3693	26.2788	26.3455	26.4657	26.2609	26.3455	26.2385	26.3654	26.442	26.2672		F	0.386187	0.947547	F	0.23321	0.888571	F	0.436225	1.06685	32	32	32	22.3	22.3	22.3	214.82
CON__P13645;P13645;CON__P02535-1;CON__Q148H6;CON__Q2M2I5;Q2M2I5	CON__P13645;P13645	Keratin, type I cytoskeletal 10	KRT10	23.5309	25.8951	24.5942	24.0146	27.2682	27.2069	25.4771	26.667	22.9477	26.9272	25.5329	25.1698	25.9039	24.6703	23.8772	15	24.7747	24.0341	26.7123	22.958	30.6008	27.2276	25.3494	19.7694	+	F	0.476069	4.96066	F	0.112697	4.08684	F	0.841539	0.659362	32	32	25	56.3	56.3	49.1	59.51
O00116	O00116	Alkyldihydroxyacetonephosphate synthase, peroxisomal	AGPS	28.1939	28.1462	27.9445	28.5066	28.056	27.95	28.0176	28.5034	28.1501	27.9814	28.1746	28.538	28.2336	28.1988	28.2889	28.3218	28.1701	28.1942	28.1575	28.2874	28.2664	28.3388	28.3386	28.281		F	0.0687529	0.891357	T	0.00648853	0.873925	T	0.014373	0.868031	32	32	32	58.8	58.8	58.8	72.911
O14802	O14802	DNA-directed RNA polymerase III subunit RPC1	POLR3A	25.1172	25.3107	25.2953	25.3758	25.2253	25.1939	25.439	25.4732	25.6569	25.5497	25.5477	25.475	25.2576	25.3098	25.4199	25.2036	25.3739	25.4658	25.3114	25.5364	25.4626	25.5851	25.6654	25.6657		F	0.485751	0.961471	F	0.179918	0.910165	F	0.883378	0.99315	32	31	31	30.6	29.9	29.9	155.64
O60271	O60271	C-Jun-amino-terminal kinase-interacting protein 4	SPAG9	26.5682	26.6488	26.5833	27.022	26.7981	26.8286	26.8972	27.0926	27.0462	26.7186	26.969	27.1052	26.8102	26.7664	26.7807	26.8173	26.75	26.7438	26.6683	26.7618	26.7776	26.9803	26.9254	26.888		T	0.000590055	0.874491	T	0.0255645	1.07948	F	0.856703	1.01287	32	32	27	32.8	32.8	29.6	146.2
O75400	O75400	Pre-mRNA-processing factor 40 homolog A	PRPF40A	27.5007	27.5036	27.6089	27.8972	27.7085	27.4641	27.7522	27.6321	27.7869	27.7419	27.7399	27.9159	27.6471	27.5554	27.6324	27.6453	27.6774	27.6214	27.5685	27.7332	27.7446	27.9241	27.911	27.8525		F	0.091074	0.944547	F	0.924841	0.994107	F	0.0977589	0.931898	32	32	31	31	31	30.3	108.8
O75475	O75475	PC4 and SFRS1-interacting protein	PSIP1	28.376	28.3686	28.1221	28.4447	28.3738	28.3475	28.4006	28.4827	28.5278	28.3528	28.4112	28.3354	28.3892	28.4243	28.5653	28.3192	28.4889	28.4763	28.3866	28.4054	28.1954	28.4111	28.2762	28.3497		F	0.204039	0.910287	F	0.10225	0.955727	F	0.140367	1.08861	32	32	31	57	57	55.5	60.103
O95202	O95202	LETM1 and EF-hand domain-containing protein 1, mitochondrial	LETM1	27.7571	27.5479	27.4288	27.6866	27.5802	27.6429	26.981	27.5733	27.7627	27.5891	27.509	27.7861	27.7225	27.8111	27.7658	27.6348	27.4647	27.6207	27.5343	27.5464	27.4206	27.5385	27.5273	27.5148		F	0.150672	0.897745	F	0.472464	0.907398	F	0.148759	1.08672	32	32	32	48.7	48.7	48.7	83.353
P07437;A6NNZ2	P07437	Tubulin beta chain	TUBB	29.8627	30.2413	29.9084	29.5512	29.656	29.6468	30.3543	29.0987	29.7723	30.0527	29.5281	29.8353	29.9114	30.4413	30.2247	30.0045	30.3043	30.0354	30.1132	30.2623	30.3724	29.9208	29.9015	30.3606		F	0.448767	0.906655	F	0.221069	0.816143	F	0.137697	0.782161	32	7	6	73.4	20.5	17.1	49.67
P09884	P09884	DNA polymerase alpha catalytic subunit	POLA1	26.0328	26.0901	26.1658	26.5495	26.3741	26.0155	26.3312	26.316	26.4378	26.5141	26.2451	26.4803	26.4563	26.4015	26.5005	26.4456	26.4776	26.5912	26.6132	26.7132	26.4122	26.7209	26.6649	26.6402		T	0.000311298	0.782037	T	0.0228682	0.77997	F	0.100291	0.864214	32	32	32	26.6	26.6	26.6	165.91
P22234	P22234	Multifunctional protein ADE2;Phosphoribosylaminoimidazole-succinocarboxamide synthase;Phosphoribosylaminoimidazole carboxylase	PAICS	30.8065	30.7198	30.8147	31.011	30.7376	30.6814	30.8287	30.9555	30.6522	30.6968	30.6981	30.8821	30.8079	30.7745	30.7928	30.7992	30.7513	30.6607	30.7697	30.6819	30.6084	30.5658	30.5113	30.6522		F	0.640127	0.990825	F	0.514802	1.02337	T	0.0487898	1.07022	32	32	32	75.1	75.1	75.1	47.079
P33121	P33121	Long-chain-fatty-acid--CoA ligase 1	ACSL1	28.0241	28.0379	27.375	27.9062	27.9078	27.9937	27.3984	27.8675	28.0113	27.5765	27.9037	27.8227	27.6726	27.5844	27.7337	27.5497	27.5136	27.6898	27.5296	27.6511	27.3986	27.5125	27.3249	27.231		F	0.39267	1.13073	F	0.34551	1.12553	T	0.0161171	1.37916	32	32	30	52.3	52.3	51.1	77.942
P40763	P40763	Signal transducer and activator of transcription 3	STAT3	27.677	27.7975	27.6048	27.8754	27.6026	27.6568	27.8406	27.8963	27.8963	27.7792	27.8154	27.5003	27.7814	27.883	27.8091	27.8964	27.8606	27.8492	27.8416	27.9054	27.9083	27.9579	27.9602	27.7865		T	0.0484154	0.901666	T	0.0468484	0.892423	F	0.251027	0.950705	32	32	32	55.2	55.2	55.2	88.067
P46063	P46063	ATP-dependent DNA helicase Q1	RECQL	27.5833	27.5438	27.2005	27.7079	27.3513	27.3008	27.4791	27.6155	27.5149	27.4829	27.4686	27.6834	27.4295	27.4414	27.4858	27.5989	27.4609	27.6266	27.4892	27.573	27.3336	27.4165	27.4199	27.3268		F	0.694799	0.968378	F	0.0521483	0.894788	T	0.0162596	1.08266	32	32	32	57.8	57.8	57.8	73.457
P51003	P51003	Poly(A) polymerase alpha	PAPOLA	26.2008	26.3698	26.4296	26.5075	26.3468	26.1472	26.5146	26.5332	26.4503	26.4377	26.4449	26.3733	26.2835	26.2766	26.3658	26.466	26.238	26.436	26.4145	26.3742	26.4498	26.4904	26.4742	26.3516		F	0.858098	0.989922	F	0.786584	0.979764	F	0.942084	1.00196	32	32	23	55	55	40.5	82.842
P52888	P52888	Thimet oligopeptidase	THOP1	28.5836	28.7394	28.8416	28.7648	28.7461	28.9163	28.9056	28.7517	28.8747	28.7725	28.6023	28.5295	28.6	28.6614	28.4301	28.2049	28.5102	28.4135	28.6374	28.4563	28.3799	28.4074	28.4376	28.3701		F	0.129041	1.18709	T	0.00498973	1.27604	T	0.00377298	1.27554	32	32	32	53.4	53.4	53.4	78.839
P55084	P55084	Trifunctional enzyme subunit beta, mitochondrial;3-ketoacyl-CoA thiolase	HADHB	29.0226	29.4398	29.2437	29.106	29.0565	29.363	29.2937	29.2827	29.4778	29.1102	29.0818	29.0753	29.2378	29.3262	29.3607	29.1602	29.1838	29.2836	29.1363	29.0494	29.2116	29.4053	29.3405	29.3246		F	0.766037	0.975453	F	0.476457	1.05295	F	0.443437	0.934848	32	32	32	64.8	64.8	64.8	51.294
P98175	P98175	RNA-binding protein 10	RBM10	27.0995	27.0888	27.4456	27.3739	27.2415	27.1547	27.3357	27.6123	27.3619	27.4313	27.1697	27.3198	27.5053	27.3975	27.3651	27.3862	27.441	27.3699	27.3797	27.4727	27.2692	27.4671	27.3743	27.3816		F	0.111602	0.869212	T	0.0221813	0.88769	F	0.549494	0.964563	32	32	31	45.4	45.4	44.3	103.53
Q07866	Q07866	Kinesin light chain 1	KLC1	26.481	26.5504	26.6063	26.5542	26.7998	26.7831	26.7208	26.7628	26.6126	26.4238	26.8243	26.3243	26.7558	26.535	26.4917	26.3563	26.6075	26.4776	26.5668	26.5542	26.7738	26.7498	26.7817	26.8003		F	0.91766	1.00777	T	0.00230684	1.16179	F	0.170389	0.897398	32	32	23	53.2	53.2	37	65.309
Q08945	Q08945	FACT complex subunit SSRP1	SSRP1	28.4917	28.5846	28.5988	28.7574	28.5728	28.5037	28.6963	28.7445	28.6407	28.6856	28.641	28.8513	28.702	28.6049	28.7811	28.8272	28.6029	28.7136	28.6339	28.782	28.7414	28.8154	28.7953	28.7889		T	0.0450471	0.888598	F	0.228007	0.938105	T	0.00215484	0.914161	32	32	32	50.8	50.8	50.8	81.074
Q13618	Q13618	Cullin-3	CUL3	27.0918	27.0448	27.1448	27.1563	27.23	27.0774	27.1516	27.4409	27.2185	27.2412	27.2972	27.2787	26.9557	26.982	26.9487	26.9109	26.8675	26.9536	27.0144	27.1002	26.9876	27.1308	27.1403	27.0197		T	0.00465168	1.10534	F	0.0573399	1.12437	T	0.0144507	1.13499	32	32	32	44.9	44.9	44.9	88.929
Q14562	Q14562	ATP-dependent RNA helicase DHX8	DHX8	25.4119	25.4704	25.3759	25.5884	25.5663	25.3704	25.4966	25.7675	25.771	25.624	25.6768	25.7327	25.5745	25.417	25.6081	25.6935	25.5989	25.6964	25.6845	25.8974	25.7824	26.0315	26.0166	26.0085		F	0.0861246	0.898822	T	0.0418742	0.845839	T	0.018975	0.829814	32	30	30	33.4	31.9	31.9	139.31
Q15833	Q15833	Syntaxin-binding protein 2	STXBP2	27.986	27.7517	28.0519	27.8859	27.9436	27.913	27.8425	28.0676	27.9451	28.0937	27.9217	27.745	27.712	27.7383	27.664	27.5649	27.6654	27.6095	27.813	27.684	27.4364	27.412	27.5263	27.5705		T	0.03243	1.19755	T	0.0148639	1.15407	T	0.000511649	1.41476	32	32	32	54.6	54.6	54.6	66.452
Q5GLZ8	Q5GLZ8	Probable E3 ubiquitin-protein ligase HERC4	HERC4	26.5972	26.6203	26.5699	26.9251	26.6741	26.6374	26.734	26.8714	26.6951	26.7127	26.6363	26.8756	26.7696	26.7339	26.7432	26.7676	26.4914	26.7351	26.7041	26.936	26.5539	26.7294	26.6411	26.598		T	0.000188947	0.896401	F	0.764958	0.976173	F	0.341606	1.0358	32	32	32	41	41	41	118.56
Q5SSJ5	Q5SSJ5	Heterochromatin protein 1-binding protein 3	HP1BP3	28.8778	28.7419	28.7932	29.3241	29.0667	28.8551	28.8601	29.5016	29.0265	28.7716	29.1498	29.3392	28.7806	28.6631	28.8791	28.7907	28.6312	28.8034	28.5615	28.5176	28.6743	28.8434	28.7515	28.8314		F	0.693458	1.01813	T	0.0250228	1.23017	F	0.102909	1.15468	32	32	32	53	53	53	61.206
Q5VTR2	Q5VTR2	E3 ubiquitin-protein ligase BRE1A	RNF20	26.5989	26.6501	26.5978	26.7494	26.6986	26.5687	26.7308	26.9476	26.8898	27.1681	26.7747	27.0342	26.7653	26.8156	26.7544	26.7112	26.7945	26.7119	26.8751	26.9539	26.7648	26.9931	27.0101	26.8729		T	0.00408697	0.903712	F	0.0733373	0.890162	F	0.786719	1.02381	32	28	28	40.4	37.2	37.2	113.66
Q5VW36	Q5VW36	Focadhesin	FOCAD	24.6008	25.057	24.6283	24.6475	24.4709	24.3367	25.0103	24.6228	25.0827	25.1001	24.7266	24.9256	24.474	24.7427	25.0645	25.1996	24.8341	24.9059	24.7288	25.0812	24.7059	25.0184	24.8016	24.6885		F	0.65686	0.927762	F	0.204946	0.822729	F	0.275286	1.12208	32	32	32	23.2	23.2	23.2	200.07
Q8IWZ3	Q8IWZ3	Ankyrin repeat and KH domain-containing protein 1	ANKHD1	24.7552	24.47	24.2345	24.4738	24.6751	24.1739	24.4836	23.9322	24.5918	24.6143	24.7681	24.8849	23.8475	23.689	24.3921	24.7397	24.708	24.5623	23.8532	24.4756	24.5908	24.6834	24.7472	24.4728		F	0.355631	1.24789	F	0.868175	1.03126	F	0.69917	1.02425	32	32	18	16.5	16.5	10	269.45
Q8N1G4	Q8N1G4	Leucine-rich repeat-containing protein 47	LRRC47	27.9364	27.7197	27.9003	28.015	28.0574	27.8391	27.8712	27.886	28.0479	27.8925	28.0425	28.0273	27.9067	27.9415	27.9297	27.6934	27.7992	27.8589	27.8057	27.8331	27.8199	27.9395	27.8236	27.9042		F	0.867462	0.989203	F	0.1575	1.07054	F	0.0775897	1.0886	32	32	32	62.6	62.6	62.6	63.472
Q8WVM7	Q8WVM7	Cohesin subunit SA-1	STAG1	25.2665	25.9241	26.0677	25.9052	25.6213	25.0987	25.8449	25.9126	26.0036	26.0169	25.5818	25.9861	26.1465	25.7823	25.8679	26.0995	26.099	25.9781	25.9002	25.8072	25.941	25.9129	25.8424	25.9816		F	0.382632	0.857792	F	0.0859757	0.745116	F	0.69316	0.964572	32	25	25	30.8	26.3	26.3	144.43
Q96Q42	Q96Q42	Alsin	ALS2	21.4774	21.6038	20.1786	21.8683	15	21.0564	22.7872	21.1009	21.3867	21.2082	20.9663	15	21.9425	21.6676	20.0135	20.2319	20.622	20.637	15	15	15	21.8992	22.0932	22.2198		F	0.866649	1.08883	F	0.542634	3.48173	F	0.690638	1.84554	32	32	32	27.5	27.5	27.5	183.63
Q99570	Q99570	Phosphoinositide 3-kinase regulatory subunit 4	PIK3R4	26.2783	26.3303	26.4224	26.5952	26.3581	26.3459	26.5052	26.7061	26.6983	26.5866	26.5842	26.7081	26.3869	26.3086	26.4926	26.3559	26.3473	26.4364	26.3494	26.4797	26.444	26.4597	26.4449	26.4204		F	0.499234	0.971109	F	0.997904	0.999889	T	0.00272941	1.13352	32	32	32	34.7	34.7	34.7	153.1
Q99698	Q99698	Lysosomal-trafficking regulator	LYST	25.098	25.0687	25.0566	24.9324	25.2637	25.0448	25.3606	25.189	25.3432	25.3611	25.3856	25.1561	25.1177	24.9886	25.1104	25.1465	25.0892	25.194	24.9318	25.3749	24.9901	25.1568	25.2137	25.1548		F	0.717052	0.988731	F	0.599805	1.05376	T	0.00989631	1.17645	32	32	32	12.1	12.1	12.1	429.13
Q9BVA1	Q9BVA1	Tubulin beta-2B chain	TUBB2B	15	15	15	22.9491	22.6533	15	22.6704	15	23.6316	15	22.7763	23.2155	15	15	15	22.7777	22.8154	22.5707	22.7347	15	15	22.9172	22.9248	22.9628		F	0.436588	0.259816	F	0.838171	0.627508	F	0.889074	0.716021	32	7	1	80.4	25.2	3.6	49.953
Q9NRK6	Q9NRK6	ATP-binding cassette sub-family B member 10, mitochondrial	ABCB10	28.029	28.2445	28.4009	26.6371	27.9192	28.1819	28.5761	26.6871	28.412	28.708	27.9593	26.7688	28.3419	28.2614	28.3748	28.3212	28.3687	28.3815	28.3941	28.6178	28.2954	28.4242	28.3751	28.34		F	0.338384	0.933023	F	0.272949	0.861653	F	0.995582	1.00075	32	32	31	52.6	52.6	51.5	79.147
Q9NSD9	Q9NSD9	Phenylalanine--tRNA ligase beta subunit	FARSB	28.6388	28.9081	28.8914	28.6059	28.6411	28.7621	28.8184	28.6705	28.9182	28.9542	28.704	28.6275	28.7609	28.7335	28.8104	28.7971	28.6435	28.7764	28.7526	28.7437	28.691	28.68	28.6731	28.6896		F	0.643824	1.02615	F	0.845604	1.00797	T	0.0440483	1.12923	32	32	32	55.3	55.3	55.3	66.115
Q9UH65	Q9UH65	Switch-associated protein 70	SWAP70	26.8355	26.8488	27.0602	26.9642	26.8917	27.136	26.8532	27.1541	26.8909	26.6622	26.831	26.8001	26.4061	26.6266	26.4588	26.0402	26.2761	26.3947	26.3345	26.3129	26.2103	26.0813	26.2645	26.2257		T	0.0201368	1.44583	T	0.00051905	1.54835	T	0.000468305	1.51493	32	32	32	57.3	57.3	57.3	68.997
Q9UHB9	Q9UHB9	Signal recognition particle subunit SRP68	SRP68	28.1354	27.9832	28.0319	27.958	28.073	28.133	27.9045	27.902	28.0966	28.1546	28.1079	27.9266	27.8522	27.9606	27.8756	27.6764	27.7784	27.9218	27.8192	27.78	27.8688	27.7904	28.0092	27.9223		T	0.0474859	1.15585	T	0.0287329	1.1583	T	0.0110068	1.16639	32	32	32	57.7	57.7	57.7	70.729
Q9Y5L0	Q9Y5L0	Transportin-3	TNPO3	27.7652	27.6205	27.7467	27.6536	27.6916	27.6137	27.741	27.7113	27.753	27.6311	27.7723	27.3484	27.698	27.5869	27.6743	27.5552	27.6172	27.6858	27.6012	27.7833	27.5139	27.5678	27.4289	27.5796		F	0.198846	1.05863	F	0.86694	1.00711	T	0.0160173	1.14574	32	32	32	44.6	44.6	44.6	104.2
O00231	O00231	26S proteasome non-ATPase regulatory subunit 11	PSMD11	28.6781	28.2572	28.7099	28.2068	28.2358	28.3371	28.0443	28.0065	27.9406	28.4936	28.2115	27.7482	28.3618	28.0045	27.9979	28.174	27.9352	27.798	28.1408	27.8062	28.1407	28.0003	28.5482	28.3268		T	0.0480229	1.33222	F	0.0613256	1.21898	F	0.849328	0.973483	31	31	31	70.9	70.9	70.9	47.463
O14727	O14727	Apoptotic protease-activating factor 1	APAF1	26.6301	26.7637	27.0083	27.57	26.6037	26.7967	27.2015	27.6881	26.7836	26.7227	26.5025	27.3334	26.6253	26.5725	26.6158	26.6206	26.3681	26.5006	26.3629	26.4241	26.0745	26.4703	26.25	26.4254		F	0.0957713	1.14243	T	0.0308192	1.36927	T	0.0364444	1.28751	31	31	31	27.2	27.2	27.2	141.84
O60216;Q9H4I0	O60216	Double-strand-break repair protein rad21 homolog	RAD21	27.248	27.2444	27.2755	27.6091	27.2992	27.1134	27.5126	27.4432	27.2067	27.2918	27.1014	27.4743	27.3414	27.4015	27.3197	27.3842	27.326	27.3383	27.1856	27.3245	27.3012	27.4393	27.3597	27.1748		T	0.00673654	0.929328	F	0.894002	1.01031	F	0.199525	0.920945	31	31	31	63.5	63.5	63.5	71.689
O94819	O94819	Kelch repeat and BTB domain-containing protein 11	KBTBD11	26.7767	26.6029	26.4913	26.5112	26.8142	26.7743	26.6154	26.3513	26.6863	26.2707	26.5714	26.2992	26.4488	26.4846	26.5657	26.2765	26.4865	26.4695	26.3015	26.1496	26.1346	26.4058	26.3118	26.2075		F	0.132553	1.13266	T	0.0157227	1.30392	F	0.108356	1.1847	31	31	31	58.7	58.7	58.7	65.719
O95831	O95831	Apoptosis-inducing factor 1, mitochondrial	AIFM1	28.571	28.8077	28.6583	28.9103	28.622	28.7927	28.7316	29.021	28.9256	28.6434	28.7137	28.8861	28.8697	28.8218	28.9596	28.7596	28.8397	28.8591	28.6896	28.8045	28.7733	28.9122	28.9195	28.8242		F	0.0720772	0.886573	F	0.234783	0.944216	F	0.294549	0.935347	31	31	31	51.7	51.7	51.7	66.9
P08237	P08237	ATP-dependent 6-phosphofructokinase, muscle type	PFKM	15	15	15.6446	19.1024	14.9971	16.3212	16.1467	15.9362	15.6527	16.9563	18.7669	15	16.2883	25.6538	25.6356	15	16.1971	16.5168	15.0458	15	15	16.8084	15	16.4334		F	0.174766	0.0232031	F	0.828899	1.09557	F	0.221164	2.48776	31	28	28	45.8	42.3	42.3	85.182
P11498	P11498	Pyruvate carboxylase, mitochondrial	PC	26.3343	26.7943	27.0639	26.6287	26.3825	26.5841	27.0948	26.8625	26.9303	27.401	26.451	26.9671	26.7429	26.6647	26.9063	26.8795	26.5025	27.075	26.7698	27.0231	26.6938	26.9604	26.7643	26.7647		F	0.737648	0.954282	F	0.53904	0.897839	F	0.605855	1.09554	31	31	31	37.9	37.9	37.9	129.63
P19838	P19838	Nuclear factor NF-kappa-B p105 subunit;Nuclear factor NF-kappa-B p50 subunit	NFKB1	27.1932	26.9646	26.8146	26.9149	27.0262	26.8538	27.0882	26.9054	27.1023	26.8767	27.1196	26.689	27.1988	27.0953	27.1899	27.1689	27.1392	27.1372	27.1221	27.0766	26.7482	26.941	26.831	26.8679		F	0.133031	0.887332	F	0.0880074	0.914227	F	0.0699044	1.13749	31	31	31	39.3	39.3	39.3	105.35
P26641	P26641	Elongation factor 1-gamma	EEF1G	31.0715	31.0553	30.989	30.9811	31.245	31.0305	30.9961	31.0844	31.1719	31.0951	31.2276	31.1816	31.2579	31.1099	31.1765	31.0545	31.1944	31.1539	31.2614	31.3912	31.24	31.3011	31.2093	31.3554		F	0.104119	0.925887	F	0.134744	0.895238	F	0.0765095	0.925587	31	31	31	78.5	78.5	78.5	50.118
P38159;Q8N7X1	P38159	RNA-binding motif protein, X chromosome;RNA-binding motif protein, X chromosome, N-terminally processed	RBMX	29.5066	29.3144	29.5244	29.56	29.5025	29.5985	29.2432	29.4919	29.8009	29.692	29.6151	29.5072	29.9211	29.6553	29.9436	29.7039	29.8261	29.6287	29.758	29.7703	29.4571	29.4074	29.3893	29.7234		T	0.0183808	0.780494	T	0.0326302	0.81356	F	0.0974985	1.15537	31	31	9	60.9	60.9	18.4	42.331
P48449	P48449	Lanosterol synthase	LSS	26.8948	26.6688	26.7464	26.5859	26.7487	26.6134	26.8934	26.8098	26.7065	26.8616	26.8411	26.7679	27.0554	26.8675	26.9389	26.9564	26.8044	26.8883	26.8098	26.8711	26.8008	27.0145	26.8382	26.9183		F	0.0503453	0.879941	F	0.260386	0.938501	F	0.250836	0.939592	31	31	31	48.9	48.9	48.9	83.308
P49454	P49454	Centromere protein F	CENPF	24.7447	24.0701	25.1992	23.8445	25.62	25.1234	23.6266	24.9145	25.4077	25.7884	25.4565	25.8063	25.5388	23.7838	24.9249	25.3933	26.8103	25.7345	25.6617	25.7705	25.5635	25.8313	25.876	25.9425		F	0.679309	0.847414	F	0.0994278	0.433995	F	0.131918	0.839486	31	31	31	13.6	13.6	13.6	357.52
P51114	P51114	Fragile X mental retardation syndrome-related protein 1	FXR1	27.2485	27.3926	27.6784	27.5379	27.4657	27.3668	27.6936	27.8361	27.6172	27.5898	27.6427	27.6619	27.5384	27.5222	27.5202	27.4661	27.4629	27.5257	27.5921	27.5541	27.7277	27.8828	27.8184	27.8328		F	0.532551	0.95138	F	0.78534	0.982793	T	0.00435342	0.871223	31	31	27	53.8	53.8	49.1	69.72
P55160	P55160	Nck-associated protein 1-like	NCKAP1L	28.0487	27.997	27.9115	28.0108	28.0179	28.0347	27.9808	28.0922	28.0682	28.0788	27.8676	27.9694	28.0547	27.9525	28.1069	28.3287	28.0104	28.103	28.0275	28.1126	27.8872	28.0655	27.9978	28.0014		F	0.265694	0.917028	F	0.179455	0.96444	F	0.824273	1.01179	31	31	30	34.1	34.1	33.5	128.15
P57737	P57737	Coronin-7	CORO7	28.1524	28.012	27.6693	28.2116	27.964	27.7302	27.8768	28.0332	27.8475	27.7723	28.1077	28.2135	28.2485	28.2081	28.2701	28.3186	28.0094	28.11	27.9912	28.3083	28.0165	28.2164	28.194	28.0572		T	0.0498256	0.802863	F	0.0616693	0.84221	F	0.0953576	0.863414	31	31	31	48.5	48.5	48.5	100.6
P62195	P62195	26S protease regulatory subunit 8	PSMC5	28.8736	28.6272	28.6957	28.5072	28.6167	28.6758	28.5061	28.4368	28.49	28.7012	28.7418	28.4629	28.4833	28.5275	28.5089	28.5215	28.3659	28.2898	28.5916	28.5204	28.6431	28.3645	28.6112	28.5489		T	0.0164044	1.16623	F	0.146826	1.11544	F	0.346309	1.07351	31	31	30	73.9	73.9	70.9	45.626
P78316	P78316	Nucleolar protein 14	NOP14	27.758	27.9485	27.9321	27.7729	27.9455	27.9759	27.951	27.7333	28.168	28.0477	27.9426	27.8953	27.982	27.9512	28.0387	28.008	27.986	27.9548	27.9023	28.0235	27.9808	28.1257	27.959	28.0221		F	0.0924505	0.92312	F	0.781537	0.993664	F	0.677054	1.02163	31	31	31	38.2	38.2	38.2	97.667
Q04446	Q04446	1,4-alpha-glucan-branching enzyme	GBE1	28.2083	28.024	27.7466	28.4188	28.1771	28.0441	28.0321	28.632	27.835	27.4868	28.2541	28.1368	28.1726	28.2226	28.1409	28.1714	27.9747	27.9896	27.8431	27.9298	28.0155	27.9718	27.9284	28.007		F	0.167748	0.880319	T	0.0413868	1.10967	F	0.542882	0.918881	31	31	31	49.3	49.3	49.3	80.473
Q08752	Q08752	Peptidyl-prolyl cis-trans isomerase D	PPID	27.3901	27.2214	27.2136	27.6352	27.2277	27.0844	27.1005	27.4942	27.1522	27.0617	27.3764	27.3341	27.4253	27.4112	27.4215	27.4921	27.0868	27.1519	27.254	27.3377	27.2992	27.2647	27.2995	27.1819		T	0.0276995	0.893504	F	0.39682	0.952564	F	0.481148	0.956241	31	30	30	81.1	79.2	79.2	40.763
Q13330	Q13330	Metastasis-associated protein MTA1	MTA1	25.7009	25.8254	26.079	26.0843	26.0227	25.7862	26.1839	25.9328	26.06	26.1114	26.2017	25.9081	25.9192	25.9096	25.957	25.8568	25.8723	26.0325	25.9326	26.0596	26.1157	26.3261	26.1662	26.1819		F	0.678985	0.971144	F	0.839367	1.01634	F	0.303026	0.950607	31	28	25	50.9	48.1	42.9	80.785
Q13724	Q13724	Mannosyl-oligosaccharide glucosidase	MOGS	25.6731	26.5186	25.8384	25.685	25.8273	25.9668	25.9671	26.2003	26.0436	26.1095	25.8491	25.9129	26.2356	26.1136	26.2952	26.4534	26.1034	26.2027	26.2265	26.2722	26.2495	26.1592	26.1449	26.1087		F	0.30612	0.832536	T	0.00450746	0.823128	F	0.077431	0.892	31	31	31	45.3	45.3	45.3	91.916
Q13838	Q13838	Spliceosome RNA helicase DDX39B	DDX39B	27.5535	28.2528	28.136	27.9272	27.6573	28.0938	28.297	27.9391	27.9284	27.7643	27.691	27.7186	27.9363	28.0564	28.1322	28.2305	28.1031	28.1464	27.975	27.7596	28.2132	28.1931	28.2211	28.1575		F	0.603788	0.927817	F	0.919682	1.01394	T	0.00121789	0.756954	31	16	16	71.5	41.6	41.6	48.991
Q14240	Q14240	Eukaryotic initiation factor 4A-II;Eukaryotic initiation factor 4A-II, N-terminally processed	EIF4A2	27.7151	27.0168	26.6939	27.6898	27.4765	27.1263	26.6281	27.8349	26.8677	26.1952	27.7498	27.5651	26.8643	26.9728	26.7401	26.9373	26.9675	26.8224	27.0472	26.6532	26.8221	26.9257	26.8834	26.8051		F	0.356576	1.20023	F	0.414987	1.1522	F	0.843771	1.05589	31	16	16	78.1	51.4	51.4	46.402
Q14571	Q14571	Inositol 1,4,5-trisphosphate receptor type 2	ITPR2	23.1736	22.3242	15	22.4121	23.3624	23.6546	22.8625	22.8624	23.3468	21.7568	23.6154	23.4423	22.7685	21.3493	22.2351	22.1064	23.0392	20.8431	22.5409	15	15	21.9297	22.302	23.7221		F	0.415908	0.259014	F	0.238066	7.66015	F	0.400338	4.49359	31	23	23	15.4	12.8	12.8	308.06
Q14CX7	Q14CX7	N-alpha-acetyltransferase 25, NatB auxiliary subunit	NAA25	26.2969	26.5923	26.5902	26.2029	26.3429	26.6106	26.5655	26.2289	26.6429	26.7882	26.2602	26.2748	26.3203	26.4267	26.4225	26.5109	26.2971	26.3906	26.4797	26.4845	26.2806	26.3943	26.357	26.1296		F	0.472999	1.05194	F	0.33132	1.06684	F	0.125696	1.20866	31	31	31	36.1	36.1	36.1	112.29
Q16555	Q16555	Dihydropyrimidinase-related protein 2	DPYSL2	29.0075	29.0691	28.7394	29.5489	28.7939	28.8654	28.9615	29.4625	28.9399	28.5604	28.8025	29.3776	29.6744	29.7269	29.6734	29.7054	29.5244	29.6158	29.5021	29.5302	29.3401	29.5544	29.5065	29.4825		T	0.000316274	0.591989	T	4.24922e-05	0.628713	T	0.0012574	0.614178	31	31	26	74	74	62.8	62.293
Q16643	Q16643	Drebrin	DBN1	28.0343	28.2613	27.8919	27.1817	28.2963	28.272	27.9487	27.0071	28.3371	27.8137	28.2638	27.1845	28.4069	28.4784	28.3047	28.3382	28.405	28.3384	28.232	28.1141	28.4814	28.4808	28.4087	28.6755		T	0.0248981	0.801337	F	0.443403	0.933015	F	0.0582877	0.771945	31	31	31	50.7	50.7	50.7	71.428
Q4V328	Q4V328	GRIP1-associated protein 1	GRIPAP1	26.0075	25.3684	25.665	26.076	24.9669	24.7608	25.165	25.1362	25.3409	25.7625	25.3193	26.0009	25.175	25.7371	25.0493	25.4723	24.9437	24.9237	25.0513	25.1101	25.0782	25.1556	25.5381	24.8075		F	0.236105	1.24995	F	0.714019	0.970643	F	0.186914	1.25644	31	31	31	50.3	50.3	50.3	96.004
Q69YN4	Q69YN4	Protein virilizer homolog	KIAA1429	26.0934	25.9721	25.7533	25.9368	26.1898	25.9905	25.9686	26.2009	26.252	26.1016	26.3201	26.1438	26.1059	25.9213	26.0153	26.1408	25.9224	26.016	25.9613	26.0822	26.0033	26.1768	26.1919	26.2699		F	0.343574	0.929014	F	0.48464	1.03825	F	0.488221	1.04542	31	31	31	21.9	21.9	21.9	202.02
Q6IA86	Q6IA86	Elongator complex protein 2	ELP2	26.5904	26.7107	26.8105	26.8439	26.579	26.6352	26.8184	26.8042	26.6588	26.7348	26.6569	26.7452	26.7799	26.7167	26.7981	26.6926	26.7032	26.8334	26.7439	26.8816	26.6617	26.5536	26.6946	26.5715		F	0.512489	0.97065	F	0.203788	0.924665	F	0.226674	1.04474	31	31	31	51.6	51.6	51.6	92.499
Q7Z2Z2	Q7Z2Z2	Elongation factor Tu GTP-binding domain-containing protein 1	EFTUD1	25.0091	25.7152	25.6287	25.8338	25.0607	25.4902	25.8125	25.7204	25.6796	25.6949	25.0475	25.8277	25.8877	25.8123	25.8663	25.9646	25.6932	25.8349	25.6205	25.7055	25.765	25.8759	25.8507	25.8275		F	0.0719878	0.741392	F	0.230229	0.835635	F	0.106019	0.781447	31	31	31	32.3	32.3	32.3	125.43
Q86Y56	Q86Y56	Dynein assembly factor 5, axonemal	DNAAF5	25.8276	25.9179	26.1043	25.785	25.7624	25.8496	25.9904	25.573	26.1208	26.3708	25.7931	25.6068	26.1164	26.0869	25.9882	25.9862	26.0342	26.1709	26.1193	26.0891	25.8982	25.9564	25.9505	25.8906		F	0.284552	0.936581	T	0.0151012	0.849143	F	0.280706	1.12581	31	31	31	48.8	48.8	48.8	93.52
Q8IWA0	Q8IWA0	WD repeat-containing protein 75	WDR75	27.2497	27.4868	27.1681	27.0299	27.1002	27.2019	27.4903	26.9753	27.6351	27.5682	27.5216	27.3373	27.2843	27.2232	27.4187	27.5899	27.3285	27.454	27.2981	27.5818	27.3883	27.5212	27.4914	27.2931		F	0.562741	0.947702	F	0.277333	0.900339	F	0.0744621	1.11069	31	31	31	49.5	49.5	49.5	94.498
Q8IY81	Q8IY81	pre-rRNA processing protein FTSJ3	FTSJ3	27.8261	27.7488	28.1184	28.0122	27.9508	27.7688	28.1316	27.8507	27.9626	28.0057	27.9156	28.0348	27.6473	27.6536	27.8096	28.0489	27.7672	27.7854	27.7184	27.7907	27.8767	28.0206	27.9529	27.8765		F	0.492564	1.0777	F	0.094339	1.13679	F	0.551099	1.02077	31	31	31	50.1	50.1	50.1	96.557
Q92541	Q92541	RNA polymerase-associated protein RTF1 homolog	RTF1	27.0662	27.1774	27.3837	27.6366	27.301	27.3392	27.501	27.6421	27.4749	27.3353	27.3024	27.4141	27.684	27.4421	27.4959	27.376	27.5633	27.5774	27.4991	27.4302	27.5101	27.5754	27.6462	27.6227		T	0.0465159	0.817664	F	0.0885392	0.90932	T	0.0121602	0.859945	31	31	31	39.6	39.6	39.6	80.313
Q96P70	Q96P70	Importin-9	IPO9	27.4398	27.6649	27.6073	27.8464	27.4047	27.6841	27.9254	27.7253	27.8124	27.7539	27.4437	27.4013	27.8861	27.9295	27.9216	27.7798	27.8878	28.0031	27.9557	28.0615	27.8501	27.9694	27.987	27.9847		T	0.00684285	0.807447	F	0.0702093	0.809093	T	0.0432998	0.824843	31	31	31	42.7	42.7	42.7	115.96
Q96T76	Q96T76	MMS19 nucleotide excision repair protein homolog	MMS19	27.392	27.3816	27.7058	27.0057	27.2337	27.3975	27.5584	27.205	27.4715	27.6418	27.1875	26.9671	27.6634	27.5856	27.7274	27.8179	27.5672	27.7382	27.6424	27.6758	27.4972	27.5571	27.5062	27.521		F	0.111221	0.867261	T	0.0332825	0.835452	F	0.473228	0.94162	31	31	31	40.9	40.9	40.9	113.29
Q99543	Q99543	DnaJ homolog subfamily C member 2;DnaJ homolog subfamily C member 2, N-terminally processed	DNAJC2	27.023	27.0728	27.1684	27.1159	27.2493	27.2528	27.1927	27.4414	27.0713	27.1858	27.1754	27.2404	27.0505	26.9563	27.0595	27.0074	27.0399	27.0224	27.1355	27.0839	27.1553	27.1733	26.933	27.0345		F	0.185413	1.04944	T	0.0051572	1.1182	F	0.381859	1.04983	31	31	31	51	51	51	71.996
Q9BSJ2	Q9BSJ2	Gamma-tubulin complex component 2	TUBGCP2	26.5845	26.5083	26.4645	26.4843	26.5157	26.5905	26.2736	26.6396	26.6271	26.5446	26.7497	26.4748	26.6455	26.5258	26.6475	26.3096	26.5491	26.736	26.6348	26.6242	26.5321	26.6031	26.7049	26.5878		F	0.900117	0.991029	F	0.113791	0.885091	F	0.631134	1.0235	31	31	31	40.8	40.8	40.8	102.53
Q9BVP2	Q9BVP2	Guanine nucleotide-binding protein-like 3	GNL3	27.9674	28.2504	28.2374	27.9781	28.2992	28.2206	28.3398	28.1465	28.425	28.381	28.3656	28.0108	28.1625	28.1935	28.2539	28.1912	28.193	28.2356	28.1551	28.2183	28.4695	28.5423	28.4469	28.3864		F	0.572722	0.966923	F	0.0615542	1.06145	F	0.144418	0.952152	31	31	31	56.5	56.5	56.5	61.992
Q9C0E2	Q9C0E2	Exportin-4	XPO4	27.0259	26.8451	26.8001	27.0597	26.95	26.7953	26.9761	26.8844	27.2152	27.036	27.0701	27.0288	26.6713	26.8431	26.8566	26.767	26.9133	27.016	26.9171	27.0011	26.811	26.9697	26.8584	26.8317		F	0.225782	1.07612	F	0.381774	0.962774	T	0.0119815	1.1805	31	31	31	33.8	33.8	33.8	130.14
Q9H2U1	Q9H2U1	ATP-dependent RNA helicase DHX36	DHX36	26.2664	26.256	26.1608	26.1578	26.0342	26.1389	26.1785	26.1426	26.6023	26.5408	26.4511	26.3803	26.3386	26.3237	26.4067	26.4144	26.3571	26.4101	26.3588	26.459	26.4084	26.5566	26.5266	26.4306		T	0.0148138	0.905544	T	0.00176776	0.824149	F	0.407888	1.03587	31	31	31	39.5	39.5	39.5	114.76
Q9H845	Q9H845	Acyl-CoA dehydrogenase family member 9, mitochondrial	ACAD9	28.1379	28.3602	28.4845	27.8402	28.0153	28.3613	28.3634	28.0333	28.3947	28.3908	28.1557	27.7689	28.06	27.9613	28.1441	27.9902	27.9217	28.0969	28.0517	27.9235	28.0158	28.0624	28.0261	28.0247		T	0.0315579	1.2215	F	0.0743023	1.18773	T	0.00860756	1.21544	31	31	31	54.9	54.9	54.9	68.76
Q9HCE0	Q9HCE0	Ectopic P granules protein 5 homolog	EPG5	20.9708	19.8187	20.4473	20.4884	20.1897	19.9146	20.5029	20.5585	17.8994	20.3663	18.3632	21.8814	19.0526	20.4725	20.1358	21.2949	17.3483	20.2815	19.8573	20.3636	22.2462	20.224	20.255	15		F	0.789728	1.12765	F	0.427028	1.66988	F	0.78644	0.680664	31	31	31	16.6	16.6	16.6	292.48
Q9NTJ5	Q9NTJ5	Phosphatidylinositide phosphatase SAC1	SACM1L	27.9282	28.0117	28.0259	28.181	28.0269	28.1243	28.113	28.4225	28.0004	28.0281	28.0476	28.1085	28.1305	27.9786	28.1616	27.9202	28.075	28.118	27.9887	28.0692	28.0598	28.1925	28.0134	28.0845		F	0.458591	0.95988	F	0.56384	1.0177	F	0.237456	0.957816	31	31	31	57.8	57.8	57.8	66.966
Q9NUU7;Q9UHL0	Q9NUU7	ATP-dependent RNA helicase DDX19A	DDX19A	25.5475	25.7525	25.6054	25.7451	25.6632	25.6808	25.802	25.4513	25.9259	25.915	25.6706	25.8804	25.7191	25.8645	25.8307	25.8768	26.0273	25.9679	25.8603	26.0759	25.5495	25.4751	25.7252	25.6033		T	0.0368692	0.87804	T	0.0097716	0.83075	T	0.0448145	1.18829	31	31	6	61.1	61.1	18.8	53.974
Q9NVI7	Q9NVI7	ATPase family AAA domain-containing protein 3A	ATAD3A	26.6579	26.3901	26.2934	26.2155	26.1436	26.3743	26.0691	25.7864	26.52	26.3131	26.1832	26.0698	26.2834	26.5383	26.6065	26.4582	26.5298	26.3721	26.2445	26.2726	26.3693	26.3119	26.6742	26.5972		F	0.849824	0.983154	F	0.201732	0.895594	F	0.309136	0.901619	31	13	11	44.8	20.8	19.4	71.368
Q9UBC2	Q9UBC2	Epidermal growth factor receptor substrate 15-like 1	EPS15L1	25.9639	25.9922	26.0564	26.029	26.0152	26.138	26.0804	26.1675	25.8255	26.2251	25.9985	26.1	25.717	25.5722	25.5828	25.5622	25.7919	25.5424	25.8142	25.7995	25.784	25.6117	25.8131	25.8591		T	0.000461297	1.31552	T	0.00906153	1.26652	F	0.0842517	1.18871	31	31	31	51.2	51.2	51.2	94.254
Q9Y262	Q9Y262	Eukaryotic translation initiation factor 3 subunit L	EIF3L	29.5816	29.0543	29.3264	29.2965	29.599	29.4884	29.234	29.4206	29.433	29.5884	29.6222	29.3146	29.2379	29.3815	29.1874	29.0178	29.2978	29.2116	29.2892	29.2571	29.4288	29.3354	29.5133	29.436		F	0.493454	1.0827	F	0.117001	1.13018	F	0.125695	1.08635	31	31	31	56.7	56.7	56.7	66.726
Q9Y3I0	Q9Y3I0	tRNA-splicing ligase RtcB homolog	RTCB	28.9918	28.9397	29.1764	29.1791	29.0899	29.0421	29.0464	29.1174	29.0857	29.076	29.0128	29.0088	29.1084	28.9568	29.0606	28.9813	29.0706	29.008	29.0278	29.0564	29.0011	28.9792	28.9474	29.0534		F	0.905105	1.00637	F	0.412511	1.01309	F	0.111297	1.04456	31	31	31	62.2	62.2	62.2	55.21
Q9Y6N5	Q9Y6N5	Sulfide:quinone oxidoreductase, mitochondrial	SQRDL	28.4232	28.0121	27.7621	27.2302	28.2886	28.0069	27.6983	27.22	27.9885	27.7466	28.3277	27.2491	28.0602	28.0293	28.0092	28.0113	28.0234	28.0703	28.0705	28.1056	27.9702	28.0262	28.0195	28.0217		F	0.822328	1.0269	F	0.649678	0.952956	F	0.938417	1.00802	31	31	31	67.1	67.1	67.1	49.96
CON__P00735	CON__P00735			25.7804	25.2121	23.5662	24.7614	24.534	23.9904	24.5482	24.4992	24.5073	24.4615	24.9733	23.8043	23.7936	24.0044	24.3066	24.0568	24.4942	24.6763	23.7036	24.2329	23.9983	24.3621	24.405	23.8686	+	F	0.212885	1.75628	F	0.794229	1.05762	F	0.0659223	1.40333	30	30	23	59.8	59.8	49.6	70.505
O15144	O15144	Actin-related protein 2/3 complex subunit 2	ARPC2	29.8287	29.9615	29.6662	30.0738	29.7071	29.7984	29.7278	30.0721	29.8843	29.5684	29.6965	29.6615	29.8928	29.9512	29.9864	29.786	29.9347	29.8481	29.9786	29.9669	29.8162	29.7229	29.7039	29.8296		F	0.378313	0.942579	T	0.00650096	0.878052	F	0.571753	0.964774	30	30	30	84.3	84.3	84.3	34.333
O15371	O15371	Eukaryotic translation initiation factor 3 subunit D	EIF3D	29.6759	29.6062	29.5539	29.7884	29.7441	29.4255	29.7124	29.7204	29.7603	29.7158	29.7827	29.8028	29.6468	29.7298	29.7695	29.71	29.7437	29.6309	29.6149	29.7752	29.7007	29.7718	29.7414	29.5511		F	0.0608254	0.93174	F	0.540213	0.956731	F	0.352498	1.04369	30	30	30	58.4	58.4	58.4	63.972
O43175	O43175	D-3-phosphoglycerate dehydrogenase	PHGDH	31.119	30.7749	30.6338	31.2089	30.8348	30.6982	30.8887	31.1067	30.7782	30.8123	30.9088	30.8948	31.0144	31.1015	31.1107	30.9588	31.001	31.0045	31.0372	30.9948	30.6289	30.8577	30.8243	30.7226		F	0.172239	0.868266	T	0.00893917	0.869259	F	0.331636	1.05316	30	30	30	60.8	60.8	60.8	56.65
O43252;O95340	O43252	Bifunctional 3-phosphoadenosine 5-phosphosulfate synthase 1;Sulfate adenylyltransferase;Adenylyl-sulfate kinase	PAPSS1	27.3387	27.294	26.8482	28.2061	27.2686	27.1377	26.9572	28.1148	27.2794	26.7917	27.0118	27.8676	28.0449	27.9039	27.8544	27.9784	27.8718	27.8549	27.7816	27.5926	27.5713	27.7529	27.6109	27.7878		T	0.00249684	0.580309	T	0.00169227	0.635487	T	0.00451032	0.63591	30	30	30	60.4	60.4	60.4	70.832
O43395	O43395	U4/U6 small nuclear ribonucleoprotein Prp3	PRPF3	27.6894	27.705	27.8342	27.6078	27.7275	27.6362	27.8241	27.6606	27.7843	27.9793	27.6726	27.6273	27.8132	27.7472	27.691	27.7505	27.6854	27.7166	27.7982	27.8973	27.644	27.8849	27.7838	27.7342		F	0.881768	0.994757	F	0.559368	0.969239	F	0.621222	1.03552	30	30	30	49.5	49.5	49.5	77.528
O43747	O43747	AP-1 complex subunit gamma-1	AP1G1	27.8451	27.8941	27.7178	27.8519	27.8693	27.753	27.8921	27.8792	27.9149	27.9667	28.0398	27.9058	27.7409	27.834	27.9649	27.9333	27.8082	27.925	27.8192	28.0368	27.9621	27.9539	27.953	27.8612		F	0.537479	0.966423	F	0.453394	0.95983	F	0.365182	1.02899	30	30	30	44.4	44.4	44.4	91.35
O60664	O60664	Perilipin-3	PLIN3	29.7115	29.6592	29.7187	29.9242	29.2762	29.3457	29.8401	29.5995	29.1621	29.5071	29.0656	29.6231	29.1463	29.6568	29.2716	29.2592	29.2707	28.9942	29.2531	29.3042	29.16	28.9978	29.1031	28.9269		T	0.0410579	1.28605	F	0.15982	1.2157	F	0.182716	1.14708	30	30	30	89.2	89.2	89.2	47.074
O75152;A0A1B0GTU1	O75152	Zinc finger CCCH domain-containing protein 11A	ZC3H11A	26.4048	26.5683	26.9406	26.8428	26.7615	26.7008	26.9994	27.0138	26.97	26.8363	26.7129	26.9281	26.9251	26.8153	26.7904	26.8454	26.6899	26.7206	26.8382	27.055	26.8579	27.0023	27.0354	27.0251		F	0.192866	0.866821	F	0.96722	0.996292	F	0.13589	0.907265	30	30	30	43.1	43.1	43.1	89.13
O75874	O75874	Isocitrate dehydrogenase [NADP] cytoplasmic	IDH1	28.9638	29.2585	29.3043	29.3435	28.9954	29.1495	29.4184	29.3218	29.1689	29.0099	28.936	28.9766	29.5379	29.5302	29.4674	29.2602	29.3049	29.3382	29.3358	29.2448	29.3858	29.3532	29.2973	29.4193		F	0.0678787	0.827382	F	0.317852	0.921353	T	0.0041256	0.797963	30	29	29	72	69.8	69.8	46.659
O94855	O94855	Protein transport protein Sec24D	SEC24D	26.8834	26.8727	27.0505	26.9192	26.8711	26.7045	27.1123	26.7308	26.9322	27.343	26.8196	26.5517	26.6256	26.6502	26.5993	26.657	26.5866	26.8043	26.6976	26.7891	26.3412	26.3946	26.5073	26.2945		T	0.00187678	1.23328	F	0.186646	1.1302	T	0.00637179	1.56614	30	28	28	33.8	32.4	32.4	113.01
P05198	P05198	Eukaryotic translation initiation factor 2 subunit 1	EIF2S1	28.3018	28.1816	28.2107	27.9283	28.0902	28.2051	27.8904	27.9943	27.8368	28.1696	27.955	27.9446	27.888	27.7851	27.6317	27.8161	27.8869	27.6374	28.0786	27.8848	27.9068	27.8022	28.0227	27.7938		T	0.00140044	1.36712	F	0.208979	1.14073	F	0.353171	1.07602	30	30	30	74.3	74.3	74.3	36.112
P06576	P06576	ATP synthase subunit beta, mitochondrial	ATP5B	31.5525	31.5591	31.0691	31.2446	31.0484	31.0601	31.2834	31.1776	31.499	31.3777	31.371	31.3329	31.0911	31.2944	31.3845	31.5617	31.1874	31.1909	31.1271	31.3669	31.1881	31.3725	31.325	31.0715		F	0.747733	1.04294	F	0.368685	0.941197	F	0.10075	1.13024	30	30	30	76.7	76.7	76.7	56.559
P07910;B2RXH8	P07910	Heterogeneous nuclear ribonucleoproteins C1/C2	HNRNPC	29.9008	29.638	29.5972	29.6254	29.6842	29.873	29.4878	29.6624	29.537	29.8423	29.5123	29.5637	29.7777	29.347	29.7378	29.7536	29.6043	29.5009	29.9581	30.1625	29.4441	29.2842	29.4235	29.2687		F	0.706166	1.04102	F	0.568269	0.917137	T	0.0455277	1.21032	30	30	15	77.8	77.8	58.5	33.67
P07948	P07948	Tyrosine-protein kinase Lyn	LYN	27.4856	27.7603	27.288	27.2671	27.3299	27.4804	27.4406	27.12	27.531	27.3149	27.4313	27.1897	27.4497	27.479	27.5219	27.4059	27.3943	27.4003	27.4629	27.4427	27.4775	27.3281	27.2924	27.2		F	0.706234	1.03323	F	0.856031	0.994391	F	0.291882	1.07271	30	30	28	62.9	62.9	59.6	58.573
P09525	P09525	Annexin A4	ANXA4	31.3553	30.5245	30.331	29.7109	30.9818	30.6661	30.1331	29.6571	30.2452	30.0781	30.9171	29.3121	29.763	29.9736	29.6669	29.4765	29.5986	29.3958	29.7361	29.3828	29.2847	29.1545	29.5408	29.2948		T	0.0171519	2.02356	T	0.00571144	2.09265	T	0.00551603	2.13583	30	30	30	65.8	65.8	65.8	35.882
P14314	P14314	Glucosidase 2 subunit beta	PRKCSH	29.8095	29.9429	30.1014	30.1168	30.0718	29.9417	30.0504	30.177	29.9107	30.0164	29.8119	30.1174	29.7245	29.8599	29.5099	29.5613	29.6718	29.5603	29.6123	29.5645	29.6489	29.6151	29.6254	29.6014		F	0.0587495	1.22041	T	0.000257081	1.33704	T	0.00229082	1.22291	30	30	30	58.9	58.9	58.9	59.425
P15170	P15170	Eukaryotic peptide chain release factor GTP-binding subunit ERF3A	GSPT1	27.6458	27.9108	27.7173	27.7242	27.6031	27.5001	27.9632	27.5172	27.8046	27.8413	27.7188	27.829	27.7559	27.99	28.0481	28.2421	27.8333	27.9676	27.8359	27.8746	27.8747	27.8251	27.9362	27.8413		F	0.123566	0.84028	F	0.185491	0.8772	F	0.111687	0.945351	30	30	15	57.7	57.7	32.9	55.755
P17980	P17980	26S protease regulatory subunit 6A	PSMC3	28.4453	28.3712	28.3435	28.5553	28.382	28.3588	28.4552	28.3575	28.3247	28.5679	28.4922	28.5098	28.1994	28.2346	28.1175	28.2951	28.2675	28.1518	28.4982	28.4527	28.3777	28.3214	28.5188	28.2622		T	0.0182352	1.12897	F	0.593831	1.03969	F	0.348361	1.06554	30	30	30	72	72	72	49.203
P22681	P22681	E3 ubiquitin-protein ligase CBL	CBL	24.9876	25.1406	25.752	26.1562	25.1917	25.4789	25.7938	25.799	25.4732	25.5473	24.7697	25.7357	25.8216	25.9381	25.59	25.8043	25.4948	25.6623	25.5416	25.657	25.5004	25.8884	25.7077	25.7939		F	0.0680407	0.709506	F	0.541004	0.932524	F	0.10157	0.727387	30	30	28	52	52	50	99.632
P26599	P26599	Polypyrimidine tract-binding protein 1	PTBP1	28.5722	28.4557	28.3541	27.574	27.9346	28.2575	28.4176	27.7444	28.1234	28.5311	28.4529	28.2063	28.0893	28.2571	28.8391	28.8551	28.1194	28.2325	28.1624	28.3563	28.5788	28.3274	28.1783	28.0665		F	0.844699	0.966314	F	0.918523	0.99008	F	0.64792	1.05802	30	30	27	68.2	68.2	65.3	57.221
P29590	P29590	Protein PML	PML	25.718	25.7237	26.0449	25.8333	25.7344	25.8503	25.909	25.8867	25.6825	26.0862	25.9275	25.566	25.6083	25.8141	25.4768	25.2663	25.4748	25.4094	25.424	25.6807	25.6609	25.5707	25.4971	25.4113		F	0.138727	1.22051	T	0.011465	1.26051	T	0.0263019	1.28673	30	30	30	44.2	44.2	44.2	97.55
P35251	P35251	Replication factor C subunit 1	RFC1	26.0958	26.1372	26.3915	26.5108	26.2551	26.1011	26.3228	26.6623	26.5491	26.4777	26.3155	26.5539	26.4244	26.2424	26.2794	26.3039	26.4306	26.3592	26.3563	26.4541	26.3858	26.5694	26.6044	26.574		F	0.300055	0.930223	T	0.0385371	0.886567	F	0.345494	0.942153	30	30	30	33.5	33.5	33.5	128.25
P43304	P43304	Glycerol-3-phosphate dehydrogenase, mitochondrial	GPD2	26.1509	25.9457	25.3212	25.7204	25.8558	25.7642	25.5232	25.9152	26.0001	25.6294	26.0841	25.7311	26.3984	26.1546	26.3246	26.5572	25.9714	26.1773	26.0587	26.0978	26.078	26.3518	26.3179	26.2507		F	0.0621652	0.681741	T	0.0136666	0.778136	F	0.0536369	0.787269	30	30	30	51.9	51.9	51.9	80.852
P48735	P48735	Isocitrate dehydrogenase [NADP], mitochondrial	IDH2	29.7711	29.7021	29.7239	30.1255	29.8958	29.7214	29.7005	30.1554	29.777	29.5533	29.7876	29.853	29.8771	29.8195	29.8967	29.6843	29.6406	29.7156	29.7276	29.8407	29.7697	29.9276	29.7296	29.7519		F	0.201505	0.941453	F	0.585343	1.02917	F	0.335047	0.940334	30	30	29	60.2	60.2	60.2	50.909
P50416;Q92523	P50416	Carnitine O-palmitoyltransferase 1, liver isoform	CPT1A	28.1302	27.6468	27.7133	27.905	28.3038	27.622	27.7575	28.0833	27.8045	27.9116	28.4324	27.9704	27.8192	27.6636	27.9915	27.8884	27.8404	27.9351	27.7672	28.0434	27.8947	27.8686	27.8327	27.8694		F	0.946676	0.992693	F	0.991672	0.99857	F	0.312087	1.13535	30	30	30	42.2	42.2	42.2	88.367
P51692	P51692	Signal transducer and activator of transcription 5B	STAT5B	24.6122	24.9866	24.4982	24.3697	24.056	24.532	24.8439	24.3782	24.6127	24.7059	24.5231	24.4209	24.3702	25.0897	24.4952	24.527	24.5338	24.5407	24.2497	24.5358	24.4998	24.7969	24.5154	24.2224		F	0.74247	1.05592	F	0.955439	1.00857	F	0.502228	1.0757	30	30	11	45.6	45.6	21.2	89.865
Q14157	Q14157	Ubiquitin-associated protein 2-like	UBAP2L	28.9283	29.2329	29.3762	29.6291	29.1536	29.1586	29.5957	29.2986	29.7119	29.5148	29.304	29.4472	29.4331	29.4899	29.4096	29.3232	29.3536	29.1923	29.338	29.617	29.6156	29.984	29.668	29.6088		F	0.102859	0.849785	F	0.671187	0.950918	F	0.20792	0.865224	30	30	30	41.3	41.3	41.3	114.53
Q14258	Q14258	E3 ubiquitin/ISG15 ligase TRIM25	TRIM25	28.5677	28.5038	28.4246	28.6014	28.5107	28.4565	28.5987	28.4709	28.4271	28.3758	28.5712	28.3171	28.3691	28.4043	28.5148	28.4359	28.2667	28.3792	28.3026	28.2993	28.2602	28.2584	28.3799	28.3045		F	0.237935	1.04802	T	0.00533749	1.15671	T	0.045563	1.1152	30	30	30	49.5	49.5	49.5	70.973
Q14764	Q14764	Major vault protein	MVP	26.5148	27.7169	26.5393	26.5539	26.6034	27.3782	26.4616	26.6167	27.8597	26.7869	26.5275	26.8102	27.0324	26.9265	26.7533	26.7724	27.0521	26.8345	27.0528	27.3903	26.85	27.0106	26.9354	26.8663		F	0.883647	1.03707	F	0.373372	0.830459	F	0.695824	1.1038	30	30	30	40.5	40.5	40.5	99.326
Q14997	Q14997	Proteasome activator complex subunit 4	PSME4	25.3687	25.2774	25.0406	25.2073	25.2547	24.8898	25.3269	25.2349	25.4638	25.5691	25.5147	25.5006	25.2959	25.1752	25.1461	25.4604	25.3543	25.2388	25.1323	25.3512	25.5518	25.4993	25.5041	25.4095		F	0.744496	0.972303	F	0.426152	0.92529	F	0.593438	1.01728	30	30	30	20.9	20.9	20.9	211.33
Q15269	Q15269	Periodic tryptophan protein 2 homolog	PWP2	27.2568	27.3428	27.0936	27.1358	27.2004	27.2412	27.4169	26.9824	27.5858	27.4637	27.4442	27.2812	27.1468	27.2572	27.332	27.3422	27.2738	27.3747	27.2521	27.5907	27.4193	27.5661	27.4864	27.2711		F	0.655438	0.97368	F	0.455306	0.94171	F	0.486206	1.04406	30	30	30	43.3	43.3	43.3	102.45
Q16543	Q16543	Hsp90 co-chaperone Cdc37;Hsp90 co-chaperone Cdc37, N-terminally processed	CDC37	29.6302	29.5085	29.8079	29.8836	29.7697	29.8335	29.4615	29.6107	29.5563	29.6428	29.7346	29.7568	29.276	29.4226	29.227	29.0648	29.2995	29.1927	29.2794	29.213	29.1312	29.1228	29.355	29.3972		T	0.0166942	1.32067	T	0.00711295	1.35858	T	0.00939197	1.31314	30	30	30	55.6	55.6	55.6	44.468
Q32P44	Q32P44	Echinoderm microtubule-associated protein-like 3	EML3	25.2856	25.287	24.6966	25.3827	25.1527	25.1006	25.3367	25.6368	25.5753	25.1314	25.5171	25.5499	25.365	25.3562	25.2846	25.2803	25.3248	25.4957	25.3182	25.5245	25.1491	25.5846	25.3508	25.2088		F	0.222898	0.85158	F	0.05567	0.859093	F	0.626721	1.0604	30	30	30	44	44	44	95.196
Q5H9R7	Q5H9R7	Serine/threonine-protein phosphatase 6 regulatory subunit 3	PPP6R3	26.7028	26.964	27.314	27.4018	27.0203	27.0032	27.4285	27.4103	26.9543	26.9879	26.9347	27.0156	27.302	27.1244	27.1696	27.2859	27.063	27.0989	27.1776	27.1265	27.3029	27.3697	27.2622	27.334		F	0.20768	0.854492	F	0.786835	1.02396	T	7.26496e-05	0.780129	30	30	30	37	37	37	97.668
Q5T1M5	Q5T1M5	FK506-binding protein 15	FKBP15	26.1061	26.436	26.2266	26.5328	26.0923	26.2383	26.4134	26.4491	26.3555	26.505	26.2303	26.3245	26.4519	26.3626	26.3981	26.3499	26.1312	26.3112	26.3214	26.4244	26.2631	26.6074	26.4226	26.3321		F	0.174895	0.911048	F	0.662788	0.966567	F	0.715074	0.970854	30	30	30	35.2	35.2	35.2	133.63
Q5T8P6	Q5T8P6	RNA-binding protein 26	RBM26	26.9725	26.9325	27.0565	26.8425	27.0571	27.0529	26.9847	26.9627	27.1643	26.9012	27.0421	26.9326	27.0776	26.9557	27.1263	27.0713	27.0314	27.1093	27.135	27.1226	27.0001	27.0364	26.9957	27.12		F	0.237312	0.952256	F	0.100996	0.95397	F	0.97667	0.998464	30	30	28	24.5	24.5	23.2	113.6
Q6IN85	Q6IN85	Serine/threonine-protein phosphatase 4 regulatory subunit 3A	SMEK1	25.7972	25.9632	26.1312	26.359	25.9853	25.9014	26.1982	26.1814	26.0942	26.1605	25.8957	26.3079	26.0985	25.9994	26.0055	25.8645	26.182	26.0913	26.0711	26.0815	25.9486	26.198	26.0465	26.1806		F	0.787572	0.980725	F	0.372431	0.947259	F	0.672486	0.970461	30	30	20	37.1	37.1	27.1	95.367
Q6P1J9	Q6P1J9	Parafibromin	CDC73	26.8955	26.8024	26.9653	26.9434	26.8658	26.9466	26.8105	27.1349	26.7492	26.9302	26.9438	26.7871	26.8669	26.8294	27.0116	27.0141	26.9798	26.9902	27.0123	27.0552	27.048	26.9465	26.9556	27.026		F	0.564331	0.970795	T	0.0171605	0.91064	F	0.104565	0.920427	30	30	30	54.8	54.8	54.8	60.576
Q7Z5L9	Q7Z5L9	Interferon regulatory factor 2-binding protein 2	IRF2BP2	29.0231	28.7251	29.0867	28.7174	28.9504	29.0599	28.777	28.6581	28.8281	28.9992	28.8625	28.6574	28.6275	28.5374	28.3826	28.5443	28.505	28.4082	28.7424	28.6962	28.7414	28.5642	28.9392	28.7069		T	0.0126434	1.33983	T	0.0322875	1.26675	F	0.178245	1.11624	30	30	25	77.5	77.5	65.8	61.024
Q8TDD1	Q8TDD1	ATP-dependent RNA helicase DDX54	DDX54	28.5259	28.4705	28.4215	28.5048	28.6008	28.4445	28.515	28.455	28.8754	28.6241	28.5653	28.7368	28.4187	28.3217	28.4103	28.5729	28.4743	28.5912	28.5929	28.5363	28.4287	28.6521	28.632	28.4789		F	0.558886	1.02934	F	0.594252	0.980362	F	0.231649	1.10217	30	30	30	43.1	43.1	43.1	98.594
Q96F07	Q96F07	Cytoplasmic FMR1-interacting protein 2	CYFIP2	23.4559	23.6669	22.8765	22.7367	22.9961	23.0201	23.1948	22.1566	23.0626	22.8348	23.2227	22.7552	23.2849	23.0508	23.3113	23.7387	22.915	23.3772	23.0147	23.1014	23.5989	23.2069	23.3955	23.0919		F	0.961085	0.990786	F	0.814818	0.978227	F	0.14028	0.821724	30	13	13	25.4	11.2	11.2	148.4
Q9BXW6	Q9BXW6	Oxysterol-binding protein-related protein 1	OSBPL1A	26.3735	26.6958	26.4592	26.6525	26.3224	26.6203	26.7238	26.6769	26.5422	26.5785	26.1224	26.3993	26.5135	26.5578	26.6165	26.5558	26.2937	26.4657	26.4568	26.4742	26.1029	26.0684	26.2227	26.1581		F	0.569046	0.964976	F	0.291887	1.09651	F	0.0846879	1.21111	30	30	30	39.5	39.5	39.5	108.47
Q9BZZ5	Q9BZZ5	Apoptosis inhibitor 5	API5	28.5472	28.4995	28.5985	28.5434	28.6966	28.6135	28.4892	28.4111	28.4426	28.4737	28.5427	28.4913	28.5211	28.6304	28.3728	28.5078	28.4015	28.3058	28.413	28.2699	28.4299	28.3106	28.6732	28.645		F	0.572341	1.02838	T	0.0119942	1.19103	F	0.799695	0.980543	30	30	30	55.2	55.2	55.2	59.004
Q9HCG8	Q9HCG8	Pre-mRNA-splicing factor CWC22 homolog	CWC22	26.3758	26.2264	26.4659	26.6195	26.7759	26.4834	26.5663	26.8882	26.668	26.6019	26.7182	26.6461	26.5276	26.3208	26.5896	26.6119	26.576	26.6874	26.6721	26.5761	26.6034	26.7575	26.579	26.8389		F	0.170678	0.897218	F	0.820687	0.986667	F	0.70133	0.978045	30	30	30	32.4	32.4	32.4	105.47
Q9UBW7	Q9UBW7	Zinc finger MYM-type protein 2	ZMYM2	25.9171	25.6771	25.9377	25.9964	25.9978	25.918	26.0625	26.1247	25.9444	25.9457	25.98	26.1655	26.0332	25.9493	26.0148	26.0326	25.9595	25.9604	25.8434	26.1348	25.9405	26.1859	26.0753	26.0269		F	0.077677	0.892857	F	0.82685	1.01274	F	0.162399	0.932745	30	30	30	29.6	29.6	29.6	154.91
Q9UG63	Q9UG63	ATP-binding cassette sub-family F member 2	ABCF2	27.8032	27.8061	27.6977	28.0138	28.2032	27.8762	27.8866	28.2944	28.1807	28.1337	28.281	28.0423	28.1245	27.9779	28.1414	27.9458	28.1017	28.12	28.2308	28.2569	28.4319	28.531	28.5262	28.4532		T	0.00844277	0.824509	F	0.120506	0.877424	T	0.0017088	0.819527	30	30	30	46.4	46.4	46.4	71.289
Q9UHX1	Q9UHX1	Poly(U)-binding-splicing factor PUF60	PUF60	28.8995	28.8311	28.8795	28.856	28.8774	28.981	28.9667	28.9381	28.9056	29.0683	29.0005	28.7496	28.7611	28.7923	28.8296	28.7408	28.9736	28.8656	29.0275	29.1635	29.1049	29.0003	29.208	28.9868		T	0.0262188	1.06368	F	0.437886	0.955396	F	0.302403	0.943727	30	30	30	64.4	64.4	64.4	59.875
Q9ULV4	Q9ULV4	Coronin-1C	CORO1C	28.7511	28.8118	28.8106	28.8993	28.9599	28.8767	28.8626	29.1832	28.8744	28.6641	28.7683	29.0804	28.8523	28.7913	28.9041	28.7062	28.913	28.9377	28.7914	28.8311	28.7451	28.6754	28.6939	28.815		F	0.691893	0.98467	F	0.540337	1.02204	F	0.585247	1.0257	30	29	27	59.1	57.6	55.3	53.248
Q9UMR2	Q9UMR2	ATP-dependent RNA helicase DDX19B	DDX19B	22.4392	23.0736	22.7162	23.9068	23.2736	23.027	23.3359	23.2846	23.4947	23.4511	22.9604	23.9172	22.757	23.1719	22.9335	21.5372	24.6073	23.4288	22.9244	23.5478	22.7596	23.4378	23.472	22.7533		F	0.767125	1.10427	F	0.374524	0.750058	F	0.512057	1.14584	30	5	5	66.8	20.7	20.7	53.926
Q9Y265	Q9Y265	RuvB-like 1	RUVBL1	28.9885	29.1231	29.0041	29.2291	28.7768	28.9818	29.2233	28.9437	29.2	29.1078	28.926	29.1075	28.9239	29.1234	28.9734	28.8972	29.0287	28.9666	28.9829	29.0698	28.9896	29.0936	29.0993	28.9712		F	0.434471	1.0418	F	0.87761	0.987562	F	0.635381	1.02775	30	30	30	71.3	71.3	71.3	50.227
Q9Y2L5	Q9Y2L5	Trafficking protein particle complex subunit 8	TRAPPC8	25.6757	25.6804	25.7055	25.9947	26.0073	26.0235	26.0111	26.26	26.0624	26.0376	25.9558	26.077	25.8725	25.919	25.9329	25.8603	25.9313	25.9655	25.7325	25.8765	25.9182	25.9393	25.9659	26.0498		T	0.000228899	0.865152	F	0.0734861	1.10004	F	0.299848	1.03549	30	30	30	29.3	29.3	29.3	161
Q9Y2X3	Q9Y2X3	Nucleolar protein 58	NOP58	30.4609	30.318	30.1989	30.323	30.3713	30.308	30.2164	30.4062	30.5524	30.2749	30.5049	30.1573	30.1791	30.2051	30.2596	30.1185	30.1396	30.2663	30.1895	30.2512	30.037	30.2817	30.2002	30.1528		F	0.119771	1.09835	F	0.149634	1.06209	T	0.0321356	1.21096	30	30	30	48.2	48.2	48.2	59.578
O00151	O00151	PDZ and LIM domain protein 1	PDLIM1	30.4485	30.8657	30.6492	30.0464	30.1016	30.5752	30.7199	29.6112	30.4947	30.2491	29.9445	29.5178	30.1764	30.5647	30.0992	29.9567	30.625	29.9494	30.5352	30.4333	30.1594	30.1425	29.8089	29.8664		F	0.056214	1.37096	F	0.749863	1.0569	F	0.228555	1.17702	29	29	29	90	90	90	36.071
O00329	O00329	Phosphatidylinositol 4,5-bisphosphate 3-kinase catalytic subunit delta isoform	PIK3CD	26.5149	26.3509	26.3547	26.529	26.5473	26.1401	26.5205	26.6188	26.535	26.5243	26.5582	26.4694	26.3486	26.3318	26.5399	26.3682	26.3269	26.4584	26.5004	26.549	26.4233	26.4342	26.4421	26.4576		F	0.89915	1.00675	F	0.669432	0.96191	T	0.000402217	1.07169	29	29	28	31.5	31.5	30.7	119.48
O60832	O60832	H/ACA ribonucleoprotein complex subunit 4	DKC1	29.257	29.2941	29.0208	29.3656	29.3249	29.3224	29.1821	29.4337	29.4716	29.2224	29.3927	29.3508	29.3257	29.2421	29.4606	29.3297	29.2144	29.2422	29.1997	29.3391	29.2351	29.3311	29.1927	29.1369		F	0.156464	0.901945	F	0.632156	1.01931	F	0.13776	1.1006	29	29	29	53.9	53.9	53.9	57.673
O76031	O76031	ATP-dependent Clp protease ATP-binding subunit clpX-like, mitochondrial	CLPX	27.2077	27.2364	27.346	27.3601	27.4139	27.2899	27.2946	27.3537	27.4881	27.4225	27.4625	27.4825	27.2644	27.3404	27.3849	27.2843	27.3457	27.4575	27.4829	27.5587	27.4379	27.5101	27.6035	27.5921		F	0.301411	0.962496	F	0.0940061	0.914833	F	0.167798	0.947222	29	29	29	52.9	52.9	52.9	69.223
O95239	O95239	Chromosome-associated kinesin KIF4A	KIF4A	24.7032	24.5799	24.9692	25.1555	24.9677	24.56	25.0405	25.187	25.1035	25.3267	25.1285	25.342	25.1067	25.0365	25.0823	25.165	25.0757	25.1864	25.0546	25.2457	25.3018	25.331	25.3778	25.2454		T	0.0186774	0.786302	F	0.0909394	0.821014	F	0.117178	0.915239	29	29	16	28.2	28.2	17.4	139.88
P00505	P00505	Aspartate aminotransferase, mitochondrial	GOT2	28.1334	28.3589	27.9717	28.5168	28.1077	28.2325	27.9585	28.6094	28.3375	27.7657	28.0419	28.2399	28.6034	28.5319	28.5683	28.5386	28.3625	28.4122	28.3657	28.3889	28.3694	28.4451	28.396	28.4852		T	0.00823606	0.754788	T	0.00866974	0.822024	T	0.0451613	0.770825	29	29	29	68.6	68.6	68.6	47.517
P07355;A6NMY6	P07355;A6NMY6	Annexin A2;Putative annexin A2-like protein	ANXA2;ANXA2P2	29.1555	29.1213	29.0028	28.9306	28.6512	29.0428	28.3539	28.6385	28.6636	28.9491	28.6081	28.7655	29.3486	29.2792	29.1409	29.3411	28.8692	28.7645	29.0897	28.9621	29.1812	28.8884	29.4434	29.2749		T	0.0439875	0.880114	F	0.255272	0.84749	T	0.0383085	0.728637	29	29	29	68.4	68.4	68.4	38.604
P08195	P08195	4F2 cell-surface antigen heavy chain	SLC3A2	29.134	28.9191	28.9213	28.8381	29.1119	28.719	28.9306	28.7167	28.925	29.0889	28.9793	28.7125	29.1793	29.2312	29.3179	29.3682	29.2819	29.2209	29.1819	29.2806	29.0014	29.2257	29.1601	29.1026		T	0.0151211	0.822077	T	0.0231587	0.800604	F	0.1315	0.917209	29	29	29	47	47	47	67.993
P08240	P08240	Signal recognition particle receptor subunit alpha	SRPR	28.2051	28.0491	28.2993	28.2279	28.396	28.0319	28.3043	28.3356	28.4472	28.4476	28.5153	28.2311	28.2207	28.1189	28.2645	28.1065	28.1891	28.3023	28.2472	28.3952	28.2738	28.4347	28.3047	28.4155		F	0.932047	1.00475	F	0.723782	0.97311	F	0.0774114	1.08133	29	29	29	57.2	57.2	57.2	69.81
P08243	P08243	Asparagine synthetase [glutamine-hydrolyzing]	ASNS	28.8749	28.3466	28.2683	28.9151	28.8732	28.3228	28.4765	28.799	28.3712	28.5217	28.7772	28.4804	28.8712	28.9386	28.8681	28.6877	28.904	28.8943	28.9218	29.0559	28.6916	28.9372	28.7692	28.7914		F	0.10074	0.787419	T	0.0438662	0.764971	F	0.0931554	0.846351	29	29	29	62.2	62.2	62.2	64.369
P08758	P08758	Annexin A5	ANXA5	30.2137	29.6585	30.0153	29.6601	29.7123	29.6908	29.6429	29.5599	29.2175	29.6928	29.5029	29.0199	29.2249	29.3649	29.1007	28.9157	28.9995	28.5683	29.0359	28.7673	29.0686	28.7228	29.1228	28.9553		T	0.0058867	1.7544	T	0.00133932	1.7891	T	0.0232794	1.41789	29	29	29	77.8	77.8	77.8	35.936
P22307	P22307	Non-specific lipid-transfer protein	SCP2	28.0664	28.2984	28.2918	28.2983	28.0153	28.3021	28.2247	28.5777	27.8159	28.0795	27.9175	28.2457	27.6728	28.0712	27.9225	27.5078	28.1161	27.6077	28.1935	27.9969	28.2724	27.9815	27.9768	27.951		T	0.0467847	1.34284	F	0.287271	1.15038	F	0.3739	0.928009	29	29	29	55.2	55.2	55.2	58.993
P23526	P23526	Adenosylhomocysteinase	AHCY	30.2723	30.0417	29.8678	30.1641	30.4051	30.2138	30.0129	30.3231	30.2911	30.0048	30.4563	30.0592	30.3512	30.3075	30.3127	30.1232	30.1858	30.2291	30.2742	30.3453	30.2325	30.4117	30.2414	30.3487		F	0.123504	0.862693	F	0.660839	0.967296	F	0.654665	0.96071	29	29	29	56.2	56.2	56.2	47.716
P27797	P27797	Calreticulin	CALR	32.7655	32.978	33.5164	33.2281	33.1125	32.9049	33.7943	33.2709	33.081	33.5181	32.8337	33.1444	32.7353	32.842	32.5898	32.6663	32.7655	32.5754	32.5835	32.5776	32.7103	32.7644	32.5141	32.6345		F	0.113494	1.29979	T	0.0385909	1.56378	T	0.041547	1.40292	29	29	29	75.3	75.3	75.3	48.141
P31040	P31040	Succinate dehydrogenase [ubiquinone] flavoprotein subunit, mitochondrial	SDHA	29.5214	29.6846	29.5465	29.4864	29.4459	29.637	29.7014	29.6051	29.6389	29.5121	29.3064	29.4154	29.5384	29.612	29.5598	29.5795	29.5087	29.542	29.4531	29.551	29.3441	29.4159	29.4437	29.145		F	0.809756	1.00818	F	0.2949	1.05781	F	0.248152	1.10851	29	29	29	61.4	61.4	61.4	72.691
P43490	P43490	Nicotinamide phosphoribosyltransferase	NAMPT	27.1397	27.35	27.4211	27.868	26.918	27.3646	27.4253	27.7863	27.2551	27.1678	26.9864	27.459	27.5759	27.4628	27.418	27.2466	27.2395	27.3429	27.3617	27.2017	27.2944	27.324	27.2153	27.3876		F	0.306728	0.918771	F	0.735748	0.965592	F	0.0843071	0.889528	29	29	29	73.7	73.7	73.7	55.52
P46087	P46087	Probable 28S rRNA (cytosine(4447)-C(5))-methyltransferase	NOP2	28.6525	28.6748	28.7191	28.6525	28.7315	28.7774	28.6522	28.6891	29.0677	28.9055	28.8586	28.75	28.9319	28.6916	28.8347	28.714	28.7646	28.9037	28.8817	29.0216	28.8078	28.9488	28.9109	28.9525		F	0.164663	0.925993	F	0.0554481	0.887284	F	0.582694	1.02736	29	29	29	43.7	43.7	43.7	89.301
P48595	P48595	Serpin B10	SERPINB10	21.4105	15	15	21.5804	16.3052	17.9508	20.4038	15	17.1767	17.3717	15	15	17.4758	21.3658	22.8261	26.7086	19.0221	18.69	19.4922	25.2852	21.959	21.7731	15	17.4993		F	0.145804	0.0321908	F	0.304545	0.189149	F	0.282204	0.171739	29	29	29	76.8	76.8	76.8	45.402
P50579	P50579	Methionine aminopeptidase 2	METAP2	28.5782	28.6638	28.8162	29.0008	28.629	28.5744	28.9941	28.9704	28.8246	28.8527	28.6453	28.6852	28.6573	28.6477	28.6782	28.5068	28.6161	28.5952	28.757	28.7884	28.5358	28.5638	28.5835	28.37		F	0.431475	1.04506	F	0.741866	1.0305	T	0.0216581	1.19824	29	29	29	80.3	80.3	80.3	52.891
P53041	P53041	Serine/threonine-protein phosphatase 5	PPP5C	27.8358	28.0305	28.0344	28.0079	27.9815	28.0614	28.1684	27.8667	27.9995	27.8918	27.8528	27.9718	28.3667	28.2859	28.2249	28.1456	28.3019	28.1778	28.2208	28.2106	28.2622	28.2382	28.2571	28.3098		T	0.0139043	0.818524	T	0.0353415	0.896674	T	0.000348825	0.783438	29	29	29	57.3	57.3	57.3	56.878
P55263	P55263	Adenosine kinase	ADK	28.9336	28.9432	28.4504	29.2065	28.6651	28.8426	28.6839	29.0849	28.735	28.4081	28.5211	28.8021	28.9123	29.0179	28.7715	28.8217	28.7596	28.7025	28.8082	28.8012	28.6595	28.645	28.73	28.6398		F	0.515883	0.929725	F	0.528984	0.974469	F	0.23313	0.924151	29	29	29	81.5	81.5	81.5	40.545
P61158	P61158	Actin-related protein 3	ACTR3	30.1814	30.4085	30.1391	30.5675	30.0256	30.1482	30.2866	30.4371	30.2256	30.1839	30.11	30.363	30.5136	30.5555	30.5362	30.5636	30.3042	30.3236	30.3228	30.4145	30.3057	30.1682	30.1881	30.1465		T	0.00847753	0.81268	T	0.0427992	0.877948	F	0.592405	0.980116	29	29	25	69.6	69.6	65.8	47.371
P62191	P62191	26S protease regulatory subunit 4	PSMC1	27.9734	28.118	28.2075	28.0324	28.1306	27.9179	28.0752	28.0743	27.9875	27.9535	28.1232	28.1057	27.9551	28.1797	28.044	28.3345	27.9528	27.9874	28.0581	27.8098	28.1568	28.0264	28.2486	28.0668		F	0.810338	0.980317	F	0.324393	1.06376	F	0.215582	0.930922	29	29	29	61.1	61.1	61.1	49.184
P68032;P68133;P62736;P63267	P68032;P68133;P62736;P63267	Actin, alpha cardiac muscle 1;Actin, alpha skeletal muscle;Actin, aortic smooth muscle;Actin, gamma-enteric smooth muscle	ACTC1;ACTA1;ACTA2;ACTG2	25.0019	24.1461	21.6476	21.9248	24.5839	23.7079	22.3389	21.8816	24.1965	21.7421	24.6557	21.516	23.8537	24.1859	23.8578	23.9046	23.6203	23.9813	23.7625	23.7029	23.2757	23.5789	23.5844	23.7185		F	0.695007	0.783514	F	0.703738	0.856657	F	0.992116	0.99451	29	8	8	68.2	36.3	36.3	42.019
Q05086	Q05086	Ubiquitin-protein ligase E3A	UBE3A	26.4671	26.6483	26.7123	26.4702	26.4206	26.5997	26.7521	26.4854	26.7205	26.697	26.449	26.5559	26.6641	26.5679	26.6649	26.7928	26.5215	26.5921	26.5683	26.6761	26.5395	26.7771	26.6722	26.7252		F	0.476469	0.957124	F	0.988381	1.00094	F	0.576809	0.961687	29	29	29	40.7	40.7	40.7	100.69
Q06124	Q06124	Tyrosine-protein phosphatase non-receptor type 11	PTPN11	27.7744	28.1739	27.9217	28.3277	27.9285	28.0451	28.1798	28.1669	28.1148	27.8888	27.8949	27.91	27.7708	27.9204	27.8727	27.5735	27.8029	27.7856	27.7802	27.8115	27.8326	27.9068	27.7872	27.7802		F	0.253008	1.12687	T	0.00871222	1.19423	F	0.107071	1.10151	29	29	29	56.1	56.1	56.1	68.436
Q06210;O94808	Q06210	Glutamine--fructose-6-phosphate aminotransferase [isomerizing] 1	GFPT1	27.7448	27.6025	27.9162	27.59	27.743	27.6972	28.0529	27.589	27.775	27.9971	27.8155	27.5243	27.7221	27.6162	27.7192	27.6719	27.5953	27.6258	27.6288	27.6991	27.4688	27.6703	27.7285	27.5883		F	0.416062	1.05126	F	0.102329	1.14373	T	0.036529	1.18804	29	29	29	53.5	53.5	53.5	78.806
Q0VDF9	Q0VDF9	Heat shock 70 kDa protein 14	HSPA14	26.6779	26.9311	26.8554	26.7927	26.5598	26.5968	27.1016	26.4887	26.8726	26.9002	26.8224	26.9621	26.6088	26.682	26.7391	26.7486	26.7299	26.7205	26.696	26.7283	26.8791	26.843	26.8173	26.687		F	0.14456	1.09192	F	0.825589	1.02386	F	0.320657	1.04135	29	29	29	66.6	66.6	66.6	54.794
Q13620	Q13620	Cullin-4B	CUL4B	24.9482	24.7185	25.3765	25.3452	25.4262	25.4218	25.4666	25.5126	25.2245	25.1876	25.2419	25.3815	25.4104	25.2368	25.2526	24.8654	25.4054	25.3575	25.2202	25.022	25.3094	25.4299	25.162	25.6055		F	0.440955	0.884619	F	0.127399	1.13832	F	0.215437	0.895849	29	15	15	29.6	17.1	17.1	103.98
Q14137	Q14137	Ribosome biogenesis protein BOP1	BOP1	27.7493	27.9351	28.001	27.948	28.0667	28.004	28.1379	27.9696	28.1769	28.2659	28.15	27.911	27.9668	27.9146	27.9715	27.8	27.906	27.8981	27.9356	28.1188	28.0723	28.2459	28.1264	28.0809		F	0.827413	0.98754	F	0.191643	1.07543	F	0.287296	1.04698	29	29	29	50.7	50.7	50.7	83.629
Q15003	Q15003	Condensin complex subunit 2	NCAPH	27.2983	27.2243	27.471	27.6695	27.666	27.3057	27.5651	27.8103	27.422	27.6483	27.5859	27.7634	27.8367	27.705	27.8216	27.7333	27.7526	27.7149	27.9056	28.0513	27.8525	27.85	27.8542	27.7686		T	0.0016715	0.735635	T	0.0434312	0.787946	T	0.00622638	0.824013	29	29	29	51.8	51.8	51.8	82.562
Q15057;Q96P50	Q15057	Arf-GAP with coiled-coil, ANK repeat and PH domain-containing protein 2	ACAP2	26.7933	26.8442	26.9385	26.9937	27.0783	27.0096	27.0967	27.1015	26.9654	26.7877	26.8417	26.8436	26.7869	26.694	26.7226	26.461	26.7073	26.8453	26.7152	26.7685	26.5538	26.8159	26.6355	26.674		F	0.0888706	1.14278	T	0.000963506	1.23323	F	0.0550991	1.14483	29	29	28	44	44	42.9	88.028
Q15397	Q15397	Pumilio domain-containing protein KIAA0020	KIAA0020	27.6729	27.8196	27.4674	27.3102	27.5048	27.4545	27.605	27.3629	27.7779	27.6959	27.634	27.2822	27.4362	27.553	27.7378	27.8837	27.5763	27.697	27.556	27.7365	27.6793	27.566	27.6189	27.4569		F	0.996879	1.00041	F	0.120741	0.92015	F	0.122203	1.08849	29	29	29	46.6	46.6	46.6	73.584
Q2NL82	Q2NL82	Pre-rRNA-processing protein TSR1 homolog	TSR1	27.3551	27.5332	27.6545	27.6039	27.4934	27.4875	27.844	27.4723	27.7491	27.7706	27.6705	27.6051	27.6443	27.6523	27.6254	27.6318	27.5963	27.6402	27.5618	27.8013	27.6816	27.9103	27.8445	27.6613		F	0.150136	0.917522	F	0.7361	0.97155	F	0.58813	0.969748	29	29	29	44.9	44.9	44.9	91.809
Q7L5N7	Q7L5N7	Lysophosphatidylcholine acyltransferase 2	LPCAT2	26.3437	26.5058	26.4253	26.7922	26.5321	26.4136	26.5952	26.9365	26.5654	26.7158	26.3826	26.8846	26.2741	26.1764	25.9753	26.0973	26.1127	26.1403	25.9154	26.2093	26.008	26.0759	26.0673	26.0675		T	0.0175496	1.22619	T	0.00477201	1.33722	T	0.00178587	1.41418	29	29	29	56.1	56.1	56.1	60.207
Q7Z7L1;Q68D06	Q7Z7L1	Schlafen family member 11	SLFN11	25.422	25.5029	25.4116	25.5087	25.4445	25.3229	25.798	25.2362	25.7859	25.8326	25.8903	25.4765	25.4371	25.577	25.6391	25.7132	25.6217	25.6858	25.5066	25.8309	25.7417	26.0003	25.9915	25.7448		F	0.103093	0.903708	F	0.376096	0.907882	F	0.726231	0.977169	29	29	27	39.2	39.2	36.8	102.83
Q86UK7	Q86UK7	Zinc finger protein 598	ZNF598	26.2085	25.9671	26.3218	26.3885	26.4472	26.2504	26.1871	26.3093	26.2597	26.2182	26.1571	26.3109	26.4451	26.2625	26.2043	26.0208	26.4115	26.2528	26.2829	26.3475	26.448	26.4778	26.4439	26.5502		F	0.639961	0.95436	F	0.726179	0.98024	T	0.000915558	0.830296	29	29	29	40.3	40.3	40.3	98.636
Q8IYB8	Q8IYB8	ATP-dependent RNA helicase SUPV3L1, mitochondrial	SUPV3L1	27.082	27.2464	27.1057	26.818	26.9835	27.2575	27.2054	26.8294	27.467	27.2244	27.0303	26.6546	27.0719	27.0372	27.1126	26.9474	26.9996	27.1239	26.9191	26.9403	26.856	27.0535	27.0686	26.9467		F	0.147326	1.07358	F	0.145692	1.11191	F	0.0848728	1.19697	29	29	29	36.9	36.9	36.9	87.99
Q8N6R0	Q8N6R0	Methyltransferase-like protein 13	METTL13	26.1567	26.4844	26.3454	26.3832	26.1994	26.14	26.3975	26.0488	26.5381	26.4717	26.2681	26.3535	26.3444	26.2818	26.3458	26.3436	26.4335	26.5287	26.449	26.3319	26.2466	26.4067	26.4795	26.2757		F	0.999126	0.999935	F	0.065333	0.876528	F	0.467712	1.05253	29	29	29	54.9	54.9	54.9	78.767
Q8N766	Q8N766	ER membrane protein complex subunit 1	EMC1	26.3234	26.4272	25.9857	26.2608	26.0406	25.9807	26.2534	26.2728	26.3523	26.475	26.4589	26.7208	26.1908	26.1902	26.4439	26.7005	26.253	26.4535	26.2735	26.5221	26.546	26.6362	26.6196	26.4257		F	0.489624	0.910073	T	0.0422516	0.82134	F	0.106576	0.914997	29	29	29	38.7	38.7	38.7	111.76
Q8WXF1	Q8WXF1	Paraspeckle component 1	PSPC1	28.9825	29.0308	28.9943	29.3624	29.0957	29.0173	29.0701	29.2032	29.1846	29.0089	29.0554	29.2619	29.059	29.1458	29.1209	28.9275	29.1389	29.0424	28.996	29.1047	28.9925	29.1516	29.193	29.0209		F	0.35046	0.958755	F	0.832237	0.993467	F	0.931966	0.995489	29	28	28	54.1	54.1	54.1	58.743
Q92618	Q92618	Zinc finger protein 516	ZNF516	25.1963	24.4446	25.5504	25.6386	25.9071	25.3511	25.4062	25.7577	25.8831	25.6696	25.9671	26.2344	25.7932	25.615	25.7233	25.7071	25.8679	25.9878	25.7636	25.8795	25.882	26.0674	25.8431	26.2205		F	0.0665	0.639105	F	0.0980913	0.801107	F	0.255531	0.89297	29	29	29	32.2	32.2	32.2	124.29
Q96A65	Q96A65	Exocyst complex component 4	EXOC4	26.2551	25.9415	26.2841	26.3581	26.0761	26.2901	26.4538	26.5446	26.3373	26.4524	26.3427	26.1326	26.0383	26.1943	26.2334	25.9475	26.0664	26.2155	26.08	26.2227	26.0851	26.1777	26.1292	26.0761		F	0.65864	1.0402	F	0.276801	1.09215	T	0.00155648	1.19785	29	29	29	38.1	38.1	38.1	110.5
Q96G46	Q96G46	tRNA-dihydrouridine(47) synthase [NAD(P)(+)]-like	DUS3L	27.5327	27.594	27.7176	27.3936	27.722	27.6403	27.6922	27.2486	27.7598	27.7911	27.626	27.242	27.6197	27.5442	27.4546	27.3747	27.586	27.5105	27.5356	27.4843	27.4932	27.6309	27.5004	27.4449		F	0.194277	1.08409	T	0.00491223	1.114	T	0.0217725	1.1553	29	29	29	51.7	51.7	51.7	72.593
Q96SI9	Q96SI9	Spermatid perinuclear RNA-binding protein	STRBP	26.7828	26.9449	26.7704	27.1863	27.0362	27.139	26.9135	27.266	27.0578	26.9932	26.9682	26.9797	26.9854	26.8688	26.9113	26.743	26.9684	27.1098	26.9321	27.0047	27.0745	27.1186	27.0685	27.0681		F	0.58573	0.969679	F	0.730754	1.01805	T	0.035256	0.948658	29	24	24	50.6	45.1	45.1	73.652
Q96T37	Q96T37	Putative RNA-binding protein 15	RBM15	26.7708	26.7997	26.832	26.953	27.014	26.9658	26.9478	27.1658	27.1446	26.8806	27.0223	27.0362	26.8854	26.813	27.027	26.9509	26.8836	27.0475	26.7767	27.1053	26.989	27.0647	26.9904	26.9846		F	0.0885724	0.921295	F	0.812832	1.0158	F	0.902928	1.00604	29	29	29	37.7	37.7	37.7	107.19
Q9BTE3	Q9BTE3	Mini-chromosome maintenance complex-binding protein	MCMBP	28.0281	27.8909	27.8749	28.2959	28.1724	27.9185	27.9859	28.2851	28.1208	28.0276	28.1191	28.24	28.2649	28.2822	28.1372	28.1777	28.1819	28.1737	28.2371	28.241	28.0515	28.135	28.1043	28.0942		T	0.00440554	0.821193	T	0.0411805	0.880976	F	0.838588	0.995123	29	29	29	50.2	50.2	50.2	72.979
Q9BVJ6;Q5TAP6	Q9BVJ6	U3 small nucleolar RNA-associated protein 14 homolog A	UTP14A	26.8467	27.0222	27.1613	26.9841	26.9496	27.0514	26.997	26.7834	27.3966	27.2086	26.9077	27.1001	26.989	26.979	27.0105	27.0731	26.9893	26.9957	27.0092	27.0936	27.1532	27.3926	27.2714	27.2135		F	0.973404	0.998055	F	0.575571	0.984448	F	0.544932	0.941685	29	29	29	49.4	49.4	49.4	87.977
Q9BY44	Q9BY44	Eukaryotic translation initiation factor 2A;Eukaryotic translation initiation factor 2A, N-terminally processed	EIF2A	28.183	28.0291	28.0745	28.2452	28.3353	28.0133	28.295	28.2705	28.3829	28.4039	28.3465	28.3759	28.2925	28.2391	28.3978	28.2335	28.285	28.2343	28.3016	28.5009	28.2912	28.4	28.3413	28.2925		T	0.0213668	0.873442	F	0.338266	0.922819	F	0.223507	1.03278	29	29	29	69.6	69.6	69.6	64.989
Q9H6T3	Q9H6T3	RNA polymerase II-associated protein 3	RPAP3	26.4701	26.5098	26.7676	26.9648	26.861	26.7049	26.8572	26.8012	26.581	26.7247	26.6364	26.7768	26.6513	26.7326	26.5114	26.3442	26.5015	26.5701	26.5108	26.489	26.6834	26.7061	26.6979	26.7596		F	0.866061	1.01581	T	0.00179048	1.22253	F	0.16983	0.956366	29	29	29	52.2	52.2	52.2	75.718
Q9H7D0	Q9H7D0	Dedicator of cytokinesis protein 5	DOCK5	24.1359	24.7296	24.6822	24.5591	23.4472	24.3634	25.0964	24.6113	24.9052	25.2044	24.0092	24.6365	24.6148	24.7782	24.8408	25.0135	24.7383	24.6115	24.3876	24.8982	24.7813	24.963	24.7998	24.4616		F	0.174021	0.814527	F	0.433686	0.781037	F	0.894959	0.969194	29	28	28	18.1	17.6	17.6	215.31
Q9NWH9	Q9NWH9	SAFB-like transcription modulator	SLTM	26.8348	26.8779	27.0491	27.1582	27.1611	27.0223	27.0127	26.9891	27.1489	26.9765	26.9734	27.057	27.2516	26.9524	27.2279	27.1643	26.9857	27.1161	27.0142	27.1657	27.0644	27.267	27.0732	27.19		F	0.0659463	0.853555	F	0.939892	0.99648	F	0.185431	0.922942	29	29	29	29	29	29	117.15
Q9NXF1	Q9NXF1	Testis-expressed sequence 10 protein	TEX10	26.7469	26.7605	26.4878	26.6565	26.685	26.5896	26.5535	26.673	26.7761	26.7296	26.8611	26.7732	26.5945	26.6002	26.8157	26.6955	26.6589	26.7189	26.6498	26.7433	26.4655	26.7392	26.6009	26.6697		F	0.910513	0.99214	F	0.10685	0.943854	F	0.0759571	1.12515	29	29	29	38	38	38	105.67
Q9P2R3	Q9P2R3	Rabankyrin-5	ANKFY1	26.2757	26.3066	26.3737	26.2773	26.2963	26.3171	26.4051	26.3895	26.5215	26.4455	26.4514	26.3382	26.4172	26.359	26.3274	26.3498	26.3299	26.3684	26.1164	26.404	26.2881	26.4968	26.5316	26.234		F	0.23587	0.969517	F	0.686031	1.02445	F	0.388273	1.06082	29	29	29	33.4	33.4	33.4	128.4
Q9UKN8	Q9UKN8	General transcription factor 3C polypeptide 4	GTF3C4	26.3709	26.4314	26.3366	26.6239	26.4545	26.5192	26.7199	26.8019	26.6641	26.7794	26.5717	26.6611	26.5432	26.543	26.5466	26.3762	26.5008	26.5923	26.4905	26.5859	26.6087	26.5666	26.6266	26.5976		F	0.0757975	0.918514	F	0.777326	1.01546	F	0.228831	1.05109	29	29	29	43.7	43.7	43.7	91.981
Q9UNY4	Q9UNY4	Transcription termination factor 2	TTF2	25.2209	25.4351	24.9882	25.3974	25.4378	25.3004	25.4901	25.3432	25.7234	25.697	25.7123	25.7521	25.2887	25.359	25.6507	25.3324	25.4573	25.5942	25.3751	25.8108	25.5664	25.7538	25.6306	25.6721		F	0.241797	0.874808	F	0.27458	0.901318	F	0.292504	1.03898	29	29	29	31.3	31.3	31.3	129.59
Q9Y5B0	Q9Y5B0	RNA polymerase II subunit A C-terminal domain phosphatase	CTDP1	25.3871	25.4586	25.2163	25.3673	25.2842	25.2974	25.2113	25.2307	25.3208	25.257	25.1249	25.2641	25.5234	25.4291	25.2995	25.5767	25.4023	25.5527	25.2727	25.3625	25.3556	25.3442	25.4821	25.5342		F	0.321126	0.93097	F	0.126031	0.91176	T	0.0455841	0.873702	29	29	29	38.9	38.9	38.9	104.4
A2RRP1	A2RRP1	Neuroblastoma-amplified sequence	NBAS	24.2708	24.5857	24.6455	24.6506	24.3995	24.4335	25.0151	24.4164	24.5803	24.9405	24.7771	25.1715	24.3427	24.3684	24.6789	24.6559	24.8413	24.7158	24.5185	24.6646	24.6446	24.7571	24.7549	24.52		F	0.943303	0.992541	F	0.724243	0.953293	F	0.417522	1.06941	28	28	28	15.2	15.2	15.2	268.57
A2RUS2	A2RUS2	DENN domain-containing protein 3	DENND3	25.6547	26.3166	26.2319	25.0014	25.4091	25.9701	26.3734	25.223	26.1452	26.4309	25.4732	25.2843	26.0816	25.9631	26.1654	26.2687	25.9014	26.1864	26.0734	26.0726	26.0092	26.0752	26.0602	26.0069		F	0.795419	0.964606	F	0.588635	0.906934	F	0.931843	0.985252	28	28	28	33.9	33.9	33.9	135.89
O00232	O00232	26S proteasome non-ATPase regulatory subunit 12	PSMD12	28.11	27.7507	27.9722	27.5274	27.5689	27.7138	27.5007	27.3335	27.3953	27.9404	27.7869	27.389	27.6258	27.2609	27.396	27.4497	27.116	26.948	27.2398	27.1088	27.58	27.39	28.0516	27.6738		T	0.00948391	1.42525	T	0.00256327	1.40569	F	0.88084	1.0236	28	28	28	61.6	61.6	61.6	52.904
O43314	O43314	Inositol hexakisphosphate and diphosphoinositol-pentakisphosphate kinase 2	PPIP5K2	25.6103	25.5688	25.742	25.6963	25.6224	25.5232	25.8548	25.8913	25.7484	25.7373	25.6158	25.7166	25.5703	25.6586	25.5512	25.4406	25.493	25.6562	25.5219	25.6427	25.3522	25.7379	25.7375	25.4526		F	0.269656	1.06083	F	0.398352	1.06319	F	0.334932	1.09467	28	28	20	25.9	25.9	19.1	140.41
O60885;Q58F21	O60885	Bromodomain-containing protein 4	BRD4	26.7984	26.7738	27.0882	26.9981	26.9066	26.8286	26.8631	26.9742	26.8334	26.8689	27.0336	26.928	26.7029	26.4851	26.6636	26.7209	26.7027	26.7749	26.7253	26.7566	26.7535	26.651	26.7951	26.8275		F	0.0697509	1.184	T	0.00529704	1.09142	F	0.0735399	1.11356	28	28	22	20.7	20.7	16.3	152.22
O75179	O75179	Ankyrin repeat domain-containing protein 17	ANKRD17	24.7285	24.5271	24.4864	24.3793	24.589	24.4517	24.8258	24.4044	24.9356	24.8729	24.9251	24.601	24.6325	24.6054	24.6716	24.7045	24.7944	24.7878	24.4119	25.2256	25.0494	25.2842	25.178	25.1838		F	0.331155	0.950771	F	0.437953	0.881003	T	0.00677422	0.833545	28	14	14	14.9	8.5	8.5	274.25
O95352	O95352	Ubiquitin-like modifier-activating enzyme ATG7	ATG7	26.5621	26.8237	26.358	26.7459	26.4379	26.6439	26.6301	26.5465	26.797	26.4782	26.3953	26.5253	26.7003	26.7774	26.691	26.5939	26.6308	26.746	26.6091	26.7447	26.5369	26.5496	26.5519	26.5018		F	0.408251	0.926983	F	0.172466	0.925298	F	0.841276	1.01523	28	28	28	50.8	50.8	50.8	77.959
O95433	O95433	Activator of 90 kDa heat shock protein ATPase homolog 1	AHSA1	28.1473	28.2667	28.1899	28.4794	28.3866	28.1746	28.4295	28.5035	28.4912	28.3164	28.4323	28.5298	28.5604	28.5836	28.3825	28.4816	28.4215	28.3283	28.4021	28.3221	28.446	28.6299	28.4868	28.5399		T	0.00442167	0.811855	F	0.619668	0.973816	F	0.137872	0.925086	28	28	28	80.8	80.8	80.8	38.274
P04844	P04844	Dolichyl-diphosphooligosaccharide--protein glycosyltransferase subunit 2	RPN2	29.8017	29.8158	29.5716	29.7042	29.5806	29.6209	29.8096	29.8012	29.722	29.7115	29.8327	29.933	29.6169	29.5749	29.7097	29.7921	29.6661	29.5919	29.4891	29.6924	29.7	29.7828	29.7723	29.6514		F	0.549053	1.0398	F	0.483316	1.04283	F	0.582731	1.02016	28	28	28	58.2	58.2	58.2	69.283
P07195	P07195	L-lactate dehydrogenase B chain	LDHB	31.7215	32.1497	31.9053	31.8931	31.8237	32.0206	31.9521	31.7784	31.7697	31.4976	31.962	31.4086	31.8913	31.7433	32.005	31.758	31.7363	31.7217	31.8526	31.5133	32.1194	31.9629	31.8401	31.9061		F	0.574651	1.05416	F	0.0660156	1.16971	F	0.16844	0.862134	28	26	26	65.6	63.5	63.5	36.638
P08559;P29803	P08559	Pyruvate dehydrogenase E1 component subunit alpha, somatic form, mitochondrial	PDHA1	27.9723	28.2586	27.9939	28.3653	27.9801	28.1818	28.0913	28.365	28.008	27.8954	27.9504	28.0699	28.1781	28.3312	28.3671	28.1934	28.132	28.0903	28.0782	28.0883	28.1197	28.1678	28.0218	28.0677		F	0.100103	0.875081	F	0.811379	0.991179	T	0.0271416	0.905631	28	28	28	67.7	67.7	67.7	43.295
P11172	P11172	Uridine 5-monophosphate synthase;Orotate phosphoribosyltransferase;Orotidine 5-phosphate decarboxylase	UMPS	28.0711	28.2479	28.1659	28.2442	27.8228	28.0821	28.2536	28.0098	28.203	28.2852	27.9793	27.8739	28.1697	28.198	28.2186	28.2164	28.068	28.0539	28.2049	28.2483	28.0109	28.1012	28.0609	27.9696		F	0.42303	0.973293	F	0.481193	0.938907	F	0.210347	1.08689	28	28	28	70.2	70.2	70.2	52.221
P13591	P13591	Neural cell adhesion molecule 1	NCAM1	27.7332	28.1068	28.6035	28.3594	28.5732	28.0994	27.8251	27.9059	28.2001	28.2772	28.1074	28.2282	27.6153	27.7762	28.2388	28.0644	27.3607	28.1115	27.4853	27.8831	27.0888	27.2535	28.012	27.7859		F	0.44158	1.1681	F	0.158891	1.37147	F	0.052552	1.57994	28	28	28	39.7	39.7	39.7	94.573
P20042	P20042	Eukaryotic translation initiation factor 2 subunit 2	EIF2S2	28.6337	28.6246	28.9241	28.8854	29.0954	28.8192	28.9324	28.6608	28.7541	28.887	28.7943	29.0884	28.8321	28.8882	28.6445	28.5096	28.7607	28.6974	28.6968	28.6939	28.8526	28.6772	28.7998	28.917		F	0.948966	1.00616	T	0.0193346	1.1784	F	0.998076	1.00012	28	28	28	62.8	62.8	62.8	38.388
P23528	P23528	Cofilin-1	CFL1	30.741	30.7557	30.5743	30.3951	30.4922	30.6724	30.2277	30.5595	29.8525	30.0279	30.125	30.3331	30.1558	30.209	30.115	30.3304	30.3095	30.133	30.4472	30.1797	30.4578	30.2189	30.3785	30.3402		T	0.0011838	1.4023	F	0.20933	1.1461	T	0.0113965	0.786165	28	28	23	92.2	92.2	66.9	18.502
P23786	P23786	Carnitine O-palmitoyltransferase 2, mitochondrial	CPT2	26.9554	26.9496	27.2324	27.4025	26.961	27.1637	27.2507	27.5216	27.0868	27.1419	27.0591	27.2198	27.0677	26.9886	27.1703	26.8595	27.0799	27.0533	27.0032	26.9781	27.1174	27.1901	27.1888	27.1577		F	0.834095	1.01698	F	0.26467	1.06918	F	0.0651379	0.954247	28	28	28	49.7	49.7	49.7	73.776
P27695	P27695	DNA-(apurinic or apyrimidinic site) lyase;DNA-(apurinic or apyrimidinic site) lyase, mitochondrial	APEX1	30.3788	30.31	30.192	29.9512	30.1031	30.1705	30.1309	29.9347	29.9978	30.0587	30.0387	30.0186	30.0133	30.2714	29.956	30.0975	29.8844	29.8776	29.8035	29.8535	29.9287	29.7837	29.9841	29.7598		F	0.0750514	1.15591	T	0.000147243	1.21426	F	0.0530425	1.1232	28	28	28	70.8	70.8	70.8	35.554
P42229	P42229	Signal transducer and activator of transcription 5A	STAT5A	23.6974	23.8345	23.9612	22.8314	23.1093	23.1239	23.6678	21.8007	23.8985	23.9686	23.2356	22.0304	23.802	23.6574	23.3187	22.9958	23.3562	23.8275	23.6921	23.6839	22.8746	23.2191	23.8776	23.3233		F	0.142301	1.30819	F	0.14065	0.790262	F	0.283786	1.29885	28	9	9	37.2	13	13	90.646
P42765	P42765	3-ketoacyl-CoA thiolase, mitochondrial	ACAA2	28.27	28.5234	28.2555	28.3779	28.0846	28.3906	28.3147	28.3708	28.5212	28.1011	28.0654	28.3846	28.5949	28.6681	28.7272	28.6696	28.54	28.478	28.4215	28.4535	28.2752	28.5235	28.3794	28.3661		T	0.0106942	0.803678	F	0.0515792	0.864566	F	0.303081	0.89699	28	28	28	79.1	79.1	79.1	41.924
P43034	P43034	Platelet-activating factor acetylhydrolase IB subunit alpha	PAFAH1B1	28.2737	28.4275	28.3481	28.6808	28.3676	28.4647	28.4759	28.642	28.404	28.3712	28.444	28.2875	28.4885	28.4501	28.4138	28.1971	28.348	28.3918	28.4079	28.3193	28.2866	28.2945	28.1535	28.2732		F	0.679141	0.974287	F	0.123305	1.04922	T	0.0156145	1.113	28	28	28	75.9	75.9	75.9	46.637
P49189	P49189	4-trimethylaminobutyraldehyde dehydrogenase	ALDH9A1	28.5419	28.3988	28.4411	28.9934	28.4341	28.4051	28.5322	28.9812	28.5038	28.3972	28.463	28.9073	28.7243	28.8065	28.6764	28.6222	28.4961	28.5758	28.5486	28.6061	28.535	28.594	28.5975	28.6373		T	0.00823755	0.842801	F	0.0659292	0.933357	T	0.0128451	0.909871	28	28	28	55.1	55.1	55.1	53.801
P50452;P50453;O75830	P50452	Serpin B8	SERPINB8	25.4079	25.9516	26.3211	26.4723	25.3987	26.0993	25.8431	26.1128	25.8386	25.7786	25.1621	25.8596	26.1102	26.1304	25.9793	25.7559	25.8884	25.7062	25.8647	25.8538	26.2028	26.0854	25.9543	26.0134		F	0.697985	0.932774	F	0.79871	0.967348	F	0.0574257	0.72152	28	28	26	64.4	64.4	59.6	42.766
P60228	P60228	Eukaryotic translation initiation factor 3 subunit E	EIF3E	29.7094	29.0553	29.5492	29.3497	29.7558	29.6859	29.387	29.6131	29.6756	29.7445	29.8226	29.3574	29.3065	29.4935	29.3109	28.8757	29.4233	29.2685	29.3916	29.2996	29.5331	29.5449	29.5645	29.6341		F	0.436285	1.14183	F	0.0522991	1.20069	T	0.0101938	1.13164	28	28	28	62.7	62.7	62.7	52.22
P62258	P62258	14-3-3 protein epsilon	YWHAE	29.7495	29.2003	29.0881	28.812	28.8296	29.2243	28.6362	28.9643	28.2247	28.7715	28.585	28.5352	28.3293	28.3942	28.131	28.6751	27.9383	27.7054	28.2163	27.9024	28.5137	28.3589	28.7069	28.5369		T	0.00671766	1.95015	T	0.00407938	1.94006	F	0.99011	0.99857	28	28	25	78.8	78.8	75.7	29.174
P62701	P62701	40S ribosomal protein S4, X isoform	RPS4X	29.915	29.6696	29.1346	29.5473	29.3301	29.323	29.3005	29.4626	29.5026	29.4213	29.7846	29.5797	29.4704	29.5796	29.8566	29.999	29.4589	29.4947	29.7658	29.6477	29.5914	29.544	29.2703	29.4043		F	0.552232	0.899178	T	0.0227663	0.827078	F	0.395423	1.08447	28	28	14	72.2	72.2	40.3	29.597
P63104	P63104	14-3-3 protein zeta/delta	YWHAZ	30.8766	30.2958	30.2227	30.323	30.2429	30.5254	30.0619	30.3746	29.6796	30.0259	30.1117	30.1495	29.5355	29.7066	29.2718	29.4363	29.245	29.1089	29.4299	29.5916	30.1005	29.842	30.2121	30.0049		T	0.00490357	1.96904	T	0.00262674	1.90907	F	0.515949	0.932529	28	25	23	76.7	76.7	73.1	27.745
P68366	P68366	Tubulin alpha-4A chain	TUBA4A	26.3716	26.3078	26.2232	26.4347	26.5023	25.9767	26.5764	26.2687	26.3276	26.4903	26.6094	26.5432	25.9604	26.2867	26.031	25.9689	25.9713	26.084	26.1197	26.158	26.1412	25.9932	26.1947	25.9938		F	0.057772	1.18029	F	0.164456	1.20461	T	0.00761873	1.31498	28	5	5	64.3	13.2	13.2	49.924
Q07864	Q07864	DNA polymerase epsilon catalytic subunit A	POLE	24.5564	24.1166	24.196	24.7637	24.6827	24.2402	24.5136	24.6713	24.6172	24.4406	24.7523	25.01	24.1033	24.1076	23.9284	24.0725	24.1592	24.437	24.4713	24.5822	24.2301	24.5384	24.6881	24.4583		F	0.114019	1.17829	F	0.679339	1.04711	F	0.40131	1.09026	28	28	28	16.6	16.6	16.6	261.51
Q09161	Q09161	Nuclear cap-binding protein subunit 1	NCBP1	28.3877	28.4613	28.2085	28.1773	28.1954	28.1108	28.2199	28.1574	28.3296	28.3422	28.2427	28.2127	28.2021	28.2393	28.3477	28.3472	28.0756	28.23	28.1795	28.3144	28.0582	28.0944	28.1169	27.9672		F	0.413591	1.0486	F	0.72258	0.98317	T	0.00337828	1.18565	28	28	28	45.1	45.1	45.1	91.838
Q13043	Q13043	Serine/threonine-protein kinase 4;Serine/threonine-protein kinase 4 37kDa subunit;Serine/threonine-protein kinase 4 18kDa subunit	STK4	26.4235	26.4083	26.5734	26.7223	26.3135	26.5059	26.6425	26.573	26.3498	26.2486	26.2457	26.4981	26.3544	26.549	26.3531	26.186	26.3868	26.145	26.2649	26.3291	26.1475	26.1955	26.1043	26.0924		F	0.322715	1.07755	F	0.0963324	1.15335	T	0.0143238	1.10685	28	28	21	61	61	46.2	55.63
Q13573	Q13573	SNW domain-containing protein 1	SNW1	27.8536	27.919	28.0716	28.2208	27.8087	27.7645	27.9995	27.9361	27.9388	27.8833	27.8643	27.9059	28.1264	28.044	28.0931	28.0518	27.8939	27.7629	27.9286	28.0103	27.9536	28.0859	27.8873	28.0144		F	0.0761014	0.913371	F	0.649986	0.971749	F	0.154175	0.939623	28	28	28	56.3	56.3	56.3	61.494
Q13574	Q13574	Diacylglycerol kinase zeta	DGKZ	25.9497	25.9192	25.8145	25.3937	25.8431	25.431	25.9991	23.697	25.7668	25.8444	25.6664	25.406	25.7987	25.8395	25.791	25.9958	25.946	25.9619	25.9196	25.8306	25.6477	25.7777	25.6827	25.8859		F	0.587828	1.02684	F	0.331899	0.897037	F	0.893989	1.00746	28	28	25	34.6	34.6	31.4	124.13
Q13617	Q13617	Cullin-2	CUL2	27.0405	26.8284	26.9054	26.8485	26.9622	26.9031	26.8392	26.8574	26.9103	26.8906	26.8637	26.7892	26.8909	26.9565	26.8815	26.9054	26.9086	27.0638	27.0693	26.9865	26.855	26.85	26.9058	26.8723		F	0.781672	1.01132	F	0.106867	0.929447	F	0.393163	1.0122	28	28	28	39.9	39.9	39.9	86.982
Q14978	Q14978	Nucleolar and coiled-body phosphoprotein 1	NOLC1	28.6704	29.1639	29.2428	29.3951	29.3777	29.2429	29.3184	29.6264	29.6398	29.4365	29.6056	29.5664	29.38	29.3592	29.5821	29.3072	29.5471	29.6696	29.3376	29.3841	29.7315	29.709	29.6022	29.7722		F	0.0699151	0.767668	F	0.133857	0.887847	F	0.0888224	0.905591	28	28	28	44.1	44.1	44.1	73.602
Q15648	Q15648	Mediator of RNA polymerase II transcription subunit 1	MED1	25.8187	25.9922	26.0206	25.7561	26.0309	25.9526	26.1024	25.8628	26.1034	26.302	26.0421	25.9482	25.8998	25.9277	26.1099	26.1405	25.9608	26.1494	25.9733	26.0811	26.0021	26.0719	26.0541	26.1309		F	0.439022	0.948907	F	0.85381	0.991374	F	0.298609	1.06023	28	28	28	26	26	26	168.48
Q16881	Q16881	Thioredoxin reductase 1, cytoplasmic	TXNRD1	28.5003	28.4224	28.2375	28.6605	28.3151	28.0739	28.3858	28.3502	28.2669	28.1918	28.3057	28.5114	28.3477	28.4928	28.4367	28.7462	28.2781	28.3498	28.2843	28.548	28.241	28.274	28.2369	28.093		F	0.367837	0.920767	F	0.370991	0.928649	F	0.466336	1.03065	28	28	27	53.8	53.8	51.5	70.905
Q3LXA3	Q3LXA3	Bifunctional ATP-dependent dihydroxyacetone kinase/FAD-AMP lyase (cyclizing);ATP-dependent dihydroxyacetone kinase;FAD-AMP lyase (cyclizing)	DAK	25.9342	25.9171	25.4557	26.9252	25.4826	25.9002	25.9031	27.0127	25.8967	25.6514	25.7519	26.7086	25.7914	25.8897	25.9242	26.0058	25.7723	25.5989	25.633	25.75	25.4244	25.7551	25.6907	25.8236		F	0.387018	0.911427	F	0.589097	1.05223	F	0.470062	1.06671	28	28	28	62.6	62.6	62.6	58.946
Q66K74	Q66K74	Microtubule-associated protein 1S;MAP1S heavy chain;MAP1S light chain	MAP1S	26.6506	26.7836	26.5284	26.7111	26.382	26.5516	26.6807	26.6585	26.6513	26.5374	26.4026	26.6209	26.1859	26.439	26.6296	26.5224	26.388	26.4477	26.3176	26.5024	26.3298	26.372	26.4337	26.1789		F	0.161111	1.15666	F	0.2096	1.08989	F	0.0702413	1.15017	28	28	28	38.6	38.6	38.6	112.21
Q7Z3B4	Q7Z3B4	Nucleoporin p54	NUP54	27.177	27.4453	27.3593	27.3138	27.2783	27.3253	27.4374	27.3164	27.5324	27.4658	27.4699	27.3538	27.4775	27.5047	27.4866	27.4596	27.4078	27.5134	27.4975	27.4307	27.5588	27.7015	27.5388	27.5712		F	0.069047	0.898203	F	0.068027	0.923167	F	0.080637	0.93096	28	28	28	56.8	56.8	56.8	55.435
Q86YP4	Q86YP4	Transcriptional repressor p66-alpha	GATAD2A	27.3267	27.2712	27.4598	27.3198	27.2614	27.4268	27.4063	27.1783	27.5776	27.4922	27.333	27.0074	27.397	27.2079	27.3891	27.179	27.4812	27.4114	27.5674	27.5259	27.1573	27.4172	27.4943	27.3865		F	0.506909	1.04197	F	0.0752492	0.912788	F	0.366841	1.07459	28	28	26	55	55	51.7	68.062
Q86YV0	Q86YV0	RAS protein activator like-3	RASAL3	26.3426	26.3161	25.9428	26.6742	26.3322	26.2741	26.0761	26.615	26.7129	26.1386	26.6126	26.6815	26.1006	26.3412	26.2814	26.1125	26.2331	26.3532	26.1924	26.2081	26.0378	26.4397	26.3699	26.2138		F	0.950837	0.994199	F	0.815045	0.986776	F	0.275501	1.16696	28	28	27	33.2	33.2	32.5	111.9
Q8N8A2	Q8N8A2	Serine/threonine-protein phosphatase 6 regulatory ankyrin repeat subunit B	ANKRD44	26.5341	26.5697	26.4858	27.002	26.8469	26.7376	26.6061	27.2673	26.6123	26.4914	26.9633	27.2184	27.0497	26.8415	27.0181	26.8923	26.7925	26.8815	26.5496	26.2876	26.7627	26.7873	26.9327	26.7411		T	0.00108083	0.747172	F	0.569159	1.07356	F	0.406293	0.922139	28	28	26	34.9	34.9	32.1	107.6
Q8TAT6	Q8TAT6	Nuclear protein localization protein 4 homolog	NPLOC4	26.0214	26.4789	26.2004	26.5703	26.2104	26.2013	26.4985	26.6435	26.3826	26.246	26.2829	26.5594	26.266	26.4431	26.5077	26.4565	26.3895	26.2986	26.3491	26.4906	26.6523	26.7997	26.7233	26.6479		F	0.207354	0.879804	F	0.445181	0.947019	T	0.000712116	0.75684	28	28	28	56.9	56.9	56.9	68.119
Q8TC07	Q8TC07	TBC1 domain family member 15	TBC1D15	27.2695	27.3534	27.2611	27.4958	27.294	27.2979	27.3204	27.6127	27.2071	27.1747	27.2624	27.3473	26.9495	26.9589	26.9779	26.9287	26.9503	27.0228	26.992	26.827	26.6751	26.866	26.731	26.7912		T	5.99498e-05	1.26656	T	0.000956819	1.27995	T	0.000375577	1.36505	28	28	28	44	44	44	79.49
Q8WTT2	Q8WTT2	Nucleolar complex protein 3 homolog	NOC3L	27.2521	27.515	27.414	27.1032	27.2318	27.5723	27.3749	27.219	27.694	27.4542	27.297	27.2113	27.296	27.3274	27.4963	27.5007	27.3388	27.3548	27.2954	27.4734	27.3416	27.5003	27.4994	27.371		F	0.904999	0.992135	F	0.78272	1.01916	F	0.641905	1.0379	28	28	28	41.8	41.8	41.8	92.547
Q92673	Q92673	Sortilin-related receptor	SORL1	15	15	15	19.5246	15	15	19.0874	15	15	15	15	15	20.4463	18.9057	15	21.8813	15	15	15	15	19.8883	20.5139	18.897	20.4774		F	0.0686554	0.0600243	F	0.285591	2.57123	T	0.000104621	0.0324832	28	28	28	16.1	16.1	16.1	248.42
Q96HW7	Q96HW7	Integrator complex subunit 4	INTS4	25.3678	25.4055	25.5495	25.2755	25.2966	25.5678	25.4965	25.2937	25.6574	25.4204	25.4831	25.0256	25.3055	25.5078	25.3595	25.1692	25.4434	25.5419	25.5554	25.5347	25.5255	25.4966	25.5787	25.356		F	0.317247	1.0758	F	0.420462	0.955812	F	0.719268	1.02179	28	28	28	36.3	36.3	36.3	108.17
Q96JM3	Q96JM3	Chromosome alignment-maintaining phosphoprotein 1	CHAMP1	26.508	26.462	26.5158	26.7528	26.6559	26.6154	26.5295	27.0733	26.5337	26.7282	26.7362	26.9239	26.6652	26.4955	26.6305	26.731	26.5466	26.6473	26.5884	26.736	26.6768	26.6266	26.7309	26.8061		F	0.0751434	0.9105	F	0.633395	0.9799	F	0.56549	0.969906	28	28	28	38.1	38.1	38.1	89.098
Q96KP4	Q96KP4	Cytosolic non-specific dipeptidase	CNDP2	27.416	27.681	27.5946	28.2344	27.209	27.6676	27.8763	28.084	27.6777	27.4447	27.2349	27.955	28.1329	28.2229	28.115	27.9699	27.9562	27.9933	27.9769	27.9784	27.9579	28.2115	28.1396	28.0516		T	0.00175313	0.68476	F	0.0636827	0.762116	T	0.00378533	0.642722	28	28	28	69.3	69.3	69.3	52.878
Q99575	Q99575	Ribonucleases P/MRP protein subunit POP1	POP1	26.6539	26.8434	26.7123	26.7461	26.6749	26.6497	26.8962	26.8735	27.0417	26.9055	26.7579	26.6335	27.0688	26.9237	27.0909	27.2399	26.854	27.0958	27.0042	27.2968	27.1245	27.3379	27.2546	27.1637		T	0.0121868	0.787691	F	0.0527955	0.799712	T	0.015806	0.80191	28	28	28	40.2	40.2	40.2	114.71
Q9BUF5	Q9BUF5	Tubulin beta-6 chain	TUBB6	26.5545	26.873	26.9742	26.862	26.6906	26.8375	27.3729	26.9196	27.1598	27.4205	26.964	26.9393	27.3242	27.3332	27.2163	27.3476	27.0508	26.9454	27.1151	27.3167	27.3028	27.4146	27.4798	27.3318		T	0.00626996	0.704785	F	0.50815	0.90751	F	0.15629	0.870067	28	16	13	81.8	51.6	44.8	49.857
Q9BZF1	Q9BZF1	Oxysterol-binding protein-related protein 8	OSBPL8	27.7596	27.7596	27.5888	27.8734	27.7894	27.5422	27.7859	27.9261	27.7031	27.7863	27.7961	27.9071	27.4346	27.3783	27.5593	27.6728	27.3822	27.466	27.3839	27.3296	27.3079	27.4011	27.3499	27.2266		F	0.0901064	1.14189	T	0.00898266	1.24434	T	0.000317613	1.35701	28	28	26	39.8	39.8	37.6	101.19
Q9H6R4	Q9H6R4	Nucleolar protein 6	NOL6	27.7277	27.832	27.6838	27.6435	27.8194	27.7907	27.7375	27.5124	28.1648	28.0675	27.8946	27.5271	27.8519	27.7912	27.9437	27.8406	27.8088	27.9387	27.872	27.9798	27.7943	28.0088	27.9454	27.9232		F	0.0929205	0.92721	F	0.0614318	0.921928	F	0.20279	1.09005	28	28	28	33.2	33.2	33.2	127.59
Q9NS87	Q9NS87	Kinesin-like protein KIF15	KIF15	24.331	24.4189	24.5703	24.9696	24.3393	24.1173	24.7966	24.8339	25.2441	25.2709	25.0212	25.3953	24.7945	24.8054	25.0617	24.9542	25.0943	25.2047	25.1998	25.5845	25.2825	25.6523	25.5531	25.2105		T	0.00467362	0.725031	T	0.00975637	0.553591	F	0.143131	0.843316	28	28	28	25.1	25.1	25.1	160.16
Q9P107	Q9P107	GEM-interacting protein	GMIP	27.0498	27.0175	26.8059	27.2192	27.029	26.8794	26.9548	27.1321	27.2074	26.9906	27.0007	27.0816	26.6122	26.7401	26.6486	26.6861	26.8707	26.7915	26.8065	26.9164	26.4152	26.6209	26.5899	26.4026		T	0.01044	1.21927	F	0.0821899	1.07781	T	0.00156337	1.47335	28	28	28	39.5	39.5	39.5	106.68
Q9UBB9	Q9UBB9	Tuftelin-interacting protein 11	TFIP11	26.393	26.3866	26.4003	26.4031	26.6195	26.424	26.4778	26.4602	26.6893	26.5682	26.6381	26.4684	26.6239	26.4772	26.5259	26.6242	26.5101	26.6695	26.5464	26.673	26.5767	26.6947	26.629	26.5346		T	0.011545	0.889135	F	0.24043	0.937782	F	0.665709	1.01613	28	28	28	40.4	40.4	40.4	96.819
Q9UJV9	Q9UJV9	Probable ATP-dependent RNA helicase DDX41	DDX41	26.2727	26.1492	26.1122	25.8755	26.218	26.1844	26.0038	25.8621	26.1516	26.2405	26.2382	25.792	26.1501	26.11	26.0584	25.8623	26.0494	26.0684	26.111	26.1038	25.8962	25.8527	25.9857	26.0032		F	0.181933	1.09643	F	0.410982	1.03689	T	0.0024738	1.2105	28	28	28	52.7	52.7	52.7	69.837
Q9Y266	Q9Y266	Nuclear migration protein nudC	NUDC	29.6311	29.4452	29.8544	29.4343	29.5052	29.4701	29.4545	29.3607	29.1678	29.7185	29.4464	29.3277	29.2918	29.2331	28.8799	29.2185	29.136	28.9452	29.2872	29.095	29.2685	29.1611	29.5153	29.3738		T	0.0217299	1.40226	T	0.00780666	1.2841	F	0.506743	1.08264	28	28	28	58.3	58.3	58.3	38.242
Q9Y6Y8	Q9Y6Y8	SEC23-interacting protein	SEC23IP	27.4633	27.5973	27.7361	27.6676	27.7242	27.6292	27.7827	27.8315	27.6031	27.5337	27.7238	27.7044	27.6387	27.5654	27.6155	27.3934	27.5931	27.6188	27.5598	27.4714	27.5679	27.6051	27.6574	27.6565		F	0.644476	1.03212	T	0.0364383	1.11054	F	0.978341	0.998951	28	28	28	35.7	35.7	35.7	111.08
O00159	O00159	Unconventional myosin-Ic	MYO1C	25.5863	25.2241	24.486	24.8056	25.3443	25.1251	24.6763	24.8042	25.2195	24.7188	25.3763	24.5042	25.52	24.9334	24.9706	25.481	24.8436	25.4061	25.5695	24.9624	24.923	25.3944	24.8916	25.1348		F	0.71491	0.915453	F	0.60107	0.903219	F	0.933405	1.0132	27	27	27	33.3	33.3	33.3	121.68
O00425	O00425	Insulin-like growth factor 2 mRNA-binding protein 3	IGF2BP3	27.5144	27.4475	27.1645	27.6308	27.4507	27.47	27.3609	27.6674	27.631	27.3236	27.4816	27.5946	27.6814	27.6608	27.5891	27.5616	27.5245	27.648	27.5352	27.3515	27.4671	27.6759	27.6243	27.598		T	0.0491383	0.842203	F	0.310427	0.941078	F	0.270875	0.924923	27	27	24	53.9	53.9	48.2	63.704
O14975	O14975	Very long-chain acyl-CoA synthetase	SLC27A2	25.6904	26.2697	26.0383	26.0109	25.6429	26.2418	26.2295	26.0902	26.2717	26.0792	25.9783	26.044	25.6783	25.7676	25.8412	25.975	25.8874	25.9984	25.8443	25.8846	25.8079	26.0714	26.0625	26.0009		F	0.300099	1.13601	F	0.464823	1.09764	F	0.279006	1.08978	27	27	27	47.6	47.6	47.6	70.311
O15143	O15143	Actin-related protein 2/3 complex subunit 1B	ARPC1B	30.044	30.1782	30.061	30.4817	30.1159	30.0268	30.1467	30.489	30.1645	29.8901	29.9151	30.1913	30.4146	30.3622	30.372	30.3265	30.3111	30.3116	30.2945	30.2873	30.04	30.1135	30.0453	30.1808		T	0.00116359	0.826777	T	0.00118817	0.867783	F	0.2623	0.929819	27	27	26	61.8	61.8	55.6	40.949
O15355	O15355	Protein phosphatase 1G	PPM1G	28.0928	28.298	28.7168	29.0406	28.6471	28.5763	28.84	29.0466	28.598	28.532	28.3619	29.0346	28.8872	28.851	28.6059	28.6939	28.7352	28.7056	28.7527	28.673	28.8134	28.8983	28.7424	28.9108		F	0.073038	0.76296	F	0.693442	0.980188	T	0.00594421	0.787918	27	27	27	58.4	58.4	58.4	59.271
O43615	O43615	Mitochondrial import inner membrane translocase subunit TIM44	TIMM44	28.5239	28.4932	28.4965	28.5903	28.7094	28.7494	28.4842	28.6465	28.582	28.4708	28.6751	28.4248	28.354	28.2834	28.2705	28.0794	28.2746	28.3118	28.3637	28.3316	28.1799	28.1756	28.2089	28.1778		T	0.0142767	1.19554	T	0.00632022	1.25463	T	0.000566332	1.31078	27	27	27	56.9	56.9	56.9	51.355
O43660	O43660	Pleiotropic regulator 1	PLRG1	28.2749	28.3522	28.3319	28.545	28.4234	28.2971	28.5068	28.4328	28.5139	28.4988	28.3799	28.4439	28.5596	28.4057	28.566	28.5931	28.4886	28.4251	28.4535	28.5833	28.3723	28.5266	28.5859	28.3515		T	0.0110677	0.863692	F	0.282777	0.947008	F	0.949773	1.00353	27	27	27	65.8	65.8	65.8	57.193
O75821	O75821	Eukaryotic translation initiation factor 3 subunit G	EIF3G	28.2347	28.5353	28.5861	28.8202	28.7857	28.4985	28.844	28.6411	28.8269	28.7587	28.8142	28.8339	28.5926	28.6431	28.1705	28.3521	28.6047	28.4783	28.3937	28.2273	28.6495	28.8004	28.8434	28.6316		F	0.940714	1.00866	F	0.0801574	1.21705	F	0.340997	1.0488	27	27	27	69.4	69.4	69.4	35.611
O94915	O94915	Protein furry homolog-like	FRYL	24.5023	24.6887	24.153	24.7019	24.2718	24.2804	24.5303	24.8079	24.8893	24.7801	24.4722	24.8832	24.604	24.3693	24.651	25.0784	24.2804	24.6909	24.577	24.6852	24.7712	25.1057	24.7426	24.7449		F	0.345352	0.853989	F	0.200995	0.872021	F	0.428825	0.915579	27	25	25	10.7	10.1	10.1	339.59
P00966	P00966	Argininosuccinate synthase	ASS1	30.4571	30.3399	30.3166	29.9214	30.2879	30.1488	30.3789	29.7802	30.0976	30.2867	30.1647	29.7137	30.3133	30.49	30.4223	30.3773	30.5827	30.3563	30.4347	30.2835	30.3318	30.2317	30.3078	30.3915		F	0.626956	0.979725	F	0.191034	0.905988	F	0.0802263	0.912124	27	27	27	64.1	64.1	64.1	46.53
P04083	P04083	Annexin A1	ANXA1	27.9255	27.1104	26.4505	25.4291	27.2462	27.1297	25.9934	25.3937	26.8044	26.6721	27.1158	25.1022	25.6737	25.6912	25.5256	25.4908	25.3126	24.9955	25.5234	25.2647	25.2708	25.3585	25.7693	25.4726		T	0.00750835	2.96247	T	0.00822975	2.85942	T	0.000426351	2.63226	27	27	27	74	74	74	38.714
P06748	P06748	Nucleophosmin	NPM1	32.2891	31.3875	32.0281	30.9274	32.0873	32.1426	30.9464	32.0148	30.9598	31.4296	31.6451	31.3233	31.7707	31.1517	31.3761	31.1564	31.785	31.4123	31.8752	32.3269	32.122	30.8674	30.763	31.6903		F	0.115329	1.45178	F	0.765431	0.917396	F	0.971619	0.989094	27	27	27	85.7	85.7	85.7	32.575
P07954	P07954	Fumarate hydratase, mitochondrial	FH	29.4688	29.5028	29.6325	30.0475	29.5112	29.6321	29.7528	30.1299	29.5798	29.4679	29.6086	29.8536	29.5225	29.4932	29.456	29.2043	29.4973	29.4634	29.4133	29.3507	29.5945	29.6298	29.5405	29.6735		F	0.280839	1.08352	T	0.0341623	1.1494	F	0.293544	0.960976	27	27	27	64.1	64.1	64.1	54.636
P18124	P18124	60S ribosomal protein L7	RPL7	30.2407	30.2304	30.0811	30.0026	30.3023	30.1915	29.9577	30.3752	30.3361	30.1975	30.3281	30.0316	30.296	30.3839	30.5275	30.4416	30.216	30.209	30.3468	30.5443	30.3825	30.1721	30.0296	30.1708		T	0.0248148	0.853699	F	0.215192	0.883595	F	0.34227	1.07064	27	27	27	63.7	63.7	63.7	29.225
P22059	P22059	Oxysterol-binding protein 1	OSBP	26.8674	26.8565	27.1111	27.0967	26.8968	26.9016	27.154	27.3017	26.894	26.9776	27.0597	27.1458	27.1111	26.7824	27.0069	27.051	26.8691	26.8761	26.8022	26.9444	26.9251	26.9427	27.067	26.9357		F	0.712062	0.970721	F	0.218066	1.08013	F	0.872819	1.00658	27	27	25	40.3	40.3	36.9	89.42
P23396	P23396	40S ribosomal protein S3	RPS3	31.7766	31.4838	31.6073	31.6029	31.7143	31.7001	31.4361	31.7047	31.6005	31.7433	31.7197	31.7155	31.6766	31.5859	31.5599	31.4392	31.6127	31.5517	31.8015	31.7064	31.6244	31.4977	31.6471	31.6551		F	0.560139	1.04041	F	0.628907	0.965116	F	0.211415	1.05829	27	27	27	84	84	84	26.688
P27986	P27986	Phosphatidylinositol 3-kinase regulatory subunit alpha	PIK3R1	26.5403	26.2486	26.4755	26.611	26.5492	26.3927	26.7108	26.513	26.4838	26.6263	26.7338	26.3065	26.4823	26.5831	26.5352	26.2508	26.537	26.5044	26.5238	26.5166	26.5545	26.7303	26.5828	26.6249		F	0.732415	0.971759	F	0.709672	1.02133	F	0.915163	0.994131	27	26	22	40.9	39.9	34.8	83.597
P30041	P30041	Peroxiredoxin-6	PRDX6	30.576	30.4806	30.392	30.0166	29.7496	30.1359	29.9745	29.783	29.5728	30.041	29.5225	29.768	29.8124	29.6523	29.6829	30.2373	29.645	29.5078	29.8583	29.5989	29.7523	29.4001	29.5977	29.7461		T	0.0120903	1.55467	F	0.0662934	1.23184	F	0.625275	1.06293	27	27	27	80.8	80.8	80.8	25.035
P30520;Q8N142	P30520	Adenylosuccinate synthetase isozyme 2	ADSS	28.51	28.9233	28.5105	28.7333	28.681	28.702	28.8329	28.7605	28.791	28.7106	28.7983	28.6662	28.8649	28.9691	28.8952	28.8768	28.8806	28.8931	28.9673	28.901	28.9396	29.0739	28.9442	29.086		F	0.0852661	0.838839	T	0.0133537	0.887686	T	0.00568651	0.844227	27	27	27	61.6	61.6	61.6	50.097
P30740	P30740	Leukocyte elastase inhibitor	SERPINB1	28.3138	28.4663	27.8207	28.6573	28.3566	28.4448	27.9518	28.7704	28.5855	27.8928	28.6477	28.5439	28.338	28.381	28.3293	28.0846	28.0865	28.2323	28.1074	28.107	28.2744	28.4438	28.287	28.2425		F	0.666504	0.94412	F	0.41647	1.08503	F	0.77395	1.04496	27	26	26	66	63.3	63.3	42.741
P35269	P35269	General transcription factor IIF subunit 1	GTF2F1	27.6975	27.7551	27.8166	28.0673	27.9389	27.7884	28.0682	28.0584	28.0781	27.9493	27.9716	28.1183	27.7058	27.8103	27.8384	27.5995	27.7962	27.6881	27.6788	27.8291	27.742	28.0059	27.9259	27.8014		F	0.809461	1.0125	F	0.0729357	1.1359	F	0.15415	1.09497	27	27	27	41.4	41.4	41.4	58.24
P41218	P41218	Myeloid cell nuclear differentiation antigen	MNDA	26.9558	24.0307	26.938	26.4319	27.2432	25.1407	27.0058	26.5869	24.8342	27.1224	27.5138	26.6315	27.1738	27.0841	27.1091	26.9517	27.0468	26.9464	27.0506	27.2415	27.3588	27.4726	27.4132	27.3721		F	0.23332	0.464957	F	0.327854	0.65606	F	0.248367	0.530704	27	27	27	56.8	56.8	56.8	45.836
P49591	P49591	Serine--tRNA ligase, cytoplasmic	SARS	28.7495	28.7276	28.4523	28.9403	28.4568	28.5933	28.6767	28.8196	28.5503	28.4745	28.4473	28.6547	28.7606	28.8838	28.7961	28.6921	28.7568	28.6924	28.6211	28.6271	28.4749	28.6956	28.5865	28.6645		F	0.192096	0.907514	F	0.192295	0.933832	F	0.131417	0.923586	27	27	27	59.7	59.7	59.7	58.777
P54132	P54132	Bloom syndrome protein	BLM	26.1565	25.8798	26.7532	26.1028	26.8569	26.4077	26.9155	26.7163	26.7322	26.875	26.8677	26.7365	26.4604	26.2544	26.4197	26.2543	26.5401	26.6148	26.5393	26.4617	26.4769	26.793	26.4429	26.6137		F	0.724033	0.943416	F	0.235462	1.13891	F	0.0623904	1.18372	27	27	27	28.9	28.9	28.9	159
P55196	P55196	Afadin	MLLT4	23.1279	22.5055	15	25.5355	23.7802	22.6466	25.062	25.5526	23.13	23.4064	23.65	15	19.8344	23.9895	21.7488	22.2706	23.5335	22.5754	23.5586	23.8822	22.7946	22.3699	21.7091	24.8306		F	0.500051	0.297359	F	0.539872	1.35865	F	0.585646	1.38453	27	27	27	20	20	20	206.8
Q13395	Q13395	Probable methyltransferase TARBP1	TARBP1	26.3329	26.9256	26.0724	26.0152	25.8505	26.6197	27.1343	25.8719	27.2208	26.6611	25.9985	26.2056	26.7561	27.0447	26.8129	27.2604	26.1832	26.6258	26.6216	26.7093	27.0152	26.8693	26.8574	26.5253		F	0.0913647	0.695017	F	0.999824	0.999945	F	0.578429	0.876592	27	27	27	24.1	24.1	24.1	181.67
Q14103	Q14103	Heterogeneous nuclear ribonucleoprotein D0	HNRNPD	31.04	31.0213	30.9642	30.7407	30.9614	30.793	30.6518	30.6274	30.9664	31.0071	30.7105	30.9363	31.2151	31.1384	31.1006	31.2733	31.0798	30.899	31.0238	31.0559	30.6685	30.337	30.4324	30.7082		T	0.0173376	0.886765	F	0.0619122	0.863005	T	0.0420403	1.28179	27	27	26	47.3	47.3	45.1	38.434
Q14202	Q14202	Zinc finger MYM-type protein 3	ZMYM3	25.2715	25.2879	25.788	25.8192	25.4074	25.4447	25.7975	25.768	25.4966	25.6283	25.4109	25.8365	25.5837	25.611	25.7155	25.6213	25.7874	25.6898	25.4625	25.5519	25.357	25.4011	25.4671	25.5799		F	0.263168	0.880395	F	0.610434	0.950648	F	0.472031	1.04295	27	27	26	23.1	23.1	22.4	152.38
Q14444	Q14444	Caprin-1	CAPRIN1	28.5761	28.6182	28.6643	28.8426	28.9301	28.731	28.6863	28.9276	28.8752	28.9004	28.9478	28.9683	28.6689	28.6063	28.7691	28.5443	28.6605	28.66	28.8572	28.9677	29.3346	29.1086	28.977	28.822		F	0.66761	0.981036	F	0.973075	0.997303	F	0.291502	0.89951	27	27	27	39.9	39.9	39.9	78.365
Q14684	Q14684	Ribosomal RNA processing protein 1 homolog B	RRP1B	27.4214	27.5295	27.4112	27.3382	27.4146	27.5928	27.3036	27.3876	27.6939	27.2979	27.3594	27.2661	27.4276	27.464	27.6442	27.5025	27.4153	27.5051	27.5619	27.7613	27.4696	27.6242	27.5701	27.6179		F	0.428057	0.962245	F	0.317959	0.917703	F	0.329785	0.920139	27	27	27	47.2	47.2	47.2	84.427
Q15008	Q15008	26S proteasome non-ATPase regulatory subunit 6	PSMD6	28.4817	28.027	28.2459	28.0247	28.0788	28.0594	27.7169	27.8143	27.9494	28.3862	28.1799	27.6834	28.1097	28.0065	27.9708	28.2303	27.343	27.2575	27.5609	27.4917	27.8159	27.6263	28.4238	28.1198		F	0.241706	1.12677	T	0.00839323	1.45234	F	0.484508	1.12925	27	27	27	60.9	60.9	60.9	45.531
Q15477	Q15477	Helicase SKI2W	SKIV2L	25.5636	25.825	25.6492	25.7838	25.162	25.61	25.911	25.7554	25.7873	25.9334	25.6191	25.8193	25.5532	25.4672	25.8611	25.9538	25.7069	25.7584	25.7367	25.9077	25.3737	25.8358	25.7205	25.5806		F	0.854733	0.979729	F	0.305315	0.860688	F	0.326405	1.11136	27	27	27	31.5	31.5	31.5	137.75
Q2M389	Q2M389	WASH complex subunit 7	KIAA1033	26.4907	26.3925	26.6278	26.1762	26.5051	26.5084	26.4979	26.3832	26.6054	26.6676	26.4532	26.2261	26.2298	26.2699	26.4625	26.2691	26.392	26.4401	26.2899	26.3885	26.2693	26.3825	26.2641	26.2949		F	0.0677593	1.14539	T	0.0197777	1.09139	T	0.00721345	1.20807	27	27	27	28	28	28	136.4
Q5JTZ9	Q5JTZ9	Alanine--tRNA ligase, mitochondrial	AARS2	26.9756	27.248	26.9952	27.0201	26.9159	27.175	27.1799	27.2238	27.3043	27.2193	27.0109	27.006	27.2733	27.1197	27.2752	27.2254	27.1481	27.2152	27.186	27.3114	26.9949	27.207	27.1388	27.1797		F	0.13731	0.900958	F	0.196324	0.917063	F	0.623037	1.03388	27	27	27	38.8	38.8	38.8	107.34
Q5QJE6	Q5QJE6	Deoxynucleotidyltransferase terminal-interacting protein 2	DNTTIP2	26.7501	26.9804	27.1041	27.3229	27.0223	27.0915	27.1785	27.0702	27.3394	27.2752	27.1635	27.2261	27.1918	27.0882	27.2254	26.9803	27.0588	27.1928	27.0928	27.1522	27.2735	27.4575	27.281	27.1984		F	0.165346	0.884818	F	0.628736	0.981685	F	0.602906	0.970486	27	27	27	45.6	45.6	45.6	84.468
Q6P996;Q6P474	Q6P996	Pyridoxal-dependent decarboxylase domain-containing protein 1	PDXDC1	26.0868	26.1654	26.3826	26.3827	25.8521	26.1114	26.4808	26.3749	26.4412	26.5267	26.1737	26.3486	26.0903	26.1132	26.0838	26.0742	26.0714	26.1761	26.1699	26.1807	26.0959	26.2908	26.1566	25.9898		F	0.165348	1.08768	F	0.993017	0.999008	F	0.0860587	1.18694	27	27	27	47.1	47.1	47.1	86.706
Q7Z478	Q7Z478	ATP-dependent RNA helicase DHX29	DHX29	25.9062	25.9252	25.0966	26.1084	26.0444	25.9785	25.6517	26.1967	26.2291	26.0219	26.4694	26.3219	25.9592	25.7151	25.9388	25.8454	25.8574	26.0424	26.06	26.0228	25.9865	26.1493	26.1773	25.939		F	0.393487	0.857417	F	0.409219	0.930379	F	0.227379	1.13059	27	27	26	24.5	24.5	23.7	155.23
Q92609	Q92609	TBC1 domain family member 5	TBC1D5	26.2162	26.4667	26.6418	26.3779	26.3685	26.6955	26.6577	26.4262	26.6717	26.299	26.1714	26.3523	26.9044	26.7948	26.7789	26.6349	26.7822	26.7684	26.7166	26.6956	26.7086	26.8429	26.6255	26.7484		T	0.0401961	0.791867	F	0.122355	0.890813	F	0.0500629	0.784238	27	27	27	38.6	38.6	38.6	89.003
Q96HE7;Q86YB8	Q96HE7	ERO1-like protein alpha	ERO1L	27.8779	27.6311	27.307	27.8476	27.581	27.6508	27.2328	27.7782	27.4352	27.169	27.4322	27.5212	27.5128	27.7154	27.3843	27.458	27.3749	27.309	27.4761	27.3189	27.3429	27.0528	27.2811	27.3789		F	0.611127	1.06267	F	0.358723	1.08559	F	0.505801	1.05815	27	27	27	69.2	69.2	69.2	54.392
Q96RQ3	Q96RQ3	Methylcrotonoyl-CoA carboxylase subunit alpha, mitochondrial	MCCC1	26.767	26.9957	26.6324	27.1451	26.3938	26.7691	26.8061	27.0998	26.8283	26.5822	26.4379	27.0374	26.6951	26.8264	26.9207	26.7778	26.714	26.7959	26.5891	26.6992	26.5427	26.9083	26.9007	26.6178		F	0.952024	0.995417	F	0.736062	0.970517	F	0.430503	0.916215	27	27	27	51	51	51	80.472
Q9BW92	Q9BW92	Threonine--tRNA ligase, mitochondrial	TARS2	25.6234	26.2822	26.264	26.0654	25.4923	26.1651	26.2773	26.1544	26.1408	26.4506	25.2976	26.042	26.2762	26.2629	26.4897	26.3758	26.2428	26.2255	26.2891	26.2787	26.096	26.0617	26.1339	26.0232		F	0.18484	0.815286	F	0.230734	0.823132	F	0.706058	0.922951	27	27	27	48.1	48.1	48.1	81.035
Q9BZH6	Q9BZH6	WD repeat-containing protein 11	WDR11	25.6766	25.8411	25.4749	25.5199	25.29	25.7283	25.6151	25.6538	25.7351	25.7258	25.4544	25.7649	25.4686	25.6562	25.8054	25.9976	25.6039	25.6717	25.5823	25.8034	25.5852	25.668	25.7934	25.6697		F	0.689066	0.95416	F	0.376986	0.919631	F	0.67786	0.972216	27	27	27	29.4	29.4	29.4	136.68
Q9C0J8	Q9C0J8	pre-mRNA 3 end processing protein WDR33	WDR33	26.0363	26.2064	26.5126	26.6099	26.5675	26.4291	26.5253	26.7567	26.5524	26.4293	26.5347	26.5764	26.3509	26.1818	26.2819	26.1842	26.3002	26.4389	26.1938	26.2737	26.3186	26.5432	26.3777	26.4904		F	0.987616	1.00143	T	0.0314605	1.15321	F	0.336203	1.05194	27	27	27	25	25	25	145.89
Q9H4M9;Q9NZN4	Q9H4M9	EH domain-containing protein 1	EHD1	25.9352	26.0561	26.1278	26.2189	25.8859	26.0127	26.1144	26.2804	26.2403	26.2224	25.9924	26.2731	25.913	25.9238	25.7381	25.8971	25.9467	25.8452	25.8297	25.9838	25.8944	26.0106	26.0603	26.032		F	0.0573218	1.12639	F	0.20735	1.07399	F	0.113212	1.11142	27	27	18	64.8	64.8	48.3	60.626
Q9H501	Q9H501	ESF1 homolog	ESF1	25.9199	26.1974	26.5026	26.3991	26.1466	26.0243	26.4042	26.0057	26.5669	26.5686	26.2762	26.2699	26.3433	26.2533	26.4184	26.4014	26.5431	26.4641	26.4821	26.4479	26.6734	26.6369	26.6775	26.4975		F	0.363553	0.902866	T	0.0293889	0.816432	F	0.17522	0.900793	27	27	27	36.3	36.3	36.3	98.795
Q9H9A6	Q9H9A6	Leucine-rich repeat-containing protein 40	LRRC40	26.5914	26.1945	26.3333	26.3977	26.115	26.1754	26.1547	26.1283	26.2684	26.4741	26.1558	26.5252	25.8845	26.0139	26.1862	26.0499	25.9747	25.8297	26.1352	26.0389	26.0323	25.8452	26.3269	26.1804		T	0.0386797	1.26523	F	0.103336	1.11245	F	0.21917	1.15128	27	27	27	54.7	54.7	54.7	68.249
Q9HB71	Q9HB71	Calcyclin-binding protein	CACYBP	30.016	29.8593	30.2283	30.2406	30.1808	30.0924	30.1812	30.233	29.9897	30.1931	29.8991	30.1323	30.3132	30.27	30.0772	30.104	30.234	30.1077	30.399	30.1785	30.0668	30.1104	30.1248	30.1257		F	0.225909	0.897143	F	0.358068	0.947147	F	0.334246	0.946297	27	27	27	79.4	79.4	79.4	26.21
Q9NX58	Q9NX58	Cell growth-regulating nucleolar protein	LYAR	27.769	28.2072	28.1445	28.2874	28.1668	28.4013	28.3586	28.4403	28.3807	28.0282	28.1417	28.213	28.1238	28.1625	28.1327	28.0177	28.16	28.1615	28.0602	27.9096	28.2884	28.342	28.1842	28.286		F	0.591642	0.953324	F	0.0512917	1.17776	F	0.380478	0.938486	27	27	27	54.6	54.6	54.6	43.614
Q9UBB4	Q9UBB4	Ataxin-10	ATXN10	28.945	28.2739	28.7124	28.4483	28.8545	28.5812	28.5595	28.5643	28.5745	28.7886	28.7202	28.1894	28.4543	28.6438	28.3733	28.1273	28.4498	28.3639	28.6179	28.4327	28.3597	28.1495	28.3847	28.4855		F	0.292796	1.18436	F	0.108172	1.14791	T	0.0166025	1.27418	27	27	27	54.7	54.7	54.7	53.488
Q9UBE0	Q9UBE0	SUMO-activating enzyme subunit 1;SUMO-activating enzyme subunit 1, N-terminally processed	SAE1	28.4897	28.6486	28.7377	29.1417	28.7839	28.8285	28.9995	29.2315	28.623	28.505	28.7121	28.9492	28.8156	28.8762	28.6612	28.3557	28.7412	28.6384	28.6256	28.5799	28.7088	28.8066	28.7094	28.873		F	0.744414	0.964709	T	0.0216525	1.16828	F	0.0670307	0.894351	27	27	27	74.6	74.6	74.6	38.449
Q9UBU9	Q9UBU9	Nuclear RNA export factor 1	NXF1	26.8714	27.0796	26.9053	26.8029	26.9619	26.9461	26.8602	26.9419	27.1029	26.8924	27.1501	26.8298	27.0164	26.9383	27.0809	26.9388	26.8787	27.0076	26.8722	27.051	27.1007	27.2237	27.2332	27.0926		F	0.566077	0.971642	F	0.641146	0.979667	F	0.213914	0.923955	27	27	27	52.2	52.2	52.2	70.182
Q9UH99	Q9UH99	SUN domain-containing protein 2	SUN2	27.2721	27.337	26.7235	27.8338	27.1234	27.0668	26.8207	27.7112	27.3465	26.8954	27.1531	27.924	27.47	27.3602	27.5004	27.4518	27.4358	27.2833	27.2272	27.2327	27.2968	27.5176	27.4152	27.4829		F	0.100847	0.792921	T	0.0297906	0.817263	F	0.0616959	0.81425	27	27	27	53.3	53.3	53.3	80.31
Q9UKG1	Q9UKG1	DCC-interacting protein 13-alpha	APPL1	27.094	26.9191	27.2149	27.9102	27.2047	27.089	27.5301	27.9385	27.0255	27.4277	27.0746	27.8338	27.1278	27.1439	27.083	26.9815	27.0853	27.0242	26.9884	27.0788	26.7742	26.9684	26.8647	26.881		F	0.92702	0.994419	F	0.098726	1.17319	T	0.0470975	1.23446	27	27	26	50.9	50.9	49.9	79.663
Q9UNN5	Q9UNN5	FAS-associated factor 1	FAF1	27.1426	27.3496	27.5166	27.6991	27.3989	27.4305	27.6399	27.7996	27.4277	27.3534	27.3751	27.6541	27.4865	27.3936	27.4532	27.3018	27.3193	27.3887	27.3013	27.3185	27.3894	27.5748	27.418	27.393		F	0.510365	0.950956	F	0.0659424	1.11559	F	0.340074	0.960342	27	27	27	41.5	41.5	41.5	73.953
Q9Y2D5	Q9Y2D5	A-kinase anchor protein 2	AKAP2	26.1218	26.3335	26.4052	25.8843	26.0041	25.9451	25.9819	25.2908	26.1532	26.4235	25.9238	25.4251	26.1253	26.1895	26.0819	26.4014	26.2481	26.1239	26.236	26.1711	26.1577	25.8436	25.9058	25.8749		F	0.462983	1.06241	T	0.00208086	0.859919	F	0.194407	1.16578	27	27	27	37.7	37.7	37.7	94.659
Q9Y6E2	Q9Y6E2	Basic leucine zipper and W2 domain-containing protein 2	BZW2	27.848	28.2058	28.2934	28.1796	28.1016	28.3277	28.3522	28.3658	28.3964	28.3107	28.0289	28.0757	28.3453	28.3709	28.4278	28.2197	28.4075	28.3693	28.3957	28.325	28.4346	28.4211	28.4032	28.521		F	0.132177	0.855494	F	0.165377	0.924087	F	0.0969788	0.870789	27	27	26	53.9	53.9	52.3	48.162
O14646	O14646	Chromodomain-helicase-DNA-binding protein 1	CHD1	25.3661	25.6303	25.7729	25.7704	25.815	25.7248	25.8785	25.7823	26.0581	26.1182	25.9553	25.9131	25.6407	25.8097	25.9336	25.875	25.8941	26.0958	25.7726	25.9208	25.911	26.3384	26.1019	25.9991		F	0.131075	0.855624	F	0.245569	0.923561	F	0.722146	0.970152	26	26	21	22.2	22.2	18.2	196.69
O14920	O14920	Inhibitor of nuclear factor kappa-B kinase subunit beta	IKBKB	26.2297	26.3156	26.1772	26.2602	26.0928	26.2914	26.2521	26.171	26.3182	26.2951	26.074	26.0692	26.4994	26.4713	26.4186	26.3771	26.3241	26.3804	26.3884	26.2333	26.0938	26.2349	26.3587	26.2451		T	0.00771267	0.870114	F	0.130545	0.920534	F	0.966686	0.997222	26	26	25	49.7	49.7	48.7	86.563
O43264	O43264	Centromere/kinetochore protein zw10 homolog	ZW10	26.2612	26.0439	26.3341	26.3218	26.105	26.0755	26.3725	26.285	26.2377	26.5407	26.0977	26.371	25.9429	26.0903	25.9036	25.8171	25.9823	25.9267	26.1014	26.0402	26.1069	26.1209	26.3558	26.2122		T	0.0396595	1.20965	F	0.11683	1.1264	F	0.501733	1.06667	26	26	26	46.5	46.5	46.5	88.828
O43432	O43432	Eukaryotic translation initiation factor 4 gamma 3	EIF4G3	25.72	25.7368	25.5012	25.889	26.0663	25.7142	25.7792	25.8409	25.9121	25.9776	26.0333	25.8197	25.6874	25.5434	25.6733	25.3813	25.6426	25.6677	25.5598	25.7503	25.6654	25.8188	25.9173	25.7936		F	0.475621	1.05796	F	0.108943	1.14721	T	0.0492885	1.1294	26	21	21	18.3	14.8	14.8	176.65
O75351	O75351	Vacuolar protein sorting-associated protein 4B	VPS4B	26.8478	27.0709	26.9355	27.2896	26.9125	26.946	27.2138	27.3157	26.9308	26.9269	26.7626	27.1067	26.9538	27.0886	27.0396	26.9738	26.8174	26.8806	26.9539	26.9417	27.0788	26.9483	27.1285	27.0367		F	0.383282	0.95758	F	0.212503	1.09105	T	0.0429439	0.885988	26	26	21	62.8	62.8	53.2	49.301
O75746	O75746	Calcium-binding mitochondrial carrier protein Aralar1	SLC25A12	23.8064	24.5291	23.9415	23.6197	23.3893	24.4149	24.3865	23.568	24.5862	24.3255	23.6513	23.7919	24.5085	24.5232	24.6202	24.705	24.4756	24.7115	24.5434	24.7659	24.3354	24.5718	24.7919	24.4601		F	0.0500557	0.708628	F	0.114438	0.678028	F	0.233178	0.78342	26	26	20	42	42	34.2	74.761
O75976	O75976	Carboxypeptidase D	CPD	25.2491	24.9827	24.7839	25.0292	25.4328	24.7312	25.0045	25.3004	24.9498	24.7666	25.3287	25.3676	24.3826	24.0972	24.8585	24.67	24.54	24.521	24.6666	24.3979	24.2191	24.8102	24.374	24.8442		F	0.0776417	1.41734	T	0.0349683	1.43871	F	0.107409	1.369	26	26	26	24.1	24.1	24.1	152.93
O94905	O94905	Erlin-2	ERLIN2	27.5438	27.7109	27.52	28.0398	27.5275	27.7108	27.5805	28.2459	27.7011	27.4697	27.5943	27.901	27.954	28.0311	28.0728	27.8506	27.8066	27.7702	27.6706	27.7806	27.8765	28.0592	27.9896	27.8674		T	0.00398559	0.765477	T	0.0472723	0.900771	T	0.00586432	0.779283	26	26	21	70.8	70.8	61.7	37.839
O95479	O95479	GDH/6PGL endoplasmic bifunctional protein;Glucose 1-dehydrogenase;6-phosphogluconolactonase	H6PD	25.035	25.2741	25.1082	25.785	24.9526	25.0842	25.1225	25.5888	25.2517	25.137	24.9647	25.5049	25.7332	25.7896	25.6808	25.6561	25.5869	25.7242	25.5906	25.4755	25.3089	25.7195	25.6008	25.5474		T	0.00039816	0.670905	T	0.000748489	0.687184	T	0.0182719	0.744152	26	26	26	40.2	40.2	40.2	88.892
P05771	P05771	Protein kinase C beta type	PRKCB	25.6417	25.8338	25.7747	25.32	25.5502	25.5144	25.7138	24.9795	25.5189	26.5464	25.3375	25.165	26.1815	25.3637	25.3885	24.9806	25.1203	25.3735	25.7157	25.7157	24.9934	25.305	24.966	24.833		F	0.410158	1.20705	F	0.560391	1.08037	F	0.0690186	1.71303	26	26	15	46.8	46.8	32.2	76.868
P09972	P09972	Fructose-bisphosphate aldolase C	ALDOC	29.5447	29.4885	28.7665	29.4663	28.7138	29.4205	29.1943	29.5644	28.8553	28.2029	28.8416	29.3316	29.4918	29.6277	29.4563	29.3327	28.9721	28.8824	28.824	28.913	28.6079	28.7395	28.8867	28.7703		F	0.385706	0.864218	F	0.288002	1.15802	F	0.56703	0.921567	26	20	20	78.8	65.1	65.1	39.455
P10586	P10586	Receptor-type tyrosine-protein phosphatase F	PTPRF	22.9209	15	15	23.4108	23.2385	22.1072	22.9425	23.0217	23.2802	22.863	23.259	23.3878	22.646	22.7557	22.1809	22.3329	24.6733	22.84	22.5839	22.9571	15	22.7962	22.8096	22.6286		F	0.0806269	0.0349498	F	0.463229	0.706695	F	0.357279	5.01233	26	26	21	18.9	18.9	15.8	212.88
P13674	P13674	Prolyl 4-hydroxylase subunit alpha-1	P4HA1	27.5397	27.3167	27.5486	26.9958	26.905	27.4165	27.4164	27.0945	26.8889	27.1658	27.0123	27.0456	27.5853	27.55	27.5504	27.6023	27.213	27.1887	27.2491	27.2623	27.0933	27.0475	27.071	27.1796		F	0.173332	0.93065	F	0.90709	1.01233	F	0.361258	0.949009	26	26	26	59.2	59.2	59.2	61.049
P16284	P16284	Platelet endothelial cell adhesion molecule	PECAM1	26.3001	25.8364	26.0943	23.6367	26.0751	25.7046	26.1964	22.3245	25.9776	26.1874	26.685	23.7739	26.1788	26.4287	26.1091	26.3471	26.4675	26.3663	26.097	26.4588	26.134	26.3709	26.3283	26.1105		F	0.241206	0.877239	F	0.0778639	0.781674	F	0.815169	1.03339	26	26	26	43.1	43.1	43.1	82.521
P22570	P22570	NADPH:adrenodoxin oxidoreductase, mitochondrial	FDXR	26.7391	26.3893	25.4808	26.2451	26.5567	26.5446	25.6871	26.3563	26.4653	25.1765	26.7685	25.8957	26.1258	26.2636	26.2809	26.1846	26.1418	26.097	26.0293	26.076	26.0755	26.1268	26.1774	26.1264		F	0.974383	0.992621	F	0.498654	1.13034	F	0.980934	1.00715	26	26	26	60.1	60.1	60.1	53.836
P23193;Q15560	P23193	Transcription elongation factor A protein 1	TCEA1	29.5533	29.129	28.9892	29.282	29.4197	29.352	28.9033	29.2475	29.2454	28.9239	29.2617	29.1384	29.2204	29.3257	29.2396	28.9281	29.1599	29.0875	29.2346	29.0986	28.9426	29.0753	29.0536	29.1402		F	0.80564	1.03197	F	0.596697	1.05688	F	0.423363	1.0649	26	26	26	76.7	76.7	76.7	33.969
P23258;Q9NRH3	P23258;Q9NRH3	Tubulin gamma-1 chain;Tubulin gamma-2 chain	TUBG1;TUBG2	26.7636	26.8496	26.8359	26.8673	26.8259	26.632	26.7995	26.6113	26.8288	26.6939	26.7375	26.5963	26.9147	26.8937	26.9347	26.9599	26.8437	26.7297	26.8179	26.7685	26.8033	26.9283	26.9817	26.7242		T	0.0111881	0.926989	F	0.553111	0.974336	F	0.226471	0.929185	26	26	26	78	78	78	51.169
P26196	P26196	Probable ATP-dependent RNA helicase DDX6	DDX6	28.5767	28.5415	28.5472	28.4786	28.4486	28.4956	28.4988	28.3471	28.8039	28.7675	28.6604	28.5668	28.6287	28.5585	28.5353	28.7245	28.6207	28.598	28.7261	28.6695	28.5761	28.7115	28.7213	28.7103		F	0.318538	0.96153	T	0.00506215	0.88727	F	0.293067	1.04543	26	26	26	65.2	65.2	65.2	54.416
P31930	P31930	Cytochrome b-c1 complex subunit 1, mitochondrial	UQCRC1	29.3339	29.3196	29.288	29.1125	28.9946	29.2153	29.1683	28.8772	29.2309	29.2372	29.0332	29.0455	29.2033	29.38	29.2348	29.3301	29.3198	29.3018	29.2707	29.2329	29.1008	29.1249	29.2458	29.0863		F	0.614621	1.01872	F	0.0503725	0.897991	F	0.711422	1.01936	26	26	25	63.1	63.1	61.7	52.645
P37837	P37837	Transaldolase	TALDO1	30.2491	29.8157	30.3026	30.3385	30.239	30.2671	29.9817	30.3778	29.8145	30.2048	30.0942	30.0325	30.023	29.8669	29.7732	29.5689	29.6916	29.4417	29.9571	29.6137	29.8245	29.6473	30.0813	30.0996		F	0.125346	1.24353	T	0.0217273	1.4011	F	0.474143	1.09023	26	26	26	58.8	58.8	58.8	37.54
P41240	P41240	Tyrosine-protein kinase CSK	CSK	28.2976	28.4457	28.3212	28.4355	28.3293	28.5185	28.5623	28.3286	28.4716	28.3226	28.2997	28.0501	28.3674	28.4931	28.3303	28.1233	28.3726	28.3551	28.4336	28.3618	28.2653	28.4119	28.3485	28.3471		F	0.800331	1.0184	F	0.218906	1.0638	F	0.724355	1.01496	26	26	25	66	66	63.8	50.704
P42167	P42167	Lamina-associated polypeptide 2, isoforms beta/gamma;Thymopoietin;Thymopentin	TMPO	29.2083	29.097	29.1748	29.697	29.0331	29.0589	29.3026	29.4145	29.3833	29.2205	28.9741	29.4383	29.0984	29.1327	29.1032	29.028	29.0965	29.0491	29.0518	29.2052	28.7828	29.1948	29.063	28.9134		F	0.127928	1.0493	F	0.727834	1.02162	F	0.219076	1.15199	26	14	14	62.3	32.6	32.6	50.67
P46777	P46777	60S ribosomal protein L5	RPL5	30.2456	30.2552	30.3926	30.5809	30.6128	30.5312	30.4668	30.7847	30.4923	30.3352	30.6005	30.4644	30.5516	30.4096	30.5493	30.4025	30.4134	30.4062	30.4716	30.6027	30.5829	30.7052	30.544	30.5816		T	0.0358955	0.882418	F	0.369355	1.04499	F	0.157439	0.915474	26	26	26	68.4	68.4	68.4	34.362
P49821	P49821	NADH dehydrogenase [ubiquinone] flavoprotein 1, mitochondrial	NDUFV1	28.2178	28.4229	28.0067	27.9851	27.8833	28.15	28.0478	28.1797	28.1745	28.0085	27.983	27.9653	28.1062	28.1428	28.2219	28.2663	28.0121	28.019	28.0065	28.0818	28.0411	28.1308	28.097	27.8646		F	0.785144	1.02205	F	0.968459	0.998037	F	0.8089	1.01535	26	26	26	68.3	68.3	68.3	50.817
P51858	P51858	Hepatoma-derived growth factor	HDGF	29.1096	29.4276	29.767	29.9564	29.5533	29.4368	29.7001	29.7661	29.1798	29.5394	29.0134	29.7293	29.467	29.6139	29.1231	29.1605	29.067	28.9152	29.1784	29.1454	29.2732	29.5087	29.4412	29.2832		F	0.677929	1.067	T	0.00355408	1.40146	F	0.409646	0.912344	26	25	25	81.2	77.9	77.9	26.788
Q01433	Q01433	AMP deaminase 2	AMPD2	24.8253	25.3532	24.9574	24.836	25.3669	25.1273	25.0139	24.9989	25.1111	24.9146	24.9453	24.7937	25.0086	25.1915	25.0048	25.0871	24.9087	25.0341	25.0102	25.0423	24.568	24.8948	24.9169	24.7273		F	0.853546	0.980991	F	0.130546	1.12548	F	0.107538	1.15956	26	26	25	29	29	29	100.69
Q01826	Q01826	DNA-binding protein SATB1	SATB1	27.4466	26.4209	26.7015	27.2897	27.297	26.6698	26.3935	26.9866	26.6409	27.0466	27.3379	27.3531	26.9666	27.0129	26.7883	27.3743	27.0164	26.9138	27.1506	27.353	27.5222	27.2837	27.7824	27.3993		F	0.569336	0.883185	F	0.254915	0.800138	F	0.0686365	0.712776	26	26	22	48.6	48.6	43.5	85.956
Q10471	Q10471	Polypeptide N-acetylgalactosaminyltransferase 2;Polypeptide N-acetylgalactosaminyltransferase 2 soluble form	GALNT2	26.6675	26.5655	27.1452	25.2238	26.5086	26.2801	27.377	25.0848	26.4903	27.2385	26.5779	25.0134	26.2814	26.2605	26.3978	26.435	26.2959	26.2665	26.2592	26.442	26.1105	26.4184	26.3258	26.1874		T	0.0360693	1.36512	F	0.212352	1.325	F	0.0632911	1.42245	26	26	25	50.6	50.6	50.6	64.732
Q12874	Q12874	Splicing factor 3A subunit 3	SF3A3	28.618	28.4356	28.5501	28.7035	28.6952	28.5251	28.41	28.5058	28.5415	28.6645	28.5407	28.5622	28.5151	28.6542	28.3723	28.4451	28.3214	28.2806	28.4233	28.4068	28.4472	28.4034	28.5095	28.4143		F	0.670084	1.02663	F	0.0688034	1.13715	T	0.0264055	1.10087	26	26	26	55.1	55.1	55.1	58.848
Q13126	Q13126	S-methyl-5-thioadenosine phosphorylase	MTAP	27.5949	27.5738	27.3162	28.1682	27.486	27.3435	27.5566	27.9114	27.3209	26.9908	27.4194	27.5681	27.7144	27.7159	27.5933	27.6481	27.3726	27.3583	27.3345	27.3267	27.4989	27.4775	27.3063	27.4487		F	0.0907048	0.887032	F	0.0881273	1.08223	F	0.175782	0.877109	26	26	26	89.4	89.4	89.4	31.236
Q13206	Q13206	Probable ATP-dependent RNA helicase DDX10	DDX10	26.3571	26.4807	26.5644	26.7866	26.6039	26.5045	26.6263	26.5979	26.7752	26.7762	26.5164	26.7532	26.8254	26.6263	26.7723	26.6566	26.6617	26.7939	26.6047	27.0527	26.7996	26.9855	26.7919	26.8362		T	0.0200177	0.839302	F	0.162163	0.870536	F	0.127567	0.892513	26	26	26	35.3	35.3	35.3	100.89
Q13283	Q13283	Ras GTPase-activating protein-binding protein 1	G3BP1	28.6767	28.6463	28.6135	28.481	28.7333	28.4914	28.8458	28.4381	28.9243	28.8403	28.7256	28.6925	28.8004	28.8349	28.8325	28.7154	28.8655	28.8004	28.8908	28.9236	28.9091	29.0169	29.0935	29.0317		T	0.00909284	0.901075	F	0.110212	0.882785	T	0.0397633	0.881025	26	26	23	64.6	64.6	61.8	52.164
Q13884;Q13424	Q13884	Beta-1-syntrophin	SNTB1	27.1598	26.7738	26.3579	27.3229	26.9581	26.6063	26.4855	26.9597	26.5594	26.2612	26.8999	27.0448	26.9464	26.8142	26.7353	27.0497	26.7008	26.8236	26.5992	26.6622	26.8131	26.8457	26.7453	26.7402		F	0.585752	0.918554	F	0.924063	0.990931	F	0.234675	0.862991	26	26	24	59.9	59.9	57.2	58.06
Q14161	Q14161	ARF GTPase-activating protein GIT2	GIT2	27.4513	27.3165	27.0989	27.8389	27.5483	27.3468	27.4223	27.8321	27.3471	27.4082	27.458	27.7185	27.2038	27.2201	27.1954	26.9634	27.1768	27.1445	27.2144	27.3368	27.0706	27.0323	27.1357	26.9249		F	0.257737	1.10436	T	0.0251126	1.16553	T	0.00160608	1.28659	26	26	23	49.7	49.7	45.5	84.542
Q15436	Q15436	Protein transport protein Sec23A	SEC23A	26.9032	27.0407	27.1026	26.9726	26.8571	26.8192	27.2788	26.81	27.0396	27.2675	26.8213	26.8452	26.7714	26.7667	26.7756	26.8794	26.8513	26.7696	26.6169	26.676	26.4115	26.6346	26.5553	26.4919		T	0.0140736	1.16252	F	0.1211	1.19464	T	0.00789212	1.43338	26	23	23	49.7	45	45	86.16
Q15942	Q15942	Zyxin	ZYX	28.5346	28.6626	28.3195	28.5696	28.3692	28.5699	28.2931	28.285	28.6456	28.2409	28.523	28.0935	28.4893	28.7016	28.5679	28.5329	28.5409	28.2952	28.5569	28.657	28.5747	28.5564	28.5329	28.476		F	0.529388	0.95437	F	0.413625	0.93189	F	0.556161	0.955825	26	26	26	68.5	68.5	68.5	61.277
Q5VZL5	Q5VZL5	Zinc finger MYM-type protein 4	ZMYM4	24.8463	25.7317	26.1776	25.6432	25.8707	25.9843	26.4722	26.2785	26.1114	26.1011	25.922	25.8721	26.0007	25.4524	25.79	25.7118	25.7288	25.9292	25.7841	25.739	25.75	26.2351	26.0435	25.6812		F	0.682367	0.899054	F	0.113527	1.24296	F	0.499319	1.08476	26	25	25	24.5	23.8	23.8	172.79
Q68E01	Q68E01	Integrator complex subunit 3	INTS3	24.7026	26.4059	26.3219	25.0254	24.5035	26.1009	26.2447	25.354	26.2388	26.3087	24.4555	25.3654	26.5286	26.2163	26.5849	26.7684	26.2887	26.4077	26.2972	26.4838	26.0671	26.2766	26.342	26.3129		F	0.199324	0.609426	F	0.170108	0.593378	F	0.307771	0.668039	26	26	26	32.5	32.5	32.5	118.07
Q68EM7;Q17R89	Q68EM7	Rho GTPase-activating protein 17	ARHGAP17	26.8559	26.9764	27.0889	27.5442	26.7693	26.8221	27.0316	27.3884	26.9176	26.8278	26.8964	27.5458	27.0624	27.2409	27.0196	27.3559	27.0296	27.0866	26.9718	26.9352	27.0054	27.171	27.2038	27.1001		F	0.130817	0.872996	F	0.151415	0.912908	T	0.00830795	0.847077	26	26	26	44.9	44.9	44.9	95.436
Q6PJG6	Q6PJG6	BRCA1-associated ATM activator 1	BRAT1	26.978	27.02	27.1154	27.0207	27.0878	27.0918	27.1597	26.948	27.413	27.3762	27.2091	27.0539	27.2077	27.0831	27.1359	27.0389	27.0394	27.1026	27.1838	27.3562	27.2331	27.3102	27.3782	27.3212		F	0.210641	0.94695	F	0.52256	0.961015	F	0.74118	1.01543	26	26	26	43.4	43.4	43.4	88.118
Q6ZUJ8	Q6ZUJ8	Phosphoinositide 3-kinase adapter protein 1	PIK3AP1	27.957	28.1418	27.6585	28.3194	27.8614	27.9135	27.8722	28.2649	27.9979	27.6525	27.9135	28.1947	27.6693	27.8138	27.7671	27.7409	27.6486	27.7041	27.6738	27.7187	27.3739	27.5756	27.6178	27.4146		F	0.222688	1.12609	T	0.000349942	1.14556	T	0.0238133	1.28268	26	26	26	44.2	44.2	44.2	90.397
Q7Z6P3	Q7Z6P3	Ras-related protein Rab-44	RAB44	25.8065	25.8167	25.8757	25.8538	25.6996	26.0937	25.8056	25.5817	25.8393	25.9517	25.5176	25.6393	25.895	25.9959	25.9239	25.6832	25.8158	25.7401	25.8949	26.0437	25.8432	25.8994	26.0885	25.9688		F	0.632261	0.971633	F	0.955453	0.99493	F	0.210083	0.882446	26	26	26	33.8	33.8	33.8	110.85
Q86TI2	Q86TI2	Dipeptidyl peptidase 9	DPP9	26.7725	26.8874	26.4407	26.985	26.7923	26.7227	26.8614	26.7919	26.8264	26.9718	26.6711	26.8643	26.5941	26.8987	26.71	26.8993	26.8158	26.6859	26.6901	26.8224	26.5884	26.8506	26.6136	26.4533		F	0.620914	0.949121	F	0.521078	1.02711	F	0.167132	1.14605	26	26	26	38.6	38.6	38.6	98.262
Q86TU7	Q86TU7	Histone-lysine N-methyltransferase setd3	SETD3	25.3784	25.4078	25.1712	25.5665	25.6435	25.2406	25.3203	25.6206	25.4465	25.1853	25.7578	25.4581	25.2846	25.3627	25.3987	25.3183	25.397	25.3993	25.4203	25.3648	25.5114	25.7735	25.6641	25.7977		F	0.762922	0.98489	F	0.955453	1.00424	F	0.217701	0.856502	26	26	26	46.1	46.1	46.1	67.256
Q86UV5	Q86UV5	Ubiquitin carboxyl-terminal hydrolase 48	USP48	26.0751	26.005	26.0284	26.0837	26.1638	26.1517	26.1478	26.3047	26.0957	25.9996	26.22	26.0465	26.1451	26.1321	26.1832	26.1367	25.9779	26.079	25.8619	26.0879	26.0495	26.1337	26.044	25.9188		T	0.00366582	0.924583	F	0.0588558	1.11168	F	0.400993	1.04872	26	26	26	31.5	31.5	31.5	119.03
Q8IWX8	Q8IWX8	Calcium homeostasis endoplasmic reticulum protein	CHERP	27.6285	27.6084	27.6004	27.6095	27.7184	27.7043	27.7123	27.7242	27.8178	27.7878	27.8119	27.5833	27.7073	27.6304	27.7138	27.7152	27.604	27.7781	27.7537	27.9046	27.7166	27.8051	27.7915	27.7147		T	0.0256946	0.94658	F	0.536439	0.966976	F	0.157947	1.03445	26	26	26	34.5	34.5	34.5	103.7
Q8IZH2	Q8IZH2	5-3 exoribonuclease 1	XRN1	25.166	25.1712	25.2172	25.5879	25.3185	25.1118	25.4697	25.4953	25.5792	25.6437	25.4142	25.72	25.4435	25.2659	25.4623	25.4424	25.3265	25.3998	25.318	25.5162	25.3422	25.5204	25.4782	25.5206		T	0.0115354	0.859339	F	0.418844	0.939442	F	0.338494	1.05727	26	26	26	19.9	19.9	19.9	194.1
Q8WVV9	Q8WVV9	Heterogeneous nuclear ribonucleoprotein L-like	HNRNPLL	26.2646	27.2079	26.8149	27.1339	26.6047	27.1294	26.9614	26.9941	26.9634	26.8866	26.7591	26.9621	26.4476	26.7954	26.4782	26.5144	26.7511	26.557	26.4043	26.3635	26.5569	26.5802	26.6141	26.2175		F	0.448484	1.15156	F	0.0709995	1.30091	T	0.0255294	1.29911	26	25	25	68.5	67.2	67.2	60.082
Q92696	Q92696	Geranylgeranyl transferase type-2 subunit alpha	RABGGTA	26.3641	26.2604	26.3636	26.5374	26.2135	26.3214	26.3702	26.4532	26.4397	26.5202	26.4086	26.3182	26.1851	26.3716	26.1647	26.0772	26.3367	26.138	26.3634	26.4289	26.2864	26.1748	26.3673	26.3353		F	0.160255	1.09408	F	0.864547	0.989643	T	0.0340279	1.12133	26	26	26	49.4	49.4	49.4	65.071
Q96EY7	Q96EY7	Pentatricopeptide repeat domain-containing protein 3, mitochondrial	PTCD3	27.1348	27.3406	27.458	26.9776	27.1779	27.2989	27.3735	27.0505	27.3789	27.4091	27.15	26.9316	27.2955	27.2995	27.3794	27.4629	27.2669	27.4282	27.3438	27.4304	27.1966	27.3486	27.4062	27.2625		F	0.622385	0.967159	F	0.262207	0.943496	F	0.920684	1.00638	26	26	26	47.9	47.9	47.9	78.549
Q96FV9	Q96FV9	THO complex subunit 1	THOC1	26.3351	26.1109	26.3531	26.3586	26.4548	26.3429	26.286	26.4165	26.365	26.2891	26.3136	26.4811	26.1604	26.2364	26.1959	26.158	26.3203	26.2659	26.2318	26.1133	26.1331	26.1727	26.2767	26.2674		F	0.304038	1.05607	F	0.110875	1.09311	F	0.061501	1.07931	26	26	26	49	49	49	75.665
Q96KP1	Q96KP1	Exocyst complex component 2	EXOC2	25.9489	25.9727	26.1904	26.0709	26.0066	26.1011	26.0926	26.2373	26.0206	26.0121	26.0334	25.9593	25.9536	25.8311	25.9065	25.8175	25.8807	25.9913	25.9422	25.9401	25.8627	25.8938	25.8345	25.9467		F	0.0848502	1.1174	T	0.0176131	1.09291	T	0.00505845	1.10008	26	26	26	33.1	33.1	33.1	104.07
Q96L91	Q96L91	E1A-binding protein p400	EP400	24.5632	24.6869	24.3639	24.8825	24.432	24.1678	24.8401	24.7639	24.8988	25.0437	25.0392	24.8316	24.5338	24.6973	24.9219	24.8698	25.0138	24.8723	24.8378	25.0017	24.782	25.1113	24.9712	24.9676		F	0.156665	0.859932	T	0.0467823	0.731289	F	0.704149	1.0252	26	26	26	10.5	10.5	10.5	343.48
Q96SB4;Q9UPE1	Q96SB4	SRSF protein kinase 1	SRPK1	26.5171	26.5739	26.6209	26.6132	26.7843	26.4982	26.5497	26.7747	26.8618	26.7429	27.0219	26.6244	26.8094	26.6246	26.7818	26.7575	26.7436	26.8572	26.8454	26.9493	27.0925	27.1259	27.0941	26.9558		T	0.0249808	0.88718	T	0.0439265	0.847846	F	0.0646704	0.875667	26	26	22	39.8	39.8	34.4	74.324
Q96SB8	Q96SB8	Structural maintenance of chromosomes protein 6	SMC6	23.8757	25.0619	24.8376	25.2377	25.1084	25.1508	24.8809	25.0454	25.1973	25.0625	24.8953	25.5071	25.0861	25.2364	25.0665	25.2975	25.298	25.3707	25.0703	25.2152	24.9719	25.0877	25.2864	25.2518		F	0.121876	0.66901	F	0.123223	0.875475	F	0.428293	0.934488	26	26	26	32.4	32.4	32.4	126.32
Q96T51	Q96T51	RUN and FYVE domain-containing protein 1	RUFY1	27.1117	27.1766	27.2985	26.9728	27.0141	27.3519	27.1669	26.8634	27.2899	27.1884	26.8974	26.834	27.2229	27.096	27.0755	27.0113	27.0856	27.187	27.247	27.0573	26.8909	26.8324	27.1031	27.0957		F	0.234121	1.06747	F	0.744364	1.02343	F	0.310888	1.1055	26	26	24	42.4	42.4	40.3	79.817
Q99590	Q99590	Protein SCAF11	SCAF11	26.4525	26.3848	26.9682	27.0448	27.0287	26.6938	26.7917	27.1579	27.052	26.9802	26.9669	26.9999	26.74	26.7273	26.8339	26.6497	26.7796	26.8455	26.7132	26.8073	26.9397	27.1011	27.0688	26.9882		F	0.435833	0.910126	F	0.58901	1.03643	F	0.634766	0.983	26	26	26	23.3	23.3	23.3	164.65
Q9BXW9	Q9BXW9	Fanconi anemia group D2 protein	FANCD2	24.6957	24.9134	24.6129	25.1224	24.8879	24.4076	24.9116	25.0879	25.1619	25.2643	25.3455	25.2726	25.2014	25.0623	25.22	25.1691	25.1355	25.323	25.189	25.4278	25.2024	25.5684	25.4617	25.3777		T	0.00437658	0.746122	T	0.0198291	0.691061	F	0.212359	0.904181	26	26	26	21.8	21.8	21.8	164.13
Q9BYT8	Q9BYT8	Neurolysin, mitochondrial	NLN	27.4274	27.2576	27.1697	27.3677	27.2948	27.3133	27.3229	27.3509	27.3205	27.3389	27.4446	27.1451	27.2965	27.447	27.3629	27.1955	27.2186	27.3069	27.253	27.4584	27.2774	27.3313	27.3707	27.3632		F	0.668514	0.972288	F	0.986381	1.00078	F	0.465023	1.02269	26	26	26	41.5	41.5	41.5	80.651
Q9H3S7	Q9H3S7	Tyrosine-protein phosphatase non-receptor type 23	PTPN23	25.2083	24.879	25.2425	25.2742	25.1586	25.1366	25.1421	25.1845	25.2626	25.0943	25.255	25.0368	25.3623	25.168	25.0132	25.0803	25.1824	25.1793	25.2899	25.0986	25.1176	25.2025	25.4409	25.207		F	0.741609	0.968611	F	0.412763	0.971465	F	0.70279	0.973985	26	26	26	19.8	19.8	19.8	178.97
Q9HCC0	Q9HCC0	Methylcrotonoyl-CoA carboxylase beta chain, mitochondrial	MCCC2	27.8129	27.8802	27.816	28.2483	27.7645	27.9256	27.7737	28.2103	27.9423	27.6873	27.6136	28.0434	27.8792	27.8786	27.9121	27.8389	27.7727	27.8982	27.7414	27.6919	27.6051	27.8056	27.7063	27.7115		F	0.170127	0.972073	F	0.534792	1.03187	F	0.691072	1.02854	26	26	26	58.8	58.8	58.8	61.332
Q9HCJ6	Q9HCJ6	Synaptic vesicle membrane protein VAT-1 homolog-like	VAT1L	28.429	27.9384	28.847	29.3796	28.4336	27.916	29.1488	29.5466	27.6914	27.7639	28.3118	28.9666	26.6914	27.8773	27.673	26.7964	26.718	27.7	27.8342	26.2804	27.6626	27.5851	27.6398	26.5103		T	0.0410585	2.21192	F	0.0518411	2.57816	F	0.182038	1.4875	26	26	26	63.2	63.2	63.2	45.899
Q9NTK5	Q9NTK5	Obg-like ATPase 1	OLA1	29.0864	29.2	28.9826	29.4477	29.244	29.209	29.1913	29.5371	29.1995	28.8915	29.1178	29.2136	29.0498	29.2237	29.0794	28.9512	29.117	29.0035	29.0792	29.0514	29.2508	29.1762	29.2113	29.1517		F	0.878451	1.00951	T	0.00451984	1.11108	F	0.176012	0.915155	26	26	26	73	73	73	44.743
Q9UHD8	Q9UHD8	Septin-9	2021-09-09	27.0735	26.8323	27.298	27.2009	27.2986	27.0183	27.1468	27.3704	27.0036	27.3696	27.2821	27.3597	27.3256	27.1598	27.2584	27.268	27.3521	27.3877	27.2981	27.4129	27.2559	27.2219	27.5449	27.4205		F	0.182623	0.879631	T	0.037254	0.865647	F	0.317222	0.906031	26	26	26	56.8	56.8	56.8	65.401
Q9UJS0	Q9UJS0	Calcium-binding mitochondrial carrier protein Aralar2	SLC25A13	26.5831	26.7864	26.4173	26.5953	26.4883	26.5055	26.6831	26.6595	26.9475	26.8156	26.564	26.8093	26.8715	26.8352	26.9467	26.8757	26.7468	26.8779	26.7634	26.9638	26.7416	26.975	26.8771	26.8184		T	0.0278814	0.819776	T	0.0173409	0.824162	F	0.51575	0.947791	26	20	20	43.3	35.4	35.4	74.175
Q9ULK4	Q9ULK4	Mediator of RNA polymerase II transcription subunit 23	MED23	24.9901	25.1608	25.0331	25.0684	24.9278	24.9262	25.135	25.1142	25.4862	25.363	25.3732	25.2096	25.0204	25.0605	25.091	25.1708	24.9983	25.038	25.0642	25.3151	25.3629	25.4948	25.4342	25.2337		F	0.687805	0.983284	F	0.343238	0.928168	F	0.739449	1.01825	26	26	26	24.1	24.1	24.1	156.47
Q9Y2Z0	Q9Y2Z0	Suppressor of G2 allele of SKP1 homolog	SUGT1	28.5642	28.7021	28.9221	28.9486	28.6675	28.9139	28.8354	29.0037	28.5258	28.6943	28.3948	28.4903	28.7719	28.6584	28.5529	28.5053	28.8292	28.5783	28.9481	28.9011	28.8017	28.6998	28.7326	28.6279		F	0.381363	1.07727	F	0.943308	0.994066	F	0.0891273	0.884405	26	26	26	73.2	73.2	73.2	41.024
A0MZ66	A0MZ66	Shootin-1	KIAA1598	25.924	26.7082	26.7919	26.0836	26.4367	26.629	26.5417	26.0019	26.2511	27.0345	26.3966	26.1939	25.2153	25.8644	24.5325	26.0132	25.5656	25.6483	25.8408	26.3536	25.997	25.7566	25.6794	25.7921		F	0.0690931	2.097	T	0.0242588	1.60627	T	0.0176206	1.68705	25	25	25	45.8	45.8	45.8	71.639
O00139	O00139	Kinesin-like protein KIF2A	KIF2A	26.2719	26.2924	26.4308	26.7246	26.6865	26.3923	26.5885	26.5901	26.633	26.6345	26.5597	26.6777	26.6181	26.471	26.7061	26.3553	26.7473	26.7272	26.7577	26.7345	26.7876	26.7839	26.8477	26.8346		F	0.0970324	0.866986	F	0.0510177	0.879084	T	0.000780014	0.867916	25	25	23	36.4	36.4	33	79.954
O00411	O00411	DNA-directed RNA polymerase, mitochondrial	POLRMT	25.6849	25.699	24.8682	25.5605	25.5455	25.4204	25.2215	25.3938	25.792	25.5308	25.8212	25.4859	24.9988	25.1181	25.3036	25.1442	25.2396	25.2749	25.4225	25.3613	25.6436	25.4018	25.6343	25.4408		F	0.304504	1.21098	F	0.478074	1.0506	F	0.147084	1.13646	25	25	25	32	32	32	138.62
O14744	O14744	Protein arginine N-methyltransferase 5;Protein arginine N-methyltransferase 5, N-terminally processed	PRMT5	28.1339	28.2466	28.2589	28.1982	28.355	28.1695	28.2696	28.1281	28.3404	28.2302	28.1557	28.1169	28.4042	28.2944	28.283	28.4553	28.2032	28.2564	28.2926	28.2722	28.2016	28.268	28.2864	28.2224		F	0.0587193	0.903683	F	0.870955	1.00597	F	0.961944	0.998244	25	25	25	46.9	46.9	46.9	72.683
O14777	O14777	Kinetochore protein NDC80 homolog	NDC80	24.9423	24.2691	25.1915	25.1656	25.2983	24.6256	24.817	25.2157	25.1538	25.4443	25.3326	25.779	25.4497	25.2394	25.052	25.0491	25.3395	25.4634	25.5607	25.4388	25.4636	25.4402	25.7948	25.6585		F	0.182754	0.759657	T	0.0283141	0.689217	F	0.0712344	0.824135	25	25	25	46.3	46.3	46.3	73.912
O14787	O14787	Transportin-2	TNPO2	25.9202	26.1336	25.6518	25.7211	25.4908	25.766	25.8235	25.6134	25.987	25.7078	25.4194	25.8041	25.4165	25.6714	25.7221	26.1932	25.5877	25.7664	25.6007	25.6482	25.4433	25.6067	25.607	25.3705		F	0.530486	1.11038	F	0.682717	1.03003	F	0.255564	1.147	25	17	17	35.5	27	27	101.39
O15254	O15254	Peroxisomal acyl-coenzyme A oxidase 3	ACOX3	25.4479	25.7669	25.6796	25.3024	25.0994	25.7002	25.672	25.1524	25.8285	25.7443	25.2463	25.3481	25.7197	25.8068	25.7675	25.923	25.8638	25.8762	25.61	25.761	25.8034	25.9891	25.7534	25.7704		F	0.127844	0.887117	F	0.169981	0.81947	F	0.235073	0.856961	25	25	25	47.3	47.3	47.3	77.628
O15381	O15381	Nuclear valosin-containing protein-like	NVL	25.4637	25.5663	25.6291	25.3339	25.4233	25.5601	25.8133	25.3925	25.9678	25.9612	25.6689	25.3676	25.5577	25.5661	25.7103	25.4801	25.7272	25.7611	25.4726	25.7718	25.6081	25.7385	25.8736	25.6264		F	0.728833	0.982451	F	0.536474	0.943224	F	0.218597	1.1129	25	25	25	39.3	39.3	39.3	95.05
O43172	O43172	U4/U6 small nuclear ribonucleoprotein Prp4	PRPF4	27.7151	27.8612	27.951	27.7241	27.7949	27.6766	27.8275	27.6063	27.8503	27.9247	27.6404	27.6962	27.9055	27.7985	27.7902	27.8044	27.7122	27.7258	27.743	27.7904	27.5704	27.5149	27.6208	27.5415		F	0.798121	1.01239	F	0.611246	1.0164	T	0.0241067	1.18365	25	25	25	61.1	61.1	61.1	58.449
O95155	O95155	Ubiquitin conjugation factor E4 B	UBE4B	24.8369	25.1814	25.4166	25.5624	25.0354	24.7398	25.6149	24.8781	25.2566	25.0968	24.4294	25.1139	24.9989	25.3119	24.7522	25.1239	25.0845	25.1448	24.9466	24.9786	25.0739	25.2468	25.225	25.3109		F	0.640412	1.07049	F	0.697292	1.06543	F	0.249719	0.819847	25	25	25	27.7	27.7	27.7	146.18
P04899;P11488;A8MTJ3	P04899	Guanine nucleotide-binding protein G(i) subunit alpha-2	GNAI2	28.6614	28.3797	28.3292	28.7364	28.3243	28.388	28.3079	28.7267	28.2494	28.2258	28.246	28.4999	28.2933	28.4223	28.4353	28.45	28.3788	28.1489	28.2357	28.3521	28.3268	28.2033	28.3391	28.1184		F	0.583074	1.03997	F	0.3983	1.04333	F	0.921474	0.995509	25	25	16	71.8	71.8	47.3	40.45
P05091	P05091	Aldehyde dehydrogenase, mitochondrial	ALDH2	26.7261	27.9227	28.3533	25.7593	27.0189	28.2486	28.5926	25.6508	27.6736	27.9293	26.6747	25.3081	27.4608	27.7858	27.475	27.1846	28.342	27.6536	27.9757	27.4763	27.4052	27.9712	27.8936	27.2066		F	0.677447	1.14141	F	0.849876	1.06544	F	0.640042	0.874619	25	25	21	55.1	55.1	50.5	56.381
P06753	P06753	Tropomyosin alpha-3 chain	TPM3	29.2139	28.5094	29.1173	28.2805	28.0804	28.4276	27.7197	27.3584	27.5417	28.4439	28.2359	28.1425	28.019	28.262	27.2702	28.4157	26.5316	27.3393	27.0782	27.2071	27.863	27.6319	28.0967	27.7055		T	0.0423583	1.93871	T	0.0122457	2.05172	F	0.378795	1.18887	25	13	12	56.5	37.2	31.6	32.95
P09429;B2RPK0	P09429	High mobility group protein B1	HMGB1	31.6483	31.6656	31.8386	32.0877	31.7915	31.8941	31.7962	32.1544	31.6434	31.7069	31.609	31.8106	31.9986	31.8769	31.8311	31.7179	31.718	31.5463	31.6915	31.6051	31.7576	31.8415	31.74	31.9043		F	0.165849	0.908407	T	0.018581	1.13843	T	0.0274404	0.896437	25	25	18	71.2	71.2	50.7	24.893
P09543	P09543	2,3-cyclic-nucleotide 3-phosphodiesterase	CNP	27.8807	27.5891	27.8507	27.7741	27.9466	27.7551	27.5657	27.8627	27.6429	27.6123	27.8238	27.7272	27.8775	27.8621	27.7321	27.5641	27.7385	27.7846	27.8116	27.7581	27.7159	27.7094	27.7651	27.8129		F	0.904746	1.01015	F	0.860558	0.988035	F	0.394743	0.960693	25	25	25	54.9	54.9	54.9	47.578
P17174	P17174	Aspartate aminotransferase, cytoplasmic	GOT1	28.4974	28.4065	28.069	28.9592	28.5197	28.3086	28.2654	28.7159	28.308	27.8954	28.3863	28.3503	28.5444	28.4746	28.386	28.1692	28.2607	28.2615	28.349	28.1999	28.1696	28.2393	28.2069	28.216		F	0.654273	0.953128	F	0.253673	1.0694	F	0.932875	0.992141	25	25	25	71.9	71.9	71.9	46.247
P19447	P19447	TFIIH basal transcription factor complex helicase XPB subunit	ERCC3	25.2604	25.3286	25.494	25.6442	25.1991	25.2339	25.629	25.6051	25.6073	25.5479	25.1949	25.6093	25.4538	25.5369	25.4746	25.6054	25.358	25.5195	25.3482	25.5451	25.2992	25.6033	25.5378	25.3638		F	0.0774621	0.897067	F	0.527668	0.940379	F	0.994385	0.999298	25	25	25	44.4	44.4	44.4	89.277
P21127;Q13882	P21127	Cyclin-dependent kinase 11B	CDK11B	21.8763	21.5374	21.592	22.0145	21.8467	21.6082	21.6145	21.5308	22.0983	21.9558	21.7327	21.8109	21.9953	21.6215	15	21.5716	21.5945	21.9011	21.9978	22.0385	21.5475	21.9397	21.8711	22.0176		F	0.453438	3.07693	F	0.213976	0.874688	F	0.598386	1.06065	25	25	2	31.2	31.2	2.5	92.619
P21281	P21281	V-type proton ATPase subunit B, brain isoform	ATP6V1B2	27.7686	27.8654	27.9269	28.0232	27.9236	27.9468	28.0064	28.0552	28.0099	27.9896	27.9931	27.9559	28.0249	27.925	27.9966	27.7718	27.7782	27.7558	27.917	27.9244	27.8163	27.9137	27.8926	27.9061		F	0.370922	0.948717	F	0.0981292	1.08303	T	0.00791697	1.08326	25	25	18	68.5	68.5	48.7	56.5
P25685	P25685	DnaJ homolog subfamily B member 1	DNAJB1	27.3235	27.3314	27.3775	27.6168	27.5633	27.483	27.5582	27.733	27.4306	27.4644	27.4133	27.6141	27.4558	27.4575	27.2927	27.1557	27.3154	27.1914	27.4626	27.462	27.2855	27.3603	27.2493	27.3691		F	0.967804	1.00257	F	0.0788572	1.13053	T	0.0220354	1.08676	25	25	24	63.5	63.5	63.5	38.044
P28288	P28288	ATP-binding cassette sub-family D member 3	ABCD3	26.9261	26.7599	26.6638	26.5945	27.0324	26.7361	26.5741	27.1201	26.7919	26.633	27.1471	26.854	26.68	26.544	26.5915	26.575	26.5014	26.6497	26.5515	26.5772	26.6285	26.6925	26.579	26.3933		F	0.0512715	1.13734	F	0.134069	1.15744	F	0.113461	1.21755	25	25	25	41	41	41	75.475
P35611	P35611	Alpha-adducin	ADD1	26.4137	26.8193	27.1355	26.6074	26.6516	26.9505	27.2856	26.6071	27.0746	27.0723	26.8394	26.5411	26.6963	26.7204	26.7037	26.6923	26.6823	26.6592	26.6447	26.7497	26.9311	27.0055	26.8473	26.9454		F	0.642564	1.06166	F	0.133536	1.21299	F	0.443002	1.04473	25	25	24	42.3	42.3	41.2	80.954
P46379	P46379	Large proline-rich protein BAG6	BAG6	26.6877	26.8213	26.7123	26.8033	26.9719	26.8654	27.0316	27.024	27.2012	27.2209	27.2539	27.1038	26.846	26.767	26.8763	26.9436	26.8964	26.9374	27.0882	27.2167	27.3001	27.3568	27.3713	27.0991		F	0.0862993	0.921581	F	0.45065	0.947114	F	0.48759	0.961597	25	25	25	29.9	29.9	29.9	119.41
P48637	P48637	Glutathione synthetase	GSS	27.5004	26.9988	26.9143	27.5605	27.2526	26.9911	26.6947	27.3541	26.7876	27.0615	27.167	27.1968	27.0604	27.0237	26.9001	27.0526	26.8453	26.7316	26.9859	26.7871	26.7525	26.8375	27.2658	26.9877		F	0.455828	1.09328	F	0.385873	1.10344	F	0.796496	1.0313	25	25	25	55.3	55.3	55.3	52.384
P48739	P48739	Phosphatidylinositol transfer protein beta isoform	PITPNB	28.0349	28.3097	28.1106	28.7365	27.9218	28.218	28.4739	28.4519	28.1167	27.9606	28.0139	28.2654	28.3423	28.573	28.2985	28.1459	28.2563	28.1788	28.2882	28.2223	28.2749	28.4206	28.2133	28.267		F	0.192654	0.877699	F	0.824599	0.978175	T	0.00979329	0.833026	25	25	23	75.6	75.6	72.3	31.54
P57678	P57678	Gem-associated protein 4	GEMIN4	26.4553	26.5542	26.7479	26.3277	26.678	26.5742	26.7169	26.4248	26.8495	26.8611	26.7526	26.4751	26.7868	26.6933	26.7679	26.8825	26.6649	26.7925	26.7797	26.8359	26.8484	26.862	26.8387	26.7432		F	0.0693656	0.872476	F	0.102033	0.92537	F	0.96517	0.998632	25	25	25	30	30	30	120.04
P60174	P60174	Triosephosphate isomerase	TPI1	32.3755	32.3312	32.1269	32.4421	32.2275	32.1823	32.1973	32.1052	32.1888	32.0575	31.9573	32.3451	32.3833	32.5029	32.2675	32.2682	32.1845	31.9969	32.2729	32.2221	32.046	31.9097	31.8576	32.1091		F	0.438975	0.947649	F	0.66372	1.02333	F	0.371993	1.06235	25	25	25	80.4	80.4	80.4	30.791
P61201	P61201	COP9 signalosome complex subunit 2	COPS2	27.2493	27.4562	27.2823	27.492	27.2002	27.391	27.4802	27.4914	27.4061	27.3787	27.2778	27.1074	27.5244	27.3936	27.3743	27.2777	27.3377	27.2998	27.3886	27.3939	27.4553	27.4479	27.5213	27.5285		F	0.468199	0.957138	F	0.978174	1.00148	T	0.022602	0.911269	25	25	25	55.5	55.5	55.5	51.596
P62136	P62136	Serine/threonine-protein phosphatase PP1-alpha catalytic subunit	PPP1CA	27.3819	26.8649	27.1117	26.5729	26.8409	26.9819	26.6532	26.3915	26.6806	26.9623	26.8246	26.6767	27.22	26.9337	27.0534	26.8674	26.8379	26.7512	27.1415	26.3347	26.6421	26.6306	26.8449	27.0139		F	0.543639	1.07241	F	0.792356	1.04174	F	0.76915	1.02783	25	25	6	75.8	75.8	26.1	37.512
P62333	P62333	26S protease regulatory subunit 10B	PSMC6	28.9794	28.5712	28.7005	28.685	28.7188	28.6483	28.4933	28.3026	28.5202	28.7806	28.5909	28.6168	28.4892	28.6434	28.4717	28.5053	28.3025	28.2876	28.5148	28.3993	28.3233	28.127	28.6157	28.5571		F	0.100728	1.16713	T	0.0327996	1.18432	F	0.18922	1.16864	25	25	25	70.4	70.4	70.4	44.172
P63151;Q00005;Q9Y2T4	P63151	Serine/threonine-protein phosphatase 2A 55 kDa regulatory subunit B alpha isoform	PPP2R2A	27.7288	27.8779	27.8886	28.2501	27.7495	27.9278	28.0861	28.2446	27.8715	27.8095	27.8574	27.9529	28.2066	28.2242	28.1225	27.9755	28.051	28.0074	27.958	28.0304	28.0445	28.1071	28.0792	28.0817		T	0.0131066	0.812032	F	0.333913	0.939149	T	0.000128465	0.851437	25	25	18	59.3	59.3	44.5	51.691
P63244	P63244	Guanine nucleotide-binding protein subunit beta-2-like 1;Guanine nucleotide-binding protein subunit beta-2-like 1, N-terminally processed	GNB2L1	31.1132	31.0641	30.8541	31.2035	31.0581	30.9807	31.2173	31.1644	31.3098	31.2788	31.3292	31.2668	31.1224	31.1633	31.2093	31.2181	31.1252	31.1271	31.148	31.4414	31.2381	31.2607	31.2582	31.1565		F	0.06563	0.890164	F	0.300441	0.916978	F	0.0569569	1.05521	25	25	25	82.3	82.3	82.3	35.076
P80303	P80303	Nucleobindin-2;Nesfatin-1	NUCB2	27.9264	27.4558	28.1239	28.2334	27.7746	27.5516	27.6047	27.4569	27.4332	27.8357	27.795	27.9829	27.4465	27.624	27.2736	27.4242	26.9791	27.0469	27.086	26.9173	27.3509	27.3965	27.5383	27.4111		F	0.0885049	1.31336	T	0.000297558	1.55437	F	0.0740619	1.20058	25	25	25	55	55	55	50.222
Q13123	Q13123	Protein Red	IK	27.6352	27.6122	27.6551	27.8445	27.7991	27.667	27.7896	27.9356	27.8846	27.8182	27.8267	27.9357	27.737	27.7171	27.8471	27.767	27.7305	27.6889	27.7198	27.8274	27.7494	27.9039	27.7904	27.7626		T	0.0131938	0.911994	F	0.845606	1.00716	F	0.398824	1.02926	25	25	25	52.4	52.4	52.4	65.601
Q14141	Q14141	Septin-6	2021-09-06	27.3723	27.1984	27.1637	27.8982	27.4481	27.2212	27.5758	27.7584	27.3525	27.3102	27.3528	27.7482	27.2415	27.4885	27.3152	27.2929	27.3921	27.4762	27.3499	27.2172	27.1221	27.5709	27.3889	27.2711		F	0.33048	0.939693	F	0.624406	1.03971	F	0.99832	1.00017	25	25	15	53.7	53.7	40.3	49.716
Q14149	Q14149	MORC family CW-type zinc finger protein 3	MORC3	25.3745	25.5405	25.7465	26.0676	25.7371	25.6435	26.11	25.932	26.004	26.0602	25.8611	26.1296	25.9072	25.8201	25.8917	25.8288	25.7944	25.8686	25.7289	25.9822	25.8812	26.2517	25.9968	25.9704		T	0.0217521	0.807714	F	0.925424	0.990803	F	0.658619	0.966001	25	25	25	34.6	34.6	34.6	107.11
Q14195	Q14195	Dihydropyrimidinase-related protein 3	DPYSL3	23.9213	23.4092	24.2142	23.7597	23.8952	23.3069	24.3234	22.8713	23.0552	23.9806	24.7441	23.3487	24.9567	25.2125	24.8715	24.9734	24.557	24.874	24.888	24.5575	23.7265	24.7805	24.6275	24.4818		T	0.0030045	0.448971	T	0.0227831	0.544394	F	0.377744	0.718262	25	21	20	65.1	56.1	54.9	61.963
Q14498	Q14498	RNA-binding protein 39	RBM39	27.9696	27.9801	27.9545	28.3041	27.9704	27.7275	28.2944	27.9891	28.2042	28.2618	28.054	28.3335	27.9618	28.171	28.0603	27.8448	27.9647	27.9926	28.0315	28.151	28.0774	28.2605	28.1376	27.9631		F	0.636953	0.971684	F	0.807036	0.974327	F	0.50987	1.04512	25	25	22	51.3	51.3	46.4	59.379
Q14694	Q14694	Ubiquitin carboxyl-terminal hydrolase 10	USP10	27.1562	27.3085	27.3962	27.3728	27.1811	27.1826	27.4635	27.2644	27.4775	27.4825	27.277	27.4043	27.5576	27.5183	27.5652	27.6204	27.4253	27.6024	27.4027	27.5229	27.4634	27.6387	27.4959	27.5454		T	0.00721833	0.824504	F	0.0768747	0.862994	F	0.148984	0.917963	25	25	25	41.7	41.7	41.7	87.133
Q15031	Q15031	Probable leucine--tRNA ligase, mitochondrial	LARS2	25.9769	26.1331	25.9663	26.3921	26.1192	26.0693	26.1937	26.4981	26.2716	26.2742	26.2419	26.4414	26.1551	26.2749	26.2252	26.163	26.2129	26.3087	26.2324	26.4445	26.2843	26.4503	26.4399	26.3048		T	0.0242138	0.883247	F	0.0550779	0.887482	F	0.0962968	0.928349	25	25	25	35.1	35.1	35.1	101.97
Q15061	Q15061	WD repeat-containing protein 43	WDR43	27.2591	27.4923	27.2536	27.1808	27.3966	27.3597	27.4052	27.1508	27.6383	27.4867	27.4892	27.2424	27.5256	27.378	27.6698	27.7905	27.4861	27.5866	27.5323	27.6394	27.5379	27.6308	27.5426	27.5772		F	0.0948326	0.837416	T	0.00815604	0.886422	F	0.518208	0.976684	25	25	25	46.5	46.5	46.5	74.89
Q15181	Q15181	Inorganic pyrophosphatase	PPA1	29.1501	29.3755	29.4437	29.4773	29.2541	29.3297	29.6013	29.3568	29.1667	29.0964	29.0902	28.9993	29.3943	29.4324	28.9367	29.0004	29.1962	29.059	29.2083	28.9825	29.2	29.1964	29.1275	29.3171		F	0.472235	1.09591	T	0.0487589	1.21717	F	0.128682	0.937901	25	25	25	83.7	83.7	83.7	32.66
Q15813	Q15813	Tubulin-specific chaperone E	TBCE	26.4078	26.6078	26.7397	26.8504	26.3817	26.6697	26.8029	26.7723	26.5684	26.7252	26.4171	26.4554	26.7012	26.8363	26.8259	26.6039	26.6638	26.6709	26.7519	26.7238	26.7388	26.7269	26.8558	26.7971		F	0.191842	0.897057	F	0.46538	0.943111	F	0.0515736	0.864883	25	25	25	67	67	67	59.345
Q16512	Q16512	Serine/threonine-protein kinase N1	PKN1	26.4048	26.4874	26.3639	26.5379	26.4719	26.3551	26.6009	26.5929	26.528	26.5976	26.6701	26.549	26.0627	26.072	26.0108	26.1451	25.9637	26.0923	26.0937	26.135	25.8574	26.1865	26.2297	26.1297		T	0.000571318	1.27106	T	0.00276399	1.32388	T	0.00510773	1.41201	25	25	23	32.5	32.5	30.8	103.93
Q16851	Q16851	UTP--glucose-1-phosphate uridylyltransferase	UGP2	28.4751	28.2952	28.3883	28.2223	28.3628	28.3525	28.5097	28.1905	28.2177	28.2733	28.3596	27.8767	28.3384	28.2811	28.2942	28.148	28.1336	28.1188	28.1304	28.3043	28.0356	28.0913	28.1475	28.0013		F	0.122903	1.08732	T	0.0171841	1.17816	T	0.00865082	1.16038	25	25	25	55.5	55.5	55.5	56.94
Q53H12	Q53H12	Acylglycerol kinase, mitochondrial	AGK	25.4356	25.5851	26.4051	25.069	25.3567	25.3004	26.6572	24.8219	25.4851	26.1818	25.3901	24.2554	25.8305	25.8206	25.866	25.657	25.8401	25.6868	25.7449	25.683	25.8996	25.9369	25.8167	25.8815		F	0.955714	1.0105	F	0.933583	1.02293	F	0.391014	0.871779	25	25	25	69.9	69.9	69.9	47.137
Q69YN2	Q69YN2	CWF19-like protein 1	CWF19L1	27.1591	27.5365	27.5654	27.4967	27.3598	27.4432	27.7779	27.5463	27.5782	27.5846	27.4289	27.4553	27.4734	27.4554	27.4533	27.3278	27.2368	27.3934	27.4543	27.4447	27.4279	27.4357	27.4375	27.4373		F	0.953397	0.995054	F	0.29008	1.1055	F	0.0741283	1.06881	25	25	25	59.7	59.7	59.7	60.618
Q6DD88	Q6DD88	Atlastin-3	ATL3	27.4957	27.7723	27.8872	27.9803	27.4745	27.5399	27.8911	28.0594	27.877	27.9121	27.565	27.9609	27.7425	27.6758	27.8415	27.672	27.773	27.7119	27.6788	27.8861	27.9338	27.9796	27.9373	27.8371		F	0.898286	0.989992	F	0.340642	0.915542	F	0.224094	0.90926	25	25	25	60.6	60.6	60.6	60.541
Q6YHU6	Q6YHU6	Thyroid adenoma-associated protein	THADA	24.6004	25.1434	24.7065	23.4561	24.0857	24.502	24.9108	23.3733	25.1138	25.0693	24.7812	24.1406	24.5705	24.8025	24.6262	25.0754	24.6511	24.8803	24.6472	25.1563	24.8242	24.9364	24.8749	24.3972		F	0.813332	1.03393	F	0.2308	0.793207	F	0.232126	1.1728	25	25	25	18.1	18.1	18.1	219.6
Q6ZMU5	Q6ZMU5	Tripartite motif-containing protein 72	TRIM72	22.4781	26.8163	21.5717	26.0908	23.7799	26.5876	20.75	25.6385	25.8309	20.6521	21.6229	26.5745	25.5235	25.7161	25.5445	26.0354	25.8919	25.6031	25.6063	25.6381	25.5721	25.3493	25.6134	25.1545		F	0.186556	0.236048	F	0.220143	0.253661	F	0.0972855	0.151738	25	25	25	76.5	76.5	76.5	52.73
Q7L0Y3	Q7L0Y3	Mitochondrial ribonuclease P protein 1	TRMT10C	27.9743	28.0374	28.1589	27.8024	27.9201	28.2157	28.0291	27.7939	28.1705	28.2324	27.9509	27.6469	27.9522	27.9761	27.9533	27.9199	27.9992	27.9115	28.115	27.9967	28.1077	27.9431	28.1568	28.127		F	0.0742859	1.07663	F	0.596957	1.03482	F	0.722648	1.02403	25	25	25	67.7	67.7	67.7	47.346
Q7Z2K6	Q7Z2K6	Endoplasmic reticulum metallopeptidase 1	ERMP1	25.8136	26.3076	25.7109	26.3906	25.6479	26.0625	25.7399	26.8186	25.9893	25.76	25.6562	26.5298	25.7843	25.7779	26.0672	26.0535	25.6676	25.7865	25.6294	25.845	25.7366	25.6436	25.6911	25.7941		F	0.902738	1.01628	F	0.51507	1.06042	F	0.389	1.06107	25	25	25	32.6	32.6	32.6	100.23
Q7Z2T5	Q7Z2T5	TRMT1-like protein	TRMT1L	25.7773	25.6893	25.7034	26.3397	25.6264	25.512	25.853	26.319	25.6963	25.7835	25.813	26.4791	25.699	25.6193	25.8382	25.8479	25.4893	25.6369	25.521	25.5654	25.6028	25.6278	25.6023	25.4638		F	0.70639	0.980941	F	0.282636	1.07974	T	0.0157267	1.14081	25	25	25	51.2	51.2	51.2	81.746
Q7Z3J2	Q7Z3J2	UPF0505 protein C16orf62	C16orf62	25.339	25.3025	25.4197	25.6904	25.2351	25.2786	25.5577	25.7226	25.4906	25.5156	25.3699	25.7985	25.4329	25.3655	25.4783	25.5597	25.1263	25.3784	25.2319	25.3022	25.2412	25.4412	25.35	25.0304		F	0.119949	0.929553	F	0.398881	1.06987	F	0.143169	1.14313	25	25	25	31.5	31.5	31.5	109.56
Q8IZL8	Q8IZL8	Proline-, glutamic acid- and leucine-rich protein 1	PELP1	26.7301	26.632	26.5708	26.538	26.5352	26.4708	26.4713	26.4988	26.77	26.6291	26.5639	26.2648	26.616	26.605	26.6391	26.7199	26.4612	26.6451	26.4813	26.5254	26.4289	26.571	26.7623	26.4259		F	0.990102	0.999553	F	0.521021	0.97548	F	0.361052	1.07723	25	25	25	35.8	35.8	35.8	119.7
Q8N8A6	Q8N8A6	ATP-dependent RNA helicase DDX51	DDX51	26.0527	26.1378	26.1646	26.0022	26.4316	26.233	26.2161	26.015	26.4023	26.4321	26.2441	26.0892	26.1067	26.1145	26.1442	26.074	26.1929	26.2792	26.369	26.1365	26.2171	26.3835	26.2202	26.357		F	0.806106	1.00593	F	0.581609	1.03466	F	0.404261	1.04614	25	25	25	53	53	53	72.456
Q8NCN5	Q8NCN5	Pyruvate dehydrogenase phosphatase regulatory subunit, mitochondrial	PDPR	25.4714	25.3033	24.9329	25.9665	25.5167	25.0759	25.3768	26.0441	25.1746	25.1795	25.5676	25.9694	25.4152	25.5485	25.5177	25.4435	25.3832	25.6079	25.3647	25.5904	25.3384	25.706	25.6317	25.601		F	0.13574	0.84361	F	0.275023	0.892899	F	0.129229	0.833915	25	25	25	34.7	34.7	34.7	99.363
Q96E39	Q96E39	RNA binding motif protein, X-linked-like-1	RBMXL1	24.4083	25.1773	24.6276	24.8444	23.9022	23.7696	24.7281	24.8715	24.0715	23.3999	23.8886	24.0222	25.1412	24.7598	24.1825	25.0115	24.8002	25.1018	24.9199	24.6338	24.8941	25.2865	25.6701	25.2706		F	0.913605	0.97533	T	0.0459465	0.602652	T	0.0019339	0.355117	25	4	4	53.1	9.2	9.2	42.141
Q9BZJ0	Q9BZJ0	Crooked neck-like protein 1	CRNKL1	26.3849	26.3144	26.6366	26.4404	26.5334	26.4665	26.4621	26.4362	26.4835	26.6733	26.5057	26.4404	26.507	26.561	26.4867	26.6037	26.3916	26.4225	26.4152	26.4405	26.4721	26.6266	26.6475	26.6225		F	0.330919	0.936727	T	0.0276447	1.04961	F	0.606801	0.974003	25	25	25	28.3	28.3	28.3	100.45
Q9H8H0	Q9H8H0	Nucleolar protein 11	NOL11	27.0359	27.2628	27.2954	27.1746	27.2067	27.2783	27.2765	27.3738	27.5872	27.3862	27.5378	27.2782	27.3798	27.0874	27.424	27.176	27.3891	27.4428	27.3083	27.4719	27.5295	27.5993	27.598	27.5196		F	0.582938	0.953439	T	0.0243969	0.901735	F	0.353566	0.960683	25	25	25	46.5	46.5	46.5	81.123
Q9NRZ9	Q9NRZ9	Lymphoid-specific helicase	HELLS	26.3484	26.0378	26.483	26.8984	26.8387	26.4394	26.4641	27.1997	26.919	26.7839	27.0958	27.0424	26.6606	26.4139	26.4716	26.2785	26.6599	26.8105	26.8062	26.9994	26.9281	27.0397	27.1107	27.0624		F	0.302383	0.891059	F	0.139813	0.847745	F	0.299001	0.931546	25	25	25	32	32	32	97.073
Q9NW08	Q9NW08	DNA-directed RNA polymerase III subunit RPC2	POLR3B	25.3845	25.3376	25.6349	25.4947	25.5157	25.7223	25.5656	25.649	25.786	25.7601	25.5642	25.5249	25.82	25.6132	25.6555	25.8722	25.8288	25.9517	25.7686	25.8736	25.7032	25.8261	25.837	25.9718		T	0.0432979	0.819088	T	0.0143599	0.838291	F	0.194297	0.91314	25	25	25	29.7	29.7	29.7	127.78
Q9NW13	Q9NW13	RNA-binding protein 28	RBM28	27.1227	27.1531	27.2893	27.4252	27.4924	27.2447	27.2921	27.5494	27.4818	27.4385	27.3306	27.4716	27.3705	27.1784	27.3471	27.1755	27.3224	27.354	27.3121	27.3823	27.4171	27.4944	27.4812	27.5581		F	0.341545	0.946374	F	0.995691	1.00026	F	0.222862	0.95215	25	25	25	34.1	34.1	34.1	85.737
Q9UJX3	Q9UJX3	Anaphase-promoting complex subunit 7	ANAPC7	26.2203	26.1612	26.0671	26.2002	26.2542	26.2049	26.2848	26.051	26.5347	26.5371	26.4111	26.1096	26.2456	26.1313	26.1088	26.0309	26.2976	26.2291	26.3169	26.4606	26.3739	26.4949	26.5054	26.3309		F	0.764784	1.01421	F	0.255202	0.947324	F	0.32424	1.04827	25	25	25	52.4	52.4	52.4	66.855
Q9ULW0	Q9ULW0	Targeting protein for Xklp2	TPX2	27.5776	26.7772	27.1612	26.8628	27.0223	27.0055	26.7277	25.8375	27.1641	27.4615	26.9453	27.1612	27.233	27.2547	27.2934	27.1238	27.2764	27.4606	27.5681	27.3849	27.1954	27.3011	27.2294	27.3779		F	0.795216	0.963107	T	0.00552125	0.70514	F	0.550887	0.942354	25	25	25	37.6	37.6	37.6	85.652
Q9UNM6	Q9UNM6	26S proteasome non-ATPase regulatory subunit 13	PSMD13	28.6016	28.085	28.3966	28.2772	28.472	28.3722	28.2598	28.4667	28.3205	28.2924	28.2321	28.1811	28.3136	28.5236	28.283	28.0636	28.3307	28.1518	28.4453	28.2307	28.3024	28.1473	28.2889	28.3927		F	0.714099	1.04617	F	0.428225	1.05584	F	0.986231	0.999198	25	25	25	67.3	67.3	67.3	42.945
Q9UPN7	Q9UPN7	Serine/threonine-protein phosphatase 6 regulatory subunit 1	PPP6R1	27.2634	27.2854	27.1156	27.1532	27.2908	27.0944	27.1776	27.208	27.2932	27.0426	27.2212	27.0905	27.2906	27.3322	27.4209	27.4682	27.2627	27.3301	27.1445	27.3932	27.3207	27.4332	27.3802	27.292		F	0.0624096	0.897183	F	0.282436	0.936252	F	0.0652458	0.888308	25	25	25	45.1	45.1	45.1	96.723
Q9Y383	Q9Y383	Putative RNA-binding protein Luc7-like 2	LUC7L2	28.5951	28.6768	28.8378	28.7956	28.8267	28.8672	28.7282	29.1148	28.6456	28.3762	28.6343	28.754	28.9627	28.8209	28.7629	28.7956	28.9254	28.7911	28.9602	28.6577	28.6154	28.6986	28.5717	28.6676		F	0.155672	0.912382	F	0.779171	0.981971	F	0.334305	0.941954	25	25	17	48.2	48.2	34.4	46.513
Q9Y3F4	Q9Y3F4	Serine-threonine kinase receptor-associated protein	STRAP	28.7532	29.0708	29.1071	29.3236	29.1399	29.1862	29.3822	29.346	29.4468	29.228	29.1316	29.1709	29.2253	29.1989	29.146	28.9387	29.1576	29.1652	29.1512	29.24	29.4416	29.5739	29.4588	29.3832		F	0.271335	0.901163	F	0.428093	1.04072	F	0.0848467	0.873231	25	25	25	78.3	78.3	78.3	38.438
Q9Y450	Q9Y450	HBS1-like protein	HBS1L	26.7966	27.0523	26.8281	26.9991	26.8664	26.944	27.0568	27.0357	27.1642	27.0279	26.997	26.9909	27.1257	27.0894	27.261	27.1203	27.0117	27.02	26.9884	27.1531	27.0721	27.3337	27.3133	27.0893		T	0.024876	0.836954	F	0.228789	0.941144	F	0.197568	0.908106	25	25	25	47.8	47.8	47.8	75.472
Q9Y4R8	Q9Y4R8	Telomere length regulation protein TEL2 homolog	TELO2	25.7912	25.4007	25.7372	25.6368	25.9927	25.5747	25.6176	25.9085	25.9595	25.9603	26.1548	25.8858	25.8867	25.6403	25.7852	26.0683	25.7482	25.9538	25.9006	25.951	26.068	25.8926	26.0001	25.9531		F	0.229154	0.869299	F	0.256316	0.89499	F	0.536094	1.03267	25	25	25	34.8	34.8	34.8	91.746
Q9Y4W2	Q9Y4W2	Ribosomal biogenesis protein LAS1L	LAS1L	26.8439	26.8323	26.6606	26.793	26.8801	26.6773	26.7455	26.7566	26.954	26.8032	26.9449	26.8541	26.9127	26.8403	26.8618	26.9264	26.8644	26.8506	26.9118	26.9804	26.8811	26.9178	26.8375	26.8482		F	0.111749	0.928913	F	0.0780634	0.911183	F	0.54965	1.02072	25	25	25	46.7	46.7	46.7	83.064
Q9Y5X3	Q9Y5X3	Sorting nexin-5	SNX5	27.8969	27.5818	27.7073	27.5733	27.6239	27.738	27.6033	27.5082	27.3173	27.7305	27.6558	27.244	27.4767	27.5241	27.4833	27.3661	27.4669	27.3275	27.5919	27.4036	27.2794	27.3433	27.5831	27.4468		T	0.0275086	1.20256	T	0.0392807	1.15477	F	0.294517	1.11319	25	25	24	53.5	53.5	53.5	46.816
CON__Q28065;P04003	CON__Q28065			25.2257	25.1849	23.6452	24.5754	23.927	24.1495	24.4558	24.3861	24.449	22.9596	23.7981	23.2891	24.6583	25.0908	24.5183	23.966	24.6336	24.1322	24.3251	23.4038	22.9846	23.1088	22.6073	22.8545	+	F	0.815009	1.09195	F	0.878652	1.03797	F	0.0776432	1.79845	24	24	24	45.1	45.1	45.1	68.886
O00541	O00541	Pescadillo homolog	PES1	28.3454	28.4323	28.5656	28.2872	28.5829	28.4921	28.5252	28.3248	28.759	28.6535	28.7166	28.4771	28.3672	28.4464	28.5563	28.4431	28.5642	28.5966	28.4587	28.7343	28.5526	28.7059	28.5162	28.5107		F	0.941526	0.996232	F	0.472176	0.962564	F	0.0691662	1.10064	24	24	24	44.4	44.4	44.4	68.002
O14979;REV__Q9ULL8	O14979	Heterogeneous nuclear ribonucleoprotein D-like	HNRNPDL	29.5403	29.8472	29.4102	29.0825	29.1574	29.3737	29.5808	28.9346	29.4806	29.4922	29.1133	29.0978	29.6472	29.6241	29.7309	29.825	29.6502	29.5496	29.72	29.6582	29.6987	29.5699	29.3957	29.5634		F	0.414966	0.928155	F	0.0559047	0.827112	F	0.186659	0.873645	24	23	22	46.9	46.9	45.2	46.437
O60508	O60508	Pre-mRNA-processing factor 17	CDC40	26.4985	26.8284	26.9266	26.8816	26.6431	26.6722	27.1017	26.8001	26.8897	26.8904	26.5104	26.6702	26.8863	26.9675	26.9008	26.9784	26.8743	26.8919	26.769	27.0699	26.8157	27.0828	26.8818	26.9353		F	0.164185	0.881436	F	0.537021	0.935868	F	0.244501	0.891693	24	24	24	59.9	59.9	59.9	65.521
O60749	O60749	Sorting nexin-2	SNX2	28.3964	28.3885	28.6324	28.485	28.5964	28.5574	28.7052	28.5761	28.5486	28.5397	28.41	28.2189	28.4963	28.4794	28.4099	28.2201	28.3337	28.3569	28.4896	28.2541	28.1042	28.2432	28.2467	28.353		F	0.511379	1.05041	T	0.0126122	1.19837	T	0.0140371	1.19968	24	24	22	43.4	43.4	39.3	58.47
O75131;Q96A23;O95741	O75131	Copine-3	CPNE3	25.0936	26.5137	26.0035	25.4068	25.1633	26.5134	26.2676	25.0315	26.4983	25.9434	25.3234	25.4037	25.6099	25.7797	25.57	25.6157	25.7867	25.64	25.6588	25.8494	25.494	25.8446	25.8303	25.5095		F	0.548075	1.16998	F	0.513472	1.18735	F	0.447859	1.19094	24	24	23	51.2	51.2	49.5	60.13
O75306	O75306	NADH dehydrogenase [ubiquinone] iron-sulfur protein 2, mitochondrial	NDUFS2	27.8745	27.84	27.5339	27.7068	27.518	27.6942	27.6454	27.1748	27.7291	27.6981	27.5846	27.3117	27.6381	27.9111	27.8289	27.7224	27.8553	27.7736	27.7255	27.7472	27.6716	27.7154	27.679	27.4644		F	0.832036	0.982357	T	0.0369248	0.897365	F	0.641207	1.02669	24	24	24	57.9	57.9	57.9	52.545
O95453	O95453	Poly(A)-specific ribonuclease PARN	PARN	26.4245	26.2796	26.3035	26.7954	26.3948	26.1699	26.512	26.7801	26.4383	26.4794	26.4364	26.7443	26.3516	26.5242	26.4793	26.4389	26.2916	26.3477	26.1894	26.5206	26.2288	26.513	26.5027	26.2629		F	0.106857	0.924886	F	0.861438	1.01506	F	0.448347	1.05304	24	24	24	36	36	36	73.45
O95747	O95747	Serine/threonine-protein kinase OSR1	OXSR1	26.4633	26.7251	26.8271	26.9629	26.5336	26.7789	26.7959	27.1033	26.7123	26.423	26.5802	26.984	26.6923	26.7532	26.6958	26.5101	26.6299	26.563	26.5823	26.3205	26.7403	26.766	26.7374	26.9497		F	0.938105	1.00625	F	0.159737	1.13199	F	0.0575863	0.854683	24	24	19	50.5	50.5	43.8	58.022
P00491	P00491	Purine nucleoside phosphorylase	PNP	27.2108	27.4093	26.8326	27.084	26.8604	26.9352	27.0956	26.7501	27.0804	26.4891	26.8479	26.505	27.0356	27.3217	27.0534	27.0973	27.1721	27.0294	27.0371	26.8962	27.0825	27.0132	27.0557	26.9563		F	0.888319	1.0167	F	0.464482	0.952663	F	0.194235	0.857914	24	24	24	87.2	87.2	87.2	32.118
P05120	P05120	Plasminogen activator inhibitor 2	SERPINB2	15	15	15	15	18.7089	15	15	15	15	15	15	15	15	15	15	15	18.9385	19.0043	18.6996	19.1228	19.0256	17.4362	15	21.3679		F	NaN	1	T	0.0481502	0.153357	F	0.0989549	0.108259	24	24	24	65.8	65.8	65.8	46.596
P08621	P08621	U1 small nuclear ribonucleoprotein 70 kDa	SNRNP70	29.2295	29.2661	29.324	29.3773	29.5179	29.4241	29.3593	29.5851	29.4299	29.2294	29.2953	29.5337	29.5308	29.4495	29.5181	29.4735	29.4459	29.4131	29.4621	29.5396	29.4252	29.4225	29.3349	29.4947		T	0.00102721	0.85872	F	0.556807	0.978472	F	0.167904	0.932296	24	24	24	55.6	55.6	55.6	51.556
P11310	P11310	Medium-chain specific acyl-CoA dehydrogenase, mitochondrial	ACADM	28.9548	28.992	28.6976	29.2666	28.7218	29.0062	28.7391	29.4089	28.8441	28.6304	28.7274	29.2396	29.1095	29.0632	29.1727	29.0536	28.9016	28.9789	28.9759	28.8837	28.7996	28.9741	28.8956	28.974		T	0.0481212	0.8596	F	0.229843	0.924895	F	0.0556863	0.88464	24	24	24	62.7	62.7	62.7	46.588
P13798	P13798	Acylamino-acid-releasing enzyme	APEH	28.2766	28.3557	28.136	28.5213	28.2331	28.1257	28.337	28.5931	28.1737	27.9684	28.2517	28.3588	28.4851	28.3806	28.3631	28.1807	28.272	28.2457	28.2125	28.3099	28.1966	28.3426	28.1704	28.1674		F	0.343926	0.935448	F	0.640695	0.980728	F	0.353989	0.940837	24	24	24	46.6	46.6	46.6	81.224
P14550	P14550	Alcohol dehydrogenase [NADP(+)]	AKR1A1	28.6309	27.6943	27.9547	28.2696	27.9812	27.668	27.5973	28.1717	27.1248	27.6326	27.8153	27.8523	27.9067	27.7961	27.6598	27.865	27.623	27.4251	27.8193	27.5216	27.6411	27.5212	27.706	27.6658		F	0.290074	1.21959	F	0.32933	1.11081	F	0.568424	0.927051	24	24	24	77.2	77.2	77.2	36.573
P18669;Q8N0Y7	P18669	Phosphoglycerate mutase 1	PGAM1	31.2864	30.8323	30.8805	30.6931	30.7722	30.8171	30.5857	30.4732	30.3102	30.6005	30.4031	30.3438	30.7162	30.792	30.6189	30.7284	30.616	30.1127	30.6033	30.3809	30.3988	30.2589	30.5003	30.4346		F	0.0753463	1.21914	F	0.108176	1.22839	F	0.68842	1.02797	24	24	15	81.9	81.9	61	28.804
P20839	P20839	Inosine-5-monophosphate dehydrogenase 1	IMPDH1	27.3719	27.2969	27.0526	26.9322	26.818	26.8753	27.3361	26.8746	27.1419	27.3677	27.0912	26.8501	27.1297	27.2153	27.3319	27.4885	27.0547	27.2483	27.0164	27.1316	26.9847	27.0684	27.1004	26.7102		F	0.694615	0.965345	F	0.522955	0.931133	F	0.12364	1.1764	24	21	21	53.7	50.4	50.4	55.405
P21283;Q8NEY4	P21283	V-type proton ATPase subunit C 1	ATP6V1C1	26.7867	26.4374	26.9533	26.8131	26.6102	26.6807	26.598	26.5525	26.582	26.8121	26.6505	26.7329	26.6642	26.8353	26.433	26.3176	26.2704	26.0585	26.4308	26.453	26.4896	26.6433	26.714	26.7793		F	0.422965	1.11979	T	0.0311877	1.25396	F	0.799172	1.01747	24	24	24	69.4	69.4	69.4	43.941
P30154	P30154	Serine/threonine-protein phosphatase 2A 65 kDa regulatory subunit A beta isoform	PPP2R1B	25.6292	25.3949	25.9477	26.0212	25.5185	25.6982	25.6283	25.7845	25.58	25.8068	25.4433	25.5604	25.5223	25.5799	25.5215	25.3348	25.4332	25.2408	25.7372	25.4789	25.5853	25.3619	25.7538	25.7957		F	0.309303	1.1232	F	0.318329	1.10381	F	0.92697	0.990261	24	14	14	46.4	29.5	29.5	66.213
P31153;Q00266	P31153	S-adenosylmethionine synthase isoform type-2	MAT2A	28.7768	28.9698	29.2339	29.1167	29.0335	28.8997	29.2308	29.233	29.3696	29.4402	29.2672	29.2584	29.2502	29.0297	29.0087	29.0072	28.9924	29.0171	29.2011	29.2973	29.3996	29.4711	29.4094	29.5434		F	0.565889	0.94576	F	0.567933	0.951092	F	0.152968	0.935065	24	24	24	61.8	61.8	61.8	43.66
P35573	P35573	Glycogen debranching enzyme;4-alpha-glucanotransferase;Amylo-alpha-1,6-glucosidase	AGL	25.3845	25.9101	25.7964	25.3914	25.2126	25.5937	26.2051	25.6404	25.738	26.1039	25.546	25.6681	25.3387	25.2014	25.7536	25.731	25.279	25.4498	25.1815	25.3773	24.8036	25.3453	25.0627	25.1721		F	0.409518	1.14142	F	0.224459	1.27331	T	0.0147389	1.62456	24	24	24	18.6	18.6	18.6	174.76
P40926	P40926	Malate dehydrogenase, mitochondrial	MDH2	31.2588	31.3323	31.2511	31.3402	31.1688	31.2044	31.2555	31.0506	31.3042	31.2198	31.1332	31.1065	31.1016	31.232	31.2414	31.1234	31.1911	31.1533	31.124	31.1278	31.1261	31.1057	31.0908	31.1639		F	0.0778814	1.07634	F	0.0819301	1.04285	F	0.0844704	1.06987	24	24	24	69.8	69.8	69.8	35.503
P41091;Q2VIR3	P41091;Q2VIR3	Eukaryotic translation initiation factor 2 subunit 3;Putative eukaryotic translation initiation factor 2 subunit 3-like protein	EIF2S3;EIF2S3L	29.717	29.6481	29.7605	29.7376	29.9633	29.8378	29.9148	29.9584	29.903	29.9207	30.012	29.8301	29.8249	29.6988	29.8169	29.6838	29.9323	29.8824	29.9347	30.1066	29.9193	30.0313	29.9851	30.0006		F	0.403926	0.967556	F	0.412135	0.96015	F	0.373346	0.973426	24	24	24	60	60	60	51.109
P46100	P46100	Transcriptional regulator ATRX	ATRX	24.3144	23.4865	25.4654	25.5197	25.4364	25.1998	25.1951	25.8453	25.2052	25.4894	24.9787	25.5659	25.4009	25.0694	25.2722	25.3087	25.2827	25.4283	25.0132	25.1047	24.9435	25.3376	25.4615	25.5772		F	0.145005	0.558395	F	0.608964	1.04963	F	0.62811	0.929486	24	24	24	13	13	13	282.58
P47895	P47895	Aldehyde dehydrogenase family 1 member A3	ALDH1A3	15	25.1308	27.4454	24.8055	22.5439	25.6193	28.6753	24.774	25.5886	28.3025	20.497	24.7895	25.8831	26.3407	25.8029	25.4028	25.9946	26.0043	26.3111	26.2283	26.8114	26.5072	26.8564	25.8831		F	0.346213	0.0993058	F	0.739467	0.69653	F	0.414592	0.30387	24	22	20	50.2	48.4	44.7	56.108
P50995	P50995	Annexin A11	ANXA11	28.2255	27.8627	27.8056	27.6436	27.606	27.694	27.6106	27.4862	27.4937	27.9108	27.8081	27.5109	27.5327	27.5638	27.6767	27.8693	27.1766	27.2955	27.4603	27.3313	27.3544	27.3014	27.7598	27.5614		F	0.0855414	1.23455	T	0.00708783	1.24914	F	0.194496	1.18369	24	24	23	44.6	44.6	44.6	54.389
P53675	P53675	Clathrin heavy chain 2	CLTCL1	23.7777	23.5647	22.4329	23.3262	22.6645	23.2096	22.7472	22.9982	22.8633	23.063	23.0425	23.0723	23.0724	23.6805	23.2425	23.4078	23.5429	23.4334	23.3052	23.5242	23.0891	22.8593	23.1153	22.2422		F	0.818136	0.93796	T	0.0138723	0.670051	F	0.536656	1.11973	24	2	2	12.9	1.2	1.2	187.03
P54920;Q9H115	P54920	Alpha-soluble NSF attachment protein	NAPA	27.3283	26.7603	26.5334	26.0629	26.2163	26.5509	26.0123	25.9313	25.835	26.4751	26.0084	25.9024	26.1598	26.1472	25.8662	26.7734	25.4321	25.5841	25.9038	25.7117	26.3861	26.0885	26.509	26.4154		F	0.0874945	1.55547	T	0.0191298	1.51771	F	0.26211	0.844664	24	24	24	79	79	79	33.232
P61011	P61011	Signal recognition particle 54 kDa protein	SRP54	27.7466	27.535	27.8089	27.849	27.6373	27.7255	27.7729	27.7762	27.8369	27.7507	27.827	27.7409	27.6174	27.726	27.4934	27.3674	27.5941	27.5999	27.5627	27.5703	27.6017	27.7839	27.7727	27.7233		F	0.260768	1.10629	T	0.013571	1.09442	F	0.180762	1.0603	24	24	24	53.6	53.6	53.6	55.704
P62140	P62140	Serine/threonine-protein phosphatase PP1-beta catalytic subunit	PPP1CB	27.0343	27.0381	27.0932	27.5042	26.9671	27.1771	27.0312	27.4674	26.7772	26.9221	26.9797	27.1413	27.0582	27.1031	27.182	26.873	26.9738	26.8699	27	26.803	26.8248	26.6351	26.731	26.7078		F	0.989129	1.00079	F	0.108161	1.1071	F	0.0573081	1.12373	24	9	9	69.4	33.9	33.9	37.186
Q06323	Q06323	Proteasome activator complex subunit 1	PSME1	29.4328	29.4266	29.5254	29.0117	28.7478	29.1113	28.9639	28.6586	28.7199	29.3465	28.657	28.8233	28.8969	29.0052	28.5245	29.2225	28.0983	28.483	28.2775	28.1636	28.5686	28.5639	28.8713	28.6719		T	0.0255412	1.46336	T	0.00363752	1.60812	F	0.292017	1.18004	24	24	24	75.9	75.9	75.9	28.723
Q12912	Q12912	Lymphoid-restricted membrane protein;Processed lymphoid-restricted membrane protein	LRMP	27.9106	28.4088	28.2018	28.1902	27.8667	28.5889	28.6417	28.2634	28.028	28.1692	25.2953	28.226	28.3819	28.5397	28.4871	28.2775	28.1812	28.2093	28.347	28.097	28.1908	28.4743	28.603	28.1944		F	0.134994	0.842174	F	0.503279	1.11507	F	0.189728	0.434829	24	24	24	49.9	49.9	49.9	62.121
Q13303;Q14722	Q13303	Voltage-gated potassium channel subunit beta-2	KCNAB2	28.4987	28.2916	27.673	28.5384	28.1185	27.9037	27.6453	28.5069	27.8278	27.7939	28.1798	28.5245	28.1648	28.2879	28.2447	28.2793	28.1444	28.0439	28.0245	28.0638	28.057	27.9326	28.0634	27.9829		F	0.68713	0.939694	F	0.189656	0.882711	F	0.523811	0.949258	24	24	24	69.2	69.2	69.2	41
Q13523	Q13523	Serine/threonine-protein kinase PRP4 homolog	PRPF4B	26.6313	26.6313	26.6411	26.712	26.7213	26.6034	26.636	26.6767	26.6798	26.6991	26.9473	26.6943	26.5055	26.3596	26.5425	26.7264	26.4704	26.6527	26.3828	26.6202	26.6718	26.664	26.5938	26.5773		F	0.309039	1.07259	F	0.190697	1.08828	F	0.11313	1.10854	24	24	24	25.4	25.4	25.4	116.99
Q14145	Q14145	Kelch-like ECH-associated protein 1	KEAP1	25.7734	26.3126	26.3984	26.3356	25.9678	26.2068	26.4566	26.4829	26.3723	26.6393	26.1803	26.3299	26.3581	26.2591	26.4151	26.1845	26.2655	26.3074	26.4326	26.5345	26.449	26.4657	26.3402	26.3834		F	0.450699	0.905808	F	0.263014	0.886011	F	0.920296	0.991534	24	24	24	49.7	49.7	49.7	69.666
Q4G0J3	Q4G0J3	La-related protein 7	LARP7	26.468	26.4417	26.3881	26.7804	26.5624	26.4647	26.5649	26.8181	26.6181	26.4367	26.523	26.6682	26.4725	26.6366	26.5759	26.5114	26.4704	26.3686	26.5063	26.3442	26.3269	26.6054	26.521	26.4813		F	0.0561273	0.922444	F	0.100687	1.07793	F	0.627172	1.02973	24	24	24	50.7	50.7	50.7	66.898
Q4G176	Q4G176	Acyl-CoA synthetase family member 3, mitochondrial	ACSF3	26.4827	26.8272	26.4852	26.5962	26.2331	26.7217	26.7998	26.7699	26.7923	26.7777	26.467	26.4863	26.7199	26.7383	27.0067	26.8514	26.622	26.6613	26.5093	26.7516	26.6006	26.7774	26.6046	26.4821		F	0.120802	0.852236	F	0.761785	0.965157	F	0.606192	1.04449	24	24	24	49.1	49.1	49.1	64.129
Q53EL6	Q53EL6	Programmed cell death protein 4	PDCD4	29.3499	29.1811	29.3351	29.3402	29.2673	29.1858	29.3854	29.0439	29.1157	29.1458	29.031	29.068	29.1488	29.311	29.1461	28.993	28.9751	28.9409	28.8632	28.8634	28.7228	28.8454	28.8756	28.8703		F	0.179631	1.10112	T	0.00151745	1.29132	T	0.00333236	1.20494	24	24	24	52.2	52.2	52.2	51.735
Q6NZY4	Q6NZY4	Zinc finger CCHC domain-containing protein 8	ZCCHC8	26.3943	26.2928	26.3389	26.7335	26.3447	26.2684	26.4287	26.4809	26.3576	26.3783	26.231	26.7572	26.0318	26.3149	25.9156	25.9932	26.1917	25.9632	26.1779	26.3139	25.9852	26.0613	26.223	26.072		T	0.0467899	1.21261	F	0.106872	1.13725	T	0.0199549	1.17848	24	24	24	44.3	44.3	44.3	78.576
Q6ZMZ3	Q6ZMZ3	Nesprin-3	SYNE3	25.4472	25.0531	24.698	24.8335	25.2078	25.1777	24.6705	24.9661	25.3136	25.0421	25.3222	24.9066	25.2875	25.3439	25.2579	25.1259	25.1916	25.1623	25.1008	25.1833	25.0965	25.19	25.2702	25.2357		F	0.366396	0.87798	F	0.384619	0.907007	F	0.766361	1.01952	24	24	24	28.3	28.3	28.3	112.22
Q8N0X7	Q8N0X7	Spartin	SPG20	27.5614	27.3033	27.599	27.6213	27.897	27.3276	27.6915	27.573	27.5543	27.4877	27.7684	27.404	27.857	27.8868	27.6973	27.6926	27.7176	27.6489	27.657	27.7457	27.7723	27.7985	27.8542	27.9118		T	0.030358	0.814779	F	0.721347	0.963522	T	0.0340951	0.852196	24	24	24	45.8	45.8	45.8	72.832
Q8N122	Q8N122	Regulatory-associated protein of mTOR	RPTOR	25.524	25.5275	25.5536	25.6349	25.4747	25.6353	25.5859	25.4525	25.6959	25.5395	25.5143	25.4323	25.5227	25.5022	25.5451	25.4544	25.4732	25.633	25.5886	25.5383	25.4431	25.4893	25.6816	25.5859		F	0.284352	1.02029	F	0.906797	1.00486	F	0.689898	1.02334	24	24	24	22.3	22.3	22.3	149.04
Q8NB90	Q8NB90	Spermatogenesis-associated protein 5	SPATA5	25.3541	25.4868	25.2364	25.4282	25.4377	25.4933	25.4312	25.5609	25.5666	25.3132	25.5271	25.3889	25.4532	25.5328	25.5975	25.5828	25.5275	25.4272	25.5091	25.7068	25.7671	25.7242	25.6529	25.6264		F	0.0516572	0.88119	F	0.270806	0.940421	T	0.0323216	0.856374	24	23	23	36.6	35.3	35.3	97.903
Q8NBS9	Q8NBS9	Thioredoxin domain-containing protein 5	TXNDC5	29.0603	29.0164	29.0971	29.531	29.1953	29.1174	29.2774	29.6764	29.2201	29.2023	29.1517	29.3671	29.3292	29.4267	29.2622	29.1181	29.3026	29.1668	29.3431	29.4806	29.3507	29.3241	29.3494	29.4154		T	0.0355006	0.854934	F	0.199473	0.916005	T	0.00204078	0.889745	24	24	24	50	50	50	47.628
Q8NEB9	Q8NEB9	Phosphatidylinositol 3-kinase catalytic subunit type 3	PIK3C3	26.0625	26.1339	26.1883	26.4971	26.2311	26.1997	26.4254	26.5956	26.393	26.2836	26.1995	26.4193	26.2099	26.0954	26.1909	26.0145	26.0963	26.148	26.1028	26.2034	26.0649	26.272	26.264	26.223		F	0.992615	1.00042	F	0.0750373	1.10788	F	0.296676	1.06143	24	24	24	34.5	34.5	34.5	101.55
Q8TDN6	Q8TDN6	Ribosome biogenesis protein BRX1 homolog	BRIX1	28.7245	28.7539	28.458	28.0913	28.25	28.363	28.3969	27.84	28.4114	28.4689	28.2915	28.1021	28.5722	28.577	28.7111	28.8057	28.5386	28.5582	28.5724	28.6586	28.4484	28.3525	28.2704	28.2424		F	0.846717	0.985534	T	0.00393731	0.843631	F	0.415507	1.04406	24	24	24	70.5	70.5	70.5	41.401
Q8TED0	Q8TED0	U3 small nucleolar RNA-associated protein 15 homolog	UTP15	26.616	26.9157	26.705	26.616	26.4668	26.775	26.651	26.4477	27.0064	26.85	26.7183	26.5609	26.9084	26.7571	26.8687	27.0045	26.8527	26.8368	26.8935	26.7792	27.0257	27.0034	26.8826	26.8561		F	0.206645	0.908082	T	0.0470913	0.864781	F	0.374369	0.9436	24	24	24	55.6	55.6	55.6	58.414
Q8WVM8	Q8WVM8	Sec1 family domain-containing protein 1	SCFD1	27.0675	26.8441	27.1494	27.1747	26.9085	27.1415	27.0765	26.9468	27.0889	27.1533	26.8287	27.0473	26.7314	26.972	26.7296	26.604	26.7169	26.5796	26.6794	26.4448	26.7624	26.682	26.8566	26.773		F	0.0793335	1.19837	T	0.00521103	1.35382	T	0.0408649	1.19343	24	24	24	48.6	48.6	48.6	72.379
Q92766	Q92766	Ras-responsive element-binding protein 1	RREB1	26.0042	25.9057	26.0452	25.7807	26.0395	25.6444	25.9306	25.7092	26.1729	26.0632	26.1067	25.827	25.6466	25.5457	25.7079	25.8164	25.6108	25.7769	25.5663	25.9526	25.85	26.0065	26.0274	25.9167		T	0.00980308	1.23614	F	0.358455	1.10561	T	0.0315577	1.12048	24	24	24	21.9	21.9	21.9	181.42
Q93074	Q93074	Mediator of RNA polymerase II transcription subunit 12	MED12	24.6643	24.5067	24.5968	24.6248	24.7631	24.3998	24.7791	24.8254	25.0619	24.8533	24.7769	25.0453	24.4899	24.6	24.7163	24.9882	24.6524	24.9162	24.6142	24.833	24.4625	24.895	24.7233	24.5655		F	0.446222	0.927032	F	0.463066	0.928761	F	0.135566	1.17751	24	24	23	15.3	15.3	14.7	243.08
Q96D46	Q96D46	60S ribosomal export protein NMD3	NMD3	26.9316	26.9553	27.0268	26.9784	27.0755	26.9119	27.2276	27.0621	27.1893	27.179	27.0278	26.9784	27.0385	27.045	27.0031	26.9682	27.086	27.0051	27.0192	27.044	26.9823	27.0688	27.0008	27.1089		F	0.239372	0.970961	F	0.692829	1.02322	F	0.161262	1.06575	24	24	24	58.3	58.3	58.3	57.603
Q96I24	Q96I24	Far upstream element-binding protein 3	FUBP3	28.0798	28.0355	27.9805	28.1646	28.0713	28.0367	28.1424	28.0787	28.4181	28.1663	28.2315	27.967	28.2244	28.0898	28.2707	28.1316	28.0713	28.1345	28.092	28.2971	28.1241	28.3199	28.3718	28.1755		T	0.0431934	0.903013	F	0.367478	0.955763	F	0.806921	1.01688	24	21	21	55.6	52.4	52.4	61.64
Q96I99	Q96I99	Succinyl-CoA ligase [GDP-forming] subunit beta, mitochondrial	SUCLG2	27.5092	27.6041	27.2749	26.9035	27.2251	27.6041	27.2992	27.0069	27.4269	27.48	27.2692	26.8488	27.2203	27.1785	27.1905	27.0342	27.3405	27.2533	27.4678	27.395	27.2873	27.2643	27.3465	27.1892		T	0.0235993	1.237	F	0.918104	1.00834	F	0.125803	1.08689	24	24	24	60.4	60.4	60.4	46.51
Q96T58	Q96T58	Msx2-interacting protein	SPEN	25.7073	25.2279	25.6177	25.6498	25.5744	25.013	25.3246	25.9123	26.1368	25.4097	25.892	25.954	25.6695	25.5167	25.8582	25.4973	25.236	25.4683	25.7588	25.5378	25.5539	26.1136	26.0906	25.916		F	0.48936	0.921595	F	0.340179	0.872803	F	0.672063	0.929361	24	24	24	8.5	8.5	8.5	402.24
Q99661	Q99661	Kinesin-like protein KIF2C	KIF2C	26.5602	26.3009	26.7385	26.9361	26.8374	26.4071	26.8731	26.8942	26.8072	26.9586	26.9367	27.0631	26.7288	26.7567	26.6665	26.5945	26.7827	26.9044	27.0994	26.9646	26.8605	26.9697	27.1242	27.0418		F	0.238005	0.899095	F	0.176795	0.851533	F	0.258655	0.934205	24	23	23	39.7	38.5	38.5	81.312
Q9BSC4	Q9BSC4	Nucleolar protein 10	NOL10	26.8694	27.1568	27.0806	26.7879	26.9864	27.1002	27.1133	26.869	27.4782	27.1873	27.0824	26.8278	27.1074	26.9642	27.076	27.0147	26.9958	27.0217	26.81	27.0963	26.9671	27.1499	27.0397	26.9155		F	0.953551	0.996558	F	0.330237	1.06118	F	0.102428	1.17386	24	24	24	48.4	48.4	48.4	80.301
Q9BVI4	Q9BVI4	Nucleolar complex protein 4 homolog	NOC4L	26.9226	26.9241	27.0552	26.5191	26.6652	26.9404	26.7908	26.1871	27.027	27.1468	26.6736	26.1161	27.0113	27.0171	27.1207	27.1709	27.1858	27.0076	27.0522	27.0334	26.8313	26.9941	26.7876	26.8486		F	0.115995	0.924857	T	0.020912	0.828775	F	0.548432	1.05972	24	24	24	53.5	53.5	53.5	58.467
Q9BW27	Q9BW27	Nuclear pore complex protein Nup85	NUP85	26.7882	26.689	26.7923	26.5202	26.6991	26.6613	26.747	26.651	26.7866	26.7484	26.6315	26.376	26.5392	26.6596	26.6224	26.5578	26.7214	26.6505	26.663	26.6005	26.7048	26.7336	26.6551	26.4698		T	0.0138185	1.11863	F	0.27987	1.03069	F	0.357521	1.05798	24	24	24	47.1	47.1	47.1	75.019
Q9BWU0	Q9BWU0	Kanadaptin	SLC4A1AP	25.8794	26.0193	26.1568	26.3551	26.1441	26.017	26.2083	26.323	26.2236	26.2988	26.1199	26.2256	26.2316	26.2005	26.2209	26.1617	26.2552	26.4103	26.2691	26.5142	26.3292	26.3905	26.4422	26.3346		T	0.0445099	0.879539	T	0.0400298	0.847313	T	0.0306187	0.895003	24	24	24	39.7	39.7	39.7	88.813
Q9BZQ8;REV__Q9UHV5	Q9BZQ8	Protein Niban	FAM129A	27.1808	26.7116	26.5396	26.5486	26.9522	26.6543	26.4616	26.4869	26.7432	26.5595	26.8618	26.4985	26.5876	26.6711	26.7127	26.7932	26.623	26.6168	26.6126	26.7041	26.5872	26.6424	26.737	26.6901		F	0.508879	1.08638	F	0.697817	1.03544	F	0.519496	1.04055	24	24	24	36.2	36.2	36.2	103.13
Q9H9T3	Q9H9T3	Elongator complex protein 3	ELP3	26.9123	26.9823	27.0224	27.008	26.9121	26.8542	27.0514	27.089	26.7766	26.9016	26.7761	26.7943	27.0442	26.8603	27.0215	27.1243	26.72	26.8863	26.8831	26.991	26.8224	26.8119	26.7633	26.7861		F	0.594528	0.972509	F	0.439383	1.0491	F	0.588035	1.01548	24	24	24	49	49	49	62.258
Q9NUQ8	Q9NUQ8	ATP-binding cassette sub-family F member 3	ABCF3	25.7385	26.0137	25.8961	26.1032	25.8292	25.9916	26.1067	26.1126	26.1894	26.0819	25.9149	25.8425	25.8224	25.8412	26.099	25.8298	25.8975	25.9956	25.9903	26.0228	26.0736	26.1627	26.057	25.991		F	0.888157	0.989426	F	0.992384	0.999481	F	0.913717	0.993792	24	24	24	47.1	47.1	47.1	79.744
Q9NVA2	Q9NVA2	Septin-11	2021-09-11	27.7013	27.4639	27.4995	27.0749	27.5245	27.3701	27.6232	27.1022	27.5815	27.6377	27.539	26.8409	27.4356	27.4892	27.6333	27.4994	27.4693	27.5442	27.4234	27.5463	27.0358	27.2377	27.2789	27.2349		F	0.631199	1.0285	F	0.892328	1.00705	T	0.00241302	1.30968	24	14	13	54.1	38.5	34	49.398
Q9NXV6	Q9NXV6	CDKN2A-interacting protein	CDKN2AIP	26.7759	26.8912	27.0305	27.5792	27.1741	27.1157	27.2053	27.6312	27.3275	27.1151	27.2175	27.4534	27.2355	27.152	27.4154	26.9683	27.1996	27.2159	27.0507	27.1409	27.0919	27.4085	27.2537	27.2844		F	0.0671264	0.815882	F	0.798734	1.00924	F	0.6867	0.972923	24	24	24	58.1	58.1	58.1	61.124
Q9NYH9	Q9NYH9	U3 small nucleolar RNA-associated protein 6 homolog	UTP6	27.0295	26.764	26.9742	26.6085	26.8999	27.1554	26.7612	26.9069	26.9589	27.0427	26.9107	26.7152	26.8174	26.9472	26.9587	26.6929	26.8602	26.7708	26.7296	26.8535	26.8702	26.8826	26.8006	26.7525		F	0.524764	1.04865	F	0.24895	1.09831	T	0.0308963	1.10519	24	24	24	38.2	38.2	38.2	70.193
Q9NYV4;A8MW92	Q9NYV4	Cyclin-dependent kinase 12	CDK12	24.869	24.9808	25.3832	24.865	25.2448	25.1881	25.4134	25.2844	25.4521	25.3677	24.8605	25.28	25.2289	25.4475	25.2632	25.5255	25.5004	25.4707	25.1892	25.4086	25.2073	25.4854	25.6243	25.64		F	0.122869	0.818668	F	0.32382	0.92652	F	0.235683	0.833641	24	24	22	24.2	24.2	22.2	164.15
Q9NZI8;REV__Q15833;Q15517	Q9NZI8	Insulin-like growth factor 2 mRNA-binding protein 1	IGF2BP1	26.6393	27.7242	27.5257	24.7217	26.4879	27.6544	27.5068	20.813	27.8278	27.6003	26.4672	21.7832	25.8865	25.9908	26.0958	26.047	26.2178	26.2154	26.3763	26.4033	25.5356	25.786	25.8548	25.4989		T	0.00613332	2.44766	T	0.0329448	1.88319	T	0.00679517	3.09436	24	22	22	47.7	43.7	43.7	63.48
Q9NZJ4	Q9NZJ4	Sacsin	SACS	23.2825	23.6195	23.6109	23.6894	23.5875	23.1298	23.8904	23.6583	24.1739	24.0252	23.8224	23.4842	23.766	23.8856	23.8979	24.1827	24.0154	24.3391	24.0221	24.374	23.9279	24.3435	24.5186	24.1057		T	0.0278954	0.742912	T	0.0305465	0.636516	F	0.272585	0.86052	24	24	24	6.6	6.6	6.6	521.12
Q9UKX7	Q9UKX7	Nuclear pore complex protein Nup50	NUP50	27.629	27.6328	27.7947	28.0077	27.7988	27.701	27.8111	27.9001	27.7222	27.9083	27.631	27.9974	27.9475	27.8826	27.8499	27.7767	27.8939	27.8174	27.9664	27.9435	27.9272	27.8967	27.9895	27.9775		T	0.0346379	0.883506	T	0.0392274	0.910676	T	0.0449739	0.87426	24	24	24	76.1	76.1	76.1	50.144
Q9ULC5	Q9ULC5	Long-chain-fatty-acid--CoA ligase 5	ACSL5	24.9637	25.2947	25.3887	24.8301	24.9573	24.9507	25.4827	24.5841	25.2257	25.4051	24.9888	25.0842	25.1781	25.3551	25.1752	25.5185	25.1861	25.2664	25.093	25.3865	25.025	25.356	25.3821	25.1386		F	0.558221	0.938848	F	0.560437	0.93127	F	0.900297	0.98698	24	22	21	46.6	45.4	44.1	75.99
Q9ULT8	Q9ULT8	E3 ubiquitin-protein ligase HECTD1	HECTD1	26.2726	26.6909	28.7047	27.0609	28.3612	28.3223	28.6024	27.3299	28.8761	29.0582	28.7345	28.7272	27.34	27.3509	27.1816	27.5649	27.9207	28.2395	28.286	28.5792	28.9014	28.9814	28.8961	29.3592		F	0.838154	0.90965	F	0.371453	1.12683	F	0.383866	0.904427	24	24	24	13.3	13.3	13.3	289.38
Q9UNH7	Q9UNH7	Sorting nexin-6;Sorting nexin-6, N-terminally processed	SNX6	26.8577	26.7303	26.6003	26.7806	26.4225	26.7108	26.4428	26.5572	26.4957	26.8313	26.5842	26.7149	26.7703	26.6625	26.518	26.6976	26.2741	26.4652	26.573	26.4723	26.5086	26.3135	26.7226	26.5154		F	0.480254	1.04777	F	0.493072	1.05647	F	0.389969	1.08829	24	23	23	53.9	53.9	53.9	46.648
Q9UPW6	Q9UPW6	DNA-binding protein SATB2	SATB2	26.4815	26.2942	26.7675	26.909	26.4626	27.1407	26.2561	26.2388	27.2084	26.7196	26.8644	26.7335	26.0125	26.3519	26.0967	26.2688	26.1539	26.4206	26.1274	26.5682	26.2372	26.1483	27.0538	26.7772		F	0.0739852	1.2587	F	0.291926	1.23309	F	0.241867	1.29838	24	20	20	41.5	36.2	36.2	82.554
Q9Y285	Q9Y285	Phenylalanine--tRNA ligase alpha subunit	FARSA	28.0913	28.2116	28.1475	27.7397	27.8263	28.0967	28.3641	27.8257	28.2494	28.5683	28.0549	28.0408	27.88	28.0473	28.0934	27.9655	28.1207	28.0431	28.1213	28.1637	28.0533	28.0996	28.0308	27.895		F	0.0581294	1.11232	F	0.906219	0.988622	F	0.101887	1.20682	24	24	24	52.2	52.2	52.2	57.563
Q9Y2K7	Q9Y2K7	Lysine-specific demethylase 2A	KDM2A	25.4655	25.3854	25.5538	25.4506	25.464	25.2186	25.5004	25.4889	25.6928	25.6462	25.7236	25.445	25.4287	25.3211	25.6184	25.3485	25.6042	25.7168	25.6649	25.814	25.6073	25.6718	25.5952	25.7625		F	0.679612	1.02745	T	0.0199794	0.809077	F	0.588797	1.01984	24	24	23	23.4	23.4	22.8	132.79
Q9Y2W2	Q9Y2W2	WW domain-binding protein 11	WBP11	27.5883	27.5983	27.8288	27.8422	27.7463	27.7261	27.9242	27.8356	28.0663	27.8003	27.7272	27.7598	27.949	27.8614	27.829	27.7301	27.7988	27.8836	27.8577	28.022	27.7814	28.033	27.8767	27.9329		F	0.100231	0.888477	F	0.286209	0.938435	F	0.713089	0.971715	24	24	24	38.4	38.4	38.4	69.997
Q9Y4B6	Q9Y4B6	Protein VPRBP	VPRBP	25.0466	25.1779	25.1128	25.2191	25.003	25.0358	25.2695	24.9302	25.4353	25.1641	25.3901	24.9881	25.1822	25.2383	25.1885	25.4838	25.2222	25.389	25.2609	25.441	25.3792	25.5515	25.3826	25.3279		F	0.134575	0.894552	F	0.0601053	0.855285	F	0.416004	0.945739	24	24	24	21.2	21.2	21.2	169.01
Q9Y4K1	Q9Y4K1	Absent in melanoma 1 protein	AIM1	24.4548	26.2918	25.5299	24.9786	26.0704	24.8847	26.309	25.3732	26.5351	25.573	26.0985	25.1397	25.9923	25.8072	24.9556	24.9729	25.9637	26.46	26.3428	26.2325	25.312	25.4523	26.4321	25.8966		F	0.991047	0.995512	F	0.259431	0.709546	F	0.470376	1.22739	24	24	24	19.2	19.2	19.2	188.67
Q9Y512	Q9Y512	Sorting and assembly machinery component 50 homolog	SAMM50	27.3667	27.3502	27.0478	27.4264	27.1035	27.1355	27.2291	27.3662	27.2575	27.1143	27.2405	27.4984	27.2234	27.3353	27.3491	27.2626	27.1506	27.2201	27.157	27.3161	27.2329	27.4037	27.2885	27.1653		F	0.703931	0.974212	F	0.366068	0.962627	F	0.376763	0.953634	24	24	24	62.5	62.5	62.5	51.976
Q9Y5Q9	Q9Y5Q9	General transcription factor 3C polypeptide 3	GTF3C3	24.8839	24.8832	25.2675	25.1739	25.3009	24.972	25.116	25.2592	25.4392	25.4457	25.3193	25.5066	25.0342	25.0632	25.1569	25.1139	25.2273	25.3457	25.1949	25.2411	25.2426	25.4798	25.2869	25.3148		F	0.503663	0.945726	F	0.224554	0.918519	F	0.362076	1.05001	24	24	24	38	38	38	101.27
Q9Y617	Q9Y617	Phosphoserine aminotransferase	PSAT1	30.3151	30.4771	30.0022	30.3203	29.9704	30.1746	30.1082	30.1245	29.9704	29.771	29.8989	29.8125	30.5084	30.5234	30.5206	30.4371	30.32	30.4141	30.3232	30.0814	30.1758	30.0781	29.9776	30.048		F	0.108225	0.851121	F	0.0966798	0.870376	T	0.0400739	0.876728	24	24	24	75.1	75.1	75.1	40.422
Q9Y6M1	Q9Y6M1	Insulin-like growth factor 2 mRNA-binding protein 2	IGF2BP2	28.2298	28.0866	28.0513	28.4071	28.0456	27.9455	28.1594	28.1674	28.0692	28.1038	28.0399	28.1925	27.9343	28.0412	28.0687	27.9246	27.9953	27.9882	27.898	28.0234	27.8405	28.0379	27.9391	27.8283		F	0.0933322	1.09458	F	0.27868	1.05259	T	0.0447406	1.1169	24	22	22	44.6	40.7	40.7	66.121
A6NC98	A6NC98	Coiled-coil domain-containing protein 88B	CCDC88B	20.42	22.0165	21.0778	19.9104	21.5729	22.2644	19.7392	20.9582	22.5914	23.4151	20.4983	21.4447	15	19.9528	21.4836	21.0621	21.5493	20.536	20.5084	21.0392	21.9184	21.2303	20.9169	21.7439		F	0.366229	3.47447	F	0.699521	1.2175	F	0.398526	1.64251	23	23	23	16.3	16.3	16.3	164.81
CON__ENSEMBL:ENSBTAP00000007350	CON__ENSEMBL:ENSBTAP00000007350			21.21	21.0419	20.4177	20.9846	15	20.513	15	15	15	20.7391	15	15	20.2321	21.6387	20.6099	20.4036	20.2674	19.8501	20.474	15	15	19.9198	15	15	+	F	0.707194	1.1241	F	0.387957	0.239782	F	0.764938	1.60556	23	23	5	18.7	18.7	4.6	192.99
CON__P41361	CON__P41361			26.4244	26.3379	25.5438	26.1576	26.0878	25.3879	25.7302	26.463	25.9451	25.5422	26.4437	25.7156	26.1772	26.3405	25.9033	25.5654	26.1817	25.8871	25.9921	25.7436	25.9415	26.2297	25.7584	25.9194	+	F	0.746563	1.07581	F	0.332449	0.861062	F	0.954759	1.01027	23	23	17	47.1	47.1	40.2	52.347
O14745	O14745	Na(+)/H(+) exchange regulatory cofactor NHE-RF1	SLC9A3R1	27.5382	27.2899	27.1434	27.6693	27.6169	27.408	27.0726	27.63	27.1259	26.9873	27.506	27.3997	26.9679	27.1803	27.0245	26.848	26.9902	26.7802	27.2581	27.0976	27.1502	27.0581	27.0355	27.0771		F	0.0530186	1.24717	F	0.119066	1.26077	F	0.3863	1.09142	23	23	23	62.6	62.6	62.6	38.868
O60524	O60524	Nuclear export mediator factor NEMF	NEMF	26.1113	26.2348	26.4096	26.006	26.1664	26.2148	26.2927	26.25	26.4094	26.3347	26.3194	26.254	26.367	26.1385	26.39	26.2031	26.1355	26.213	26.1614	26.3226	26.3116	26.3303	26.299	26.3634		F	0.833452	0.984351	F	0.78724	1.01149	F	0.365744	1.01989	23	23	23	25.5	25.5	25.5	122.95
O60826	O60826	Coiled-coil domain-containing protein 22	CCDC22	25.8371	25.5786	25.617	25.6972	25.4417	25.5217	25.3052	25.5032	25.6514	25.9113	25.6975	25.7203	25.3872	25.3162	25.2194	25.2551	24.7815	24.9939	25.2186	25.0853	25.2089	25.3138	25.5572	25.2469		T	0.00498963	1.30415	T	0.0206739	1.32231	T	0.0141265	1.3395	23	23	23	51	51	51	70.755
O60879	O60879	Protein diaphanous homolog 2	DIAPH2	25.9414	25.4632	25.0682	25.2885	25.452	25.2924	24.9696	25.2051	25.1538	24.8496	25.7234	25.5539	25.3863	25.5454	25.5969	25.7287	25.1871	25.4692	25.042	24.9785	25.3102	25.3928	25.4314	25.2267		F	0.7597	0.950389	F	0.711092	1.04883	F	0.675944	0.934337	23	23	23	25.4	25.4	25.4	125.57
[truncated: 4,715 more rows]

## Sheet: MOLM14_PHOS
Sequence window	Protein	Protein names	Gene names	Fasta headers	Localization prob	Position	Student's T-test p-value Mut vs WT	Fold change Mut/WT	Student's T-test p-value Mut_2hr vs WT_2hr	Fold change Mut_2hr/WT_2hr	Student's T-test p-value Mut_8hr vs WT_8hr	Fold change Mut_8hr/WT_8hr	Student's T-test p-value Mut vs Mut_2hr	Fold change Mut/Mut_2hr	Student's T-test p-value Mut vs Mut_8hr	Fold change Mut/Mut_8hr	Student's T-test p-value WT vs WT_2hr	Fold change WT/WT_2hr	Student's T-test p-value WT vs WT_8hr	Fold change WT/WT_8hr	Student's T-test p-value Mut_2hr vs Mut_8hr	Fold change Mut_2hr/Mut_8hr	Student's T-test p-value WT_2hr vs WT_8hr	Fold change WT_2hr/WT_8hr	Mut_1	Mut_2	Mut_3	Mut_2hr_1	Mut_2hr_2	Mut_2hr_3	Mut_8hr_1	Mut_8hr_2	Mut_8hr_3	WT_1	WT_2	WT_3	WT_2hr_1	WT_2hr_2	WT_2hr_3	WT_8hr_1	WT_8hr_2	WT_8hr_3	Amino acid	Charge	Potential contaminant	Multiplicity	PEP	Score	Delta score
[truncated: 15,099 more rows]
[truncated: 24 more columns]

[truncated: 2 more sheets: AML2 proteomics, AML2 PHOS]
