# Supplementary material for: Targeting SRSF2 mutations in leukemia with RKI-1447: A strategy to impair cellular division and nuclear structure
Source: iScience. 2024 Mar 6;27(4):109443. doi: 10.1016/j.isci.2024.109443 (PMC10981050; doi:10.1016/j.isci.2024.109443)
Supplement: Data S8. Clinical and molecular data of primary samples, related to Figure 2A [file mmc9.xlsx]

## Sheet: Clinical data
Clinical data
SampleID	Gene	NM id	Variant (cDNA)	Variant (AA)	Allele frequency	Blasts' Immunophenotype	Sample type	Dx	Age of Dx	Gender	Date of Dx	WBC	Cytogenetics	FISH	Molecular	Induction	Start date of induction	Response to induction	MRD status	Relapse	Date of relapse	Pt status	Date of death or last FollowUp	Overall survival ([date of Last F/U or date of death] minus [Date of Dx])	BMT	Cause of death	Remarks	HIV	HCV
209945	SRSF2	NM_001195427.1	c.284C>G	p.Pro95Arg	37.9	CD34: 80%, HLA-DR: 82%, CD38: 97%, CD33: 98%, CD13: 96%, CD11b: 85%, CD11c: 75%, CD65: 12%, CD15: 10%, CD64: 11%, CD56: 29%, CD71: 78%	PB	AML NOS	67	Male	2017-07-18	110	not done	not done	NPM1 neg, FLT3-ITD neg	no induction						Deceased	2017-08-06	19	No			negative	negative
830163	SRSF2	NM_001195427.1	c.284C>G	p.Pro95Arg	47	CD34+ blasts are <1%; there is an increased aberrant monocytic population (~15% gated) with dim CD56 expression,they are Positive for: CD10 (dim), CD11b, CD13, CD14, CD33, CD35, CD36, CD45, CD56 (dim), CD64, HLA-DR, IREM2,Negative for: CD7, CD16, CD19, CD34, CD71, CD105, CD117, TdT.	PB	AML with mutated NPM1	70	Male		48.8	46,XY,dup(2)(q11.2q24),add(9)(q34)[19]/46,XY,dup(2)(q11.2q24),add(8)(q24)[4]/46,XY,dup(2)(q11.2q24), add(4)(q35)[3]/46,XY,dup(2)(q11.2q24),add(12)(q24.3)[2]/46,XY,dup(2)(q11.2q24),add(15)(q26.3)[2]/46,XY[7]	negative for BCR/ABL1 rearrangement, negative for MECOM rearrangement	FLT3 ITD Result: Undetectable;FLT3 TKD Result: Undetectable;NPM1 Result: Positive	Azacitidine and Venetoclax		CR		no		alive			yes	Disease, Pneumonia			neg
800667	SRSF2	SRSF2	c.284C>A	p.Pro95His	49	Positive: CD13/33/34/71/117/HLA-DR;Weak: CD7;Negative: CD3/10/11b/14/16/19/35/36/56/64/79a105/IREM/TdT/MPO	PB	AML, NOS	72	Male		204.2	46,XY[20]	negative for 11q23 Rearrangement	FLT3 ITD Result: Undetectable;FLT3 TKD Result: Undetectable;NPM1 Result: Undetectable							lost to follow-up						neg	neg

## Sheet: Molecular data
SampleID	Mutations
830163	ASXL1 (NM_015338.5) c.2144delG (p.Arg715Lysfs*10) AF: 41%
830163	RAD21 (NM_006265.2) c.127_128delAG (p.Ser43Tyrfs*36) AF: 27%
830163	SRSF2 (NM_001195427.1) c.284C>G (p.Pro95Arg) AF: 47%
830163	TET2 (NM_001127208.2) c.565delA (p.Ser189Valfs*18) AF: 37%
830163	TET2 (NM_001127208.2) c.2784delT (p.Pro929Leufs*24) AF: 8%
830163	TET2 (NM_001127208.2) c.4457C>G (p.Ser1486*) AF: 51%
800667	RUNX1 (NM_001754.4) c.320G>A (p.Arg107His) AF: 50%
800667	ASXL1 (NM_015338.5) c.1902_1918delAGAGGCGGCCACCACTG (p.Arg634Serfs*18) AF: 52%
800667	SRSF2 (NM_001195427.1) c.284C>A (p.Pro95His) AF: 49%
800667	ETV6 (NM_001987.4) c.1178A>C (p.Lys393Thr) AF: 46%
209945	ASXL1 c.1900_1922delAGAGAGGCGGCCACCACTGCCAT (p.Glu635Argfs*15) AF:38.2%
209945	CEBPA c.382C>T (p.Pro128Ser) AF:91.9%
209945	GATA2 c.1156_1167delCTGACCATGAAG (p.Leu386_Lys389del) AF:49.8%
209945	GNAS c.602G>A (p.Arg201His) AF:49.7%
209945	IKZF1 c.1487G>A (p.Gly496Asp) AF:7.9%
209945	NRAS c.183A>C (p.Gln61His) AF:27.3%
209945	NRAS c.181C>A (p.Gln61Lys) AF:18.5%
209945	SRSF2 c.284C>G (p.Pro95Arg) AF:37.9%
209945	TET2 c.2599T>C (p.Tyr867His) AF:50.8%
209945	TET2 c.5167C>T (p.Pro1723Ser) AF:53.2%
