# Supplementary material for: Targeting SRSF2 mutations in leukemia with RKI-1447: A strategy to impair cellular division and nuclear structure
Source: iScience. 2024 Mar 6;27(4):109443. doi: 10.1016/j.isci.2024.109443 (PMC10981050; doi:10.1016/j.isci.2024.109443)
Supplement: Data S10. GSEA of proteomic data, quantification of surface, sphericity and volume of nucleus, and statistics of cytoskeleton compounds screening, related to Figures 3B, 4B, and 4G [file mmc11.xlsx]

## Sheet: M14mut8hr_mut0hr_hallmark_neg
NAME	GS<br> follow link to MSigDB	GS DETAILS	SIZE	ES	NES	NOM p-val	FDR q-val	FWER p-val	RANK AT MAX	LEADING EDGE
HALLMARK_REACTIVE_OXYGEN_SPECIES_PATHWAY	HALLMARK_REACTIVE_OXYGEN_SPECIES_PATHWAY	Details ...	39	-0.584281	-1.41826	0.0447471	0.315483	0.602	880	tags=33%, list=15%, signal=39%
HALLMARK_PEROXISOME	HALLMARK_PEROXISOME	Details ...	64	-0.506412	-1.32988	0.0704225	0.360516	0.824	932	tags=23%, list=16%, signal=28%
HALLMARK_APOPTOSIS	HALLMARK_APOPTOSIS	Details ...	71	-0.532999	-1.4375	0.0265655	0.403079	0.538	877	tags=28%, list=15%, signal=33%
HALLMARK_FATTY_ACID_METABOLISM	HALLMARK_FATTY_ACID_METABOLISM	Details ...	106	-0.469842	-1.3441	0.0466418	0.4074	0.799	615	tags=18%, list=11%, signal=20%
HALLMARK_OXIDATIVE_PHOSPHORYLATION	HALLMARK_OXIDATIVE_PHOSPHORYLATION	Details ...	177	-0.498821	-1.5025	0	0.430475	0.341	1486	tags=36%, list=26%, signal=47%
HALLMARK_UV_RESPONSE_UP	HALLMARK_UV_RESPONSE_UP	Details ...	82	-0.451886	-1.23542	0.145558	0.552681	0.963	1215	tags=24%, list=21%, signal=30%
HALLMARK_MYOGENESIS	HALLMARK_MYOGENESIS	Details ...	53	-0.348093	-0.886873	0.650485	0.816372	1	366	tags=11%, list=6%, signal=12%
HALLMARK_HYPOXIA	HALLMARK_HYPOXIA	Details ...	72	-0.333246	-0.889299	0.664706	0.852519	1	873	tags=25%, list=15%, signal=29%
HALLMARK_INTERFERON_ALPHA_RESPONSE	HALLMARK_INTERFERON_ALPHA_RESPONSE	Details ...	49	-0.438878	-1.10033	0.303327	0.86228	1	426	tags=16%, list=7%, signal=17%
HALLMARK_P53_PATHWAY	HALLMARK_P53_PATHWAY	Details ...	82	-0.41297	-1.12047	0.258126	0.893208	1	479	tags=13%, list=8%, signal=14%
HALLMARK_COMPLEMENT	HALLMARK_COMPLEMENT	Details ...	78	-0.330717	-0.891809	0.694553	0.893621	1	766	tags=18%, list=13%, signal=20%
HALLMARK_ADIPOGENESIS	HALLMARK_ADIPOGENESIS	Details ...	119	-0.314576	-0.908975	0.687739	0.89488	1	809	tags=19%, list=14%, signal=22%
HALLMARK_TGF_BETA_SIGNALING	HALLMARK_TGF_BETA_SIGNALING	Details ...	20	-0.469224	-0.999192	0.478505	0.909386	1	818	tags=25%, list=14%, signal=29%
HALLMARK_PROTEIN_SECRETION	HALLMARK_PROTEIN_SECRETION		77	-0.300243	-0.8172	0.821839	0.928894	1	898	tags=18%, list=15%, signal=21%
HALLMARK_DNA_REPAIR	HALLMARK_DNA_REPAIR	Details ...	113	-0.371239	-1.05904	0.331429	0.931455	1	1151	tags=28%, list=20%, signal=35%
HALLMARK_UNFOLDED_PROTEIN_RESPONSE	HALLMARK_UNFOLDED_PROTEIN_RESPONSE	Details ...	84	-0.367026	-1.01249	0.435701	0.934809	1	721	tags=13%, list=12%, signal=15%
HALLMARK_ANDROGEN_RESPONSE	HALLMARK_ANDROGEN_RESPONSE	Details ...	50	-0.363209	-0.913989	0.60728	0.935138	1	773	tags=22%, list=13%, signal=25%
HALLMARK_MTORC1_SIGNALING	HALLMARK_MTORC1_SIGNALING		155	-0.2632	-0.783726	0.941399	0.94316	1	1072	tags=16%, list=18%, signal=19%
HALLMARK_MYC_TARGETS_V1	HALLMARK_MYC_TARGETS_V1	Details ...	196	-0.304937	-0.925122	0.675048	0.960422	1	1323	tags=26%, list=23%, signal=33%
HALLMARK_INTERFERON_GAMMA_RESPONSE	HALLMARK_INTERFERON_GAMMA_RESPONSE	Details ...	88	-0.371249	-1.02605	0.414773	0.974322	1	426	tags=13%, list=7%, signal=13%
HALLMARK_PI3K_AKT_MTOR_SIGNALING	HALLMARK_PI3K_AKT_MTOR_SIGNALING		69	-0.226391	-0.604876	0.993964	0.98634	1	1124	tags=23%, list=19%, signal=28%
HALLMARK_INFLAMMATORY_RESPONSE	HALLMARK_INFLAMMATORY_RESPONSE	Details ...	46	-0.386536	-0.947962	0.557957	1	1	346	tags=17%, list=6%, signal=18%
HALLMARK_GLYCOLYSIS	HALLMARK_GLYCOLYSIS	Details ...	108	-0.32413	-0.925579	0.630476	1	1	695	tags=18%, list=12%, signal=20%
HALLMARK_IL2_STAT5_SIGNALING	HALLMARK_IL2_STAT5_SIGNALING		64	-0.24633	-0.641967	0.986538	1	1	1163	tags=27%, list=20%, signal=33%

## Sheet: M14mut8hr_mut0hr_hallmark_pos
NAME	GS<br> follow link to MSigDB	GS DETAILS	SIZE	ES	NES	NOM p-val	FDR q-val	FWER p-val	RANK AT MAX	LEADING EDGE
HALLMARK_G2M_CHECKPOINT	HALLMARK_G2M_CHECKPOINT	Details ...	147	0.445801	1.3383	0.0198413	0.672628	0.792	838	tags=25%, list=14%, signal=29%
HALLMARK_SPERMATOGENESIS	HALLMARK_SPERMATOGENESIS	Details ...	37	0.616678	1.48861	0.0265849	0.362858	0.329	374	tags=16%, list=6%, signal=17%
HALLMARK_XENOBIOTIC_METABOLISM	HALLMARK_XENOBIOTIC_METABOLISM	Details ...	77	0.425268	1.16825	0.205394	0.962886	0.991	323	tags=8%, list=6%, signal=8%
HALLMARK_CHOLESTEROL_HOMEOSTASIS	HALLMARK_CHOLESTEROL_HOMEOSTASIS	Details ...	42	0.478645	1.17617	0.21501	1	0.988	646	tags=17%, list=11%, signal=19%
HALLMARK_ESTROGEN_RESPONSE_LATE	HALLMARK_ESTROGEN_RESPONSE_LATE	Details ...	70	0.429696	1.15331	0.231278	0.832847	0.996	411	tags=14%, list=7%, signal=15%
HALLMARK_ESTROGEN_RESPONSE_EARLY	HALLMARK_ESTROGEN_RESPONSE_EARLY	Details ...	58	0.407715	1.06606	0.334038	1	1	364	tags=16%, list=6%, signal=16%
HALLMARK_MITOTIC_SPINDLE	HALLMARK_MITOTIC_SPINDLE	Details ...	132	0.354541	1.03722	0.360417	0.813174	1	660	tags=20%, list=11%, signal=23%
HALLMARK_APICAL_JUNCTION	HALLMARK_APICAL_JUNCTION	Details ...	69	0.38589	1.04216	0.37694	1	1	253	tags=6%, list=4%, signal=6%
HALLMARK_KRAS_SIGNALING_UP	HALLMARK_KRAS_SIGNALING_UP	Details ...	38	0.419872	1.04017	0.417537	0.905636	1	657	tags=21%, list=11%, signal=24%
HALLMARK_BILE_ACID_METABOLISM	HALLMARK_BILE_ACID_METABOLISM	Details ...	37	0.415355	1.00735	0.426877	0.83026	1	411	tags=8%, list=7%, signal=9%
HALLMARK_E2F_TARGETS	HALLMARK_E2F_TARGETS	Details ...	167	0.330584	1.00306	0.441718	0.769408	1	832	tags=20%, list=14%, signal=22%
HALLMARK_TNFA_SIGNALING_VIA_NFKB	HALLMARK_TNFA_SIGNALING_VIA_NFKB	Details ...	43	0.399847	0.995286	0.461386	0.728767	1	864	tags=21%, list=15%, signal=24%
HALLMARK_COAGULATION	HALLMARK_COAGULATION	Details ...	27	0.417628	0.963294	0.502008	0.765047	1	200	tags=7%, list=3%, signal=8%
HALLMARK_EPITHELIAL_MESENCHYMAL_TRANSITION	HALLMARK_EPITHELIAL_MESENCHYMAL_TRANSITION	Details ...	41	0.385934	0.946269	0.543668	0.754224	1	249	tags=10%, list=4%, signal=10%
HALLMARK_UV_RESPONSE_DN	HALLMARK_UV_RESPONSE_DN	Details ...	51	0.364747	0.922705	0.596639	0.767543	1	458	tags=16%, list=8%, signal=17%
HALLMARK_HEME_METABOLISM	HALLMARK_HEME_METABOLISM	Details ...	77	0.327525	0.899107	0.641393	0.775992	1	489	tags=12%, list=8%, signal=13%
HALLMARK_ALLOGRAFT_REJECTION	HALLMARK_ALLOGRAFT_REJECTION	Details ...	78	0.302073	0.829205	0.8125	0.890107	1	299	tags=8%, list=5%, signal=8%
HALLMARK_IL6_JAK_STAT3_SIGNALING	HALLMARK_IL6_JAK_STAT3_SIGNALING	Details ...	22	0.328423	0.715655	0.867076	0.987844	1	434	tags=9%, list=7%, signal=10%
HALLMARK_MYC_TARGETS_V2	HALLMARK_MYC_TARGETS_V2	Details ...	52	0.208189	0.537642	0.993644	0.994424	1	1521	tags=29%, list=26%, signal=39%

## Sheet: M14mut8hr_mut0hr_KEGG_neg
NAME	GS<br> follow link to MSigDB	GS DETAILS	SIZE	ES	NES	NOM p-val	FDR q-val	FWER p-val	RANK AT MAX	LEADING EDGE
KEGG_OXIDATIVE_PHOSPHORYLATION	KEGG_OXIDATIVE_PHOSPHORYLATION	Details ...	89	-0.688877	-1.89837	0	0.00233199	0.002	1060	tags=48%, list=18%, signal=58%
KEGG_PARKINSONS_DISEASE	KEGG_PARKINSONS_DISEASE	Details ...	84	-0.630429	-1.7051	0.00188679	0.0833402	0.117	1053	tags=44%, list=18%, signal=53%
KEGG_NATURAL_KILLER_CELL_MEDIATED_CYTOTOXICITY	KEGG_NATURAL_KILLER_CELL_MEDIATED_CYTOTOXICITY	Details ...	52	-0.597647	-1.52356	0.00555556	0.451399	0.746	710	tags=21%, list=12%, signal=24%
KEGG_ALZHEIMERS_DISEASE	KEGG_ALZHEIMERS_DISEASE	Details ...	95	-0.532513	-1.48316	0.00583658	0.386356	0.87	1305	tags=48%, list=22%, signal=61%
KEGG_PPAR_SIGNALING_PATHWAY	KEGG_PPAR_SIGNALING_PATHWAY	Details ...	28	-0.677831	-1.55715	0.0131086	0.429911	0.631	220	tags=11%, list=4%, signal=11%
KEGG_HUNTINGTONS_DISEASE	KEGG_HUNTINGTONS_DISEASE	Details ...	119	-0.496911	-1.42156	0.0188324	0.418182	0.97	1253	tags=42%, list=22%, signal=52%
KEGG_B_CELL_RECEPTOR_SIGNALING_PATHWAY	KEGG_B_CELL_RECEPTOR_SIGNALING_PATHWAY	Details ...	49	-0.594027	-1.49632	0.0245399	0.396776	0.839	715	tags=20%, list=12%, signal=23%
KEGG_T_CELL_RECEPTOR_SIGNALING_PATHWAY	KEGG_T_CELL_RECEPTOR_SIGNALING_PATHWAY	Details ...	56	-0.577968	-1.46997	0.0271845	0.378113	0.894	485	tags=14%, list=8%, signal=15%
KEGG_PYRUVATE_METABOLISM	KEGG_PYRUVATE_METABOLISM	Details ...	28	-0.672476	-1.50394	0.0309478	0.443653	0.821	437	tags=21%, list=8%, signal=23%
KEGG_GLIOMA	KEGG_GLIOMA	Details ...	33	-0.603648	-1.42997	0.0451128	0.429127	0.966	286	tags=15%, list=5%, signal=16%
KEGG_PYRIMIDINE_METABOLISM	KEGG_PYRIMIDINE_METABOLISM	Details ...	69	-0.52661	-1.41333	0.0475248	0.410155	0.974	1259	tags=36%, list=22%, signal=46%
KEGG_GLYCEROLIPID_METABOLISM	KEGG_GLYCEROLIPID_METABOLISM	Details ...	20	-0.693433	-1.44864	0.0657895	0.410318	0.941	589	tags=20%, list=10%, signal=22%
KEGG_CARDIAC_MUSCLE_CONTRACTION	KEGG_CARDIAC_MUSCLE_CONTRACTION	Details ...	25	-0.619421	-1.37291	0.0788955	0.506287	0.997	762	tags=36%, list=13%, signal=41%
KEGG_ERBB_SIGNALING_PATHWAY	KEGG_ERBB_SIGNALING_PATHWAY	Details ...	45	-0.547076	-1.35371	0.0828625	0.499865	0.999	347	tags=11%, list=6%, signal=12%
KEGG_FC_EPSILON_RI_SIGNALING_PATHWAY	KEGG_FC_EPSILON_RI_SIGNALING_PATHWAY	Details ...	44	-0.552338	-1.34195	0.0877514	0.503745	0.999	1277	tags=32%, list=22%, signal=40%
KEGG_AMINOACYL_TRNA_BIOSYNTHESIS	KEGG_AMINOACYL_TRNA_BIOSYNTHESIS	Details ...	37	-0.579194	-1.35582	0.0970297	0.526738	0.998	20	tags=3%, list=0%, signal=3%
KEGG_PURINE_METABOLISM	KEGG_PURINE_METABOLISM		81	-0.467217	-1.27824	0.105973	0.49109	1	999	tags=26%, list=17%, signal=31%
KEGG_NON_SMALL_CELL_LUNG_CANCER	KEGG_NON_SMALL_CELL_LUNG_CANCER	Details ...	32	-0.563232	-1.33291	0.110687	0.474697	0.999	182	tags=9%, list=3%, signal=10%
KEGG_PEROXISOME	KEGG_PEROXISOME		47	-0.49043	-1.25281	0.137597	0.479479	1	912	tags=30%, list=16%, signal=35%
KEGG_ALDOSTERONE_REGULATED_SODIUM_REABSORPTION	KEGG_ALDOSTERONE_REGULATED_SODIUM_REABSORPTION	Details ...	17	-0.63646	-1.33127	0.140625	0.454677	0.999	118	tags=12%, list=2%, signal=12%
KEGG_STARCH_AND_SUCROSE_METABOLISM	KEGG_STARCH_AND_SUCROSE_METABOLISM	Details ...	19	-0.633921	-1.33689	0.141988	0.490458	0.999	416	tags=16%, list=7%, signal=17%
KEGG_ARGININE_AND_PROLINE_METABOLISM	KEGG_ARGININE_AND_PROLINE_METABOLISM	Details ...	27	-0.577418	-1.29433	0.143426	0.537914	1	783	tags=22%, list=13%, signal=26%
KEGG_PROSTATE_CANCER	KEGG_PROSTATE_CANCER		40	-0.51121	-1.25999	0.145957	0.496698	1	333	tags=13%, list=6%, signal=13%
KEGG_GLUTATHIONE_METABOLISM	KEGG_GLUTATHIONE_METABOLISM		30	-0.55201	-1.28566	0.146771	0.492348	1	809	tags=33%, list=14%, signal=39%
KEGG_ALANINE_ASPARTATE_AND_GLUTAMATE_METABOLISM	KEGG_ALANINE_ASPARTATE_AND_GLUTAMATE_METABOLISM		19	-0.613966	-1.29314	0.154	0.516008	1	245	tags=11%, list=4%, signal=11%
KEGG_MELANOMA	KEGG_MELANOMA		23	-0.585756	-1.27508	0.160542	0.478567	1	235	tags=13%, list=4%, signal=14%
KEGG_APOPTOSIS	KEGG_APOPTOSIS		55	-0.46827	-1.20628	0.171657	0.545506	1	715	tags=16%, list=12%, signal=18%
KEGG_TYPE_II_DIABETES_MELLITUS	KEGG_TYPE_II_DIABETES_MELLITUS		20	-0.590726	-1.25399	0.171717	0.494624	1	118	tags=10%, list=2%, signal=10%
KEGG_VEGF_SIGNALING_PATHWAY	KEGG_VEGF_SIGNALING_PATHWAY		37	-0.530253	-1.24636	0.171756	0.479022	1	1277	tags=32%, list=22%, signal=41%
KEGG_VALINE_LEUCINE_AND_ISOLEUCINE_DEGRADATION	KEGG_VALINE_LEUCINE_AND_ISOLEUCINE_DEGRADATION		37	-0.512571	-1.22774	0.178503	0.508962	1	2089	tags=54%, list=36%, signal=84%
KEGG_DRUG_METABOLISM_OTHER_ENZYMES	KEGG_DRUG_METABOLISM_OTHER_ENZYMES		16	-0.622698	-1.29023	0.190305	0.501293	1	17	tags=6%, list=0%, signal=6%
KEGG_PROTEASOME	KEGG_PROTEASOME		40	-0.477352	-1.13975	0.271127	0.688326	1	2157	tags=55%, list=37%, signal=87%
KEGG_SMALL_CELL_LUNG_CANCER	KEGG_SMALL_CELL_LUNG_CANCER		36	-0.467283	-1.11472	0.282651	0.741884	1	806	tags=17%, list=14%, signal=19%
KEGG_AMYOTROPHIC_LATERAL_SCLEROSIS_ALS	KEGG_AMYOTROPHIC_LATERAL_SCLEROSIS_ALS		26	-0.51072	-1.14501	0.313609	0.693559	1	1080	tags=42%, list=19%, signal=52%
KEGG_NOD_LIKE_RECEPTOR_SIGNALING_PATHWAY	KEGG_NOD_LIKE_RECEPTOR_SIGNALING_PATHWAY		32	-0.464279	-1.0865	0.355388	0.784168	1	434	tags=16%, list=7%, signal=17%
KEGG_FOCAL_ADHESION	KEGG_FOCAL_ADHESION		70	-0.399438	-1.06809	0.363636	0.774292	1	235	tags=7%, list=4%, signal=7%
KEGG_CITRATE_CYCLE_TCA_CYCLE	KEGG_CITRATE_CYCLE_TCA_CYCLE		27	-0.474349	-1.06835	0.37594	0.793785	1	2278	tags=63%, list=39%, signal=103%
KEGG_CYSTEINE_AND_METHIONINE_METABOLISM	KEGG_CYSTEINE_AND_METHIONINE_METABOLISM		20	-0.523298	-1.0822	0.381404	0.775433	1	1524	tags=60%, list=26%, signal=81%
KEGG_SYSTEMIC_LUPUS_ERYTHEMATOSUS	KEGG_SYSTEMIC_LUPUS_ERYTHEMATOSUS		23	-0.500964	-1.08827	0.394422	0.801322	1	158	tags=13%, list=3%, signal=13%
KEGG_CYTOSOLIC_DNA_SENSING_PATHWAY	KEGG_CYTOSOLIC_DNA_SENSING_PATHWAY		25	-0.470679	-1.04804	0.399217	0.790167	1	879	tags=24%, list=15%, signal=28%
KEGG_TRYPTOPHAN_METABOLISM	KEGG_TRYPTOPHAN_METABOLISM		18	-0.503673	-1.06608	0.402321	0.761006	1	1979	tags=50%, list=34%, signal=76%
KEGG_LONG_TERM_DEPRESSION	KEGG_LONG_TERM_DEPRESSION		28	-0.439661	-1.01192	0.439689	0.851689	1	339	tags=11%, list=6%, signal=11%
KEGG_CHRONIC_MYELOID_LEUKEMIA	KEGG_CHRONIC_MYELOID_LEUKEMIA		46	-0.400195	-1.00419	0.444241	0.853957	1	182	tags=7%, list=3%, signal=7%
KEGG_PORPHYRIN_AND_CHLOROPHYLL_METABOLISM	KEGG_PORPHYRIN_AND_CHLOROPHYLL_METABOLISM		18	-0.491836	-1.02531	0.44717	0.834235	1	1063	tags=33%, list=18%, signal=41%
KEGG_COLORECTAL_CANCER	KEGG_COLORECTAL_CANCER		38	-0.411238	-1.00382	0.449909	0.835861	1	180	tags=8%, list=3%, signal=8%
KEGG_SNARE_INTERACTIONS_IN_VESICULAR_TRANSPORT	KEGG_SNARE_INTERACTIONS_IN_VESICULAR_TRANSPORT		27	-0.433942	-0.976377	0.488565	0.89127	1	325	tags=15%, list=6%, signal=16%
KEGG_EPITHELIAL_CELL_SIGNALING_IN_HELICOBACTER_PYLORI_INFECTION	KEGG_EPITHELIAL_CELL_SIGNALING_IN_HELICOBACTER_PYLORI_INFECTION		35	-0.405232	-0.959394	0.521415	0.900409	1	1079	tags=17%, list=19%, signal=21%
KEGG_RENAL_CELL_CARCINOMA	KEGG_RENAL_CELL_CARCINOMA		41	-0.391062	-0.959573	0.531128	0.918914	1	182	tags=7%, list=3%, signal=8%
KEGG_TYROSINE_METABOLISM	KEGG_TYROSINE_METABOLISM		15	-0.466476	-0.953252	0.539806	0.880522	1	643	tags=27%, list=11%, signal=30%
KEGG_ENDOMETRIAL_CANCER	KEGG_ENDOMETRIAL_CANCER		27	-0.425876	-0.952144	0.54251	0.866287	1	182	tags=11%, list=3%, signal=11%
KEGG_RNA_POLYMERASE	KEGG_RNA_POLYMERASE		22	-0.438977	-0.956326	0.542751	0.889652	1	1432	tags=41%, list=25%, signal=54%
KEGG_GNRH_SIGNALING_PATHWAY	KEGG_GNRH_SIGNALING_PATHWAY		39	-0.387383	-0.93727	0.58	0.886802	1	1277	tags=31%, list=22%, signal=39%
KEGG_REGULATION_OF_ACTIN_CYTOSKELETON	KEGG_REGULATION_OF_ACTIN_CYTOSKELETON		89	-0.33326	-0.931092	0.588571	0.884863	1	1277	tags=26%, list=22%, signal=33%
KEGG_GALACTOSE_METABOLISM	KEGG_GALACTOSE_METABOLISM		18	-0.4316	-0.89486	0.612	0.923318	1	313	tags=17%, list=5%, signal=18%
KEGG_MTOR_SIGNALING_PATHWAY	KEGG_MTOR_SIGNALING_PATHWAY		31	-0.381792	-0.899281	0.620301	0.929112	1	347	tags=6%, list=6%, signal=7%
KEGG_CALCIUM_SIGNALING_PATHWAY	KEGG_CALCIUM_SIGNALING_PATHWAY		43	-0.360731	-0.881076	0.641905	0.893942	1	862	tags=19%, list=15%, signal=22%
KEGG_MELANOGENESIS	KEGG_MELANOGENESIS		26	-0.395645	-0.888737	0.647059	0.921907	1	286	tags=8%, list=5%, signal=8%
KEGG_PROPANOATE_METABOLISM	KEGG_PROPANOATE_METABOLISM		24	-0.398076	-0.869038	0.64741	0.904996	1	2063	tags=46%, list=36%, signal=71%
KEGG_CHEMOKINE_SIGNALING_PATHWAY	KEGG_CHEMOKINE_SIGNALING_PATHWAY		77	-0.332317	-0.908209	0.650735	0.923747	1	1436	tags=34%, list=25%, signal=44%
KEGG_NEUROTROPHIN_SIGNALING_PATHWAY	KEGG_NEUROTROPHIN_SIGNALING_PATHWAY		68	-0.335098	-0.881241	0.671533	0.908783	1	1078	tags=24%, list=19%, signal=29%
KEGG_ACUTE_MYELOID_LEUKEMIA	KEGG_ACUTE_MYELOID_LEUKEMIA		37	-0.360973	-0.857209	0.678439	0.915322	1	347	tags=11%, list=6%, signal=11%
KEGG_FATTY_ACID_METABOLISM	KEGG_FATTY_ACID_METABOLISM		29	-0.371156	-0.845854	0.699065	0.911058	1	2089	tags=38%, list=36%, signal=59%
KEGG_ANTIGEN_PROCESSING_AND_PRESENTATION	KEGG_ANTIGEN_PROCESSING_AND_PRESENTATION		34	-0.36222	-0.85498	0.718868	0.905645	1	615	tags=18%, list=11%, signal=20%
KEGG_ENDOCYTOSIS	KEGG_ENDOCYTOSIS		98	-0.313716	-0.881398	0.722846	0.924083	1	1212	tags=30%, list=21%, signal=37%
KEGG_VIBRIO_CHOLERAE_INFECTION	KEGG_VIBRIO_CHOLERAE_INFECTION		32	-0.348079	-0.809679	0.742455	0.956905	1	1735	tags=38%, list=30%, signal=53%
KEGG_GLYCEROPHOSPHOLIPID_METABOLISM	KEGG_GLYCEROPHOSPHOLIPID_METABOLISM		31	-0.356301	-0.816751	0.749042	0.956514	1	498	tags=10%, list=9%, signal=11%
KEGG_SELENOAMINO_ACID_METABOLISM	KEGG_SELENOAMINO_ACID_METABOLISM		17	-0.380418	-0.791409	0.761134	0.97636	1	233	tags=6%, list=4%, signal=6%
KEGG_HYPERTROPHIC_CARDIOMYOPATHY_HCM	KEGG_HYPERTROPHIC_CARDIOMYOPATHY_HCM		15	-0.381929	-0.785082	0.762617	0.973071	1	1033	tags=20%, list=18%, signal=24%
KEGG_THYROID_CANCER	KEGG_THYROID_CANCER		15	-0.380633	-0.772535	0.783525	0.965502	1	366	tags=13%, list=6%, signal=14%
KEGG_NUCLEOTIDE_EXCISION_REPAIR	KEGG_NUCLEOTIDE_EXCISION_REPAIR		35	-0.32775	-0.784455	0.811651	0.960016	1	641	tags=9%, list=11%, signal=10%
KEGG_GLYCOLYSIS_GLUCONEOGENESIS	KEGG_GLYCOLYSIS_GLUCONEOGENESIS		39	-0.310788	-0.745145	0.869565	0.978898	1	851	tags=21%, list=15%, signal=24%
KEGG_RIG_I_LIKE_RECEPTOR_SIGNALING_PATHWAY	KEGG_RIG_I_LIKE_RECEPTOR_SIGNALING_PATHWAY		31	-0.310184	-0.72111	0.878728	0.981163	1	120	tags=3%, list=2%, signal=3%
KEGG_RNA_DEGRADATION	KEGG_RNA_DEGRADATION		48	-0.294987	-0.738485	0.88978	0.974241	1	929	tags=15%, list=16%, signal=17%
KEGG_LONG_TERM_POTENTIATION	KEGG_LONG_TERM_POTENTIATION		36	-0.305132	-0.717132	0.897727	0.959757	1	1350	tags=31%, list=23%, signal=40%
KEGG_TOLL_LIKE_RECEPTOR_SIGNALING_PATHWAY	KEGG_TOLL_LIKE_RECEPTOR_SIGNALING_PATHWAY		41	-0.290902	-0.719318	0.899621	0.970126	1	1277	tags=27%, list=22%, signal=34%
KEGG_PRION_DISEASES	KEGG_PRION_DISEASES		16	-0.305225	-0.629808	0.911321	1	1	2031	tags=63%, list=35%, signal=96%
KEGG_UBIQUITIN_MEDIATED_PROTEOLYSIS	KEGG_UBIQUITIN_MEDIATED_PROTEOLYSIS		83	-0.282352	-0.755166	0.923077	0.97834	1	901	tags=14%, list=16%, signal=17%
KEGG_ADIPOCYTOKINE_SIGNALING_PATHWAY	KEGG_ADIPOCYTOKINE_SIGNALING_PATHWAY		32	-0.285114	-0.671938	0.924272	0.986677	1	120	tags=3%, list=2%, signal=3%
KEGG_DILATED_CARDIOMYOPATHY	KEGG_DILATED_CARDIOMYOPATHY		17	-0.233751	-0.488856	0.972628	1	1	366	tags=6%, list=6%, signal=6%
KEGG_PROTEIN_EXPORT	KEGG_PROTEIN_EXPORT		20	-0.198851	-0.428748	0.984283	0.9958	1	1650	tags=30%, list=28%, signal=42%
KEGG_WNT_SIGNALING_PATHWAY	KEGG_WNT_SIGNALING_PATHWAY		55	-0.214663	-0.556091	0.99211	1	1	1270	tags=22%, list=22%, signal=28%
KEGG_VASOPRESSIN_REGULATED_WATER_REABSORPTION	KEGG_VASOPRESSIN_REGULATED_WATER_REABSORPTION		25	-0.202179	-0.445501	0.992188	1	1	1123	tags=20%, list=19%, signal=25%

## Sheet: M14mut8hr_mut0hr_KEGG_pos
NAME	GS<br> follow link to MSigDB	GS DETAILS	SIZE	ES	NES	NOM p-val	FDR q-val	FWER p-val	RANK AT MAX	LEADING EDGE
KEGG_LEISHMANIA_INFECTION	KEGG_LEISHMANIA_INFECTION	Details ...	32	0.650241	1.48384	0.0343434	1	0.869	649	tags=31%, list=11%, signal=35%
KEGG_P53_SIGNALING_PATHWAY	KEGG_P53_SIGNALING_PATHWAY	Details ...	28	0.616744	1.44715	0.041841	0.935995	0.936	725	tags=29%, list=12%, signal=32%
KEGG_CELL_CYCLE	KEGG_CELL_CYCLE	Details ...	79	0.484544	1.35367	0.0465116	0.899401	0.996	829	tags=27%, list=14%, signal=31%
KEGG_HOMOLOGOUS_RECOMBINATION	KEGG_HOMOLOGOUS_RECOMBINATION	Details ...	16	0.67766	1.38122	0.10766	1	0.995	553	tags=31%, list=10%, signal=34%
KEGG_ADHERENS_JUNCTION	KEGG_ADHERENS_JUNCTION	Details ...	40	0.529021	1.30297	0.12766	0.972788	1	391	tags=15%, list=7%, signal=16%
KEGG_LEUKOCYTE_TRANSENDOTHELIAL_MIGRATION	KEGG_LEUKOCYTE_TRANSENDOTHELIAL_MIGRATION	Details ...	55	0.468428	1.20678	0.165966	0.994375	1	74	tags=5%, list=1%, signal=5%
KEGG_LYSOSOME	KEGG_LYSOSOME	Details ...	78	0.438704	1.20664	0.172269	0.884335	1	839	tags=22%, list=14%, signal=25%
KEGG_FRUCTOSE_AND_MANNOSE_METABOLISM	KEGG_FRUCTOSE_AND_MANNOSE_METABOLISM	Details ...	24	0.563993	1.25435	0.181818	1	1	245	tags=13%, list=4%, signal=13%
KEGG_NOTCH_SIGNALING_PATHWAY	KEGG_NOTCH_SIGNALING_PATHWAY	Details ...	18	0.589353	1.23444	0.232	0.992892	1	656	tags=39%, list=11%, signal=44%
KEGG_BASAL_TRANSCRIPTION_FACTORS	KEGG_BASAL_TRANSCRIPTION_FACTORS	Details ...	21	0.543534	1.18279	0.271287	0.888065	1	1778	tags=52%, list=31%, signal=75%
KEGG_PHOSPHATIDYLINOSITOL_SIGNALING_SYSTEM	KEGG_PHOSPHATIDYLINOSITOL_SIGNALING_SYSTEM	Details ...	39	0.418131	1.02962	0.382664	1	1	151	tags=8%, list=3%, signal=8%
KEGG_TGF_BETA_SIGNALING_PATHWAY	KEGG_TGF_BETA_SIGNALING_PATHWAY	Details ...	26	0.452078	1.046	0.390342	1	1	925	tags=31%, list=16%, signal=36%
KEGG_CELL_ADHESION_MOLECULES_CAMS	KEGG_CELL_ADHESION_MOLECULES_CAMS	Details ...	33	0.422349	0.996821	0.461066	1	1	309	tags=12%, list=5%, signal=13%
KEGG_GAP_JUNCTION	KEGG_GAP_JUNCTION	Details ...	35	0.404695	0.970734	0.513185	1	1	120	tags=6%, list=2%, signal=6%
KEGG_PATHOGENIC_ESCHERICHIA_COLI_INFECTION	KEGG_PATHOGENIC_ESCHERICHIA_COLI_INFECTION	Details ...	32	0.396887	0.939657	0.540117	1	1	11	tags=3%, list=0%, signal=3%
KEGG_INOSITOL_PHOSPHATE_METABOLISM	KEGG_INOSITOL_PHOSPHATE_METABOLISM	Details ...	30	0.408183	0.946869	0.546939	1	1	151	tags=7%, list=3%, signal=7%
KEGG_PENTOSE_PHOSPHATE_PATHWAY	KEGG_PENTOSE_PHOSPHATE_PATHWAY	Details ...	22	0.413892	0.923489	0.554688	1	1	245	tags=9%, list=4%, signal=9%
KEGG_BASE_EXCISION_REPAIR	KEGG_BASE_EXCISION_REPAIR	Details ...	23	0.410396	0.928522	0.561181	1	1	1002	tags=26%, list=17%, signal=31%
KEGG_LYSINE_DEGRADATION	KEGG_LYSINE_DEGRADATION	Details ...	27	0.40301	0.926218	0.568898	1	1	1015	tags=26%, list=17%, signal=31%
KEGG_PATHWAYS_IN_CANCER	KEGG_PATHWAYS_IN_CANCER	Details ...	125	0.321612	0.948715	0.570824	1	1	405	tags=10%, list=7%, signal=11%
KEGG_HEMATOPOIETIC_CELL_LINEAGE	KEGG_HEMATOPOIETIC_CELL_LINEAGE		18	0.441748	0.919395	0.585417	1	1	559	tags=28%, list=10%, signal=31%
KEGG_OOCYTE_MEIOSIS	KEGG_OOCYTE_MEIOSIS		62	0.347009	0.916799	0.614604	1	1	829	tags=21%, list=14%, signal=24%
KEGG_TIGHT_JUNCTION	KEGG_TIGHT_JUNCTION		51	0.35665	0.912686	0.625259	0.979376	1	74	tags=4%, list=1%, signal=4%
KEGG_FC_GAMMA_R_MEDIATED_PHAGOCYTOSIS	KEGG_FC_GAMMA_R_MEDIATED_PHAGOCYTOSIS		65	0.341297	0.914297	0.628319	1	1	82	tags=5%, list=1%, signal=5%
KEGG_JAK_STAT_SIGNALING_PATHWAY	KEGG_JAK_STAT_SIGNALING_PATHWAY		32	0.374298	0.866181	0.633684	0.984672	1	394	tags=13%, list=7%, signal=13%
KEGG_PROGESTERONE_MEDIATED_OOCYTE_MATURATION	KEGG_PROGESTERONE_MEDIATED_OOCYTE_MATURATION		49	0.358102	0.895849	0.635052	0.94672	1	322	tags=8%, list=6%, signal=9%
KEGG_SPLICEOSOME	KEGG_SPLICEOSOME		118	0.315566	0.909907	0.651613	0.947343	1	68	tags=3%, list=1%, signal=3%
KEGG_AMINO_SUGAR_AND_NUCLEOTIDE_SUGAR_METABOLISM	KEGG_AMINO_SUGAR_AND_NUCLEOTIDE_SUGAR_METABOLISM		36	0.343684	0.824895	0.752016	1	1	197	tags=6%, list=3%, signal=6%
KEGG_AXON_GUIDANCE	KEGG_AXON_GUIDANCE		41	0.341521	0.825429	0.761317	1	1	238	tags=10%, list=4%, signal=10%
KEGG_VIRAL_MYOCARDITIS	KEGG_VIRAL_MYOCARDITIS		23	0.366923	0.81005	0.761702	0.969821	1	1004	tags=30%, list=17%, signal=37%
KEGG_MAPK_SIGNALING_PATHWAY	KEGG_MAPK_SIGNALING_PATHWAY		95	0.293874	0.820796	0.799154	0.982187	1	562	tags=9%, list=10%, signal=10%
KEGG_VASCULAR_SMOOTH_MUSCLE_CONTRACTION	KEGG_VASCULAR_SMOOTH_MUSCLE_CONTRACTION		32	0.315128	0.742917	0.845842	1	1	120	tags=3%, list=2%, signal=3%
KEGG_INSULIN_SIGNALING_PATHWAY	KEGG_INSULIN_SIGNALING_PATHWAY		80	0.286515	0.784598	0.879493	0.986156	1	242	tags=5%, list=4%, signal=5%
KEGG_PANCREATIC_CANCER	KEGG_PANCREATIC_CANCER		44	0.293431	0.72408	0.895669	1	1	276	tags=7%, list=5%, signal=7%
KEGG_N_GLYCAN_BIOSYNTHESIS	KEGG_N_GLYCAN_BIOSYNTHESIS		25	0.294005	0.649086	0.916497	1	1	340	tags=8%, list=6%, signal=8%
KEGG_DNA_REPLICATION	KEGG_DNA_REPLICATION		31	0.273711	0.637514	0.934354	1	1	1475	tags=42%, list=25%, signal=56%
KEGG_MISMATCH_REPAIR	KEGG_MISMATCH_REPAIR		19	0.280569	0.593862	0.954644	1	1	1305	tags=37%, list=22%, signal=47%
KEGG_BUTANOATE_METABOLISM	KEGG_BUTANOATE_METABOLISM		21	0.178592	0.38346	0.997792	0.998314	1	341	tags=5%, list=6%, signal=5%
KEGG_RIBOSOME	KEGG_RIBOSOME		80	0.162493	0.451808	1	1	1	2288	tags=45%, list=39%, signal=73%

## Sheet: AML2mut8hr_mut0hr_hallmark_neg
NAME	GS<br> follow link to MSigDB	GS DETAILS	SIZE	ES	NES	NOM p-val	FDR q-val	FWER p-val	RANK AT MAX	LEADING EDGE
HALLMARK_OXIDATIVE_PHOSPHORYLATION	HALLMARK_OXIDATIVE_PHOSPHORYLATION	Details ...	164	-0.5142	-1.54558	0	0.117509	0.187	546	tags=17%, list=9%, signal=18%
HALLMARK_CHOLESTEROL_HOMEOSTASIS	HALLMARK_CHOLESTEROL_HOMEOSTASIS	Details ...	40	-0.639615	-1.56285	0.0305882	0.188005	0.15	1422	tags=55%, list=24%, signal=72%
HALLMARK_BILE_ACID_METABOLISM	HALLMARK_BILE_ACID_METABOLISM	Details ...	37	-0.627626	-1.47816	0.0421546	0.13979	0.315	824	tags=24%, list=14%, signal=28%
HALLMARK_ALLOGRAFT_REJECTION	HALLMARK_ALLOGRAFT_REJECTION	Details ...	73	-0.484583	-1.31777	0.0479798	0.303758	0.758	700	tags=18%, list=12%, signal=20%
HALLMARK_EPITHELIAL_MESENCHYMAL_TRANSITION	HALLMARK_EPITHELIAL_MESENCHYMAL_TRANSITION	Details ...	38	-0.556602	-1.34508	0.102088	0.312594	0.685	217	tags=16%, list=4%, signal=16%
HALLMARK_INFLAMMATORY_RESPONSE	HALLMARK_INFLAMMATORY_RESPONSE	Details ...	47	-0.502353	-1.28379	0.118812	0.317839	0.822	217	tags=11%, list=4%, signal=11%
HALLMARK_DNA_REPAIR	HALLMARK_DNA_REPAIR	Details ...	113	-0.42655	-1.23339	0.119318	0.377103	0.918	1119	tags=27%, list=19%, signal=33%
HALLMARK_ANDROGEN_RESPONSE	HALLMARK_ANDROGEN_RESPONSE	Details ...	50	-0.486099	-1.22498	0.156909	0.347607	0.928	840	tags=22%, list=14%, signal=25%
HALLMARK_INTERFERON_ALPHA_RESPONSE	HALLMARK_INTERFERON_ALPHA_RESPONSE	Details ...	50	-0.467322	-1.17344	0.20339	0.413212	0.968	653	tags=16%, list=11%, signal=18%
HALLMARK_TNFA_SIGNALING_VIA_NFKB	HALLMARK_TNFA_SIGNALING_VIA_NFKB	Details ...	47	-0.469709	-1.17017	0.21564	0.377621	0.968	233	tags=11%, list=4%, signal=11%
HALLMARK_IL2_STAT5_SIGNALING	HALLMARK_IL2_STAT5_SIGNALING	Details ...	61	-0.414565	-1.10672	0.257294	0.482151	0.99	305	tags=8%, list=5%, signal=9%
HALLMARK_PI3K_AKT_MTOR_SIGNALING	HALLMARK_PI3K_AKT_MTOR_SIGNALING	Details ...	68	-0.374949	-0.996987	0.45933	0.752408	0.998	1032	tags=28%, list=17%, signal=33%
HALLMARK_FATTY_ACID_METABOLISM	HALLMARK_FATTY_ACID_METABOLISM	Details ...	105	-0.343729	-0.987816	0.490956	0.722309	0.998	1460	tags=25%, list=25%, signal=32%
HALLMARK_COAGULATION	HALLMARK_COAGULATION	Details ...	28	-0.378339	-0.852677	0.70045	0.898702	1	94	tags=7%, list=2%, signal=7%
HALLMARK_MYC_TARGETS_V1	HALLMARK_MYC_TARGETS_V1	Details ...	191	-0.296046	-0.907712	0.725433	0.918885	1	1864	tags=39%, list=32%, signal=55%
HALLMARK_PROTEIN_SECRETION	HALLMARK_PROTEIN_SECRETION	Details ...	78	-0.31858	-0.864011	0.748677	0.986365	1	1088	tags=29%, list=18%, signal=36%
HALLMARK_UNFOLDED_PROTEIN_RESPONSE	HALLMARK_UNFOLDED_PROTEIN_RESPONSE	Details ...	80	-0.317136	-0.855024	0.793194	0.948371	1	602	tags=11%, list=10%, signal=12%
HALLMARK_APICAL_JUNCTION	HALLMARK_APICAL_JUNCTION	Details ...	63	-0.29278	-0.763249	0.896956	0.954504	1	1318	tags=32%, list=22%, signal=40%
HALLMARK_PEROXISOME	HALLMARK_PEROXISOME	Details ...	62	-0.289277	-0.768944	0.904878	0.999578	1	1273	tags=23%, list=22%, signal=28%
HALLMARK_MTORC1_SIGNALING	HALLMARK_MTORC1_SIGNALING	Details ...	149	-0.251569	-0.742422	0.989101	0.927001	1	1009	tags=18%, list=17%, signal=21%

## Sheet: AML2mut8hr_mut0hr_hallmark_pos
NAME	GS<br> follow link to MSigDB	GS DETAILS	SIZE	ES	NES	NOM p-val	FDR q-val	FWER p-val	RANK AT MAX	LEADING EDGE
HALLMARK_SPERMATOGENESIS	HALLMARK_SPERMATOGENESIS	Details ...	39	0.647316	1.49361	0.0268817	0.377135	0.348	355	tags=21%, list=6%, signal=22%
HALLMARK_ESTROGEN_RESPONSE_EARLY	HALLMARK_ESTROGEN_RESPONSE_EARLY	Details ...	56	0.6076	1.47397	0.0216306	0.231556	0.407	554	tags=23%, list=9%, signal=25%
HALLMARK_HEME_METABOLISM	HALLMARK_HEME_METABOLISM	Details ...	75	0.475434	1.21102	0.157025	1	0.986	292	tags=11%, list=5%, signal=11%
HALLMARK_MITOTIC_SPINDLE	HALLMARK_MITOTIC_SPINDLE	Details ...	135	0.424186	1.16922	0.153239	1	0.994	877	tags=21%, list=15%, signal=25%
HALLMARK_HYPOXIA	HALLMARK_HYPOXIA	Details ...	68	0.433586	1.10882	0.278066	1	0.999	416	tags=13%, list=7%, signal=14%
HALLMARK_INTERFERON_GAMMA_RESPONSE	HALLMARK_INTERFERON_GAMMA_RESPONSE	Details ...	94	0.404008	1.07651	0.296482	1	1	608	tags=14%, list=10%, signal=15%
HALLMARK_MYOGENESIS	HALLMARK_MYOGENESIS	Details ...	51	0.442855	1.05043	0.37415	1	1	524	tags=20%, list=9%, signal=21%
HALLMARK_GLYCOLYSIS	HALLMARK_GLYCOLYSIS	Details ...	102	0.391171	1.04358	0.372425	1	1	649	tags=12%, list=11%, signal=13%
HALLMARK_APOPTOSIS	HALLMARK_APOPTOSIS	Details ...	73	0.401891	1.02672	0.400703	1	1	607	tags=14%, list=10%, signal=15%
HALLMARK_REACTIVE_OXYGEN_SPECIES_PATHWAY	HALLMARK_REACTIVE_OXYGEN_SPECIES_PATHWAY	Details ...	38	0.439128	1.00609	0.476684	1	1	316	tags=8%, list=5%, signal=8%
HALLMARK_TGF_BETA_SIGNALING	HALLMARK_TGF_BETA_SIGNALING	Details ...	19	0.471103	0.955337	0.553191	1	1	654	tags=26%, list=11%, signal=29%
HALLMARK_KRAS_SIGNALING_UP	HALLMARK_KRAS_SIGNALING_UP	Details ...	36	0.397808	0.908383	0.609375	1	1	328	tags=8%, list=6%, signal=9%
HALLMARK_ADIPOGENESIS	HALLMARK_ADIPOGENESIS	Details ...	119	0.326042	0.878818	0.730829	1	1	528	tags=7%, list=9%, signal=7%
HALLMARK_P53_PATHWAY	HALLMARK_P53_PATHWAY	Details ...	77	0.338923	0.874142	0.692434	1	1	514	tags=16%, list=9%, signal=17%
HALLMARK_UV_RESPONSE_UP	HALLMARK_UV_RESPONSE_UP	Details ...	83	0.327761	0.852502	0.744966	1	1	510	tags=8%, list=9%, signal=9%
HALLMARK_IL6_JAK_STAT3_SIGNALING	HALLMARK_IL6_JAK_STAT3_SIGNALING	Details ...	22	0.397235	0.843911	0.694497	1	1	735	tags=27%, list=12%, signal=31%
HALLMARK_ESTROGEN_RESPONSE_LATE	HALLMARK_ESTROGEN_RESPONSE_LATE	Details ...	63	0.340627	0.840823	0.744108	1	1	706	tags=16%, list=12%, signal=18%
HALLMARK_G2M_CHECKPOINT	HALLMARK_G2M_CHECKPOINT	Details ...	142	0.304178	0.838304	0.862928	0.982913	1	1103	tags=25%, list=19%, signal=30%
HALLMARK_UV_RESPONSE_DN	HALLMARK_UV_RESPONSE_DN	Details ...	50	0.33567	0.797823	0.780142	1	1	203	tags=4%, list=3%, signal=4%
HALLMARK_XENOBIOTIC_METABOLISM	HALLMARK_XENOBIOTIC_METABOLISM	Details ...	73	0.319363	0.79742	0.838017	0.96645	1	395	tags=7%, list=7%, signal=7%
HALLMARK_COMPLEMENT	HALLMARK_COMPLEMENT		78	0.286231	0.730178	0.92599	1	1	734	tags=13%, list=12%, signal=14%
HALLMARK_E2F_TARGETS	HALLMARK_E2F_TARGETS		163	0.258677	0.72929	0.989329	0.971407	1	799	tags=13%, list=14%, signal=14%
HALLMARK_MYC_TARGETS_V2	HALLMARK_MYC_TARGETS_V2		52	0.287864	0.689572	0.952128	0.957858	1	49	tags=2%, list=1%, signal=2%

## Sheet: AML2mut8hr_mut0hr_KEGG_neg
NAME	GS<br> follow link to MSigDB	GS DETAILS	SIZE	ES	NES	NOM p-val	FDR q-val	FWER p-val	RANK AT MAX	LEADING EDGE
KEGG_RIBOSOME	KEGG_RIBOSOME	Details ...	80	-0.589708	-1.62148	0.00238095	0.416439	0.318	1622	tags=60%, list=27%, signal=82%
KEGG_HUNTINGTONS_DISEASE	KEGG_HUNTINGTONS_DISEASE	Details ...	113	-0.512434	-1.48656	0.00273973	0.450215	0.81	1100	tags=32%, list=19%, signal=38%
KEGG_PARKINSONS_DISEASE	KEGG_PARKINSONS_DISEASE	Details ...	77	-0.543817	-1.48056	0.0164319	0.375475	0.826	1087	tags=36%, list=18%, signal=44%
KEGG_PATHOGENIC_ESCHERICHIA_COLI_INFECTION	KEGG_PATHOGENIC_ESCHERICHIA_COLI_INFECTION	Details ...	34	-0.637255	-1.51571	0.0234742	0.691075	0.721	490	tags=24%, list=8%, signal=26%
KEGG_VASOPRESSIN_REGULATED_WATER_REABSORPTION	KEGG_VASOPRESSIN_REGULATED_WATER_REABSORPTION	Details ...	25	-0.672293	-1.50103	0.0288248	0.528492	0.767	1479	tags=56%, list=25%, signal=74%
KEGG_PROTEASOME	KEGG_PROTEASOME	Details ...	40	-0.584632	-1.43413	0.0520607	0.460315	0.916	1842	tags=60%, list=31%, signal=87%
KEGG_OXIDATIVE_PHOSPHORYLATION	KEGG_OXIDATIVE_PHOSPHORYLATION	Details ...	79	-0.490441	-1.32307	0.0748792	0.736265	0.998	1057	tags=41%, list=18%, signal=49%
KEGG_GLUTATHIONE_METABOLISM	KEGG_GLUTATHIONE_METABOLISM	Details ...	29	-0.60154	-1.38728	0.0756501	0.554166	0.975	1277	tags=38%, list=22%, signal=48%
KEGG_ALZHEIMERS_DISEASE	KEGG_ALZHEIMERS_DISEASE	Details ...	89	-0.445266	-1.23319	0.111663	0.9778	1	968	tags=31%, list=16%, signal=37%
KEGG_PURINE_METABOLISM	KEGG_PURINE_METABOLISM	Details ...	79	-0.447965	-1.21879	0.128686	0.876322	1	860	tags=23%, list=15%, signal=26%
KEGG_BASE_EXCISION_REPAIR	KEGG_BASE_EXCISION_REPAIR	Details ...	23	-0.605584	-1.3165	0.132867	0.680087	0.998	157	tags=13%, list=3%, signal=13%
KEGG_PEROXISOME	KEGG_PEROXISOME	Details ...	48	-0.493621	-1.23028	0.140143	0.902962	1	1424	tags=35%, list=24%, signal=46%
KEGG_ENDOCYTOSIS	KEGG_ENDOCYTOSIS	Details ...	99	-0.418679	-1.17533	0.161125	0.806391	1	1082	tags=29%, list=18%, signal=35%
KEGG_RNA_DEGRADATION	KEGG_RNA_DEGRADATION	Details ...	46	-0.475363	-1.18154	0.2	0.835562	1	857	tags=22%, list=14%, signal=25%
KEGG_CARDIAC_MUSCLE_CONTRACTION	KEGG_CARDIAC_MUSCLE_CONTRACTION	Details ...	25	-0.528331	-1.1963	0.218391	0.837095	1	898	tags=48%, list=15%, signal=56%
KEGG_VIBRIO_CHOLERAE_INFECTION	KEGG_VIBRIO_CHOLERAE_INFECTION	Details ...	32	-0.498134	-1.15576	0.238095	0.740816	1	730	tags=34%, list=12%, signal=39%
KEGG_RNA_POLYMERASE	KEGG_RNA_POLYMERASE	Details ...	22	-0.543314	-1.20551	0.238901	0.863236	1	377	tags=18%, list=6%, signal=19%
KEGG_VASCULAR_SMOOTH_MUSCLE_CONTRACTION	KEGG_VASCULAR_SMOOTH_MUSCLE_CONTRACTION	Details ...	32	-0.48811	-1.14819	0.249443	0.726308	1	1098	tags=38%, list=19%, signal=46%
KEGG_APOPTOSIS	KEGG_APOPTOSIS		56	-0.437225	-1.12689	0.262411	0.758334	1	1202	tags=29%, list=20%, signal=36%
KEGG_PYRUVATE_METABOLISM	KEGG_PYRUVATE_METABOLISM	Details ...	28	-0.510529	-1.17097	0.264901	0.773231	1	1454	tags=39%, list=25%, signal=52%
KEGG_GAP_JUNCTION	KEGG_GAP_JUNCTION		38	-0.467423	-1.12577	0.270023	0.727214	1	204	tags=13%, list=3%, signal=14%
KEGG_ARGININE_AND_PROLINE_METABOLISM	KEGG_ARGININE_AND_PROLINE_METABOLISM	Details ...	25	-0.517368	-1.16012	0.297921	0.76625	1	876	tags=20%, list=15%, signal=23%
KEGG_PPAR_SIGNALING_PATHWAY	KEGG_PPAR_SIGNALING_PATHWAY		29	-0.476774	-1.09241	0.337264	0.797356	1	818	tags=24%, list=14%, signal=28%
KEGG_OOCYTE_MEIOSIS	KEGG_OOCYTE_MEIOSIS		63	-0.401319	-1.03744	0.358917	0.838857	1	1186	tags=37%, list=20%, signal=45%
KEGG_SPLICEOSOME	KEGG_SPLICEOSOME		118	-0.359621	-1.03184	0.361111	0.825791	1	955	tags=19%, list=16%, signal=22%
KEGG_MTOR_SIGNALING_PATHWAY	KEGG_MTOR_SIGNALING_PATHWAY		31	-0.455862	-1.05726	0.395089	0.844285	1	16	tags=3%, list=0%, signal=3%
KEGG_FRUCTOSE_AND_MANNOSE_METABOLISM	KEGG_FRUCTOSE_AND_MANNOSE_METABOLISM		21	-0.487067	-1.06591	0.398707	0.850115	1	1438	tags=48%, list=24%, signal=63%
KEGG_GALACTOSE_METABOLISM	KEGG_GALACTOSE_METABOLISM		18	-0.502772	-1.05422	0.404494	0.82076	1	1094	tags=28%, list=19%, signal=34%
KEGG_UBIQUITIN_MEDIATED_PROTEOLYSIS	KEGG_UBIQUITIN_MEDIATED_PROTEOLYSIS		80	-0.363631	-1.00388	0.42619	0.884254	1	926	tags=16%, list=16%, signal=19%
KEGG_FC_GAMMA_R_MEDIATED_PHAGOCYTOSIS	KEGG_FC_GAMMA_R_MEDIATED_PHAGOCYTOSIS		63	-0.375811	-0.983995	0.4725	0.884481	1	869	tags=17%, list=15%, signal=20%
KEGG_DILATED_CARDIOMYOPATHY	KEGG_DILATED_CARDIOMYOPATHY		18	-0.477375	-1.00067	0.491304	0.864308	1	188	tags=17%, list=3%, signal=17%
KEGG_PROTEIN_EXPORT	KEGG_PROTEIN_EXPORT		19	-0.444471	-0.945487	0.533333	0.97243	1	730	tags=21%, list=12%, signal=24%
KEGG_BUTANOATE_METABOLISM	KEGG_BUTANOATE_METABOLISM		20	-0.438136	-0.937422	0.545455	0.966047	1	1375	tags=30%, list=23%, signal=39%
KEGG_ANTIGEN_PROCESSING_AND_PRESENTATION	KEGG_ANTIGEN_PROCESSING_AND_PRESENTATION		38	-0.387224	-0.934758	0.57971	0.945958	1	1034	tags=24%, list=17%, signal=29%
KEGG_CALCIUM_SIGNALING_PATHWAY	KEGG_CALCIUM_SIGNALING_PATHWAY		43	-0.376	-0.934366	0.585812	0.920154	1	642	tags=16%, list=11%, signal=18%
KEGG_ALANINE_ASPARTATE_AND_GLUTAMATE_METABOLISM	KEGG_ALANINE_ASPARTATE_AND_GLUTAMATE_METABOLISM		17	-0.435659	-0.889061	0.640177	1	1	253	tags=12%, list=4%, signal=12%
KEGG_SNARE_INTERACTIONS_IN_VESICULAR_TRANSPORT	KEGG_SNARE_INTERACTIONS_IN_VESICULAR_TRANSPORT		27	-0.392279	-0.878179	0.642857	1	1	554	tags=30%, list=9%, signal=33%
KEGG_CELL_ADHESION_MOLECULES_CAMS	KEGG_CELL_ADHESION_MOLECULES_CAMS		32	-0.375787	-0.885587	0.65977	1	1	70	tags=6%, list=1%, signal=6%
KEGG_TGF_BETA_SIGNALING_PATHWAY	KEGG_TGF_BETA_SIGNALING_PATHWAY		26	-0.382945	-0.870068	0.670481	0.996586	1	482	tags=15%, list=8%, signal=17%
KEGG_PRION_DISEASES	KEGG_PRION_DISEASES		16	-0.409874	-0.823565	0.695455	1	1	24	tags=6%, list=0%, signal=6%
KEGG_PROPANOATE_METABOLISM	KEGG_PROPANOATE_METABOLISM		23	-0.375129	-0.832184	0.723077	1	1	1375	tags=26%, list=23%, signal=34%
KEGG_CYSTEINE_AND_METHIONINE_METABOLISM	KEGG_CYSTEINE_AND_METHIONINE_METABOLISM		19	-0.378784	-0.808076	0.745098	0.975117	1	1969	tags=42%, list=33%, signal=63%
KEGG_CHEMOKINE_SIGNALING_PATHWAY	KEGG_CHEMOKINE_SIGNALING_PATHWAY		77	-0.31572	-0.868117	0.745721	0.975875	1	1071	tags=22%, list=18%, signal=27%
KEGG_GLYCOLYSIS_GLUCONEOGENESIS	KEGG_GLYCOLYSIS_GLUCONEOGENESIS		36	-0.353982	-0.837629	0.748899	1	1	1301	tags=36%, list=22%, signal=46%
KEGG_TRYPTOPHAN_METABOLISM	KEGG_TRYPTOPHAN_METABOLISM		16	-0.390998	-0.79111	0.750515	0.96636	1	1375	tags=25%, list=23%, signal=32%
KEGG_EPITHELIAL_CELL_SIGNALING_IN_HELICOBACTER_PYLORI_INFECTION	KEGG_EPITHELIAL_CELL_SIGNALING_IN_HELICOBACTER_PYLORI_INFECTION		39	-0.339524	-0.820703	0.755605	0.992638	1	1295	tags=38%, list=22%, signal=49%
KEGG_HEMATOPOIETIC_CELL_LINEAGE	KEGG_HEMATOPOIETIC_CELL_LINEAGE		17	-0.378416	-0.777	0.775556	0.970029	1	417	tags=24%, list=7%, signal=25%
KEGG_AMINO_SUGAR_AND_NUCLEOTIDE_SUGAR_METABOLISM	KEGG_AMINO_SUGAR_AND_NUCLEOTIDE_SUGAR_METABOLISM		34	-0.32623	-0.800375	0.803874	0.96958	1	2294	tags=56%, list=39%, signal=91%
KEGG_PORPHYRIN_AND_CHLOROPHYLL_METABOLISM	KEGG_PORPHYRIN_AND_CHLOROPHYLL_METABOLISM		17	-0.359578	-0.750143	0.814004	0.970327	1	372	tags=12%, list=6%, signal=13%
KEGG_PYRIMIDINE_METABOLISM	KEGG_PYRIMIDINE_METABOLISM		69	-0.307793	-0.816246	0.819549	0.979991	1	1029	tags=28%, list=17%, signal=33%
KEGG_VIRAL_MYOCARDITIS	KEGG_VIRAL_MYOCARDITIS		27	-0.333332	-0.761572	0.863636	0.974764	1	1318	tags=30%, list=22%, signal=38%
KEGG_MELANOGENESIS	KEGG_MELANOGENESIS		27	-0.321358	-0.728123	0.875	0.978931	1	188	tags=7%, list=3%, signal=8%
KEGG_PENTOSE_PHOSPHATE_PATHWAY	KEGG_PENTOSE_PHOSPHATE_PATHWAY		21	-0.305221	-0.640925	0.941909	1	1	1535	tags=48%, list=26%, signal=64%
KEGG_VALINE_LEUCINE_AND_ISOLEUCINE_DEGRADATION	KEGG_VALINE_LEUCINE_AND_ISOLEUCINE_DEGRADATION		35	-0.271078	-0.639973	0.951374	0.991094	1	840	tags=11%, list=14%, signal=13%
KEGG_NEUROTROPHIN_SIGNALING_PATHWAY	KEGG_NEUROTROPHIN_SIGNALING_PATHWAY		71	-0.264491	-0.70119	0.953003	0.98681	1	1097	tags=27%, list=19%, signal=32%
KEGG_MISMATCH_REPAIR	KEGG_MISMATCH_REPAIR		19	-0.191042	-0.40093	0.993789	0.998434	1	4788	tags=100%, list=81%, signal=524%
KEGG_ADIPOCYTOKINE_SIGNALING_PATHWAY	KEGG_ADIPOCYTOKINE_SIGNALING_PATHWAY		33	-0.227331	-0.531689	0.995074	1	1	183	tags=3%, list=3%, signal=3%

## Sheet: AML2mut8hr_mut0hr_KEGG_pos
NAME	GS<br> follow link to MSigDB	GS DETAILS	SIZE	ES	NES	NOM p-val	FDR q-val	FWER p-val	RANK AT MAX	LEADING EDGE
KEGG_JAK_STAT_SIGNALING_PATHWAY	KEGG_JAK_STAT_SIGNALING_PATHWAY	Details ...	32	0.643583	1.46586	0.04947	1	0.907	965	tags=34%, list=16%, signal=41%
KEGG_NOTCH_SIGNALING_PATHWAY	KEGG_NOTCH_SIGNALING_PATHWAY	Details ...	15	0.751861	1.442	0.0554529	1	0.94	714	tags=40%, list=12%, signal=45%
KEGG_PROSTATE_CANCER	KEGG_PROSTATE_CANCER	Details ...	41	0.593105	1.39388	0.0634058	1	0.986	497	tags=15%, list=8%, signal=16%
KEGG_CHRONIC_MYELOID_LEUKEMIA	KEGG_CHRONIC_MYELOID_LEUKEMIA	Details ...	46	0.549455	1.3162	0.0959596	1	1	946	tags=22%, list=16%, signal=26%
KEGG_PANCREATIC_CANCER	KEGG_PANCREATIC_CANCER	Details ...	44	0.541951	1.2785	0.115646	1	1	946	tags=23%, list=16%, signal=27%
KEGG_NON_SMALL_CELL_LUNG_CANCER	KEGG_NON_SMALL_CELL_LUNG_CANCER	Details ...	32	0.563161	1.28663	0.118674	1	1	946	tags=22%, list=16%, signal=26%
KEGG_DRUG_METABOLISM_OTHER_ENZYMES	KEGG_DRUG_METABOLISM_OTHER_ENZYMES	Details ...	16	0.666535	1.32298	0.153298	1	1	218	tags=13%, list=4%, signal=13%
KEGG_MELANOMA	KEGG_MELANOMA	Details ...	23	0.601737	1.27427	0.168096	1	1	383	tags=9%, list=6%, signal=9%
KEGG_GLIOMA	KEGG_GLIOMA	Details ...	33	0.5516	1.23829	0.176353	1	1	526	tags=12%, list=9%, signal=13%
KEGG_ENDOMETRIAL_CANCER	KEGG_ENDOMETRIAL_CANCER	Details ...	27	0.548768	1.20598	0.2	1	1	383	tags=11%, list=6%, signal=12%
KEGG_N_GLYCAN_BIOSYNTHESIS	KEGG_N_GLYCAN_BIOSYNTHESIS	Details ...	26	0.579283	1.23515	0.202925	1	1	438	tags=15%, list=7%, signal=17%
KEGG_COLORECTAL_CANCER	KEGG_COLORECTAL_CANCER	Details ...	38	0.497403	1.14852	0.262522	1	1	780	tags=16%, list=13%, signal=18%
KEGG_RENAL_CELL_CARCINOMA	KEGG_RENAL_CELL_CARCINOMA	Details ...	39	0.480334	1.11259	0.291297	1	1	734	tags=18%, list=12%, signal=20%
KEGG_ADHERENS_JUNCTION	KEGG_ADHERENS_JUNCTION	Details ...	39	0.470994	1.09205	0.31338	1	1	261	tags=10%, list=4%, signal=11%
KEGG_ACUTE_MYELOID_LEUKEMIA	KEGG_ACUTE_MYELOID_LEUKEMIA	Details ...	38	0.463287	1.09589	0.320442	1	1	614	tags=21%, list=10%, signal=23%
KEGG_PATHWAYS_IN_CANCER	KEGG_PATHWAYS_IN_CANCER	Details ...	124	0.394708	1.07037	0.324921	1	1	648	tags=14%, list=11%, signal=15%
KEGG_CELL_CYCLE	KEGG_CELL_CYCLE	Details ...	79	0.414142	1.07979	0.325041	1	1	751	tags=20%, list=13%, signal=23%
KEGG_STARCH_AND_SUCROSE_METABOLISM	KEGG_STARCH_AND_SUCROSE_METABOLISM	Details ...	19	0.541029	1.11257	0.326214	1	1	178	tags=5%, list=3%, signal=5%
KEGG_FC_EPSILON_RI_SIGNALING_PATHWAY	KEGG_FC_EPSILON_RI_SIGNALING_PATHWAY	Details ...	44	0.466228	1.09477	0.334495	1	1	780	tags=14%, list=13%, signal=16%
KEGG_THYROID_CANCER	KEGG_THYROID_CANCER	Details ...	15	0.577503	1.11817	0.346591	1	1	383	tags=13%, list=6%, signal=14%
KEGG_LYSOSOME	KEGG_LYSOSOME		85	0.39358	1.04249	0.378965	1	1	579	tags=14%, list=10%, signal=15%
KEGG_NOD_LIKE_RECEPTOR_SIGNALING_PATHWAY	KEGG_NOD_LIKE_RECEPTOR_SIGNALING_PATHWAY		34	0.460276	1.03382	0.423759	1	1	603	tags=26%, list=10%, signal=29%
KEGG_LONG_TERM_DEPRESSION	KEGG_LONG_TERM_DEPRESSION		29	0.469192	1.03185	0.429098	1	1	123	tags=7%, list=2%, signal=7%
KEGG_PHOSPHATIDYLINOSITOL_SIGNALING_SYSTEM	KEGG_PHOSPHATIDYLINOSITOL_SIGNALING_SYSTEM		40	0.429632	1.00373	0.467626	1	1	1093	tags=28%, list=18%, signal=34%
KEGG_BASAL_TRANSCRIPTION_FACTORS	KEGG_BASAL_TRANSCRIPTION_FACTORS		22	0.487265	1.01494	0.469811	1	1	598	tags=27%, list=10%, signal=30%
KEGG_MAPK_SIGNALING_PATHWAY	KEGG_MAPK_SIGNALING_PATHWAY		96	0.374709	0.988392	0.486179	1	1	464	tags=11%, list=8%, signal=12%
KEGG_GLYCEROPHOSPHOLIPID_METABOLISM	KEGG_GLYCEROPHOSPHOLIPID_METABOLISM		30	0.450262	1.00929	0.489437	1	1	661	tags=20%, list=11%, signal=22%
KEGG_ALDOSTERONE_REGULATED_SODIUM_REABSORPTION	KEGG_ALDOSTERONE_REGULATED_SODIUM_REABSORPTION		17	0.483646	0.979482	0.511111	1	1	57	tags=6%, list=1%, signal=6%
KEGG_HYPERTROPHIC_CARDIOMYOPATHY_HCM	KEGG_HYPERTROPHIC_CARDIOMYOPATHY_HCM		16	0.479487	0.956315	0.545113	1	1	782	tags=38%, list=13%, signal=43%
KEGG_VEGF_SIGNALING_PATHWAY	KEGG_VEGF_SIGNALING_PATHWAY		37	0.415293	0.944901	0.559259	1	1	526	tags=11%, list=9%, signal=12%
KEGG_P53_SIGNALING_PATHWAY	KEGG_P53_SIGNALING_PATHWAY		28	0.417223	0.92588	0.57193	1	1	383	tags=14%, list=6%, signal=15%
KEGG_PROGESTERONE_MEDIATED_OOCYTE_MATURATION	KEGG_PROGESTERONE_MEDIATED_OOCYTE_MATURATION		51	0.382392	0.918879	0.609589	1	1	780	tags=20%, list=13%, signal=22%
KEGG_CYTOSOLIC_DNA_SENSING_PATHWAY	KEGG_CYTOSOLIC_DNA_SENSING_PATHWAY		25	0.410921	0.890624	0.614159	1	1	752	tags=28%, list=13%, signal=32%
KEGG_GLYCEROLIPID_METABOLISM	KEGG_GLYCEROLIPID_METABOLISM		19	0.430937	0.877657	0.628627	1	1	873	tags=26%, list=15%, signal=31%
KEGG_NATURAL_KILLER_CELL_MEDIATED_CYTOTOXICITY	KEGG_NATURAL_KILLER_CELL_MEDIATED_CYTOTOXICITY		53	0.368584	0.885309	0.647059	1	1	577	tags=13%, list=10%, signal=15%
KEGG_LEISHMANIA_INFECTION	KEGG_LEISHMANIA_INFECTION		39	0.385738	0.881126	0.654867	1	1	648	tags=18%, list=11%, signal=20%
KEGG_LONG_TERM_POTENTIATION	KEGG_LONG_TERM_POTENTIATION		36	0.388042	0.867919	0.678571	1	1	170	tags=8%, list=3%, signal=9%
KEGG_SMALL_CELL_LUNG_CANCER	KEGG_SMALL_CELL_LUNG_CANCER		36	0.38801	0.878415	0.680887	1	1	734	tags=17%, list=12%, signal=19%
KEGG_B_CELL_RECEPTOR_SIGNALING_PATHWAY	KEGG_B_CELL_RECEPTOR_SIGNALING_PATHWAY		50	0.354461	0.865376	0.708402	1	1	734	tags=10%, list=12%, signal=11%
KEGG_TYPE_II_DIABETES_MELLITUS	KEGG_TYPE_II_DIABETES_MELLITUS		19	0.397757	0.827478	0.724203	1	1	1883	tags=42%, list=32%, signal=62%
KEGG_FOCAL_ADHESION	KEGG_FOCAL_ADHESION		71	0.337003	0.843143	0.756178	1	1	804	tags=15%, list=14%, signal=18%
KEGG_AMYOTROPHIC_LATERAL_SCLEROSIS_ALS	KEGG_AMYOTROPHIC_LATERAL_SCLEROSIS_ALS		27	0.352482	0.764394	0.791045	1	1	640	tags=15%, list=11%, signal=17%
KEGG_GNRH_SIGNALING_PATHWAY	KEGG_GNRH_SIGNALING_PATHWAY		40	0.337591	0.79036	0.797872	1	1	409	tags=10%, list=7%, signal=11%
KEGG_AXON_GUIDANCE	KEGG_AXON_GUIDANCE		38	0.345868	0.782653	0.802158	1	1	248	tags=5%, list=4%, signal=5%
KEGG_LYSINE_DEGRADATION	KEGG_LYSINE_DEGRADATION		25	0.354304	0.758746	0.806394	1	1	601	tags=12%, list=10%, signal=13%
KEGG_AMINOACYL_TRNA_BIOSYNTHESIS	KEGG_AMINOACYL_TRNA_BIOSYNTHESIS		20	0.362628	0.745246	0.829268	1	1	1638	tags=40%, list=28%, signal=55%
KEGG_T_CELL_RECEPTOR_SIGNALING_PATHWAY	KEGG_T_CELL_RECEPTOR_SIGNALING_PATHWAY		57	0.319101	0.78854	0.833049	1	1	603	tags=11%, list=10%, signal=12%
KEGG_INOSITOL_PHOSPHATE_METABOLISM	KEGG_INOSITOL_PHOSPHATE_METABOLISM		29	0.344017	0.746939	0.838879	1	1	1011	tags=21%, list=17%, signal=25%
KEGG_TIGHT_JUNCTION	KEGG_TIGHT_JUNCTION		50	0.323954	0.779211	0.843911	1	1	132	tags=4%, list=2%, signal=4%
KEGG_INSULIN_SIGNALING_PATHWAY	KEGG_INSULIN_SIGNALING_PATHWAY		78	0.300518	0.772543	0.898601	1	1	308	tags=8%, list=5%, signal=8%
KEGG_ERBB_SIGNALING_PATHWAY	KEGG_ERBB_SIGNALING_PATHWAY		44	0.303615	0.71544	0.920495	1	1	562	tags=11%, list=10%, signal=12%
KEGG_RIG_I_LIKE_RECEPTOR_SIGNALING_PATHWAY	KEGG_RIG_I_LIKE_RECEPTOR_SIGNALING_PATHWAY		31	0.301892	0.673712	0.921676	1	1	780	tags=23%, list=13%, signal=26%
KEGG_NUCLEOTIDE_EXCISION_REPAIR	KEGG_NUCLEOTIDE_EXCISION_REPAIR		35	0.300491	0.687518	0.926126	1	1	1229	tags=29%, list=21%, signal=36%
KEGG_REGULATION_OF_ACTIN_CYTOSKELETON	KEGG_REGULATION_OF_ACTIN_CYTOSKELETON		88	0.284143	0.741419	0.930233	1	1	857	tags=11%, list=14%, signal=13%
KEGG_WNT_SIGNALING_PATHWAY	KEGG_WNT_SIGNALING_PATHWAY		55	0.290443	0.702646	0.931937	1	1	497	tags=7%, list=8%, signal=8%
KEGG_SYSTEMIC_LUPUS_ERYTHEMATOSUS	KEGG_SYSTEMIC_LUPUS_ERYTHEMATOSUS		15	0.278977	0.541212	0.951311	1	1	336	tags=7%, list=6%, signal=7%
KEGG_LEUKOCYTE_TRANSENDOTHELIAL_MIGRATION	KEGG_LEUKOCYTE_TRANSENDOTHELIAL_MIGRATION		55	0.264814	0.634065	0.978799	1	1	974	tags=20%, list=16%, signal=24%
KEGG_FATTY_ACID_METABOLISM	KEGG_FATTY_ACID_METABOLISM		29	0.242306	0.538735	0.980531	1	1	2042	tags=45%, list=35%, signal=68%
KEGG_TOLL_LIKE_RECEPTOR_SIGNALING_PATHWAY	KEGG_TOLL_LIKE_RECEPTOR_SIGNALING_PATHWAY		44	0.247138	0.579453	0.989865	1	1	780	tags=11%, list=13%, signal=13%
KEGG_CITRATE_CYCLE_TCA_CYCLE	KEGG_CITRATE_CYCLE_TCA_CYCLE		27	0.179239	0.390625	0.994783	1	1	4857	tags=100%, list=82%, signal=557%
KEGG_DNA_REPLICATION	KEGG_DNA_REPLICATION		31	0.144781	0.319094	1	0.999797	1	2003	tags=42%, list=34%, signal=63%

## Sheet: MARmut8hr_mut0hr_hallmark_neg
NAME	GS<br> follow link to MSigDB	GS DETAILS	SIZE	ES	NES	NOM p-val	FDR q-val	FWER p-val	RANK AT MAX	LEADING EDGE
HALLMARK_HYPOXIA	HALLMARK_HYPOXIA	Details ...	71	-0.625272	-1.51239	0.018797	0.346866	0.27	433	tags=17%, list=8%, signal=18%
HALLMARK_OXIDATIVE_PHOSPHORYLATION	HALLMARK_OXIDATIVE_PHOSPHORYLATION	Details ...	178	-0.483585	-1.29494	0.024055	1	0.904	197	tags=6%, list=3%, signal=6%
HALLMARK_REACTIVE_OXYGEN_SPECIES_PATHWAY	HALLMARK_REACTIVE_OXYGEN_SPECIES_PATHWAY	Details ...	37	-0.591164	-1.27409	0.162	1	0.936	1016	tags=32%, list=18%, signal=39%
HALLMARK_GLYCOLYSIS	HALLMARK_GLYCOLYSIS	Details ...	104	-0.50613	-1.26392	0.0907504	0.803212	0.954	1404	tags=37%, list=25%, signal=48%
HALLMARK_INFLAMMATORY_RESPONSE	HALLMARK_INFLAMMATORY_RESPONSE	Details ...	44	-0.483163	-1.07503	0.349057	1	1	217	tags=11%, list=4%, signal=12%
HALLMARK_INTERFERON_GAMMA_RESPONSE	HALLMARK_INTERFERON_GAMMA_RESPONSE	Details ...	91	-0.422007	-1.03629	0.375887	1	1	301	tags=13%, list=5%, signal=14%
HALLMARK_PI3K_AKT_MTOR_SIGNALING	HALLMARK_PI3K_AKT_MTOR_SIGNALING	Details ...	69	-0.430029	-1.02422	0.415027	1	1	1076	tags=26%, list=19%, signal=32%
HALLMARK_APICAL_JUNCTION	HALLMARK_APICAL_JUNCTION	Details ...	64	-0.414501	-0.99315	0.469903	1	1	662	tags=19%, list=12%, signal=21%
HALLMARK_P53_PATHWAY	HALLMARK_P53_PATHWAY	Details ...	82	-0.408005	-0.985738	0.501866	1	1	387	tags=13%, list=7%, signal=14%
HALLMARK_TNFA_SIGNALING_VIA_NFKB	HALLMARK_TNFA_SIGNALING_VIA_NFKB	Details ...	46	-0.433091	-0.972593	0.527204	1	1	239	tags=13%, list=4%, signal=14%
HALLMARK_FATTY_ACID_METABOLISM	HALLMARK_FATTY_ACID_METABOLISM	Details ...	105	-0.391548	-0.970965	0.507143	1	1	1464	tags=32%, list=26%, signal=43%
HALLMARK_MYOGENESIS	HALLMARK_MYOGENESIS	Details ...	42	-0.422858	-0.937773	0.565693	1	1	514	tags=26%, list=9%, signal=29%
HALLMARK_UNFOLDED_PROTEIN_RESPONSE	HALLMARK_UNFOLDED_PROTEIN_RESPONSE	Details ...	86	-0.383564	-0.93112	0.588126	1	1	360	tags=6%, list=6%, signal=6%
HALLMARK_CHOLESTEROL_HOMEOSTASIS	HALLMARK_CHOLESTEROL_HOMEOSTASIS	Details ...	44	-0.417987	-0.930959	0.578378	1	1	804	tags=27%, list=14%, signal=31%
HALLMARK_EPITHELIAL_MESENCHYMAL_TRANSITION	HALLMARK_EPITHELIAL_MESENCHYMAL_TRANSITION	Details ...	37	-0.42448	-0.920372	0.579798	1	1	415	tags=16%, list=7%, signal=17%
HALLMARK_UV_RESPONSE_UP	HALLMARK_UV_RESPONSE_UP	Details ...	84	-0.376933	-0.919412	0.600753	0.989165	1	808	tags=17%, list=14%, signal=19%
HALLMARK_IL6_JAK_STAT3_SIGNALING	HALLMARK_IL6_JAK_STAT3_SIGNALING	Details ...	21	-0.465529	-0.917762	0.575188	0.934975	1	156	tags=14%, list=3%, signal=15%
HALLMARK_PROTEIN_SECRETION	HALLMARK_PROTEIN_SECRETION	Details ...	78	-0.378406	-0.909028	0.61828	0.905101	1	955	tags=21%, list=17%, signal=24%
HALLMARK_BILE_ACID_METABOLISM	HALLMARK_BILE_ACID_METABOLISM	Details ...	37	-0.422105	-0.897342	0.642458	0.888494	1	659	tags=16%, list=12%, signal=18%
HALLMARK_COAGULATION	HALLMARK_COAGULATION	Details ...	28	-0.396598	-0.826298	0.739464	1	1	257	tags=11%, list=4%, signal=11%
HALLMARK_MTORC1_SIGNALING	HALLMARK_MTORC1_SIGNALING		154	-0.31067	-0.812949	0.906137	1	1	1418	tags=27%, list=25%, signal=34%
HALLMARK_XENOBIOTIC_METABOLISM	HALLMARK_XENOBIOTIC_METABOLISM		71	-0.342452	-0.812479	0.813051	0.958174	1	858	tags=17%, list=15%, signal=20%
HALLMARK_HEME_METABOLISM	HALLMARK_HEME_METABOLISM		77	-0.339215	-0.811789	0.82971	0.917861	1	760	tags=18%, list=13%, signal=21%
HALLMARK_IL2_STAT5_SIGNALING	HALLMARK_IL2_STAT5_SIGNALING		61	-0.295189	-0.687966	0.930272	1	1	1314	tags=36%, list=23%, signal=46%
HALLMARK_MYC_TARGETS_V1	HALLMARK_MYC_TARGETS_V1		196	-0.150961	-0.409435	1	1	1	1936	tags=37%, list=34%, signal=54%
HALLMARK_PEROXISOME	HALLMARK_PEROXISOME		62	-0.177433	-0.408342	1	0.99896	1	1283	tags=24%, list=22%, signal=31%

## Sheet: MARmut8hr_mut0hr_hallmark_pos
NAME	GS<br> follow link to MSigDB	GS DETAILS	SIZE	ES	NES	NOM p-val	FDR q-val	FWER p-val	RANK AT MAX	LEADING EDGE
HALLMARK_ALLOGRAFT_REJECTION	HALLMARK_ALLOGRAFT_REJECTION	Details ...	72	0.621838	1.5032	0.017316	0.292531	0.279	393	tags=15%, list=7%, signal=16%
HALLMARK_G2M_CHECKPOINT	HALLMARK_G2M_CHECKPOINT	Details ...	144	0.529504	1.42478	0.0159091	0.315226	0.528	932	tags=35%, list=16%, signal=40%
HALLMARK_TGF_BETA_SIGNALING	HALLMARK_TGF_BETA_SIGNALING	Details ...	20	0.687816	1.36228	0.111842	0.350659	0.697	380	tags=25%, list=7%, signal=27%
HALLMARK_E2F_TARGETS	HALLMARK_E2F_TARGETS	Details ...	165	0.458781	1.24228	0.0936768	0.57105	0.931	930	tags=24%, list=16%, signal=28%
HALLMARK_ESTROGEN_RESPONSE_LATE	HALLMARK_ESTROGEN_RESPONSE_LATE	Details ...	67	0.468703	1.14576	0.231461	0.798188	0.987	323	tags=16%, list=6%, signal=17%
HALLMARK_MITOTIC_SPINDLE	HALLMARK_MITOTIC_SPINDLE	Details ...	131	0.377613	1.00283	0.433921	1	1	736	tags=24%, list=13%, signal=27%
HALLMARK_COMPLEMENT	HALLMARK_COMPLEMENT	Details ...	76	0.380798	0.952863	0.541841	1	1	241	tags=8%, list=4%, signal=8%
HALLMARK_ESTROGEN_RESPONSE_EARLY	HALLMARK_ESTROGEN_RESPONSE_EARLY	Details ...	56	0.400065	0.951815	0.528785	1	1	699	tags=29%, list=12%, signal=32%
HALLMARK_UV_RESPONSE_DN	HALLMARK_UV_RESPONSE_DN	Details ...	47	0.422548	0.951086	0.51634	1	1	502	tags=15%, list=9%, signal=16%
HALLMARK_ADIPOGENESIS	HALLMARK_ADIPOGENESIS	Details ...	118	0.361532	0.949356	0.564626	0.935274	1	769	tags=13%, list=13%, signal=14%
HALLMARK_APOPTOSIS	HALLMARK_APOPTOSIS	Details ...	70	0.376874	0.905064	0.665227	0.989407	1	870	tags=23%, list=15%, signal=27%
HALLMARK_SPERMATOGENESIS	HALLMARK_SPERMATOGENESIS	Details ...	38	0.40254	0.876159	0.65035	0.987656	1	513	tags=21%, list=9%, signal=23%
HALLMARK_DNA_REPAIR	HALLMARK_DNA_REPAIR	Details ...	114	0.323618	0.853276	0.790323	0.972125	1	360	tags=7%, list=6%, signal=7%
HALLMARK_INTERFERON_ALPHA_RESPONSE	HALLMARK_INTERFERON_ALPHA_RESPONSE	Details ...	50	0.353924	0.818954	0.758242	0.97698	1	183	tags=6%, list=3%, signal=6%
HALLMARK_ANDROGEN_RESPONSE	HALLMARK_ANDROGEN_RESPONSE	Details ...	49	0.326499	0.747964	0.884026	1	1	541	tags=12%, list=9%, signal=13%
HALLMARK_KRAS_SIGNALING_UP	HALLMARK_KRAS_SIGNALING_UP	Details ...	36	0.321334	0.712324	0.906393	0.993609	1	337	tags=8%, list=6%, signal=9%
HALLMARK_MYC_TARGETS_V2	HALLMARK_MYC_TARGETS_V2	Details ...	53	0.283054	0.670551	0.959402	0.9621	1	1799	tags=40%, list=31%, signal=57%

[truncated: 5 more sheets: MARmut8hr_mut0hr_KEGG_neg, MARmut8hr_mut0hr_KEGG_pos, Fig.4B, Fig S15B-C, Fig. 4G, Fig. S23 ]
